# Supplementary material for: Genomic landscape of nosocomial Acinetobacter baumannii: A comprehensive analysis of the resistome, virulome, and mobilome
Source: Sci Rep. 2025 May 25;15:18203. doi: 10.1038/s41598-025-03246-7 (PMC12104467; doi:10.1038/s41598-025-03246-7)
Supplement: Supplementary file 2 — Supplementary Material 2 [file 41598_2025_3246_MOESM2_ESM.xlsx]

## Sheet: Supplementary Table S1a
Supplementary Table S1a: Metadata of Genomic Dataset
Assembly Accession	Isolation Source	Host Disease	Host	Geographic Location	Assembly Name	Organism Taxonomic ID	ANI Check status	Organism Infraspecific Names Strain	Organism Infraspecific Names Isolate	Assembly Level	Assembly Release Date	Assembly Sequencing Tech	Assembly Submitter	Assembly BioProject Accession	Assembly BioSample Accession	CheckM completeness	CheckM contamination
GCA_000186665.4	-	-	Homo sapiens	Australia	ASM18666v4	945556	OK	D1279779	-	Complete Genome	2014-09-30	454	Macquarie University	PRJNA61919	SAMN02603576	98.67	1.26
GCA_000695855.3	Tracheal/ET aspirate	Respiratory related infection	Homo sapiens	Malaysia	ASM69585v3	470	OK	AC29	-	Complete Genome	2015-04-06	Illumina	Universiti Sultan Zainal Abidin	PRJNA238628	SAMN02714232	99.5	0.25
GCA_000746605.1	Hospital/ICU	BSI	Homo sapiens	Canada	ASM74660v1	470	OK	AB031	-	Complete Genome	2014-08-29	PacBio	University of Manitoba	PRJNA256158	SAMN02940901	99.78	0.82
GCA_000746645.1	Hospital/ICU	BSI	Homo sapiens	Canada	ASM74664v1	470	OK	AB030	-	Complete Genome	2014-08-29	PacBio	University of Manitoba	PRJNA256157	SAMN02940899	99.57	0.98
GCA_000786735.1	-	-	Homo sapiens	USA	ASM78673v1	1455315	OK	LAC-4	-	Complete Genome	2014-11-25	Roche 454 FLX+; Illumina Hiseq2000; Illumina Miseq	California State University, Los Angeles	PRJNA242902	SAMN02709859	98.44	0.34
GCA_000794125.2	Sputum	-	Homo sapiens	Australia	ASM79412v2	470	OK	AB6870155	-	Complete Genome	2022-12-21	Illumina, OxfordNanopore	Macquarie University	PRJNA263680	SAMN03105183	99.61	0.25
GCA_000814345.1	Other fluids	-	Homo sapiens	Colombia	ASM81434v1	470	OK	6200	-	Complete Genome	2015-01-05	Pacbio RS	JCVI	PRJNA270223	SAMN03263969	97.93	0.84
GCA_000828935.1	-	-	Homo sapiens	Nepal	ASM82893v1	470	OK	IOMTU 433	-	Complete Genome	2014-10-02	PacBio RSII	National Center for Global Health and Medicine	PRJDB3154	SAMD00020223	99.86	0.84
GCA_000830055.1	-	-	Homo sapiens	UK	ASM83005v1	470	OK	A1	-	Complete Genome	2015-01-29	Illumina HiSeq; PacBio	University of Melbourne	PRJNA269083	SAMN03248539	99.61	0.25
GCA_000963815.1	Tibia	osteomyelitis	Homo sapiens	USA	ASM96381v1	470	OK	AB5075-UW	-	Complete Genome	2015-03-27	PacBio	University of Washington	PRJNA243297	SAMN02894434	99.57	0.17
GCA_001026965.1	Respiratory	Pneumonia	Homo sapiens	China	ASM102696v1	470	OK	XH386	-	Complete Genome	2015-06-03	Illumina; PacBio	Sir Run Run Shaw Hospital, College of Medicine, Zhejiang University	PRJNA273343	SAMN03290686	99.61	0.17
GCA_001077555.2	Blood	Bacteremia	Homo sapiens	India	ASM107755v2	470	OK	B8342	-	Complete Genome	2017-05-23	PacBio	University of Kansas Medical Center	PRJNA286787	SAMN03770534	98.59	0.79
GCA_001077655.1	Blood	Sepsis	Homo sapiens	Canada	ASM107765v1	470	OK	Ab04-mff	-	Complete Genome	2015-07-14	Illumina; PacBio	University of Alberta	PRJNA288605	SAMN03817045	99.54	0.36
GCA_001077675.1	-	Meningitis	Homo sapiens	Canada	ASM107767v1	470	OK	ATCC 17978-mff	-	Complete Genome	2015-07-14	Illumina; PacBio	University of Alberta	PRJNA288605	SAMN03817043	98.45	0.67
GCA_001077965.2	Blood	Bacteremia	Homo sapiens	India	ASM107796v2	470	OK	B8300	-	Complete Genome	2017-05-31	PacBio	University of Kansas Medical Center	PRJNA286871	SAMN03771402	99.15	1.58
GCA_001261895.2	Tissue	-	Homo sapiens	France	R2090	470	OK	-	R2090	Complete Genome	2015-07-23	-	CEBITEC	PRJEB9721	SAMEA3751109	99.16	1.35
GCA_001399655.1	Wound &/Abscess	Infection	Homo sapiens	Australia	ASM139965v1	470	OK	D36	-	Complete Genome	2015-10-19	PacBio	The University of Sydney	PRJNA294725	SAMN04029125	98.94	0.6
GCA_001514375.1	Pus	-	Homo sapiens	South Korea	ASM151437v1	470	OK	KBN10P02143	-	Complete Genome	2016-01-14	PacBio RS II with P6-C4 chemistry	Kyungpook national university hospital	PRJNA291316	SAMN03941550	99.19	0.17
GCA_001517645.1	Tissue	-	Homo sapiens	France	R2091	470	OK	-	R2091	Complete Genome	2016-01-15	-	CEBITEC	PRJEB12156	SAMEA3715145	99.32	1.29
GCA_001543995.1	Sputum	Sepsis	Homo sapiens	-	ASM154399v1	470	OK	YU-R612	-	Complete Genome	2016-02-02	PacBio	Yonsei university college of medicine	PRJNA309091	SAMN04448797	99.26	0.5
GCA_001573065.1	-	-	Homo sapiens	China	ASM157306v1	470	OK	XH860	-	Complete Genome	2016-02-25	Pacbio RSII	Sir Run Run Shaw Hospital, College of Medicine, Zhejiang University	PRJNA290306	SAMN03890258	99.13	0.19
GCA_001573085.1	Wound &/Abscess	-	Homo sapiens	China	ASM157308v1	470	OK	XH859	-	Complete Genome	2016-02-25	Pacbio RSII	Sir Run Run Shaw Hospital, College of Medicine, Zhejiang University	PRJNA290306	SAMN03890257	99.14	0.17
GCA_001573105.1	Sputum	-	Homo sapiens	China	ASM157310v1	470	OK	XH857	-	Complete Genome	2016-02-25	Pacbio RSII	Sir Run Run Shaw Hospital, College of Medicine, Zhejiang University	PRJNA290306	SAMN03890255	99.53	0.34
GCA_001573125.1	Other fluids	-	Homo sapiens	China	ASM157312v1	470	OK	XH856	-	Complete Genome	2016-02-25	Pacbio RSII	Sir Run Run Shaw Hospital, College of Medicine, Zhejiang University	PRJNA290306	SAMN03890253	99.58	0.17
GCA_001578145.1	Sputum	-	Homo sapiens	China	ASM157814v1	470	OK	XH858	-	Complete Genome	2016-03-01	PacBio RSII	Sir Run Run Shaw Hospital, College of Medicine, Zhejiang University	PRJNA290306	SAMN03890256	98.76	0.25
GCA_001593425.2	Blood	Infection	Homo sapiens	-	ASM159342v2	470	OK	ATCC 17978-VU	-	Complete Genome	2016-12-19	Illumina MiSeq	University of Manitoba	PRJNA302452	SAMN04273153	98.45	0.67
GCA_001636235.1	Bronchial fluid	-	Homo sapiens	Mexico	ASM163623v1	470	OK	3207	-	Complete Genome	2016-05-03	Illumina MiSeq; PacBio RSII	Center for Genomic Sciences, National Autonomous University of Mexico (UNAM)	PRJNA311558	SAMN04485290	99	0.66
GCA_001668465.2	-	UTI	Homo sapiens	-	ASM166846v2	470	OK	ABUH773	-	Complete Genome	2019-01-22	Illumina NextSeq and Oxford Nanopore	JCVI	PRJNA271775	SAMN05238697	99.94	0.17
GCA_001669145.2	-	Pneumonia	Homo sapiens	-	ASM166914v2	470	OK	ABUH793	-	Complete Genome	2019-01-22	Illumina NextSeq and Oxford Nanopore	JCVI	PRJNA271775	SAMN05238672	99.39	0.17
GCA_001674475.2	-	Pneumonia	Homo sapiens	-	ASM167447v2	470	OK	ABUH763	-	Complete Genome	2019-01-22	Illumina NextSeq and Oxford Nanopore	JCVI	PRJNA271775	SAMN05238628	99.58	0.17
GCA_001674505.2	-	Pneumonia	Homo sapiens	-	ASM167450v2	470	OK	ABUH796	-	Complete Genome	2019-01-22	Illumina NextSeq and Oxford Nanopore	JCVI	PRJNA271775	SAMN05238571	99.61	0.17
GCA_001721705.1	-	Pneumonia	Homo sapiens	Australia	ASM172170v1	470	OK	CA-17	-	Complete Genome	2016-09-08	PacBio	Monash University	PRJNA294251	SAMN04018777	99.79	0.08
GCA_001806345.1	Bronchial fluid	Pneumonia	Homo sapiens	South Korea	ASM180634v1	470	OK	KAB01	-	Complete Genome	2016-10-21	PacBio	Korea Basic Science Institute	PRJNA339667	SAMN05601665	98.35	0.25
GCA_001806365.1	Bronchial fluid	-	Homo sapiens	South Korea	ASM180636v1	470	OK	KAB02	-	Complete Genome	2016-10-21	PacBio	Korea Basic Science Institute	PRJNA339683	SAMN05601667	99.73	0.17
GCA_001806385.1	Sputum	-	Homo sapiens	South Korea	ASM180638v1	470	OK	KAB03	-	Complete Genome	2016-10-21	PacBio	Korea Basic Science Institute	PRJNA339684	SAMN05601668	98.85	0.25
GCA_001806405.1	Sputum	-	Homo sapiens	South Korea	ASM180640v1	470	OK	KAB04	-	Complete Genome	2016-10-21	PacBio	Korea Basic Science Institute	PRJNA339686	SAMN05601669	99.28	0.38
GCA_001806445.1	Wound &/Abscess	-	Homo sapiens	South Korea	ASM180644v1	470	OK	KAB06	-	Complete Genome	2016-10-21	PacBio	Korea Basic Science Institute	PRJNA339689	SAMN05601671	99.43	0.17
GCA_001806465.1	Sputum	-	Homo sapiens	South Korea	ASM180646v1	470	OK	KAB07	-	Complete Genome	2016-10-21	PacBio	Korea Basic Science Institute	PRJNA339690	SAMN05601672	99.1	0.17
GCA_001806485.1	Wound &/Abscess	-	Homo sapiens	South Korea	ASM180648v1	470	OK	KAB08	-	Complete Genome	2016-10-21	PacBio	Korea Basic Science Institute	PRJNA339692	SAMN05601673	98.58	0.17
GCA_001887305.1	Sputum	Infection	Homo sapiens	China	ASM188730v1	470	OK	HRAB-85	-	Complete Genome	2016-11-29	PacBio	307th Hospital of PLA	PRJNA348168	SAMN06046790	99.58	0.25
GCA_001895125.2	Tracheal/ET aspirate	-	Homo sapiens	Japan	ASM189512v2	470	OK	OCU_Ac16a	-	Complete Genome	2020-07-10	Illumina MiSeq; Pacific Biosciences PacBio RS II	Department of Bacteriology, Osaka City University Graduate School of Medicine	PRJDB5156	SAMD00059694	99.86	0.83
GCA_001895985.1	Sputum	-	Homo sapiens	USA	ASM189598v1	470	OK	AF-673	-	Complete Genome	2016-12-09	PacBio	JCVI	PRJNA271775	SAMN06077192	99.16	0.17
GCA_001896005.1	Other sites	-	Homo sapiens	Mexico	ASM189600v1	470	OK	AF-401	-	Complete Genome	2016-12-09	PacBio	JCVI	PRJNA271775	SAMN06077191	99.36	1.32
GCA_001902375.1	-	Other diseases	Homo sapiens	China	ASM190237v1	470	OK	XDR-BJ83	-	Complete Genome	2016-12-13	PacBio	Chinese PLA General Hospital	PRJNA356204	SAMN06109232	98.55	0.17
GCA_001922205.1	Bronchial fluid	Septicaemia	Homo sapiens	USA	ASM192220v1	470	OK	CMC-CR-MDR-Ab4	-	Complete Genome	2016-12-27	PacBio RS II	Virginia Tech	PRJNA296424	SAMN04096368	99.72	0.17
GCA_001922225.1	Sputum	Septicaemia	Homo sapiens	USA	ASM192222v1	470	OK	CMC-MDR-Ab59	-	Complete Genome	2016-12-27	PacBio RS II	Virginia Tech	PRJNA296424	SAMN04096369	99.94	0.17
GCA_001922245.1	Tracheal/ET aspirate	other system failure & expired	Homo sapiens	USA	ASM192224v1	470	OK	CMC-CR-MDR-Ab66	-	Complete Genome	2016-12-27	PacBio RS II	Virginia Tech	PRJNA296424	SAMN04096370	99.94	0.62
GCA_001941765.1	Lab/clinical	Infection	Homo sapiens	-	ASM194176v1	470	OK	AB042	-	Complete Genome	2017-01-10	PacBio	University of Manitoba	PRJNA305150	SAMN04273154	98.45	0.67
GCA_002082625.2	Sputum	-	Homo sapiens	South Korea	ASM208262v2	470	OK	JBA13	-	Complete Genome	2017-04-10	PacBio	Yonsei University College of medicine	PRJNA380857	SAMN06650260	99.7	0.17
GCA_002082645.1	Sputum	-	Homo sapiens	South Korea	ASM208264v1	470	OK	CBA7	-	Complete Genome	2017-04-10	PacBio	Yonsei University College of medicine	PRJNA380857	SAMN06650245	98.67	0.17
GCA_002082685.1	Respiratory	-	Homo sapiens	South Korea	ASM208268v1	470	OK	15A34	-	Complete Genome	2017-04-10	PacBio	Yonsei University College of medicine	PRJNA380857	SAMN06650243	97.95	0.17
GCA_002082705.1	Respiratory	-	Homo sapiens	South Korea	ASM208270v1	470	OK	15A5	-	Complete Genome	2017-04-10	PacBio	Yonsei University College of medicine	PRJNA380857	SAMN06650264	99.36	0.17
GCA_002082725.1	Urine	-	Homo sapiens	South Korea	ASM208272v1	470	OK	USA2	-	Complete Genome	2017-04-10	PacBio	Yonsei University College of medicine	PRJNA380857	SAMN06650241	99.41	0.17
GCA_002082745.1	Tracheal/ET aspirate	-	Homo sapiens	South Korea	ASM208274v1	470	OK	SSA6	-	Complete Genome	2017-04-10	PacBio	Yonsei University College of medicine	PRJNA380857	SAMN06650242	99.02	0.17
GCA_002082785.1	Sputum	-	Homo sapiens	South Korea	ASM208278v1	470	OK	HWBA8	-	Complete Genome	2017-04-10	PacBio	Yonsei University College of medicine	PRJNA380857	SAMN06650239	99.73	0.53
GCA_002082805.1	Sputum	-	Homo sapiens	South Korea	ASM208280v1	470	OK	WKA02	-	Complete Genome	2017-04-10	PacBio	Yonsei University College of medicine	PRJNA380857	SAMN06650238	99.43	0.25
GCA_002082825.1	Sputum	-	Homo sapiens	South Korea	ASM208282v1	470	OK	USA15	-	Complete Genome	2017-04-10	PacBio	Yonsei University College of medicine	PRJNA380857	SAMN06650240	98.54	0.25
GCA_002082845.1	Blood	-	Homo sapiens	South Korea	ASM208284v1	470	OK	SAA14	-	Complete Genome	2017-04-10	PacBio	Yonsei University College of medicine	PRJNA380857	SAMN06650262	99.3	0.17
GCA_002082865.1	Blood	-	Homo sapiens	South Korea	ASM208286v1	470	OK	SSA12	-	Complete Genome	2017-04-10	PacBio	Yonsei University College of medicine	PRJNA380857	SAMN06650263	99.44	0.17
GCA_002082885.1	Bronchial fluid	-	Homo sapiens	South Korea	ASM208288v1	470	OK	SSMA17	-	Complete Genome	2017-04-10	PacBio	Yonsei University College of medicine	PRJNA380857	SAMN06650261	99.66	0.17
GCA_002116925.1	-	Bacteremia	Homo sapiens	USA	ASM211692v1	470	OK	ab736	-	Complete Genome	2017-05-02	PacBio	USAMRIID	PRJNA317553	SAMN04621185	99.52	0.06
GCA_002210065.1	Sputum	-	Homo sapiens	Australia	ASM221006v1	470	OK	A85	-	Complete Genome	2017-06-28	Illumina HiSeq; PacBio	University of Melbourne	PRJNA269083	SAMN07125723	99.61	0.25
GCA_002504145.1	Sputum	-	Homo sapiens	China	ASM250414v1	470	OK	A1296	-	Complete Genome	2017-10-10	PacBio	Zhejiang University	PRJNA355911	SAMN06099024	99.1	0.55
GCA_002741415.1	-	-	Homo sapiens	Greece	ASM274141v1	470	OK	A388	-	Complete Genome	2017-11-02	Illumina HiSeq; MinION	University of Melbourne	PRJNA269083	SAMN07736509	99.27	0.25
GCA_002761575.1	Wound &/Abscess	wound infection	Homo sapiens	Australia	ASM276157v1	470	OK	AYP-A2	-	Complete Genome	2017-11-07	Illumina HiSeq; Oxford Nanopore	The University of Melbourne	PRJNA396979	SAMN07445112	99.58	0.17
GCA_002762095.1	Sputum	Infection	Homo sapiens	China	ASM276209v1	470	OK	Ab4977	-	Complete Genome	2017-11-08	PacBio	State Key Laboratory of Pathogen and Biosecurity	PRJNA416164	SAMN07943355	99.78	0.17
GCA_002762115.1	Sputum	Infection	Homo sapiens	China	ASM276211v1	470	OK	Ab4568	-	Complete Genome	2017-11-08	PacBio	State Key Laboratory of Pathogen and Biosecurity	PRJNA416164	SAMN07943353	99.36	0.17
GCA_002762155.1	Sputum	Infection	Homo sapiens	China	ASM276215v1	470	OK	Ab4653	-	Complete Genome	2017-11-08	PacBio	State Key Laboratory of Pathogen and Biosecurity	PRJNA416164	SAMN07943354	99.84	0.17
GCA_002843665.1	Blood	other system failure & expired	Homo sapiens	South Korea	ASM284366v1	470	OK	-	SMC_Paed_Ab_BL01	Complete Genome	2017-12-17	PacBio	Sungkyunkwan University School of Medicine	PRJNA419431	SAMN08054861	99.04	0.17
GCA_002950495.2	-	-	Homo sapiens	China	ASM295049v2	470	OK	WCHAB005133	-	Complete Genome	2019-08-16	Illumina HiSeq; MinION	West China Hospital, Sichuan University	PRJNA387062	SAMN08364585	99.94	0.17
GCA_002999195.2	-	-	Homo sapiens	China	ASM299919v2	470	OK	WCHAB005078	-	Complete Genome	2019-08-16	Illumina HiSeq; MinION	West China Hospital, Sichuan University	PRJNA387062	SAMN08364584	99.78	0.25
GCA_003181015.1	-	-	Homo sapiens	Spain	ASM318101v1	470	OK	DA33098	-	Complete Genome	2018-05-31	PacBio; Illumina HiSeq 2000	Uppsala University	PRJNA472712	SAMN09241862	99.27	0.17
GCA_003264295.1	Sputum	-	Homo sapiens	China	ASM326429v1	470	OK	XH731	-	Complete Genome	2018-06-25	PacBio	Zhejiang University	PRJNA361029	SAMN06219545	99.83	0.25
GCA_003288775.1	-	-	Homo sapiens	China	ASM328877v1	470	OK	Aba	-	Complete Genome	2018-07-05	PacBio	Chinese PLA General Hospital	PRJNA475448	SAMN09389171	99.27	0.25
GCA_003296225.1	Tracheal/ET aspirate	-	Homo sapiens	Germany	ASM329622v1	470	OK	DA33382	-	Complete Genome	2018-07-09	PacBio; Illumina MiSeq	Uppsala University	PRJNA472712	SAMN09460321	98.56	0.25
GCA_003345235.1	Feces	Other diseases	Homo sapiens	Mexico	ASM334523v1	470	OK	810CP	-	Complete Genome	2018-07-30	PacBio RSII; Illumina NextSeq 500	Center for Genomic Sciences, National Autonomous University of Mexico (UNAM)	PRJNA311558	SAMN07559626	99.5	1.32
GCA_003431385.1	Bronchial fluid	Infection	Homo sapiens	Mexico	ASM343138v1	470	OK	7804	-	Complete Genome	2017-07-28	PacBio RSII	Center for Genomic Sciences, National Autonomous University of Mexico (UNAM)	PRJNA311558	SAMN07289440	97.25	0.53
GCA_003516005.1	Blood	Bacteremia	Homo sapiens	Mexico	ASM351600v1	470	OK	7847	-	Complete Genome	2018-09-10	Illumina MiSeq and PacBio RSII	Center for Genomic Sciences, National Autonomous University of Mexico (UNAM)	PRJNA311558	SAMN07284119	99.61	0.5
GCA_003522665.1	Blood	Infection	Homo sapiens	Mexico	ASM352266v1	470	OK	9201	-	Complete Genome	2018-09-10	Illumina MiSeq and PacBio RSII	Center for Genomic Sciences, National Autonomous University of Mexico (UNAM)	PRJNA311558	SAMN07520236	99.23	0.71
GCA_003522705.1	Bronchial fluid	Infection	Homo sapiens	Mexico	ASM352270v1	470	OK	10324	-	Complete Genome	2018-09-10	Illumina MiSeq and PacBio RSII	Center for Genomic Sciences, National Autonomous University of Mexico (UNAM)	PRJNA311558	SAMN07520237	98.8	0.34
GCA_003522785.1	Secretion	Infection	Homo sapiens	Mexico	ASM352278v1	470	OK	10042	-	Complete Genome	2018-09-10	Illumina MiSeq and PacBio RSII	Center for Genomic Sciences, National Autonomous University of Mexico (UNAM)	PRJNA311558	SAMN07520233	99.94	1.27
GCA_003522845.1	Bronchial fluid	Infection	Homo sapiens	Mexico	ASM352284v1	470	OK	9102	-	Complete Genome	2018-09-10	Illumina MiSeq and PacBio RSII	Center for Genomic Sciences, National Autonomous University of Mexico (UNAM)	PRJNA311558	SAMN07520232	99.02	0.53
GCA_003522885.1	Wound &/Abscess	Infection	Homo sapiens	Mexico	ASM352288v1	470	OK	5845	-	Complete Genome	2018-09-10	Illumina MiSeq and PacBio RSII	Center for Genomic Sciences, National Autonomous University of Mexico (UNAM)	PRJNA311558	SAMN07520231	99.94	0.17
GCA_003591615.1	Blood	-	Homo sapiens	China	ASM359161v1	470	OK	XH906	-	Complete Genome	2018-09-24	PacBio	Zhejiang University	PRJNA400841	SAMN07580891	99.27	0.17
GCA_003812385.1	Sputum	-	Homo sapiens	-	ASM381238v1	470	OK	FDAARGOS_533	-	Complete Genome	2018-11-21	PacBio; Illumina	US Food and Drug Administration	PRJNA231221	SAMN10163228	98.95	1.43
GCA_003812485.1	CSF	Meningitis	Homo sapiens	Brazil	ASM381248v1	470	OK	MRSN15313	-	Complete Genome	2018-11-21	PacBio RSII; Illumina MiSeq	Walter Reed Army Institute of Research	PRJNA505170	SAMN10411605	99.88	1.32
GCA_003931755.1	-	-	Homo sapiens	Canada	ASM393175v1	470	OK	-	09A16CRGN0014	Complete Genome	2018-12-09	Illumina MiSeq; MinION	Public Health Agency of Canada	PRJNA390934	SAMN07258640	99.94	0.17
GCA_003931775.1	-	-	Homo sapiens	Canada	ASM393177v1	470	OK	-	09A16CRGN003B	Complete Genome	2018-12-09	Illumina MiSeq; MinION	Public Health Agency of Canada	PRJNA390934	SAMN07258642	99.94	0.17
GCA_003948085.2	Tracheal/ET aspirate	-	Homo sapiens	USA	ASM394808v2	470	OK	TG31986	-	Complete Genome	2019-04-22	Illumina MiSeq; Oxford Nanopore MiniION	Northern Arizona University	PRJNA497581	SAMN10261613	99.52	0.17
GCA_003948455.2	Bronchial fluid	-	Homo sapiens	USA	ASM394845v2	470	OK	TG22653	-	Complete Genome	2019-04-30	Illumina MiSeq; Oxford Nanopore MiniION	Northern Arizona University	PRJNA497581	SAMN10261589	99.94	0.17
GCA_003948535.2	Tracheal/ET aspirate	-	Homo sapiens	USA	ASM394853v2	470	OK	TG22627	-	Complete Genome	2019-04-30	Illumina MiSeq; Oxford Nanopore MiniION	Northern Arizona University	PRJNA497581	SAMN10261584	99.94	0.17
GCA_003949115.2	Tracheal/ET aspirate	-	Homo sapiens	USA	ASM394911v2	470	OK	TG31302	-	Complete Genome	2019-04-22	Illumina MiSeq; Oxford Nanopore MiniION	Northern Arizona University	PRJNA497581	SAMN10261535	99.52	0.17
GCA_003949595.2	Tracheal/ET aspirate	-	Homo sapiens	USA	ASM394959v2	470	OK	TG22182	-	Complete Genome	2019-05-09	Illumina MiSeq; Oxford Nanopore MiniION	Northern Arizona University	PRJNA497581	SAMN10261544	99.94	0.17
GCA_003949725.2	Blood	-	Homo sapiens	USA	ASM394972v2	470	OK	TG29392	-	Complete Genome	2019-05-09	Illumina MiSeq; Oxford Nanopore MiniION	Northern Arizona University	PRJNA497581	SAMN10261537	99.52	0.17
GCA_004028375.1	Sputum	septic shock	Homo sapiens	China	ASM402837v1	470	OK	A52	-	Complete Genome	2019-01-17	Oxford Nanopore GridION; Illumina NextSeq	Sir Run Run Shaw Hospital, School of Medicine, Zhejiang University	PRJNA506023	SAMN10441121	99.22	0.74
GCA_004101685.1	-	-	Homo sapiens	Canada	ASM410168v1	470	OK	11A1314CRGN088	-	Complete Genome	2019-01-22	Oxford Nanopore MiniION	Public Health Agency of Canada	PRJNA390934	SAMN07258672	99.94	0.17
GCA_004101705.1	-	-	Homo sapiens	Canada	ASM410170v1	470	OK	11A14CRGN003	-	Complete Genome	2019-01-22	Oxford Nanopore MiniION	Public Health Agency of Canada	PRJNA390934	SAMN07258689	99.83	0.17
GCA_004101725.1	-	-	Homo sapiens	Canada	ASM410172v1	470	OK	11A1213CRGN055	-	Complete Genome	2019-01-22	Oxford Nanopore MiniION	Public Health Agency of Canada	PRJNA390934	SAMN07258647	99.94	0.17
GCA_004101745.1	-	-	Homo sapiens	Canada	ASM410174v1	470	OK	11A1213CRGN008	-	Complete Genome	2019-01-22	Oxford Nanopore MiniION	Public Health Agency of Canada	PRJNA390934	SAMN07258645	99.72	0.17
GCA_004136355.1	Other sites	Other diseases	Homo sapiens	USA	ASM413635v1	470	OK	MDR-UNC	-	Complete Genome	2019-02-04	PacBio RSII	National Biodefense Analysis and Countermeasures Center (NBACC)	PRJNA484790	SAMN09769497	99.61	0.17
GCA_004564115.1	-	-	Homo sapiens	Czech Republic	ASM456411v1	470	OK	EH	-	Complete Genome	2019-04-02	PacBio Sequel	Charles University in Prague	PRJNA529047	SAMN10386508	98.99	3.51
GCA_004758865.1	Blood	Bacteremia	Homo sapiens	India	ASM475886v1	470	OK	CIAT758	-	Complete Genome	2019-04-09	Oxford Nanopore MiniION; IonTorrent	Christian Medical College	PRJNA530138	SAMN11298775	97.89	0.55
GCA_004768705.1	Blood	Bacteremia	Homo sapiens	India	ASM476870v1	470	OK	ACN21	-	Complete Genome	2019-04-10	Oxford Nanopore MiniION; IonTorrent	Christian Medical College	PRJNA530330	SAMN11311113	99.86	1.25
GCA_005280435.1	Blood	Sepsis	Homo sapiens	India	ASM528043v1	470	OK	VB16141	-	Complete Genome	2019-05-11	IonTorrent; Oxford Nanopore MiniION	Christian Medical College	PRJNA540767	SAMN11557458	98.58	0.51
GCA_005280675.1	Sputum	Pneumonia	Homo sapiens	India	ASM528067v1	470	OK	SP304	-	Complete Genome	2019-05-12	IonTorrent; Oxford Nanopore MiniION	Christian Medical College	PRJNA541077	SAMN11571814	98.75	1.07
GCA_005280695.1	Blood	Sepsis	Homo sapiens	India	ASM528069v1	470	OK	VB33071	-	Complete Genome	2019-05-12	IonTorrent; Oxford Nanopore MiniION	Christian Medical College	PRJNA541078	SAMN11571816	96.86	0.25
GCA_005518095.1	Pus	Infection	Homo sapiens	India	ASM551809v1	470	OK	P7774	-	Complete Genome	2019-05-20	IonTorrent; Oxford Nanopore MiniION	Christian Medical College	PRJNA542432	SAMN11621520	98.81	0.53
GCA_005519135.2	CSF	Bacteremia	Homo sapiens	Italy	ASM551913v2	405416	OK	ACICU	-	Complete Genome	2021-04-02	Illumina MiSeq; MinION (Nanopore)	University of Sydney	PRJNA474045	SAMN09302593	99.94	0.17
GCA_005671375.1	-	-	Homo sapiens	USA	ASM567137v1	470	OK	PB364	-	Complete Genome	2019-05-23	Illumina; PacBio	New York Medical College	PRJNA543307	SAMN11660471	99.9	0.17
GCA_006385075.1	-	Skin-related	Homo sapiens	UK	ASM638507v1	470	OK	11W359501	-	Complete Genome	2019-06-22	Illumina HiSeq	University of Nottingham	PRJNA548265	SAMN12015779	99.05	0.25
GCA_007107525.1	-	-	Homo sapiens	Australia	ASM710752v1	470	OK	J9	-	Complete Genome	2019-07-18	Oxford Nanopore MiniION; Illumina HiSeq	University of Sydney	PRJNA472828	SAMN12158047	99.74	0.27
GCA_007221455.1	-	-	Homo sapiens	Netherlands	ASM722145v1	470	OK	A320 (RUH134)	-	Complete Genome	2019-06-20	PacBio RSII; Illumina HiSeq	The University of Melbourne	PRJNA503905	SAMN12045486	99.84	0.17
GCA_007647215.1	-	-	Homo sapiens	China	ASM764721v1	470	OK	MDR-CQ	-	Complete Genome	2019-07-30	PacBio RSII	Chongqing People's Hospital	PRJNA360504	SAMN06211572	99.47	0.25
GCA_008033255.2	Sputum	-	Homo sapiens	USA	ASM803325v2	470	OK	ATCC BAA-1790	-	Complete Genome	2021-01-28	PacBio	Scientific Center for Anti-infectious Drugs (SCAID)	PRJNA557366	SAMN12399660	99.04	1.17
GCA_008244865.1	-	-	Homo sapiens	Canada	ASM824486v1	470	OK	11A1213CRGN064	-	Complete Genome	2019-09-03	Illumina MiSeq, Oxford Nanopore MinION	Public Health Agency of Canada	PRJNA390934	SAMN07258648	99.83	0.17
GCA_008244885.1	-	-	Homo sapiens	Canada	ASM824488v1	470	OK	N13-03449	-	Complete Genome	2019-09-03	Illumina MiSeq, Oxford Nanopore MinION	Public Health Agency of Canada	PRJNA390934	SAMN07258679	99.94	0.17
GCA_008244905.1	-	-	Homo sapiens	Canada	ASM824490v1	470	OK	11A1314CRGN089	-	Complete Genome	2019-09-03	Illumina MiSeq, Oxford Nanopore MinION	Public Health Agency of Canada	PRJNA390934	SAMN07258673	99.94	0.17
GCA_008630895.1	Lab/clinical	Infection	Homo sapiens	-	ASM863089v1	470	OK	AB043	-	Complete Genome	2019-09-21	PacBio	University of Manitoba	PRJNA305151	SAMN04273155	98.45	0.67
GCA_008807055.1	CSF	Meningitis	Homo sapiens	China	ASM880705v1	470	OK	C25	-	Complete Genome	2019-10-03	PacBio RSII	Zhejiang university school of medicine	PRJNA493508	SAMN10135127	99.63	0.25
GCA_009035845.1	Urine	UTI	Homo sapiens	USA	ASM903584v1	470	OK	ATCC 19606	-	Complete Genome	2019-10-16	Illumina MiSeq; Oxford Nanopore MiniION	University of Technology Sydney	PRJNA557095	SAMN12389466	99.52	0.06
GCA_009455505.1	-	-	Homo sapiens	India	ASM945550v1	470	OK	6507	-	Complete Genome	2019-11-01	PacBio	JCVI	PRJNA472798	SAMN09244200	99.18	0.25
GCA_009497995.1	Tissue	Infection	Homo sapiens	Mexico	ASM949799v1	470	OK	7835	-	Complete Genome	2019-11-04	Illumina MiSeq and PacBio RSII	Center for Genomic Sciences, National Autonomous University of Mexico (UNAM)	PRJNA311558	SAMN07520235	99.27	0.64
GCA_009498335.1	Sputum	-	Homo sapiens	Thailand	ASM949833v1	470	OK	ABCR01	-	Complete Genome	2019-11-04	PacBio RSII	Chiang Mai University	PRJNA560129	SAMN12569102	98.03	0.25
GCA_009759685.1	-	-	Homo sapiens	Australia	ASM975968v1	470	OK	ATCC 19606	-	Complete Genome	2019-12-17	PacBio RSII	Monash University	PRJNA577968	SAMN13045090	99.19	0.06
GCA_011067065.1	Urine	No disease	Homo sapiens	South Korea	ASM1106706v1	470	OK	ATCC 17978	-	Complete Genome	2020-03-07	PacBio	Korea university	PRJNA609015	SAMN14217790	98.94	0.17
GCA_012272715.1	Bronchial fluid	Infection	Homo sapiens	China	ASM1227271v1	470	OK	DT-Ab057	-	Complete Genome	2020-04-11	nanopore	Beijing Ditan Hospital, Capital Medical University	PRJNA612123	SAMN14308892	99.94	0.17
GCA_012272735.1	Sputum	Infection	Homo sapiens	China	ASM1227273v1	470	OK	DT-Ab022	-	Complete Genome	2020-04-11	nanopore	Beijing Ditan Hospital, Capital Medical University	PRJNA612123	SAMN14308866	99.94	0.17
GCA_012272755.1	Sputum	Infection	Homo sapiens	China	ASM1227275v1	470	OK	DT-Ab020	-	Complete Genome	2020-04-11	nanopore	Beijing Ditan Hospital, Capital Medical University	PRJNA612123	SAMN14308864	99.94	0.25
GCA_012272775.1	Sputum	Infection	Homo sapiens	China	ASM1227277v1	470	OK	DT-Ab007	-	Complete Genome	2020-04-11	nanopore	Beijing Ditan Hospital, Capital Medical University	PRJNA612123	SAMN14308853	99.44	0.17
GCA_012272795.1	Instruments	Infection	Homo sapiens	China	ASM1227279v1	470	OK	DT-Ab003	-	Complete Genome	2020-04-11	nanopore	Beijing Ditan Hospital, Capital Medical University	PRJNA612123	SAMN14308849	99.94	0.25
GCA_012931605.1	Blood	-	Homo sapiens	Ghana	ASM1293160v1	470	OK	Ab-C102	-	Complete Genome	2020-04-29	Oxford Nanopore MiniION; MGI DNBSEQ	Tokyo Medical and Dental University	PRJNA473419	SAMN14667518	98.9	0.87
GCA_012931625.1	CSF	-	Homo sapiens	Ghana	ASM1293162v1	470	OK	Ab-D10a-a	-	Complete Genome	2020-04-29	Oxford Nanopore MiniION; MGI DNBSEQ	Tokyo Medical and Dental University	PRJNA473419	SAMN14667516	99.78	0.69
GCA_012931645.1	Sputum	-	Homo sapiens	Ghana	ASM1293164v1	470	OK	Ab-B004d-c	-	Complete Genome	2020-04-29	Oxford Nanopore MiniION; MGI DNBSEQ	Tokyo Medical and Dental University	PRJNA473419	SAMN14667515	99.78	0.69
GCA_012931665.1	Sputum	-	Homo sapiens	Ghana	ASM1293166v1	470	OK	Ab-C63	-	Complete Genome	2020-04-29	Illumina MiSeq; Oxford Nanopore MiniION	Tokyo Medical and Dental University	PRJNA473419	SAMN14667517	99.01	0.58
GCA_012934905.1	Blood	BSI	Homo sapiens	India	ASM1293490v1	470	OK	VB82	-	Complete Genome	2020-04-30	Illumina HiSeq; Oxford Nanopore GridION	Christian Medical College	PRJNA613562	SAMN14409516	99.75	0.53
GCA_012934925.1	Sputum	Respiratory related infection	Homo sapiens	India	ASM1293492v1	470	OK	VB473	-	Complete Genome	2020-04-30	Illumina HiSeq; Oxford Nanopore GridION	Christian Medical College	PRJNA613578	SAMN14409628	99.16	1.31
GCA_012934945.1	Blood	BSI	Homo sapiens	India	ASM1293494v1	470	OK	VB723	-	Complete Genome	2020-04-30	Illumina HiSeq; Oxford Nanopore GridION	Christian Medical College	PRJNA613583	SAMN14409813	99.75	0.25
GCA_012934965.1	Blood	BSI	Homo sapiens	India	ASM1293496v1	470	OK	VB11737	-	Complete Genome	2020-04-30	Illumina HiSeq; Oxford Nanopore GridION	Christian Medical College	PRJNA613587	SAMN14410107	99.79	0.08
GCA_012934985.1	Sputum	Pneumonia	Homo sapiens	India	ASM1293498v1	470	OK	VB2181	-	Complete Genome	2020-04-30	Illumina HiSeq; Oxford Nanopore GridION	Christian Medical College	PRJNA613593	SAMN14410138	99.71	0.25
GCA_012935005.1	Sputum	Pneumonia	Homo sapiens	India	ASM1293500v1	470	OK	VB2486	-	Complete Genome	2020-04-30	Illumina HiSeq; Oxford Nanopore GridION	Christian Medical College	PRJNA613679	SAMN14414761	99.02	0.98
GCA_012935025.1	Sputum	Pneumonia	Homo sapiens	India	ASM1293502v1	470	OK	VB2200	-	Complete Genome	2020-04-30	Illumina HiSeq; Oxford Nanopore GridION	Christian Medical College	PRJNA613683	SAMN14415334	99.83	0.25
GCA_012935045.1	Pus	wound infection	Homo sapiens	India	ASM1293504v1	470	OK	PM1912235	-	Complete Genome	2020-04-30	Illumina HiSeq; Oxford Nanopore GridION	Christian Medical College	PRJNA613820	SAMN14420246	99.83	0.25
GCA_012935065.1	Sputum	Pneumonia	Homo sapiens	India	ASM1293506v1	470	OK	PM192696	-	Complete Genome	2020-04-30	Illumina HiSeq; Oxford Nanopore GridION	Christian Medical College	PRJNA613821	SAMN14420253	99.3	0.25
GCA_012935085.1	Pus	wound infection	Homo sapiens	India	ASM1293508v1	470	OK	PM193665	-	Complete Genome	2020-04-30	Illumina HiSeq; Oxford Nanopore GridION	Christian Medical College	PRJNA613824	SAMN14420254	99.46	0.62
GCA_012935105.1	Bronchial fluid	Pneumonia	Homo sapiens	India	ASM1293510v1	470	OK	PM194188	-	Complete Genome	2020-04-30	Illumina HiSeq; Oxford Nanopore GridION	Christian Medical College	PRJNA613825	SAMN14420255	99.54	0.62
GCA_012935125.1	Bronchial fluid	Pneumonia	Homo sapiens	India	ASM1293512v1	470	OK	PM194229	-	Complete Genome	2020-04-30	Illumina HiSeq; Oxford Nanopore GridION	Christian Medical College	PRJNA613957	SAMN14422682	98.95	0.53
GCA_012935145.1	Blood	BSI	Homo sapiens	India	ASM1293514v1	470	OK	VB7036	-	Complete Genome	2020-04-30	Illumina HiSeq; Oxford Nanopore GridION	Christian Medical College	PRJNA613590	SAMN14410111	99.75	1.31
GCA_012935165.1	Sputum	Pneumonia	Homo sapiens	India	ASM1293516v1	470	OK	VB2139	-	Complete Genome	2020-04-30	Illumina HiSeq; Oxford Nanopore GridION	Christian Medical College	PRJNA613675	SAMN14414747	99.83	0.25
GCA_012935185.1	Sputum	Pneumonia	Homo sapiens	India	ASM1293518v1	470	OK	VB2107	-	Complete Genome	2020-04-30	Oxford Nanopore GridION; Illumina HiSeq	Christian Medical College	PRJNA613681	SAMN14414778	99.66	0.25
GCA_013305465.1	Urine	-	Homo sapiens	Australia	ASM1330546v1	470	OK	MS14413	-	Complete Genome	2020-06-09	PacBio RSII	The University of Queensland	PRJNA631347	SAMN14859482	99.05	1.76
GCA_013372085.1	-	-	Homo sapiens	USA	ASM1337208v1	400667	OK	ATCC 17978	-	Complete Genome	2020-06-24	Illumina HiSeq; Oxford Nanopore MiniION	UC San Diego	PRJNA629538	SAMN14779651	98.4	0.97
GCA_013376855.2	Lab/clinical	Infection	Homo sapiens	USA	ASM1337685v2	470	OK	TP1	-	Complete Genome	2020-07-17	Illumina MiSeq; Oxford Nanopore	Texas A&M University	PRJNA641163	SAMN15344688	99.83	0.08
GCA_013377175.1	Secretion	Infection	Homo sapiens	China	ASM1337717v1	470	OK	A1429	-	Complete Genome	2020-06-30	Oxford Nanopore; Illumina	Sir Run Run Shaw Hospital, College of medicine,Zhejiang University	PRJNA595709	SAMN13565236	99.69	0.5
GCA_013416255.1	-	BSI	Homo sapiens	Tanzania	ASM1341625v1	470	OK	DT0544C	-	Complete Genome	2020-07-15	Oxford Nanopore; Illumina HiSeq	University of Bergen	PRJNA630392	SAMN14833494	99.5	0.84
GCA_013416275.1	Lab/clinical	BSI	Homo sapiens	Tanzania	ASM1341627v1	470	OK	DT01139C	-	Complete Genome	2020-07-15	Oxford Nanopore; Illumina HiSeq	University of Bergen	PRJNA630397	SAMN14833556	99.37	0.93
GCA_013787185.1	Respiratory	-	Homo sapiens	Russia	ASM1378718v1	470	OK	36-1512	-	Complete Genome	2020-07-28	Illumina; Oxford Nanopore	IBCH RAN	PRJNA646375	SAMN15541804	97.26	1.73
GCA_014322245.1	rectal swab	Other diseases	Homo sapiens	China	ASM1432224v1	470	OK	DETAB-P2	-	Complete Genome	2020-08-27	Oxford Nanopore MiniION; Illumina HiSeq	Zhejiang University	PRJNA602169	SAMN13884837	99.36	0.81
GCA_014672735.1	Blood	-	Homo sapiens	-	ASM1467273v1	470	OK	A118	-	Complete Genome	2020-09-21	PacBio RSII	EPFL	PRJNA645521	SAMN15507634	99.84	0.22
GCA_014705805.1	sterile body site	-	Homo sapiens	USA	ASM1470580v1	470	OK	CFSAN093710	-	Complete Genome	2020-09-23	PacBio	Walter Reed Army Institute of Research	PRJNA300270	SAMN12391854	99.61	0.17
GCA_014705845.1	Blood	-	Homo sapiens	USA	ASM1470584v1	470	OK	CFSAN093706	-	Complete Genome	2020-09-23	PacBio	Walter Reed Army Institute of Research	PRJNA300270	SAMN12391535	99.61	0.17
GCA_014705865.1	sterile body site	-	Homo sapiens	USA	ASM1470586v1	470	OK	CFSAN093707	-	Complete Genome	2020-09-23	PacBio	Walter Reed Army Institute of Research	PRJNA300270	SAMN12391534	99.61	0.17
GCA_014705885.1	Wound &/Abscess	-	Homo sapiens	USA	ASM1470588v1	470	OK	CFSAN093708	-	Complete Genome	2020-09-23	PacBio	Walter Reed Army Institute of Research	PRJNA300270	SAMN12391536	99.57	0.17
GCA_014874575.1	Blood	Pneumonia	Homo sapiens	Malaysia	ASM1487457v1	470	OK	AC1633	-	Complete Genome	2020-10-09	Illumina HiSeq; PacBio RSII	Universiti Sultan Zainal Abidin	PRJNA647049	SAMN15574350	99.74	2.92
GCA_015732435.1	Bronchial fluid	Bacteremia	Homo sapiens	China	ASM1573243v1	470	OK	abA1	-	Complete Genome	2020-12-03	Illumina NextSeq; PacBio	Peking University People's Hospital	PRJNA640471	SAMN15778733	99.8	0.25
GCA_015870765.1	Lab/clinical	Infection	Homo sapiens	USA	ASM1587076v1	470	OK	TP2	-	Complete Genome	2020-12-09	Illumina MiSeq; Oxford Nanopore	Texas A&M University	PRJNA641163	SAMN15735522	99.83	0.29
GCA_015870965.1	Lab/clinical	Infection	Homo sapiens	USA	ASM1587096v1	470	OK	TP3	-	Complete Genome	2020-12-09	Illumina MiSeq; Oxford Nanopore	Texas A&M University	PRJNA641163	SAMN15738014	99.83	0.29
GCA_015910475.1	Blood	Infection	Homo sapiens	USA	ASM1591047v1	470	OK	ATCC 17961	-	Complete Genome	2020-12-10	Illumina MiSeq; Oxford Nanopore MinION	East Carolina University	PRJNA437968	SAMN08687991	99.86	0.25
GCA_016350005.1	Blood	BSI	Homo sapiens	South Korea	ASM1635000v1	470	OK	G20AB011	-	Complete Genome	2020-12-24	PacBio Sequel	Yonsei University College of medicine	PRJNA684975	SAMN17073618	99.61	0.17
GCA_016350065.1	Blood	BSI	Homo sapiens	South Korea	ASM1635006v1	470	OK	G20AB010	-	Complete Genome	2020-12-24	PacBio Sequel	Yonsei University College of medicine	PRJNA684975	SAMN17073617	99.94	0.17
GCA_016350085.1	Blood	BSI	Homo sapiens	South Korea	ASM1635008v1	470	OK	G20AB007	-	Complete Genome	2020-12-24	PacBio Sequel	Yonsei University College of medicine	PRJNA684975	SAMN17073615	99.86	0.17
GCA_016350105.1	Blood	BSI	Homo sapiens	South Korea	ASM1635010v1	470	OK	G20AB009	-	Complete Genome	2020-12-24	PacBio Sequel	Yonsei University College of medicine	PRJNA684975	SAMN17073616	99.94	0.17
GCA_016864295.1	Throat/Pharyngeal	Infection	Homo sapiens	France	ASM1686429v1	470	OK	AbCTX1	-	Complete Genome	2021-02-11	Oxford Nanopore MiniION	CHRU Besancon	PRJNA644570	SAMN15501054	98.77	0.17
GCA_016864315.2	Bronchial fluid	Infection	Homo sapiens	France	ASM1686431v2	470	OK	AbCTX9	-	Complete Genome	2022-02-16	Oxford Nanopore MiniION	CHRU Besancon	PRJNA644570	SAMN15501056	99.1	0.17
GCA_016864915.1	Abd/Peritoneal fluid	Infection	Homo sapiens	France	ASM1686491v1	470	OK	AbCTX13	-	Complete Genome	2021-02-11	Oxford Nanopore MiniION	CHRU Besancon	PRJNA644570	SAMN15501316	97.41	0.3
GCA_016865465.1	Blood	-	Homo sapiens	Cambodia	ASM1686546v1	470	OK	NIPH17_0019	-	Complete Genome	2021-01-30	Nanopore MinION	AMR research center, National Institute of Infectious Diseases	PRJDB8068	SAMD00169927	98.65	0.08
GCA_016919505.2	-	-	Homo sapiens	Belgium	ASM1691950v2	470	OK	AB5075-VUB	-	Complete Genome	2021-11-09	Oxford Nanopore MinION; Illumina	Vrije Universiteit Brussel	PRJNA701627	SAMN17898087	99.52	0.17
GCA_016919525.2	-	-	Homo sapiens	Belgium	ASM1691952v2	470	OK	AB5075-VUB-itrA::ISAba13	-	Complete Genome	2021-11-09	Oxford Nanopore MinION; Illumina	Vrije Universiteit Brussel	PRJNA701627	SAMN17898088	99.41	0.17
GCA_017096325.2	Bronchial fluid	-	Homo sapiens	China	ASM1709632v2	470	OK	2018BJAB2	-	Complete Genome	2021-11-16	PacBio RSII	Peking University People's Hospital	PRJNA646312	SAMN15538706	99.81	0.25
GCA_017096345.2	Blood	-	Homo sapiens	China	ASM1709634v2	470	OK	2014TJAB1	-	Complete Genome	2021-11-16	PacBio RSII	Peking University People's Hospital	PRJNA646312	SAMN15538703	98.99	0.25
GCA_017096365.2	Blood	-	Homo sapiens	China	ASM1709636v2	470	OK	2018TJAB1	-	Complete Genome	2021-11-16	PacBio RSII	Peking University People's Hospital	PRJNA646312	SAMN15538704	99.16	0.25
GCA_017096385.2	CSF	-	Homo sapiens	China	ASM1709638v2	470	OK	2016LNAB1	-	Complete Genome	2021-11-16	PacBio RSII	Peking University People's Hospital	PRJNA646312	SAMN15538701	99.83	0.25
GCA_017096405.2	Sputum	-	Homo sapiens	China	ASM1709640v2	470	OK	2018BJAB1	-	Complete Genome	2021-11-16	PacBio RSII	Peking University People's Hospital	PRJNA646312	SAMN15538705	99.23	0.25
GCA_017096425.2	Blood	-	Homo sapiens	China	ASM1709642v2	470	OK	2014LNAB1	-	Complete Genome	2021-11-16	PacBio RSII	Peking University People's Hospital	PRJNA646312	SAMN15538702	97.28	0.25
GCA_017098185.2	Sputum	-	Homo sapiens	China	ASM1709818v2	470	OK	2016BJAB1	-	Complete Genome	2021-11-16	PacBio RSII	Peking University People's Hospital	PRJNA646312	SAMN15538699	99.07	0.25
GCA_017098205.2	Blood	-	Homo sapiens	China	ASM1709820v2	470	OK	2014BJAB1	-	Complete Genome	2021-11-16	PacBio RSII	Peking University People's Hospital	PRJNA646312	SAMN15538700	99.94	0.25
GCA_017098225.2	Abd/Peritoneal fluid	-	Homo sapiens	China	ASM1709822v2	470	OK	2018HBAB1	-	Complete Genome	2021-11-16	PacBio RSII	Peking University People's Hospital	PRJNA646312	SAMN15538698	99.05	0.17
GCA_017098245.2	Abd/Peritoneal fluid	-	Homo sapiens	China	ASM1709824v2	470	OK	2018HLJAB2	-	Complete Genome	2021-11-16	PacBio RSII	Peking University People's Hospital	PRJNA646312	SAMN15538697	97.77	0.08
GCA_017098265.2	Pus	-	Homo sapiens	China	ASM1709826v2	470	OK	2018HLJAB1	-	Complete Genome	2021-11-16	PacBio RSII	Peking University People's Hospital	PRJNA646312	SAMN15538696	99.53	0.25
GCA_017639875.1	Respiratory	Respiratory related infection	Homo sapiens	India	ASM1763987v1	470	OK	KSK1	-	Complete Genome	2021-03-30	Illumina; Oxford Nanopore	Christian Medical College	PRJNA716155	SAMN18396008	99.61	0.79
GCA_017723975.1	Respiratory	Respiratory related infection	Homo sapiens	India	ASM1772397v1	470	OK	KSK6	-	Complete Genome	2021-04-03	Illumina GAII; Oxford Nanopore	Christian Medical College	PRJNA716781	SAMN18452234	99.94	0.79
GCA_017724115.1	Respiratory	Respiratory related infection	Homo sapiens	India	ASM1772411v1	470	OK	KSK7	-	Complete Genome	2021-04-03	Illumina; Oxford Nanopore	Christian Medical College	PRJNA716782	SAMN18452334	99.94	0.79
GCA_017724155.1	Respiratory	Respiratory related infection	Homo sapiens	India	ASM1772415v1	470	OK	KSK10	-	Complete Genome	2021-04-03	Illumina; Oxford Nanopore	Christian Medical College	PRJNA716785	SAMN18452342	99.94	0.79
GCA_017724195.1	Respiratory	Respiratory related infection	Homo sapiens	India	ASM1772419v1	470	OK	KSK11	-	Complete Genome	2021-04-03	Illumina; Oxford Nanopore	Christian Medical College	PRJNA716790	SAMN18452659	99.94	0.79
GCA_017724215.1	Respiratory	Respiratory related infection	Homo sapiens	India	ASM1772421v1	470	OK	KSK18	-	Complete Genome	2021-04-03	Illumina; Oxford Nanopore	Christian Medical College	PRJNA716794	SAMN18452698	99.94	0.79
GCA_017726495.1	Respiratory	Respiratory related infection	Homo sapiens	India	ASM1772649v1	470	OK	KSK19	-	Complete Genome	2021-04-03	Illumina; Oxford Nanopore	Christian Medical College	PRJNA716795	SAMN18452699	99.94	0.79
GCA_017726555.1	Respiratory	Respiratory related infection	Homo sapiens	India	ASM1772655v1	470	OK	KSK20	-	Complete Genome	2021-04-03	Illumina; Oxford Nanopore	Christian Medical College	PRJNA716802	SAMN18452712	99.94	0.79
GCA_017726575.1	Respiratory	Respiratory related infection	Homo sapiens	India	ASM1772657v1	470	OK	KSK Sensitive	-	Complete Genome	2021-04-03	Illumina; Oxford Nanopore	Christian Medical College	PRJNA716803	SAMN18452713	99.27	0.45
GCA_017742855.1	Respiratory	Respiratory related infection	Homo sapiens	India	ASM1774285v1	470	OK	KSK2	-	Complete Genome	2021-04-04	Illumina; Oxford Nanopore	Christian Medical College	PRJNA716762	SAMN18451305	99.94	0.79
GCA_018135585.1	Instruments	-	Homo sapiens	China	ASM1813558v1	470	OK	DETAB-P39	-	Complete Genome	2021-04-23	Illumina; Oxford Nanopore	Zhejiang University School of Medicine	PRJNA716893	SAMN18498587	99.86	0.93
GCA_018454385.1	Hospital/ICU	Pneumonia	Homo sapiens	China	ASM1845438v1	470	OK	DD520	-	Complete Genome	2021-05-24	Illumina HiSeq; Oxford Nanopore	Hohai University	PRJNA728250	SAMN19073634	99.94	0.17
GCA_018604365.1	Blood	BSI	Homo sapiens	Lebanon	ASM1860436v1	470	OK	Cl415	-	Complete Genome	2021-06-01	Illumina; Oxford Nanopore MinION	University of Technology Sydney	PRJNA607827	SAMN18202092	99.23	0.25
GCA_018808925.1	Wound &/Abscess	wound infection	Homo sapiens	Australia	ASM1880892v1	470	OK	D4	-	Complete Genome	2021-06-09	Illumina; Oxford Nanopore MiniION	University of Technology Sydney	PRJNA602058	SAMN13874777	99.3	1.52
GCA_018831125.1	Urine	UTI	Homo sapiens	Australia	ASM1883112v1	470	OK	D46	-	Complete Genome	2021-06-10	Illumina; Oxford Nanopore MiniION	University of Technology Sydney	PRJNA602058	SAMN13874778	99.75	0.56
GCA_019076685.1	Feces	No disease	Homo sapiens	Malaysia	ASM1907668v1	470	OK	CAb-65	-	Complete Genome	2021-06-30	Oxford Nanopore; Illumina MiSeq	Monash University Malaysia	PRJNA659865	SAMN15929419	98.65	1.39
GCA_019331655.1	Urine	-	Homo sapiens	Italy	ASM1933165v1	575584	OK	ATCC 19606	-	Complete Genome	2021-07-23	Illumina MiSeq and MinION	Roma Tre University	PRJNA637288	SAMN15099408	99.52	0.06
GCA_019356075.1	Sputum	Bacteremia	Homo sapiens	China	ASM1935607v1	470	OK	B10	-	Complete Genome	2021-07-27	PacBio RSII	Peking University People's Hospital	PRJNA747802	SAMN20295790	99.72	0.25
GCA_019356215.1	-	-	Homo sapiens	France	ASM1935621v1	470	OK	17978UN	-	Complete Genome	2021-07-27	Oxford Nanopore	University of Illinois at Chicago	PRJNA748365	SAMN20326334	99.5	0.97
GCA_019458485.1	Other sites	Infection	Homo sapiens	USA	ASM1945848v1	470	OK	MRSN 56	-	Complete Genome	2021-08-08	Illumina MiSeq; Oxford Nanopore MinION	The University of Sydney	PRJNA742487	SAMN19955388	99.57	0.25
GCA_019703285.1	Blood	-	Homo sapiens	Japan	ASM1970328v1	470	OK	OCU_Ac18	-	Complete Genome	2021-07-07	Illumina Novaseq; ONT Flongle	Department of Bacteriology, Graduate School of Medicine, Osaka City University	PRJDB11827	SAMD00330123	98.11	4.18
GCA_019997865.1	Sputum	Pneumonia	Homo sapiens	China	ASM1999786v1	470	OK	AB43	-	Complete Genome	2021-09-15	Illumina	Yangzhou University	PRJNA732167	SAMN21028540	98.93	1.45
GCA_020132105.1	Tracheal/ET aspirate	Respiratory related infection	Homo sapiens	Lebanon	ASM2013210v1	470	OK	Cl300	-	Complete Genome	2021-09-24	Illumina; Oxford Nanopore	University of Technology Sydney	PRJNA607827	SAMN21240079	99.52	0.91
GCA_020520325.1	Hospital/ICU	Infection	Homo sapiens	Hong Kong	ASM2052032v1	470	OK	HKU3	-	Complete Genome	2021-10-18	Oxford Nanopore MinION; Illumina iSeq	The University of Hong Kong	PRJNA770061	SAMN22202742	99.66	0.25
GCA_020520345.1	Hospital/ICU	Infection	Homo sapiens	Hong Kong	ASM2052034v1	470	OK	HKU4	-	Complete Genome	2021-10-18	Oxford Nanopore MinION; Illumina iSeq	The University of Hong Kong	PRJNA770061	SAMN22202743	99.66	0.25
GCA_020520365.1	Hospital/ICU	Infection	Homo sapiens	Hong Kong	ASM2052036v1	470	OK	HKU5	-	Complete Genome	2021-10-18	Oxford Nanopore MinION; Illumina iSeq	The University of Hong Kong	PRJNA770061	SAMN22202744	99.66	0.25
GCA_020520385.1	Hospital/ICU	Infection	Homo sapiens	Hong Kong	ASM2052038v1	470	OK	HKU6	-	Complete Genome	2021-10-18	Oxford Nanopore MinION; Illumina iSeq	The University of Hong Kong	PRJNA770061	SAMN22202745	99.66	0.25
GCA_020520405.1	Hospital/ICU	Infection	Homo sapiens	Hong Kong	ASM2052040v1	470	OK	HKU7	-	Complete Genome	2021-10-18	Oxford Nanopore MinION; Illumina iSeq	The University of Hong Kong	PRJNA770061	SAMN22202746	99.66	0.25
GCA_020906565.1	Tissue	-	Homo sapiens	Germany	ASM2090656v1	470	OK	ACI713	-	Complete Genome	2021-11-21	Oxford Nanopore MinION	Leibniz Institute of Photonic Technology	PRJNA779589	SAMN23041240	98.87	0.17
GCA_021398135.1	Sputum	Respiratory related infection	Homo sapiens	China	ASM2139813v1	470	OK	AB1343	-	Complete Genome	2022-01-10	Illumina HiSeq; PacBio	Jinan University	PRJNA792449	SAMN24425237	99.94	0.25
GCA_021484905.1	Other sites	Infection	Homo sapiens	USA	ASM2148490v1	470	OK	MRSN 58	-	Complete Genome	2022-01-16	Illumina MiSeq; Oxford Nanopore MinION	The University of Sydney	PRJNA742487	SAMN23416908	98.81	0.25
GCA_021559695.1	Eye secretion	Other diseases	Homo sapiens	China	ASM2155969v1	470	OK	AB79	-	Complete Genome	2022-01-24	Oxford Nanopore MiniION; Illumina NovaSeq	The First Affiliated Hospital College of Medicine Zhejiang University	PRJNA637186	SAMN15097904	99.94	0.25
GCA_021609965.1	Other sites	Infection	Homo sapiens	USA	ASM2160996v1	470	OK	MRSN57	-	Complete Genome	2022-01-26	Illumina HiSeq; Oxford Nanopore MinION	The University of Sydney	PRJNA742487	SAMN23416895	99.57	0.25
GCA_021725415.1	-	-	Homo sapiens	China	ASM2172541v1	470	OK	BM2333	-	Complete Genome	2022-01-30	Oxford Nanopore	wenzhou medical university	PRJNA799658	SAMN25185246	98.92	0.25
GCA_021730415.1	Sputum	Infection	Homo sapiens	Thailand	ASM2173041v1	470	OK	AB329	-	Complete Genome	2022-01-31	Illumina MiSeq; PacBio RS	Naresuan University	PRJNA769700	SAMN22170067	99.5	0.25
GCA_021764725.1	Urine	-	Homo sapiens	South Korea	ASM2176472v1	470	OK	NCCP 16007	-	Complete Genome	2022-02-01	Illumina; PacBio	Korea university	PRJNA800215	SAMN25236223	99.04	0.17
GCA_021899715.1	-	-	Homo sapiens	Germany	ASM2189971v1	470	OK	Nord4-2	-	Complete Genome	2022-02-03	Oxford Nanopore MinION	Leibniz Institute of Photonic Technology	PRJNA779589	SAMN25263435	98.73	2
GCA_022107375.2	Sputum	-	Homo sapiens	USA	ASM2210737v2	470	OK	2022CK-00063	-	Complete Genome	2023-01-17	Oxford Nanopore GridION; Illumina MiSeq	Utah Public Health Laboratory Infectious Disease submission group	PRJNA812595	SAMN25755497	99.29	1.27
GCA_022429585.1	Sputum	Pneumonia	Homo sapiens	China	ASM2242958v1	470	OK	AB2877	-	Complete Genome	2022-03-01	Illumina HiSeq; PacBio	Jinan University	PRJNA808263	SAMN26082895	99.16	0.25
GCA_022459055.1	-	-	Homo sapiens	Belgium	ASM2245905v1	470	OK	AB180-VUB	-	Complete Genome	2022-03-03	Illumina + MinION	Vrije Universiteit Brussel	PRJNA798866	SAMN25131651	99.78	0.25
GCA_022459075.1	-	-	Homo sapiens	Belgium	ASM2245907v1	470	OK	AB179-VUB	-	Complete Genome	2022-03-03	Illumina + MinION	Vrije Universiteit Brussel	PRJNA798866	SAMN25131650	98.75	0.17
GCA_022459095.1	-	-	Homo sapiens	Belgium	ASM2245909v1	470	OK	AB177-VUB	-	Complete Genome	2022-03-03	Illumina + MinION	Vrije Universiteit Brussel	PRJNA798866	SAMN25131649	99.22	0.91
GCA_022459115.2	-	-	Homo sapiens	Belgium	ASM2245911v2	470	OK	AB176-VUB	-	Complete Genome	2022-08-26	Illumina + MinION	Vrije Universiteit Brussel	PRJNA798866	SAMN25131648	98.18	0.25
GCA_022459135.1	-	-	Homo sapiens	Belgium	ASM2245913v1	470	OK	AB175-VUB	-	Complete Genome	2022-03-03	Illumina + MinION	Vrije Universiteit Brussel	PRJNA798866	SAMN25131647	98.62	0.17
GCA_022459155.1	-	-	Homo sapiens	Belgium	ASM2245915v1	470	OK	AB173-VUB	-	Complete Genome	2022-03-03	Illumina + MinION	Vrije Universiteit Brussel	PRJNA798866	SAMN25131646	98.84	0.25
GCA_022459175.1	-	-	Homo sapiens	Belgium	ASM2245917v1	470	OK	AB172-VUB	-	Complete Genome	2022-03-03	Illumina + MinION	Vrije Universiteit Brussel	PRJNA798866	SAMN25131645	99.77	0.17
GCA_022459295.1	-	-	Homo sapiens	Belgium	ASM2245929v1	470	OK	AB171-VUB	-	Complete Genome	2022-03-03	Illumina + MinION	Vrije Universiteit Brussel	PRJNA798866	SAMN25131644	99.69	0.17
GCA_022459415.1	-	-	Homo sapiens	Belgium	ASM2245941v1	470	OK	AB169-VUB	-	Complete Genome	2022-03-03	Illumina + MinION	Vrije Universiteit Brussel	PRJNA798866	SAMN25131643	99.4	0.47
GCA_022459595.1	-	-	Homo sapiens	Belgium	ASM2245959v1	470	OK	AB167-VUB	-	Complete Genome	2022-03-03	Illumina + MinION	Vrije Universiteit Brussel	PRJNA798866	SAMN25131642	99.2	0.25
GCA_022459755.2	-	-	Homo sapiens	Belgium	ASM2245975v2	470	OK	AB40-VUB	-	Complete Genome	2022-08-26	Illumina + MinION	Vrije Universiteit Brussel	PRJNA798866	SAMN25131641	98.87	0.84
GCA_022459875.1	-	-	Homo sapiens	Belgium	ASM2245987v1	470	OK	AB39-VUB	-	Complete Genome	2022-03-03	Illumina + MinION	Vrije Universiteit Brussel	PRJNA798866	SAMN25131640	99.2	0.17
GCA_022460015.1	-	-	Homo sapiens	Belgium	ASM2246001v1	470	OK	AB36-VUB	-	Complete Genome	2022-03-03	Illumina + MinION	Vrije Universiteit Brussel	PRJNA798866	SAMN25131639	98.7	0.17
GCA_022460295.1	-	-	Homo sapiens	Belgium	ASM2246029v1	470	OK	AB21-VUB	-	Complete Genome	2022-03-03	Illumina + MinION	Vrije Universiteit Brussel	PRJNA798866	SAMN25131637	99.44	0.73
GCA_022460435.2	-	-	Homo sapiens	Belgium	ASM2246043v2	470	OK	AB20-VUB	-	Complete Genome	2022-08-24	Illumina + MinION	Vrije Universiteit Brussel	PRJNA798866	SAMN25131636	99.39	0.25
GCA_022460575.1	-	-	Homo sapiens	Belgium	ASM2246057v1	470	OK	AB16-VUB	-	Complete Genome	2022-03-03	Illumina + MinION	Vrije Universiteit Brussel	PRJNA798866	SAMN25131635	98.7	0.25
GCA_022460745.2	-	-	Homo sapiens	Belgium	ASM2246074v2	470	OK	AB14-VUB	-	Complete Genome	2022-08-24	Illumina + MinION	Vrije Universiteit Brussel	PRJNA798866	SAMN25131634	99.56	0.25
GCA_022460875.2	-	-	Homo sapiens	Belgium	ASM2246087v2	470	OK	AB9-VUB	-	Complete Genome	2022-08-24	Illumina + MinION	Vrije Universiteit Brussel	PRJNA798866	SAMN25131633	99.06	0.25
GCA_022461025.2	-	-	Homo sapiens	Belgium	ASM2246102v2	470	OK	AB3-VUB	-	Complete Genome	2022-08-30	Illumina + MinION	Vrije Universiteit Brussel	PRJNA798866	SAMN25131632	98.54	0.17
GCA_022466975.1	-	-	Homo sapiens	Netherlands	ASM2246697v1	470	OK	ATCC19606-VUB	-	Complete Genome	2022-03-03	Illumina + MinION	Vrije Universiteit Brussel	PRJNA798866	SAMN25131676	98.89	0.06
GCA_022467135.1	-	-	Homo sapiens	France	ASM2246713v1	470	OK	ATCC17978-VUB	-	Complete Genome	2022-03-03	Illumina + MinION	Vrije Universiteit Brussel	PRJNA798866	SAMN25131675	99.5	0.55
GCA_022467255.1	-	-	Homo sapiens	Belgium	ASM2246725v1	470	OK	AB233-VUB	-	Complete Genome	2022-03-03	Illumina + MinION	Vrije Universiteit Brussel	PRJNA798866	SAMN25131674	98.28	0.25
GCA_022467375.2	-	-	Homo sapiens	Belgium	ASM2246737v2	470	OK	AB232-VUB	-	Complete Genome	2022-08-30	Illumina + MinION	Vrije Universiteit Brussel	PRJNA798866	SAMN25131673	99.2	0.25
GCA_022467435.1	-	-	Homo sapiens	Belgium	ASM2246743v1	470	OK	AB231-VUB	-	Complete Genome	2022-03-03	Illumina + MinION	Vrije Universiteit Brussel	PRJNA798866	SAMN25131672	98.98	0.34
GCA_022467535.1	-	-	Homo sapiens	Belgium	ASM2246753v1	470	OK	AB229-VUB	-	Complete Genome	2022-03-03	Illumina + MinION	Vrije Universiteit Brussel	PRJNA798866	SAMN25131671	98.55	0.25
GCA_022467655.1	-	-	Homo sapiens	Belgium	ASM2246765v1	470	OK	AB227-VUB	-	Complete Genome	2022-03-03	Illumina + MinION	Vrije Universiteit Brussel	PRJNA798866	SAMN25131670	99.56	0.25
GCA_022467735.1	-	-	Homo sapiens	Belgium	ASM2246773v1	470	OK	AB226-VUB	-	Complete Genome	2022-03-03	Illumina + MinION	Vrije Universiteit Brussel	PRJNA798866	SAMN25131669	99.74	0.25
GCA_022467805.1	-	-	Homo sapiens	Belgium	ASM2246780v1	470	OK	AB224-VUB	-	Complete Genome	2022-03-03	Illumina + MinION	Vrije Universiteit Brussel	PRJNA798866	SAMN25131668	98.66	0.47
GCA_022467905.1	-	-	Homo sapiens	Belgium	ASM2246790v1	470	OK	AB222-VUB	-	Complete Genome	2022-03-03	Illumina + MinION	Vrije Universiteit Brussel	PRJNA798866	SAMN25131667	98.85	0.17
GCA_022467975.1	-	-	Homo sapiens	Belgium	ASM2246797v1	470	OK	AB220-VUB	-	Complete Genome	2022-03-03	Illumina + MinION	Vrije Universiteit Brussel	PRJNA798866	SAMN25131666	99.23	0.17
GCA_022468075.1	-	-	Homo sapiens	Belgium	ASM2246807v1	470	OK	AB219-VUB	-	Complete Genome	2022-03-03	Illumina + MinION	Vrije Universiteit Brussel	PRJNA798866	SAMN25131665	99.9	0.53
GCA_022468195.1	-	-	Homo sapiens	Belgium	ASM2246819v1	470	OK	AB217-VUB	-	Complete Genome	2022-03-03	Illumina + MinION	Vrije Universiteit Brussel	PRJNA798866	SAMN25131664	99.83	0.25
GCA_022468295.1	-	-	Homo sapiens	Belgium	ASM2246829v1	470	OK	AB216-VUB	-	Complete Genome	2022-03-03	Illumina + MinION	Vrije Universiteit Brussel	PRJNA798866	SAMN25131663	99.9	0.53
GCA_022468355.1	-	-	Homo sapiens	Belgium	ASM2246835v1	470	OK	AB214-VUB	-	Complete Genome	2022-03-03	Illumina + MinION	Vrije Universiteit Brussel	PRJNA798866	SAMN25131662	99.79	0.25
GCA_022468455.1	-	-	Homo sapiens	Belgium	ASM2246845v1	470	OK	AB213-VUB	-	Complete Genome	2022-03-03	Illumina + MinION	Vrije Universiteit Brussel	PRJNA798866	SAMN25131661	99.25	0.34
GCA_022468565.1	-	-	Homo sapiens	Belgium	ASM2246856v1	470	OK	AB212-VUB	-	Complete Genome	2022-03-03	Illumina + MinION	Vrije Universiteit Brussel	PRJNA798866	SAMN25131660	99.61	0.17
GCA_022468755.1	-	-	Homo sapiens	Belgium	ASM2246875v1	470	OK	AB193-VUB	-	Complete Genome	2022-03-03	Illumina + MinION	Vrije Universiteit Brussel	PRJNA798866	SAMN25131658	99.16	0.25
GCA_022468795.1	-	-	Homo sapiens	Belgium	ASM2246879v1	470	OK	AB189-VUB	-	Complete Genome	2022-03-03	Illumina + MinION	Vrije Universiteit Brussel	PRJNA798866	SAMN25131657	99.14	0.17
GCA_022468835.2	-	-	Homo sapiens	Belgium	ASM2246883v2	470	OK	AB188-VUB	-	Complete Genome	2022-08-26	Illumina + MinION	Vrije Universiteit Brussel	PRJNA798866	SAMN25131656	99.39	0.25
GCA_022468855.2	-	-	Homo sapiens	Belgium	ASM2246885v2	470	OK	AB187-VUB	-	Complete Genome	2022-08-26	Illumina + MinION	Vrije Universiteit Brussel	PRJNA798866	SAMN25131655	99.22	0.25
GCA_022468985.2	-	-	Homo sapiens	Belgium	ASM2246898v2	470	OK	AB186-VUB	-	Complete Genome	2022-08-26	Illumina + MinION	Vrije Universiteit Brussel	PRJNA798866	SAMN25131654	99.52	0.71
GCA_022469075.1	-	-	Homo sapiens	Belgium	ASM2246907v1	470	OK	AB183-VUB	-	Complete Genome	2022-03-03	Illumina + MinION	Vrije Universiteit Brussel	PRJNA798866	SAMN25131653	99.83	0.25
GCA_022548575.1	-	-	Homo sapiens	Belgium	ASM2254857v1	470	OK	AB181-VUB	-	Complete Genome	2022-03-03	Illumina + MinION	Vrije Universiteit Brussel	PRJNA798866	SAMN25131652	99.38	0.25
GCA_022605145.1	Sputum	Pneumonia	Homo sapiens	China	ASM2260514v1	470	OK	AB5116	-	Complete Genome	2022-03-17	PacBio	Xi'an Jiaotong University	PRJNA798598	SAMN25087978	98.2	0.88
GCA_022759565.1	Abd/Peritoneal fluid	Pneumonia	Homo sapiens	China	ASM2275956v1	470	OK	NY5301	-	Complete Genome	2022-03-30	PacBio RSII	Beijing Institute of Microbiology and Epidemiology	PRJNA818046	SAMN26814682	99.9	0.17
GCA_022811905.1	Bronchial fluid	-	Homo sapiens	China	ASM2281190v1	470	OK	2016GDAB1	-	Complete Genome	2022-04-04	PacBio RSII	Peking University People's Hospital	PRJNA675757	SAMN16714580	99.69	0.83
GCA_022916135.2	Sputum	-	Homo sapiens	USA	ASM2291613v2	470	OK	2022CK-00211	-	Complete Genome	2023-01-17	Illumina MiSeq; Oxford Nanopore GridION	Utah Public Health Laboratory Infectious Disease submission group	PRJNA812595	SAMN27182098	99.19	0.17
GCA_022916555.2	-	-	Homo sapiens	USA	ASM2291655v2	470	OK	2022CK-00185	-	Complete Genome	2023-01-17	Oxford Nanopore GridION; Illumina MiSeq	Utah Public Health Laboratory Infectious Disease submission group	PRJNA812595	SAMN27182072	99.79	0.25
GCA_022921035.1	Sputum	Infection	Homo sapiens	China	ASM2292103v1	470	OK	AB4451	-	Complete Genome	2022-04-12	Illumina HiSeq; PacBio	Jinan University	PRJNA823506	SAMN27303889	99.94	0.25
GCA_023054035.2	Sputum	-	Homo sapiens	USA	ASM2305403v2	470	OK	2022CK-00241	-	Complete Genome	2023-01-17	Illumina MiSeq; Oxford Nanopore GridION	Utah Public Health Laboratory Infectious Disease submission group	PRJNA812595	SAMN27591179	99.19	0.17
GCA_023093135.2	Sputum	-	Homo sapiens	USA	ASM2309313v2	470	OK	2022CK-00251	-	Complete Genome	2023-01-17	Oxford Nanopore GridION; Illumina MiSeq	Utah Public Health Laboratory Infectious Disease submission group	PRJNA812595	SAMN27739163	99.19	0.17
GCA_023221535.1	Lab/clinical	-	Homo sapiens	Australia	ASM2322153v1	470	OK	F46	-	Complete Genome	2022-05-03	Illumina MiSeq; PacBio RS	The University of Sydney	PRJNA812061	SAMN27770840	99.94	0.17
GCA_023360975.1	Blood	-	Homo sapiens	China	ASM2336097v1	470	OK	6080	-	Complete Genome	2022-05-13	PacBio	Peking University People's Hospital	PRJNA789460	SAMN24114688	99.57	0.25
GCA_023360995.1	Tracheal/ET aspirate	-	Homo sapiens	China	ASM2336099v1	470	OK	5955	-	Complete Genome	2022-05-13	PacBio	Peking University People's Hospital	PRJNA789460	SAMN24114687	99.13	0.25
GCA_023361015.1	Sputum	-	Homo sapiens	China	ASM2336101v1	470	OK	5847	-	Complete Genome	2022-05-13	PacBio	Peking University People's Hospital	PRJNA789460	SAMN24114686	99.19	0.17
GCA_023361035.1	Blood	-	Homo sapiens	China	ASM2336103v1	470	OK	5846	-	Complete Genome	2022-05-13	PacBio	Peking University People's Hospital	PRJNA789460	SAMN24114685	99.27	0.25
GCA_023361055.1	Blood	-	Homo sapiens	China	ASM2336105v1	470	OK	5840	-	Complete Genome	2022-05-13	PacBio	Peking University People's Hospital	PRJNA789460	SAMN24114684	98.88	0.17
GCA_023361075.1	Blood	-	Homo sapiens	China	ASM2336107v1	470	OK	5839	-	Complete Genome	2022-05-13	PacBio	Peking University People's Hospital	PRJNA789460	SAMN24114683	99.79	0.25
GCA_023361095.1	Secretion	-	Homo sapiens	China	ASM2336109v1	470	OK	5773	-	Complete Genome	2022-05-13	PacBio	Peking University People's Hospital	PRJNA789460	SAMN24114679	99.39	0.25
GCA_023361115.1	Sputum	-	Homo sapiens	China	ASM2336111v1	470	OK	5779	-	Complete Genome	2022-05-13	PacBio	Peking University People's Hospital	PRJNA789460	SAMN24114680	99.62	0.25
GCA_023361135.1	Bronchial fluid	-	Homo sapiens	China	ASM2336113v1	470	OK	5771	-	Complete Genome	2022-05-13	PacBio	Peking University People's Hospital	PRJNA789460	SAMN24114678	99.5	0.17
GCA_023361155.1	Bronchial fluid	-	Homo sapiens	China	ASM2336115v1	470	OK	5769	-	Complete Genome	2022-05-13	PacBio	Peking University People's Hospital	PRJNA789460	SAMN24114677	99.94	0.17
GCA_023361175.1	Blood	-	Homo sapiens	China	ASM2336117v1	470	OK	5768	-	Complete Genome	2022-05-13	PacBio	Peking University People's Hospital	PRJNA789460	SAMN24114676	99.58	0.17
GCA_023361195.1	Blood	-	Homo sapiens	China	ASM2336119v1	470	OK	5767	-	Complete Genome	2022-05-13	PacBio	Peking University People's Hospital	PRJNA789460	SAMN24114675	99.36	0.25
GCA_023361215.1	Blood	-	Homo sapiens	China	ASM2336121v1	470	OK	5765	-	Complete Genome	2022-05-13	PacBio	Peking University People's Hospital	PRJNA789460	SAMN24114674	99.46	0.25
GCA_023361235.1	Blood	-	Homo sapiens	China	ASM2336123v1	470	OK	5761	-	Complete Genome	2022-05-13	PacBio	Peking University People's Hospital	PRJNA789460	SAMN24114673	99.83	0.25
GCA_023361255.1	Sputum	-	Homo sapiens	China	ASM2336125v1	470	OK	5760	-	Complete Genome	2022-05-13	PacBio	Peking University People's Hospital	PRJNA789460	SAMN24114672	98.98	0.17
GCA_023361275.1	Bronchial fluid	-	Homo sapiens	China	ASM2336127v1	470	OK	5759	-	Complete Genome	2022-05-13	PacBio	Peking University People's Hospital	PRJNA789460	SAMN24114671	98.87	0.25
GCA_023361815.1	Abd/Peritoneal fluid	-	Homo sapiens	China	ASM2336181v1	470	OK	5745	-	Complete Genome	2022-05-13	PacBio	Peking University People's Hospital	PRJNA789460	SAMN24114670	99.45	0.25
GCA_023361835.1	Sputum	-	Homo sapiens	China	ASM2336183v1	470	OK	5741	-	Complete Genome	2022-05-13	PacBio	Peking University People's Hospital	PRJNA789460	SAMN24114669	99.63	0.25
GCA_023361855.1	Sputum	-	Homo sapiens	China	ASM2336185v1	470	OK	5740	-	Complete Genome	2022-05-13	PacBio	Peking University People's Hospital	PRJNA789460	SAMN24114668	99.56	0.17
GCA_023361875.1	Sputum	-	Homo sapiens	China	ASM2336187v1	470	OK	5736	-	Complete Genome	2022-05-13	PacBio	Peking University People's Hospital	PRJNA789460	SAMN24114667	99.52	0.17
GCA_023361895.1	Blood	-	Homo sapiens	China	ASM2336189v1	470	OK	5734	-	Complete Genome	2022-05-13	PacBio	Peking University People's Hospital	PRJNA789460	SAMN24114666	99.81	0.17
GCA_023361915.1	Sputum	-	Homo sapiens	China	ASM2336191v1	470	OK	5732	-	Complete Genome	2022-05-13	PacBio	Peking University People's Hospital	PRJNA789460	SAMN24114665	99.52	0.17
GCA_023361935.1	Secretion	-	Homo sapiens	China	ASM2336193v1	470	OK	5729	-	Complete Genome	2022-05-13	PacBio	Peking University People's Hospital	PRJNA789460	SAMN24114664	99.76	0.25
GCA_023361955.1	Blood	-	Homo sapiens	China	ASM2336195v1	470	OK	5689	-	Complete Genome	2022-05-13	PacBio	Peking University People's Hospital	PRJNA789460	SAMN24114663	99.83	0.25
GCA_023361975.1	Blood	-	Homo sapiens	China	ASM2336197v1	470	OK	5685	-	Complete Genome	2022-05-13	PacBio	Peking University People's Hospital	PRJNA789460	SAMN24114662	99.66	0.25
GCA_023361995.1	Blood	-	Homo sapiens	China	ASM2336199v1	470	OK	5683	-	Complete Genome	2022-05-13	PacBio	Peking University People's Hospital	PRJNA789460	SAMN24114661	99.94	0.25
GCA_023362015.1	Blood	-	Homo sapiens	China	ASM2336201v1	470	OK	5679	-	Complete Genome	2022-05-13	PacBio	Peking University People's Hospital	PRJNA789460	SAMN24114660	98.79	0.17
GCA_023362035.1	Blood	-	Homo sapiens	China	ASM2336203v1	470	OK	5672	-	Complete Genome	2022-05-13	PacBio	Peking University People's Hospital	PRJNA789460	SAMN24114658	99.49	0.25
GCA_023362055.1	Blood	-	Homo sapiens	China	ASM2336205v1	470	OK	5671	-	Complete Genome	2022-05-13	PacBio	Peking University People's Hospital	PRJNA789460	SAMN24114657	98.45	0.17
GCA_023362075.1	Blood	-	Homo sapiens	China	ASM2336207v1	470	OK	5670	-	Complete Genome	2022-05-13	PacBio	Peking University People's Hospital	PRJNA789460	SAMN24114656	99.57	0.17
GCA_023362095.1	Blood	-	Homo sapiens	China	ASM2336209v1	470	OK	5669	-	Complete Genome	2022-05-13	PacBio	Peking University People's Hospital	PRJNA789460	SAMN24114655	96.91	0.5
GCA_023362115.1	Blood	-	Homo sapiens	China	ASM2336211v1	470	OK	5666	-	Complete Genome	2022-05-13	PacBio	Peking University People's Hospital	PRJNA789460	SAMN24114654	99.83	0.25
GCA_023362135.1	Blood	-	Homo sapiens	China	ASM2336213v1	470	OK	5664	-	Complete Genome	2022-05-13	PacBio	Peking University People's Hospital	PRJNA789460	SAMN24114652	99.77	0.25
GCA_023362155.1	Blood	-	Homo sapiens	China	ASM2336215v1	470	OK	5663	-	Complete Genome	2022-05-13	PacBio	Peking University People's Hospital	PRJNA789460	SAMN24114651	99.94	0.25
GCA_023362175.1	Blood	-	Homo sapiens	China	ASM2336217v1	470	OK	5656	-	Complete Genome	2022-05-13	PacBio	Peking University People's Hospital	PRJNA789460	SAMN24114649	99.94	0.25
GCA_023362195.1	Sputum	-	Homo sapiens	China	ASM2336219v1	470	OK	5653	-	Complete Genome	2022-05-13	PacBio	Peking University People's Hospital	PRJNA789460	SAMN24114648	99.83	0.25
GCA_023362215.1	Sputum	-	Homo sapiens	China	ASM2336221v1	470	OK	5651	-	Complete Genome	2022-05-13	PacBio	Peking University People's Hospital	PRJNA789460	SAMN24114647	99.83	0.25
GCA_023362235.1	Sputum	-	Homo sapiens	China	ASM2336223v1	470	OK	5634	-	Complete Genome	2022-05-13	PacBio	Peking University People's Hospital	PRJNA789460	SAMN24114646	99	0.25
GCA_023362255.1	Sputum	-	Homo sapiens	China	ASM2336225v1	470	OK	5626	-	Complete Genome	2022-05-13	PacBio	Peking University People's Hospital	PRJNA789460	SAMN24114645	99.94	0.17
GCA_023362275.1	Blood	-	Homo sapiens	China	ASM2336227v1	470	OK	5388	-	Complete Genome	2022-05-13	PacBio	Peking University People's Hospital	PRJNA789460	SAMN24114644	99.45	0.72
GCA_023517215.1	Instruments	-	Homo sapiens	China	ASM2351721v1	470	OK	DETAB-P43	-	Complete Genome	2022-05-23	Illumina; Oxford Nanopore	University of Birmingham	PRJNA738868	SAMN19774606	99.81	0.25
GCA_023517235.1	rectal swab	-	Homo sapiens	China	ASM2351723v1	470	OK	DETAB-P65	-	Complete Genome	2022-05-23	Illumina; Oxford Nanopore	University of Birmingham	PRJNA738868	SAMN19774628	99.52	0.67
GCA_023517695.1	rectal swab	-	Homo sapiens	China	ASM2351769v1	470	OK	DETAB-P90	-	Complete Genome	2022-05-23	Illumina; Oxford Nanopore	University of Birmingham	PRJNA738868	SAMN19774653	99.94	0.25
GCA_023517735.1	Instruments	-	Homo sapiens	China	ASM2351773v1	470	OK	DETAB-P24	-	Complete Genome	2022-05-23	Illumina; Oxford Nanopore	University of Birmingham	PRJNA738868	SAMN19774588	99.5	0.25
GCA_023615345.2	Sputum	-	Homo sapiens	USA	ASM2361534v2	470	OK	2022CK-00317	-	Complete Genome	2023-01-17	Oxford Nanopore GridION; Illumina MiSeq	Utah Public Health Laboratory Infectious Disease submission group	PRJNA812595	SAMN28788543	99.19	0.17
GCA_023615705.2	Sputum	-	Homo sapiens	USA	ASM2361570v2	470	OK	2022CK-00337	-	Complete Genome	2023-01-17	Oxford Nanopore GridION; Illumina MiSeq	Utah Public Health Laboratory Infectious Disease submission group	PRJNA812595	SAMN28788563	98.72	0.25
GCA_023615745.2	Wound &/Abscess	-	Homo sapiens	USA	ASM2361574v2	470	OK	2022CK-00340	-	Complete Genome	2023-01-17	Illumina MiSeq; Oxford Nanopore GridION	Utah Public Health Laboratory Infectious Disease submission group	PRJNA812595	SAMN28788566	99.43	1.27
GCA_023809625.1	Blood	Bacteremia	Homo sapiens	India	ASM2380962v1	470	OK	280820	-	Complete Genome	2022-06-20	Illumina HiSeq; Oxford Nanopore	Christian Medical College	PRJNA848080	SAMN28980502	99.86	2.97
GCA_023809705.1	Blood	Bacteremia	Homo sapiens	India	ASM2380970v1	470	OK	VB280821	-	Complete Genome	2022-06-20	Illumina HiSeq; Oxford Nanopore	Christian Medical College	PRJNA848083	SAMN28981486	99.86	2.97
GCA_023981045.1	Sputum	-	Homo sapiens	China	ASM2398104v1	470	OK	XH1056	-	Complete Genome	2022-06-28	Oxford Nanopore MiniION; Illumina HiSeq	Zhejiang University	PRJNA580046	SAMN13150932	99.08	0.25
GCA_024106315.2	Skin &/Wound	-	Homo sapiens	USA	ASM2410631v2	470	OK	2022CK-00371	-	Complete Genome	2023-01-17	Oxford Nanopore GridION; Illumina MiSeq	Utah Public Health Laboratory Infectious Disease submission group	PRJNA812595	SAMN29151496	98.85	0.17
GCA_024134625.1	-	-	Homo sapiens	-	ASM2413462v1	470	OK	A54S	-	Complete Genome	2022-07-04	Illumina HiSeq	Peking University Health Science Center	PRJNA850273	SAMN29176533	99.94	0.25
GCA_024134645.1	-	-	Homo sapiens	-	ASM2413464v1	470	OK	17978S	-	Complete Genome	2022-07-04	Illumina HiSeq	Peking University Health Science Center	PRJNA850273	SAMN29176535	99.5	0.55
GCA_024134665.1	-	-	Homo sapiens	-	ASM2413466v1	470	OK	17978R	-	Complete Genome	2022-07-04	Illumina HiSeq	Peking University Health Science Center	PRJNA850273	SAMN29176536	99.16	0.55
GCA_024134685.1	-	-	Homo sapiens	-	ASM2413468v1	470	OK	A54R	-	Complete Genome	2022-07-04	Illumina HiSeq	Peking University Health Science Center	PRJNA850273	SAMN29176534	99.94	0.25
GCA_024138105.1	Blood	-	Homo sapiens	South Korea	ASM2413810v1	470	OK	KBN10P04593	-	Complete Genome	2022-07-05	PacBio; Illumina	Kyungpook National University	PRJNA853386	SAMN29386244	99.78	0.17
GCA_024138435.1	Tracheal/ET aspirate	Infection	Homo sapiens	Chile	ASM2413843v1	470	OK	UC24371	-	Complete Genome	2022-07-05	Oxford Nanopore; Illumina HiSeq	University of Technology Sydney	PRJNA731249	SAMN19356554	99.61	-
GCA_024139015.1	Abd/Peritoneal fluid	Infection	Homo sapiens	Chile	ASM2413901v1	470	OK	UC20804	-	Complete Genome	2022-07-05	Oxford Nanopore; Illumina HiSeq	University of Technology Sydney	PRJNA731249	SAMN19356540	99.27	0.59
GCA_024139035.1	Blood	Infection	Homo sapiens	Chile	ASM2413903v1	470	OK	UC23022	-	Complete Genome	2022-07-05	Oxford Nanopore; Illumina HiSeq	University of Technology Sydney	PRJNA731249	SAMN19356535	99.54	1.32
GCA_024139055.1	Tissue	Infection	Homo sapiens	Chile	ASM2413905v1	470	OK	UC21460	-	Complete Genome	2022-07-05	Oxford Nanopore; Illumina HiSeq	University of Technology Sydney	PRJNA731249	SAMN19356533	99.78	0.08
GCA_024139075.1	Other sites	Infection	Homo sapiens	Chile	ASM2413907v1	470	OK	UC24137	-	Complete Genome	2022-07-05	Oxford Nanopore; Illumina HiSeq	University of Technology Sydney	PRJNA731249	SAMN19356530	98.69	0.08
GCA_024139095.1	Instruments	Infection	Homo sapiens	Chile	ASM2413909v1	470	OK	UC22850	-	Complete Genome	2022-07-05	Oxford Nanopore; Illumina HiSeq	University of Technology Sydney	PRJNA731249	SAMN19356522	99.52	0.25
GCA_024172225.1	Sputum	-	Homo sapiens	South Korea	ASM2417222v1	470	OK	KBN10P05679	-	Complete Genome	2022-07-06	PacBio; Illumina	Kyungpook National University	PRJNA853436	SAMN29388303	99.78	0.17
GCA_024205265.1	Sputum	-	Homo sapiens	China	ASM2420526v1	470	OK	XH1935	-	Complete Genome	2022-07-11	Illumina; Oxford Nanopore	Zhejiang University School of Medicine	PRJNA716893	SAMN23553143	99.08	0.89
GCA_024205285.1	rectal swab	-	Homo sapiens	China	ASM2420528v1	470	OK	DETAB-R21	-	Complete Genome	2022-07-11	Illumina; Oxford Nanopore	Zhejiang University School of Medicine	PRJNA716893	SAMN23553142	99.08	0.89
GCA_024271825.1	Abd/Peritoneal fluid	Infection	Homo sapiens	Chile	ASM2427182v1	470	OK	UC25604	-	Complete Genome	2022-07-05	Oxford Nanopore; Illumina HiSeq	University of Technology Sydney	PRJNA731249	SAMN19356555	99.61	-
GCA_024426665.1	Urine	UTI	Homo sapiens	Lebanon	ASM2442666v1	470	OK	Cl107	-	Complete Genome	2022-07-25	Illumina MiSeq; Oxford Nanopore MinION	Lebanese University	PRJNA846279	SAMN28871714	99.41	0.53
GCA_024730805.1	Bronchial fluid	Infection	Homo sapiens	China	ASM2473080v1	470	OK	AB3927	-	Complete Genome	2022-08-22	Illumina HiSeq; PacBio	Jinan University	PRJNA869490	SAMN30308647	99.94	0.25
GCA_024732425.1	-	-	Homo sapiens	Greece	ASM2473242v1	470	OK	LUH 6011	-	Complete Genome	2022-08-22	Illumina MiSeq; MinION (Nanopore)	University of Sydney	PRJNA472828	SAMN09244924	99.78	0.25
GCA_024749385.1	-	-	Homo sapiens	Germany	ASM2474938v1	470	OK	OC081	-	Complete Genome	2022-08-26	PacBio Sequel	University Hospital Muenster	PRJNA779872	SAMN23078461	99.61	0.25
GCA_024749405.1	-	-	Homo sapiens	Germany	ASM2474940v1	470	OK	OC074	-	Complete Genome	2022-08-26	PacBio Sequel	University Hospital Muenster	PRJNA779872	SAMN23078453	98.16	1.48
GCA_024749425.1	-	-	Homo sapiens	Germany	ASM2474942v1	470	OK	OC073	-	Complete Genome	2022-08-26	PacBio Sequel	University Hospital Muenster	PRJNA779872	SAMN23078455	98.42	1.89
GCA_024749445.1	-	-	Homo sapiens	Germany	ASM2474944v1	470	OK	OC070	-	Complete Genome	2022-08-26	PacBio Sequel	University Hospital Muenster	PRJNA779872	SAMN23078463	99.89	0.53
GCA_024749465.1	-	-	Homo sapiens	Germany	ASM2474946v1	470	OK	OC068	-	Complete Genome	2022-08-26	PacBio Sequel	University Hospital Muenster	PRJNA779872	SAMN23078460	99.86	0.46
GCA_024749485.1	-	-	Homo sapiens	Germany	ASM2474948v1	470	OK	OC064	-	Complete Genome	2022-08-26	PacBio Sequel	University Hospital Muenster	PRJNA779872	SAMN23078458	98.6	0.25
GCA_024749505.1	-	-	Homo sapiens	Germany	ASM2474950v1	470	OK	OC061	-	Complete Genome	2022-08-26	PacBio Sequel	University Hospital Muenster	PRJNA779872	SAMN23078462	97.04	0.59
GCA_024749525.1	-	-	Homo sapiens	Germany	ASM2474952v1	470	OK	OC059	-	Complete Genome	2022-08-26	PacBio Sequel	University Hospital Muenster	PRJNA779872	SAMN23078459	99.59	1.37
GCA_024749545.1	-	-	Homo sapiens	Germany	ASM2474954v1	470	OK	OC043	-	Complete Genome	2022-08-26	PacBio Sequel	University Hospital Muenster	PRJNA779872	SAMN23078457	99.92	0.25
GCA_024749605.1	-	-	Homo sapiens	Germany	ASM2474960v1	470	OK	LMG994	-	Complete Genome	2022-08-26	PacBio Sequel	University Hospital Muenster	PRJNA779872	SAMN23078452	99.61	0.36
GCA_024749625.1	-	-	Homo sapiens	Germany	ASM2474962v1	470	OK	DB053	-	Complete Genome	2022-08-26	PacBio Sequel	University Hospital Muenster	PRJNA779872	SAMN23078451	98.52	1.55
GCA_024749645.1	-	-	Homo sapiens	Germany	ASM2474964v1	470	OK	DB008	-	Complete Genome	2022-08-26	PacBio Sequel	University Hospital Muenster	PRJNA779872	SAMN23078450	99.52	1.12
GCA_024749665.1	-	-	Homo sapiens	Germany	ASM2474966v1	470	OK	DB007	-	Complete Genome	2022-08-26	PacBio Sequel	University Hospital Muenster	PRJNA779872	SAMN23078449	98.94	0.25
GCA_024749685.1	-	-	Homo sapiens	Germany	ASM2474968v1	470	OK	DB006	-	Complete Genome	2022-08-26	PacBio Sequel	University Hospital Muenster	PRJNA779872	SAMN23078448	99.46	0.25
GCA_024749745.1	-	-	Homo sapiens	Germany	ASM2474974v1	470	OK	DB003	-	Complete Genome	2022-08-26	PacBio Sequel	University Hospital Muenster	PRJNA779872	SAMN23078445	98.85	0.25
GCA_024749765.1	-	-	Homo sapiens	Germany	ASM2474976v1	470	OK	DB002	-	Complete Genome	2022-08-26	PacBio Sequel	University Hospital Muenster	PRJNA779872	SAMN23078444	98.94	0.25
GCA_024800505.1	Sputum	Respiratory related infection	Homo sapiens	China	ASM2480050v1	470	OK	AB2369	-	Complete Genome	2022-08-31	Illumina HiSeq; PacBio	Jinan University	PRJNA872864	SAMN30472217	99.94	0.25
GCA_024922185.2	Sputum	-	Homo sapiens	USA	ASM2492218v2	470	OK	2022CK-00480	-	Complete Genome	2023-01-17	Oxford Nanopore GridION; Illumina MiSeq	Utah Public Health Laboratory Infectious Disease submission group	PRJNA812595	SAMN30655645	99.43	1.27
GCA_025258705.1	Blood	-	Homo sapiens	USA	ASM2525870v1	470	OK	2021CK-01408	-	Complete Genome	2022-09-19	Oxford Nanopore GridION	Utah Public Health Laboratory Infectious Disease submission group	PRJNA812595	SAMN21924070	98.27	1.17
GCA_025258745.1	Wound &/Abscess	-	Homo sapiens	USA	ASM2525874v1	470	OK	2021CK-01409	-	Complete Genome	2022-09-19	Oxford Nanopore GridION	Utah Public Health Laboratory Infectious Disease submission group	PRJNA812595	SAMN21924071	98.65	1.11
GCA_025258765.1	Wound &/Abscess	-	Homo sapiens	USA	ASM2525876v1	470	OK	2021CK-01300	-	Complete Genome	2022-09-19	Oxford Nanopore GridION	Utah Public Health Laboratory Infectious Disease submission group	PRJNA812595	SAMN21493827	99.27	1.17
GCA_025258785.1	Wound &/Abscess	-	Homo sapiens	USA	ASM2525878v1	470	OK	2021CK-01332	-	Complete Genome	2022-09-19	Oxford Nanopore GridION	Utah Public Health Laboratory Infectious Disease submission group	PRJNA812595	SAMN21493859	98.38	1.17
GCA_025258805.1	Sputum	-	Homo sapiens	USA	ASM2525880v1	470	OK	2021CK-01333	-	Complete Genome	2022-09-19	Oxford Nanopore GridION	Utah Public Health Laboratory Infectious Disease submission group	PRJNA812595	SAMN21493860	98.62	1.17
GCA_025258845.1	Wound &/Abscess	-	Homo sapiens	USA	ASM2525884v1	470	OK	2021CK-01335	-	Complete Genome	2022-09-19	Oxford Nanopore GridION	Utah Public Health Laboratory Infectious Disease submission group	PRJNA812595	SAMN21493862	99.27	1.17
GCA_025264005.1	-	-	Homo sapiens	China	ASM2526400v1	470	OK	AB105	-	Complete Genome	2022-09-19	Illumina HiSeq; Oxford Nanopore MinION	Yangzhou University	PRJNA856447	SAMN30068511	98.33	3.12
GCA_025369955.1	Sputum	-	Homo sapiens	USA	ASM2536995v1	470	OK	2021CK-01407	-	Complete Genome	2022-09-22	Oxford Nanopore GridION	Utah Public Health Laboratory Infectious Disease submission group	PRJNA812595	SAMN21924069	98.67	1.17
GCA_025402915.1	Sputum	-	Homo sapiens	China	ASM2540291v1	470	OK	37662	-	Complete Genome	2022-09-26	Illumina HiSeq; Oxford Nanopore MinION	Sun Yat-sen University	PRJNA548006	SAMN11997569	99.27	0.17
GCA_025722955.1	Sputum	-	Homo sapiens	-	ASM2572295v1	470	OK	NY13623	-	Complete Genome	2022-10-17	PacBio RSII	Beijing Institute of Microbiology and Epidemiology	PRJNA885620	SAMN31100588	99.94	0.17
GCA_025853895.1	Other sites	-	Homo sapiens	USA	ASM2585389v1	470	OK	1326359	-	Complete Genome	2022-10-26	Illumina MiSeq; Oxford Nanopore GridION	Utah Public Health Laboratory Infectious Disease submission group	PRJNA812594	SAMN30898311	99.76	1.27
GCA_025853915.1	Skin &/Wound	-	Homo sapiens	USA	ASM2585391v1	470	OK	1326525-1	-	Complete Genome	2022-10-26	Illumina MiSeq; Oxford Nanopore GridION	Utah Public Health Laboratory Infectious Disease submission group	PRJNA812594	SAMN30898312	99.43	1.27
GCA_025853935.1	Skin &/Wound	-	Homo sapiens	USA	ASM2585393v1	470	OK	1326525-2	-	Complete Genome	2022-10-26	Oxford Nanopore GridION; Illumina MiSeq	Utah Public Health Laboratory Infectious Disease submission group	PRJNA812594	SAMN30898313	99.76	1.27
GCA_025853955.1	Skin &/Wound	-	Homo sapiens	USA	ASM2585395v1	470	OK	1326525-3	-	Complete Genome	2022-10-26	Illumina MiSeq; Oxford Nanopore GridION	Utah Public Health Laboratory Infectious Disease submission group	PRJNA812594	SAMN30898314	99.76	1.27
GCA_025853975.1	Skin &/Wound	-	Homo sapiens	USA	ASM2585397v1	470	OK	1326527-1	-	Complete Genome	2022-10-26	Illumina MiSeq; Oxford Nanopore GridION	Utah Public Health Laboratory Infectious Disease submission group	PRJNA812594	SAMN30898315	99.43	1.27
GCA_025853995.1	Skin &/Wound	-	Homo sapiens	USA	ASM2585399v1	470	OK	1326527-2	-	Complete Genome	2022-10-26	Illumina; Oxford Nanopore GridION	Utah Public Health Laboratory Infectious Disease submission group	PRJNA812594	SAMN30898316	99.27	0.17
GCA_025854015.1	Skin &/Wound	-	Homo sapiens	USA	ASM2585401v1	470	OK	1326569	-	Complete Genome	2022-10-26	Illumina; Oxford Nanopore GridION	Utah Public Health Laboratory Infectious Disease submission group	PRJNA812594	SAMN30898321	99.61	0.17
GCA_025854035.1	Skin &/Wound	-	Homo sapiens	USA	ASM2585403v1	470	OK	1326580	-	Complete Genome	2022-10-26	Illumina; Oxford Nanopore GridION	Utah Public Health Laboratory Infectious Disease submission group	PRJNA812594	SAMN30898322	99.1	0.61
GCA_025854055.1	Wound &/Abscess	-	Homo sapiens	USA	ASM2585405v1	470	OK	1326581-1	-	Complete Genome	2022-10-26	Illumina; Oxford Nanopore GridION	Utah Public Health Laboratory Infectious Disease submission group	PRJNA812594	SAMN30898323	99.76	1.27
GCA_025854075.1	Wound &/Abscess	-	Homo sapiens	USA	ASM2585407v1	470	OK	1326581-2	-	Complete Genome	2022-10-26	Illumina; Oxford Nanopore GridION	Utah Public Health Laboratory Infectious Disease submission group	PRJNA812594	SAMN30898324	99.76	1.27
GCA_025854095.1	Skin &/Wound	-	Homo sapiens	USA	ASM2585409v1	470	OK	1326584	-	Complete Genome	2022-10-26	Illumina; Oxford Nanopore GridION	Utah Public Health Laboratory Infectious Disease submission group	PRJNA812594	SAMN30898325	99.1	0.61
GCA_025854115.1	Skin &/Wound	-	Homo sapiens	USA	ASM2585411v1	470	OK	1326589	-	Complete Genome	2022-10-26	Illumina; Oxford Nanopore GridION	Utah Public Health Laboratory Infectious Disease submission group	PRJNA812594	SAMN30898326	99.76	1.27
GCA_025854135.1	Skin &/Wound	-	Homo sapiens	USA	ASM2585413v1	470	OK	1326595	-	Complete Genome	2022-10-26	Illumina; Oxford Nanopore GridION	Utah Public Health Laboratory Infectious Disease submission group	PRJNA812594	SAMN30898327	99.09	1.27
GCA_025854315.1	Sputum	-	Homo sapiens	China	ASM2585431v1	470	OK	AB44	-	Complete Genome	2022-10-26	Oxford Nanopore	Xi'an Jiaotong University	PRJNA890031	SAMN31265944	99.75	0.25
GCA_025916215.1	CSF	Brain-related injury & surgery	Homo sapiens	China	ASM2591621v1	470	OK	Z198	-	Complete Genome	2022-10-31	Nanopore; Illumina	Hangzhou Traditional Chinese Medicine Hospital	PRJNA890411	SAMN31277299	99.83	0.59
GCA_026062515.1	-	Infection	Homo sapiens	Australia	ASM2606251v1	470	OK	RBH2	-	Complete Genome	2022-11-08	Oxford Nanopore MinION; Illumina HiSeq	The University of Sydney	PRJNA893697	SAMN31494247	98.52	0.02
GCA_027239755.1	Blood	-	Homo sapiens	China	ASM2723975v1	470	OK	AOR07-BL	-	Complete Genome	2022-12-22	PacBio Sequel	Peking University People's Hospital	PRJNA868510	SAMN30248452	99.27	1.35
GCA_027558855.1	Urine	UTI	Homo sapiens	USA	ASM2755885v1	470	OK	WU_164	-	Complete Genome	2023-01-03	PacBio RS	Washington University School of Medicine	PRJNA505177	SAMN10411726	99.58	1.06
GCA_027943685.1	Throat/Pharyngeal	-	Homo sapiens	Japan	ASM2794368v1	470	OK	OCU-Ac19	-	Complete Genome	2023-01-14	Illumina NovaSeq; ONT MinION	Department of Bacteriology, Graduate School of Medicine, Osaka City University	PRJDB10765	SAMD00258369	98.91	0.25
GCA_028201495.1	Wound &/Abscess	-	Homo sapiens	Australia	ASM2820149v1	470	OK	WM98	-	Complete Genome	2023-01-29	Illumina MiSeq; Oxford Nanopore MinION	The University of Sydney	PRJNA812075	SAMN32770956	99.61	0.25
GCA_028370175.1	Hospital/ICU	Infection	Homo sapiens	Canada	ASM2837017v1	903895	OK	Canada BC-5	-	Complete Genome	2023-02-01	Illumina HiSeq; Oxford Nanopore MinION	Nanyang Technological University	PRJNA565663	SAMN32805326	98.87	0.25
GCA_028548795.2	CSF	Brain-related injury & surgery	Homo sapiens	China	ASM2854879v2	470	OK	AB191	-	Complete Genome	2024-08-19	PacBio	Division of Life Sciences and Medicine, University of Science and Technology of China	PRJNA917695	SAMN32546230	99.83	0.29
GCA_028583505.1	Tibia	osteotomyelitis	Homo sapiens	USA	ASM2858350v1	470	OK	AB5075	-	Complete Genome	2023-02-10	PacBio RSII	EPFL	PRJNA900181	SAMN31681936	99.57	0.17
GCA_028622695.1	Urine	-	Homo sapiens	USA	ASM2862269v1	470	OK	2022CK-00783	-	Complete Genome	2023-02-15	Oxford Nanopore GridION; Illumina MiSeq	Utah Public Health Laboratory Infectious Disease submission group	PRJNA812595	SAMN32733979	99.83	0.25
GCA_028622715.1	Blood	-	Homo sapiens	USA	ASM2862271v1	470	OK	2022CK-00839	-	Complete Genome	2023-02-15	Oxford Nanopore GridION; Illumina MiSeq	Utah Public Health Laboratory Infectious Disease submission group	PRJNA812595	SAMN32734006	99.58	0.25
GCA_028622775.1	Wound &/Abscess	-	Homo sapiens	USA	ASM2862277v1	470	OK	2022CK-00784	-	Complete Genome	2023-02-15	Illumina MiSeq; Oxford Nanopore GridION	Utah Public Health Laboratory Infectious Disease submission group	PRJNA812595	SAMN32733960	99.83	0.25
GCA_028622915.1	-	-	Homo sapiens	USA	ASM2862291v1	470	OK	2022CK-00843	-	Complete Genome	2023-02-15	Oxford Nanopore GridION; Illumina MiSeq	Utah Public Health Laboratory Infectious Disease submission group	PRJNA812595	SAMN32734002	99.83	0.25
GCA_028634015.3	Wound &/Abscess	-	Homo sapiens	USA	ASM2863401v3	470	OK	2023CK-00127	-	Complete Genome	2023-08-09	Illumina MiSeq; Oxford Nanopore GridION	Utah Public Health Laboratory Infectious Disease submission group	PRJNA812595	SAMN33288250	98.98	0.17
GCA_028751705.1	Tracheal/ET aspirate	-	Homo sapiens	Australia	ASM2875170v1	470	OK	4117201	-	Complete Genome	2023-02-21	MinION; Illumina MiSeq	Acinetobacter genomes-Flinders	PRJNA729463	SAMN20255403	98.93	0.17
GCA_028752815.1	Tracheal/ET aspirate	-	Homo sapiens	Australia	ASM2875281v1	470	OK	4117201	DstkR-2	Complete Genome	2023-02-21	MinION; Illumina MiSeq	Acinetobacter genomes-Flinders	PRJNA729463	SAMN20255406	98.05	0.17
GCA_028753295.1	-	-	Homo sapiens	-	ASM2875329v1	470	OK	A9844	-	Complete Genome	2023-02-21	Illumina NovaSeq; Oxford Nanopore MinION	Biology	PRJNA865004	SAMN30174926	99.78	0.17
GCA_029223565.1	Sputum	-	Homo sapiens	China	ASM2922356v1	470	OK	DETAB-C9	-	Complete Genome	2023-03-16	Illumina; Oxford Nanopore	University of Birmingham	PRJNA738868	SAMN30697644	99.52	0.67
GCA_029674685.1	Bronchial fluid	-	Homo sapiens	Poland	ASM2967468v1	470	OK	96	-	Complete Genome	2023-04-11	Illumina HiSeq; Oxford Nanopore GridION	Medical University of Warsaw	PRJNA939738	SAMN33498121	99.78	0.25
GCA_029713745.1	-	Infection	Homo sapiens	Saudi Arabia	ASM2971374v1	470	OK	RAB55	-	Complete Genome	2023-04-13	Illumina MiSeq; Oxford Nanopore MiniION	King Abdullah International Medical Research Center (KAIMRC)	PRJNA819214	SAMN27010278	99.81	0.25
GCA_029713765.1	-	Infection	Homo sapiens	Saudi Arabia	ASM2971376v1	470	OK	RAB9	-	Complete Genome	2023-04-13	Illumina MiSeq; Oxford Nanopore MiniION	King Abdullah International Medical Research Center (KAIMRC)	PRJNA819214	SAMN27010269	99.78	0.25
GCA_029713785.1	-	Infection	Homo sapiens	Saudi Arabia	ASM2971378v1	470	OK	RAB94	-	Complete Genome	2023-04-13	Illumina MiSeq; Oxford Nanopore MiniION	King Abdullah International Medical Research Center (KAIMRC)	PRJNA819214	SAMN27010289	99.83	0.96
GCA_029713845.1	-	Infection	Homo sapiens	Saudi Arabia	ASM2971384v1	470	OK	RAB97	-	Complete Genome	2023-04-13	Illumina MiSeq; Oxford Nanopore MiniION	King Abdullah International Medical Research Center (KAIMRC)	PRJNA819214	SAMN27010291	99.81	0.25
GCA_029713865.1	-	Infection	Homo sapiens	Saudi Arabia	ASM2971386v1	470	OK	JAB186	-	Complete Genome	2023-04-13	Illumina MiSeq; Oxford Nanopore MiniION	King Abdullah International Medical Research Center (KAIMRC)	PRJNA819214	SAMN27010238	99.93	0.39
GCA_029713905.1	-	Infection	Homo sapiens	Saudi Arabia	ASM2971390v1	470	OK	RAB53	-	Complete Genome	2023-04-13	Illumina MiSeq; Oxford Nanopore MiniION	King Abdullah International Medical Research Center (KAIMRC)	PRJNA819214	SAMN27010277	99.83	0.25
GCA_029713925.1	-	Infection	Homo sapiens	Saudi Arabia	ASM2971392v1	470	OK	RAB11	-	Complete Genome	2023-04-13	Illumina MiSeq; Oxford Nanopore MiniION	King Abdullah International Medical Research Center (KAIMRC)	PRJNA819214	SAMN27010270	99.76	0.25
GCA_029713945.1	-	Infection	Homo sapiens	Saudi Arabia	ASM2971394v1	470	OK	JAB144	-	Complete Genome	2023-04-13	Illumina MiSeq; Oxford Nanopore MiniION	King Abdullah International Medical Research Center (KAIMRC)	PRJNA819214	SAMN27010231	99.83	0.25
GCA_029713965.1	-	Infection	Homo sapiens	Saudi Arabia	ASM2971396v1	470	OK	MAB17	-	Complete Genome	2023-04-13	Illumina MiSeq; Oxford Nanopore MiniION	King Abdullah International Medical Research Center (KAIMRC)	PRJNA819214	SAMN27010258	99.5	0.29
GCA_029714005.1	-	Infection	Homo sapiens	Saudi Arabia	ASM2971400v1	470	OK	JAB77	-	Complete Genome	2023-04-13	Illumina MiSeq; Oxford Nanopore MiniION	King Abdullah International Medical Research Center (KAIMRC)	PRJNA819214	SAMN27010219	99.83	0.45
GCA_029714045.1	-	Infection	Homo sapiens	Saudi Arabia	ASM2971404v1	470	OK	JAB117	-	Complete Genome	2023-04-13	Illumina MiSeq; Oxford Nanopore MiniION	King Abdullah International Medical Research Center (KAIMRC)	PRJNA819214	SAMN27010226	99.5	0.25
GCA_029714085.1	-	Infection	Homo sapiens	Saudi Arabia	ASM2971408v1	470	OK	JAB270	-	Complete Genome	2023-04-13	Illumina MiSeq; Oxford Nanopore MiniION	King Abdullah International Medical Research Center (KAIMRC)	PRJNA819214	SAMN27010253	99.83	0.25
GCA_029714105.1	-	Infection	Homo sapiens	Saudi Arabia	ASM2971410v1	470	OK	RAB73	-	Complete Genome	2023-04-13	Illumina MiSeq; Oxford Nanopore MiniION	King Abdullah International Medical Research Center (KAIMRC)	PRJNA819214	SAMN27010284	99.72	0.25
GCA_029714145.1	-	Infection	Homo sapiens	Saudi Arabia	ASM2971414v1	470	OK	HAB11	-	Complete Genome	2023-04-13	Illumina MiSeq; Oxford Nanopore MiniION	King Abdullah International Medical Research Center (KAIMRC)	PRJNA819214	SAMN27010192	99.41	0.25
GCA_029714165.1	-	Infection	Homo sapiens	Saudi Arabia	ASM2971416v1	470	OK	MAB9	-	Complete Genome	2023-04-13	Illumina MiSeq; Oxford Nanopore MiniION	King Abdullah International Medical Research Center (KAIMRC)	PRJNA819214	SAMN27010256	99.5	0.25
GCA_029748815.1	-	Infection	Homo sapiens	Saudi Arabia	ASM2974881v1	470	OK	RAB14	-	Complete Genome	2023-04-13	Illumina MiSeq; Oxford Nanopore MiniION	King Abdullah International Medical Research Center (KAIMRC)	PRJNA819214	SAMN27010271	99.73	0.25
GCA_029767905.3	Sputum	-	Homo sapiens	USA	ASM2976790v3	470	OK	2023CK-00423	-	Complete Genome	2023-08-05	Oxford Nanopore GridION; Illumina MiSeq	Utah Public Health Laboratory Infectious Disease submission group	PRJNA812595	SAMN34191879	99.41	0.25
GCA_029774195.1	Abd/Peritoneal fluid	-	Homo sapiens	China	ASM2977419v1	470	OK	ZHOU	-	Complete Genome	2023-04-17	Illumina; Oxford Nanopore	Zhejiang University School of Medicine	PRJNA877402	SAMN30697790	99.83	0.67
GCA_029774235.1	-	-	Homo sapiens	Taiwan	ASM2977423v1	470	OK	X4-300	-	Complete Genome	2023-04-17	Oxford Nanopore GridION	China Medical University, Taichung, Taiwan	PRJNA672213	SAMN16560994	99.78	0.19
GCA_029774275.1	-	-	Homo sapiens	Taiwan	ASM2977427v1	470	OK	X4-136	-	Complete Genome	2023-04-17	Oxford Nanopore GridION	China Medical University, Taichung, Taiwan	PRJNA672213	SAMN16560993	99.44	0.17
GCA_029774295.1	-	-	Homo sapiens	Taiwan	ASM2977429v1	470	OK	X4-107	-	Complete Genome	2023-04-17	Oxford Nanopore GridION	China Medical University, Taichung, Taiwan	PRJNA672213	SAMN16560992	99.44	0.19
GCA_029774315.1	Blood	-	Homo sapiens	Taiwan	ASM2977431v1	470	OK	X4-201	-	Complete Genome	2023-04-17	Oxford Nanopore GridION	China Medical University, Taichung, Taiwan	PRJNA672213	SAMN19690115	99.78	0.19
GCA_029774335.1	Urine	-	Homo sapiens	Taiwan	ASM2977433v1	470	OK	X4-584	-	Complete Genome	2023-04-17	Oxford Nanopore GridION	China Medical University, Taichung, Taiwan	PRJNA672213	SAMN19690116	99.78	0.19
GCA_029774355.1	Respiratory	-	Homo sapiens	Taiwan	ASM2977435v1	470	OK	X4-705	-	Complete Genome	2023-04-17	Oxford Nanopore GridION	China Medical University, Taichung, Taiwan	PRJNA672213	SAMN19690117	99.78	0.19
GCA_029814975.1	-	-	Homo sapiens	Taiwan	ASM2981497v1	470	OK	X4-65	-	Complete Genome	2023-04-18	Oxford Nanopore GridION	China Medical University, Taichung, Taiwan	PRJNA672213	SAMN16560991	99.78	0.19
GCA_029931545.1	-	-	Homo sapiens	China	ASM2993154v1	470	OK	Ab4294	-	Complete Genome	2023-05-03	PacBio RSII; Illumina HiSeq	Beijing Institute of Microbiology and Epidemiology	PRJNA957137	SAMN34247094	98.52	1.08
GCA_030027985.1	Blood	-	Homo sapiens	USA	ASM3002798v1	470	OK	EGA65	-	Complete Genome	2023-05-17	Illumina NextSeq, Oxford Nanopore	Northeastern University	PRJNA961977	SAMN34376193	99.94	0.17
GCA_030028005.1	Wound &/Abscess	-	Homo sapiens	USA	ASM3002800v1	470	OK	EGA10	-	Complete Genome	2023-05-17	Illumina NextSeq, Oxford Nanopore	Northeastern University	PRJNA961977	SAMN34376192	99.94	0.17
GCA_030168245.1	Blood	-	Homo sapiens	USA	ASM3016824v1	470	OK	Mu1984	-	Complete Genome	2023-06-05	Illumina NextSeq; Oxford Nanopore	Emory University School of Medicine	PRJNA833057	SAMN27957725	99.94	0.17
GCA_030168285.1	Respiratory	-	Homo sapiens	USA	ASM3016828v1	470	OK	Mu1956	-	Complete Genome	2023-06-05	Oxford Nanopore; Illumina NextSeq	Emory University School of Medicine	PRJNA833420	SAMN27988045	99.57	0.25
GCA_030413705.1	Urine	-	Homo sapiens	France	ASM3041370v1	470	OK	13A297n	-	Complete Genome	2023-07-10	Oxford Nanopore MinION	University Hospital of Besancon	PRJNA989410	SAMN36085765	99.34	0.74
GCA_030585225.1	Skin &/Wound	-	Homo sapiens	USA	ASM3058522v1	470	OK	18WIARLN0035	-	Complete Genome	2023-08-02	Illumina MiSeq and Oxford Nanopore MinION	Wisconsin State Laboratory of Hygiene	PRJNA557486	SAMN12287008	99.9	0.46
GCA_030585245.1	Skin &/Wound	-	Homo sapiens	USA	ASM3058524v1	470	OK	18WIARLN0025	-	Complete Genome	2023-08-02	Illumina MiSeq and Oxford Nanopore MinION	Wisconsin State Laboratory of Hygiene	PRJNA557486	SAMN12287006	99.94	0.46
GCA_030585265.1	Skin &/Wound	-	Homo sapiens	USA	ASM3058526v1	470	OK	18WIARLN0024	-	Complete Genome	2023-08-02	Illumina MiSeq and Oxford Nanopore MinION	Wisconsin State Laboratory of Hygiene	PRJNA557486	SAMN12287004	99.41	0.62
GCA_030585285.1	Skin &/Wound	-	Homo sapiens	USA	ASM3058528v1	470	OK	18WIARLN0023	-	Complete Genome	2023-08-02	Illumina MiSeq and Oxford Nanopore MinION	Wisconsin State Laboratory of Hygiene	PRJNA557486	SAMN12287002	99.94	0.84
GCA_030585325.1	Skin &/Wound	-	Homo sapiens	USA	ASM3058532v1	470	OK	18WIARLN0021	-	Complete Genome	2023-08-02	Illumina MiSeq and Oxford Nanopore MinION	Wisconsin State Laboratory of Hygiene	PRJNA557486	SAMN12286998	99.94	0.17
GCA_030585345.1	Skin &/Wound	-	Homo sapiens	USA	ASM3058534v1	470	OK	19WIARLN023_full	-	Complete Genome	2023-08-02	Illumina MiSeq and Oxford Nanopore MinION	Wisconsin State Laboratory of Hygiene	PRJNA557486	SAMN13480523	99.41	0.62
GCA_030585365.1	Skin &/Wound	-	Homo sapiens	USA	ASM3058536v1	470	OK	19WIARLN022_full	-	Complete Genome	2023-08-02	Illumina MiSeq and Oxford Nanopore MinION	Wisconsin State Laboratory of Hygiene	PRJNA557486	SAMN13480522	99.78	0.62
GCA_030585385.1	Skin &/Wound	-	Homo sapiens	USA	ASM3058538v1	470	OK	19WIARLN011_full	-	Complete Genome	2023-08-02	Illumina MiSeq and Oxford Nanopore MinION	Wisconsin State Laboratory of Hygiene	PRJNA557486	SAMN13480520	99.33	0.62
GCA_030585405.1	Skin &/Wound	-	Homo sapiens	USA	ASM3058540v1	470	OK	19WIARLN021_full	-	Complete Genome	2023-08-02	Illumina MiSeq and Oxford Nanopore MinION	Wisconsin State Laboratory of Hygiene	PRJNA557486	SAMN13480521	99.41	0.62
GCA_030704325.1	Urine	-	Homo sapiens	USA	ASM3070432v1	470	OK	2023CK-00890	-	Complete Genome	2023-08-09	Illumina MiSeq; Oxford Nanopore GridION	Utah Public Health Laboratory Infectious Disease submission group	PRJNA812595	SAMN36514286	99.83	0.25
GCA_030718975.1	Wound &/Abscess	-	Homo sapiens	USA	ASM3071897v1	470	OK	2022CK-00066	-	Complete Genome	2023-08-14	Oxford Nanopore GridION; Illumina MiSeq	Utah Public Health Laboratory Infectious Disease submission group	PRJNA812595	SAMN25755500	99.58	0.25
GCA_033181005.1	Hospital/ICU	Bacteremia	Homo sapiens	South Korea	ASM3318100v1	470	OK	SNUBHAB0291	-	Complete Genome	2023-11-01	Illumina, Pacbio	Seoul National University	PRJNA1027604	SAMN36429575	99.24	0.25
GCA_033181805.1	Hospital/ICU	Bacteremia	Homo sapiens	South Korea	ASM3318180v1	470	OK	SNUBHAB0277	-	Complete Genome	2023-11-01	Illumina, Pacbio	Seoul National University	PRJNA1027604	SAMN36429572	99.69	0.17
GCA_033378915.2	CSF	Brain-related injury & surgery	Homo sapiens	Russia	ASM3337891v2	470	OK	SCCH68:Ab991128	-	Complete Genome	2024-06-25	Illumina	Ministry Of Health Of Russia, N.F.Gamaleya National Research Center for Epidemiology and Microbiology	PRJNA561493	SAMN31178860	99.38	0.25
GCA_034126645.2	Skin &/Wound	-	Homo sapiens	USA	ASM3412664v2	470	OK	2023CK-01487	-	Complete Genome	2024-02-01	Oxford Nanopore GridION; Illumina MiSeq	Utah Public Health Laboratory Infectious Disease submission group	PRJNA812595	SAMN38646042	99.94	0.17
GCA_034126905.2	Skin &/Wound	-	Homo sapiens	USA	ASM3412690v2	470	OK	2023CK-01486	-	Complete Genome	2024-02-01	Oxford Nanopore GridION; Illumina MiSeq	Utah Public Health Laboratory Infectious Disease submission group	PRJNA812595	SAMN38646043	99.79	0.17
GCA_034331205.2	Skin &/Wound	-	Homo sapiens	USA	ASM3433120v2	470	OK	2023CK-01512	-	Complete Genome	2024-02-01	Oxford Nanopore GridION; Illumina MiSeq	Utah Public Health Laboratory Infectious Disease submission group	PRJNA812595	SAMN38788845	98.82	0.17
GCA_034422775.1	-	-	Homo sapiens	Germany	ASM3442277v1	470	OK	Nord12-3	-	Complete Genome	2023-12-16	Oxford Nanopore MinION	Leibniz Institute of Photonic Technology	PRJNA779589	SAMN38635275	97.92	0.25
GCA_034422815.1	-	-	Homo sapiens	Germany	ASM3442281v1	470	OK	B84	-	Complete Genome	2023-12-16	Oxford Nanopore MinION	Leibniz Institute of Photonic Technology	PRJNA779589	SAMN38635811	97.25	0.41
GCA_034494405.1	Blood	-	Homo sapiens	USA	ASM3449440v1	470	OK	2023CK-00893	-	Complete Genome	2023-12-20	Oxford Nanopore GridION; Illumina MiSeq	Utah Public Health Laboratory Infectious Disease submission group	PRJNA812595	SAMN36514289	98.45	1.36
GCA_035753605.1	-	-	Homo sapiens	South Korea	ASM3575360v1	470	OK	A20AB13	-	Complete Genome	2024-01-17	Illumina MiSeq; Minion	National Institute of Health	PRJNA1063008	SAMN39326139	99.22	0.17
GCA_035754475.1	-	-	Homo sapiens	South Korea	ASM3575447v1	470	OK	C20AB01	-	Complete Genome	2024-01-17	Illumina MiSeq; Minion	National Institute of Health	PRJNA1063013	SAMN39326237	98.91	0.25
GCA_035937495.1	Instruments	Respiratory related infection	Homo sapiens	Pakistan	ASM3593749v1	470	OK	38	-	Complete Genome	2024-01-22	Illumina HiSeq	Teesside University	PRJNA1053778	SAMN38865782	98.4	1.44
GCA_036287255.1	-	-	Homo sapiens	South Korea	ASM3628725v1	470	OK	B20AB01	-	Complete Genome	2024-01-28	Illumina MiSeq; Minion	National Institute of Health	PRJNA1063010	SAMN39326197	99.78	0.17
GCA_036287275.1	-	-	Homo sapiens	South Korea	ASM3628727v1	470	OK	B20AB10	-	Complete Genome	2024-01-28	Illumina MiSeq; Minion	National Institute of Health	PRJNA1063012	SAMN39326236	99.94	0.17
GCA_036601155.1	Tibia	osteomyelitis	Homo sapiens	USA	AB5075_UoB_1.0	470	OK	AB5075	-	Complete Genome	2024-02-14	Oxford Nanopore	School of Biosciences, University of Birmingham	PRJNA1074270	SAMN39855183	99.57	0.17
GCA_036602705.1	Lab/clinical	osteomyelitis	Homo sapiens	UK	AB5075_UoB_gtr52_SAba13_1.0	470	OK	AB5075	grey variant	Complete Genome	2024-02-14	Oxford Nanopore	School of Biosciences, University of Birmingham	PRJNA1074272	SAMN39855236	99.57	0.17
GCA_036718155.2	Wound &/Abscess	-	Homo sapiens	USA	ASM3671815v2	470	OK	2024CK-00130	-	Complete Genome	2024-03-31	Oxford Nanopore GridION; Illumina MiSeq	Utah Public Health Laboratory, Utah Public Health Laboratory Infectious Disease submission group	PRJNA812595	SAMN39998251	99.54	0.7
GCA_036870965.1	-	-	Homo sapiens	South Korea	ASM3687096v1	470	OK	A20AB02	-	Complete Genome	2024-02-26	Illumina MiSeq; Minion	Division of Antimicrobial Resistance Research, National Institute of Health	PRJNA1062982	SAMN39325909	98.49	0.17
GCA_037008665.2	Sputum	-	Homo sapiens	USA	ASM3700866v2	470	OK	2024CK-00250	-	Complete Genome	2024-03-31	Oxford Nanopore GridION; Illumina MiSeq	Utah Public Health Laboratory, Utah Public Health Laboratory Infectious Disease submission group	PRJNA812595	SAMN40254323	98.8	0.17
GCA_037008745.2	Skin &/Wound	-	Homo sapiens	USA	ASM3700874v2	470	OK	2024CK-00246	-	Complete Genome	2024-05-21	Illumina MiSeq; Oxford Nanopore GridION	Utah Public Health Laboratory, Utah Public Health Laboratory Infectious Disease submission group	PRJNA812595	SAMN40254326	99.19	0.17
GCA_037039675.1	-	-	Homo sapiens	South Korea	ASM3703967v1	470	OK	G20AB08	-	Complete Genome	2024-03-06	Illumina MiSeq; Minion	Division of Antimicrobial Resistance Research, National Institute of Health	PRJNA1062977	SAMN39325193	98.74	0.5
GCA_037215885.1	Sputum	-	Homo sapiens	China	ASM3721588v1	470	OK	LZFZ3604	-	Complete Genome	2024-03-18	Oxford Nanopore; Illumina	School of Basic Medical Science, Southwest Medical University	PRJNA1086369	SAMN40374610	99.16	0.25
GCA_037939845.1	-	Skin-related	Homo sapiens	China	ASM3793984v1	470	OK	AB7276	-	Complete Genome	2024-03-31	Illumina NovaSeq; PacBio Sequel	Hebei Provincial Center for Clinical Laboratories, The Second Hospital of Hebei Medical University	PRJNA1090146	SAMN40558820	98.48	1.07
GCA_038069235.2	-	-	Homo sapiens	USA	ASM3806923v2	470	OK	2024CK-00375	-	Complete Genome	2024-06-02	Oxford Nanopore GridION; Illumina MiSeq	Utah Public Health Laboratory, Utah Public Health Laboratory Infectious Disease submission group	PRJNA812595	SAMN40921371	99.83	0.25
GCA_038069255.2	Sputum	-	Homo sapiens	USA	ASM3806925v2	470	OK	2024CK-00376	-	Complete Genome	2024-06-02	Illumina MiSeq; Oxford Nanopore GridION	Utah Public Health Laboratory, Utah Public Health Laboratory Infectious Disease submission group	PRJNA812595	SAMN40921370	99.83	0.25
GCA_038418265.2	Wound &/Abscess	-	Homo sapiens	USA	ASM3841826v2	470	OK	2024CK-00452	-	Complete Genome	2024-06-02	Illumina MiSeq; Oxford Nanopore GridION	Utah Public Health Laboratory, Utah Public Health Laboratory Infectious Disease submission group	PRJNA812595	SAMN41020280	99.78	0.25
GCA_038418365.2	-	-	Homo sapiens	USA	ASM3841836v2	470	OK	2024CK-00462	-	Complete Genome	2024-06-02	Illumina MiSeq; Oxford Nanopore GridION	Utah Public Health Laboratory, Utah Public Health Laboratory Infectious Disease submission group	PRJNA812595	SAMN41020287	98.63	0.17
GCA_038441195.1	Pus	-	Homo sapiens	Taiwan	ASM3844119v1	470	OK	2008S11-069	-	Complete Genome	2024-04-23	Oxford Nanopore MinION and Illumina iSeq	National Institute of Infectious Diseases and Vaccinology, National Health Research Institutes	PRJNA1000275	SAMN36766192	99.61	0.17
GCA_038441205.1	Respiratory	-	Homo sapiens	Taiwan	ASM3844120v1	470	OK	2006S08-082	-	Complete Genome	2024-04-23	Oxford Nanopore MinION and Illumina iSeq	National Institute of Infectious Diseases and Vaccinology, National Health Research Institutes	PRJNA1000275	SAMN36766191	99.94	0.25
GCA_038441215.1	Pus	-	Homo sapiens	Taiwan	ASM3844121v1	470	OK	2008C02-166	-	Complete Genome	2024-04-23	Oxford Nanopore MinION and Illumina iSeq	National Institute of Infectious Diseases and Vaccinology, National Health Research Institutes	PRJNA1000275	SAMN36766190	99.94	0.25
GCA_038441225.1	Respiratory	-	Homo sapiens	Taiwan	ASM3844122v1	470	OK	2010N16-194	-	Complete Genome	2024-04-23	Oxford Nanopore MinION and Illumina iSeq	National Institute of Infectious Diseases and Vaccinology, National Health Research Institutes	PRJNA1000275	SAMN36766189	99.94	0.25
GCA_038441235.1	Respiratory	-	Homo sapiens	Taiwan	ASM3844123v1	470	OK	2008N08-156	-	Complete Genome	2024-04-23	Oxford Nanopore MinION and Illumina iSeq	National Institute of Infectious Diseases and Vaccinology, National Health Research Institutes	PRJNA1000275	SAMN36766188	99.94	0.17
GCA_038441245.1	Respiratory	-	Homo sapiens	Taiwan	ASM3844124v1	470	OK	2010C01-165	-	Complete Genome	2024-04-23	Oxford Nanopore MinION and Illumina iSeq	National Institute of Infectious Diseases and Vaccinology, National Health Research Institutes	PRJNA1000275	SAMN36766187	99.75	0.17
GCA_038441255.1	Respiratory	-	Homo sapiens	Taiwan	ASM3844125v1	470	OK	2010N17-053	-	Complete Genome	2024-04-23	Oxford Nanopore MinION and Illumina iSeq	National Institute of Infectious Diseases and Vaccinology, National Health Research Institutes	PRJNA1000275	SAMN36766186	99.44	0.25
GCA_038441325.1	Sputum	Other diseases	Homo sapiens	Netherlands	ASM3844132v1	470	OK	CRAb2	-	Complete Genome	2024-04-23	Oxford Nanopore MinION and Illumina MiSeq	Medical Microbiology and Infection Prevention, University Medical Center Groningen	PRJNA1011532	SAMN37223190	99.41	0.34
GCA_038442095.1	Bronchial fluid	Other diseases	Homo sapiens	Netherlands	ASM3844209v1	470	OK	CRAb1	-	Complete Genome	2024-04-23	Oxford Nanopore MinION and Illumina MiSeq	Medical Microbiology and Infection Prevention, University Medical Center Groningen	PRJNA1011532	SAMN37223189	99.79	0.68
GCA_038442125.1	Sputum	Other diseases	Homo sapiens	Netherlands	ASM3844212v1	470	OK	Ab1	-	Complete Genome	2024-04-23	Oxford Nanopore MinION and Illumina MiSeq	Medical Microbiology and Infection Prevention, University Medical Center Groningen	PRJNA1011532	SAMN37223188	99.79	0.42
GCA_038522965.2	-	-	Homo sapiens	USA	ASM3852296v2	470	OK	2024CK-00537	-	Complete Genome	2024-06-03	Illumina MiSeq; Oxford Nanopore GridION	Utah Public Health Laboratory, Utah Public Health Laboratory Infectious Disease submission group	PRJNA812595	SAMN41094845	99.94	0.17
GCA_038627255.2	-	-	Homo sapiens	USA	ASM3862725v2	470	OK	2024CK-00538	-	Complete Genome	2024-06-03	Illumina MiSeq; Oxford Nanopore GridION	Utah Public Health Laboratory, Utah Public Health Laboratory Infectious Disease submission group	PRJNA812595	SAMN41094844	99.94	0.17
GCA_038627275.2	-	-	Homo sapiens	USA	ASM3862727v2	470	OK	2024CK-00536	-	Complete Genome	2024-06-02	Oxford Nanopore GridION; Illumina MiSeq	Utah Public Health Laboratory, Utah Public Health Laboratory Infectious Disease submission group	PRJNA812595	SAMN41094846	99.94	0.17
GCA_038627335.2	Sputum	-	Homo sapiens	USA	ASM3862733v2	470	OK	2024CK-00546	-	Complete Genome	2024-05-28	Illumina MiSeq; Oxford Nanopore GridION	Utah Public Health Laboratory, Utah Public Health Laboratory Infectious Disease submission group	PRJNA812595	SAMN41094848	99.19	0.34
GCA_038983805.1	-	Infection	Homo sapiens	China	ASM3898380v1	470	OK	-	SRM1	Complete Genome	2024-05-01	Oxford Nanopore MinION	Department of Neurology, The Second Affiliated Hospital of Nanchang University	PRJNA992789	SAMN36374863	99.42	0.25
GCA_038985835.1	-	Infection	Homo sapiens	China	ASM3898583v1	470	OK	SRM21	-	Complete Genome	2024-05-01	Oxford Nanopore MinION	Department of Neurology, The Second Affiliated Hospital of Nanchang University	PRJNA992789	SAMN36374876	99.61	0.17
GCA_038987955.1	-	Infection	Homo sapiens	China	ASM3898795v1	470	OK	SRM25	-	Complete Genome	2024-05-01	Oxford Nanopore MinION	Department of Neurology, The Second Affiliated Hospital of Nanchang University	PRJNA992789	SAMN36374880	99.61	0.59
GCA_038990075.1	-	Infection	Homo sapiens	China	ASM3899007v1	470	OK	SRM3	-	Complete Genome	2024-05-01	Oxford Nanopore MinION	Department of Neurology, The Second Affiliated Hospital of Nanchang University	PRJNA992789	SAMN36374885	99.05	0.89
GCA_038992355.1	-	Infection	Homo sapiens	China	ASM3899235v1	470	OK	YFY21	-	Complete Genome	2024-05-01	Oxford Nanopore MinION	Department of Neurology, The Second Affiliated Hospital of Nanchang University	PRJNA992789	SAMN36374913	99.61	0.25
GCA_038993615.1	-	Infection	Homo sapiens	China	ASM3899361v1	470	OK	YFY24	-	Complete Genome	2024-05-01	Oxford Nanopore MinION	Department of Neurology, The Second Affiliated Hospital of Nanchang University	PRJNA992789	SAMN36374916	99.83	0.25
GCA_038995905.1	-	Infection	Homo sapiens	China	ASM3899590v1	470	OK	YFY27	-	Complete Genome	2024-05-01	Oxford Nanopore MinION	Department of Neurology, The Second Affiliated Hospital of Nanchang University	PRJNA992789	SAMN36374919	99.58	0.17
GCA_038998165.1	-	Infection	Homo sapiens	China	ASM3899816v1	470	OK	YFY3	-	Complete Genome	2024-05-01	Oxford Nanopore MinION	Department of Neurology, The Second Affiliated Hospital of Nanchang University	PRJNA992789	SAMN36374922	99.54	0.25
GCA_039518815.2	Wound &/Abscess	-	Homo sapiens	USA	ASM3951881v2	470	OK	2024CK-00319	-	Complete Genome	2024-05-21	Illumina MiSeq; Oxford Nanopore GridION	Utah Public Health Laboratory, Utah Public Health Laboratory Infectious Disease submission group	PRJNA812595	SAMN40557123	99.83	0.25
GCA_039545565.1	carriage	-	Homo sapiens	Vietnam	NCSR_106 Hybrid assembly	470	OK	NCSR_106	-	Complete Genome	2024-05-06	Illumina HiSeq; Oxford Nanopore MinION	School of Life and Environmental Sciences, The University of Sydney	PRJNA835506	SAMN41107056	99.61	0.25
GCA_039566025.1	Sputum	Infection	Homo sapiens	Thailand	ASM3956602v1	470	OK	Aci44	-	Complete Genome	2024-05-08	Illumina NovaSeq; Oxford Nanopore	Physiology, Mahidol University	PRJNA859431	SAMN29784748	99.83	0.25
GCA_039654205.1	Skin &/Wound	-	Homo sapiens	USA	ASM3965420v1	470	OK	2024CK-00247	-	Complete Genome	2024-05-16	Illumina MiSeq; Oxford Nanopore GridION	Utah Public Health Laboratory, Utah Public Health Laboratory Infectious Disease submission group	PRJNA812595	SAMN40443483	98.8	0.17
GCA_039779435.1	-	Infection	Homo sapiens	Australia	ASM3977943v1	470	OK	D78	-	Complete Genome	2024-05-23	Illumina HiSeq; Oxford Nanopore MinION	School of Life and Environmental Sciences, The University of Sydney	PRJNA812075	SAMN41384381	99.61	0.25
GCA_039780165.1	Urine	Infection	Homo sapiens	Australia	ASM3978016v1	470	OK	D13	-	Complete Genome	2024-05-23	Illumina HiSeq; Oxford Nanopore MinION	School of Life and Environmental Sciences, The University of Sydney	PRJNA812075	SAMN41384382	99.86	0.34
GCA_040267665.1	Sputum	Pneumonia	Homo sapiens	China	ASM4026766v1	470	OK	NAB02B	-	Complete Genome	2024-06-23	DNBSEQ T7; Oxford Nanopore	Shenzhen Institutes of Advanced Technology, Chinese Academy of Sciences	PRJNA1121085	SAMN41726357	98.82	0.64
GCA_040357515.1	-	-	Homo sapiens	China	ASM4035751v1	470	OK	XH2146	-	Complete Genome	2024-06-27	Illumina; Oxford Nanopore	Department of Infectious Diseases, Zhejiang University School of Medicine	PRJNA983522	SAMN35727871	99.43	0.28
GCA_040529205.1	Sputum	Pneumonia	Homo sapiens	China	ASM4052920v1	470	OK	NAB03B	-	Complete Genome	2024-07-06	DNBSEQ T7	Shenzhen Institutes of Advanced Technology, Chinese Academy of Sciences	PRJNA1121085	SAMN41726358	98.82	0.64
GCA_040529215.1	Sputum	Pneumonia	Homo sapiens	China	ASM4052921v1	470	OK	NAB04B	-	Complete Genome	2024-07-06	DNBSEQ T7	Shenzhen Institutes of Advanced Technology, Chinese Academy of Sciences	PRJNA1121085	SAMN41726359	98.82	0.64
GCA_040529225.1	Sputum	Pneumonia	Homo sapiens	China	ASM4052922v1	470	OK	NAB07B	-	Complete Genome	2024-07-06	DNBSEQ T7; Oxford Nanopore PromethION	Shenzhen Institutes of Advanced Technology, Chinese Academy of Sciences	PRJNA1121085	SAMN41726407	98.82	0.64
GCA_040529235.1	Sputum	Pneumonia	Homo sapiens	China	ASM4052923v1	470	OK	NAB01B-R1	-	Complete Genome	2024-07-06	DNBSEQ T7; Oxford Nanopore PromethION	Shenzhen Institutes of Advanced Technology, Chinese Academy of Sciences	PRJNA1121085	SAMN41726429	98.82	0.64
GCA_040529255.1	Sputum	Pneumonia	Homo sapiens	China	ASM4052925v1	470	OK	NAB01B-R5	-	Complete Genome	2024-07-06	DNBSEQ T7; Oxford Nanopore PromethION	Shenzhen Institutes of Advanced Technology, Chinese Academy of Sciences	PRJNA1121085	SAMN41726438	97.99	0.64
GCA_040529265.1	Sputum	Pneumonia	Homo sapiens	China	ASM4052926v1	470	OK	NAB01B-R4	-	Complete Genome	2024-07-06	DNBSEQ T7; Oxford Nanopore PromethION	Shenzhen Institutes of Advanced Technology, Chinese Academy of Sciences	PRJNA1121085	SAMN41726437	98.32	0.64
GCA_040529275.1	Sputum	Pneumonia	Homo sapiens	China	ASM4052927v1	470	OK	NAB01B-R6	-	Complete Genome	2024-07-06	DNBSEQ T7; Oxford Nanopore PromethION	Shenzhen Institutes of Advanced Technology, Chinese Academy of Sciences	PRJNA1121085	SAMN41726557	97.48	0.64
GCA_040529285.1	Sputum	Pneumonia	Homo sapiens	China	ASM4052928v1	470	OK	NAB01B-R8	-	Complete Genome	2024-07-06	DNBSEQ T7; Oxford Nanopore PromethION	Shenzhen Institutes of Advanced Technology, Chinese Academy of Sciences	PRJNA1121085	SAMN41726560	98.82	0.64
GCA_040529295.1	Sputum	Pneumonia	Homo sapiens	China	ASM4052929v1	470	OK	NAB01B-R7	-	Complete Genome	2024-07-06	DNBSEQ T7; Oxford Nanopore PromethION	Shenzhen Institutes of Advanced Technology, Chinese Academy of Sciences	PRJNA1121085	SAMN41726558	97.31	0.64
GCA_040529305.1	Sputum	Pneumonia	Homo sapiens	China	ASM4052930v1	470	OK	NAB01B-R9	-	Complete Genome	2024-07-06	DNBSEQ T7; Oxford Nanopore PromethION	Shenzhen Institutes of Advanced Technology, Chinese Academy of Sciences	PRJNA1121085	SAMN41726561	98.82	0.64
GCA_040529315.1	Sputum	Pneumonia	Homo sapiens	China	ASM4052931v1	470	OK	NAB01B-R10	-	Complete Genome	2024-07-06	DNBSEQ T7; Oxford Nanopore PromethION	Shenzhen Institutes of Advanced Technology, Chinese Academy of Sciences	PRJNA1121085	SAMN41726562	97.65	0.64
GCA_040529325.1	Sputum	Pneumonia	Homo sapiens	China	ASM4052932v1	470	OK	-	NAB01B	Complete Genome	2024-07-06	DNBSEQ T7; Oxford Nanopore PromethION	Shenzhen Institutes of Advanced Technology, Chinese Academy of Sciences	PRJNA1121085	SAMN41724871	98.82	0.64
GCA_040536855.1	-	-	Homo sapiens	China	ASM4053685v1	470	OK	Ab6-Co-2	-	Complete Genome	2024-07-07	PacBio Sequel	Jiangxi Medical Center for Critical Public Health Events, The First Affiliated Hospital, Jiangxi Medical College, Nanchang University	PRJNA1129009	SAMN42110440	99.83	0.25
GCA_040536945.1	Sputum	Pneumonia	Homo sapiens	China	ASM4053694v1	470	OK	NAB05B	-	Complete Genome	2024-07-07	DNBSEQ T7; Oxford Nanopore	Shenzhen Institutes of Advanced Technology, Chinese Academy of Sciences	PRJNA1121085	SAMN41726360	98.82	0.64
GCA_040536955.1	Sputum	Pneumonia	Homo sapiens	China	ASM4053695v1	470	OK	NAB06B	-	Complete Genome	2024-07-07	DNBSEQ T7; Oxford Nanopore PromethION	Shenzhen Institutes of Advanced Technology, Chinese Academy of Sciences	PRJNA1121085	SAMN41726361	98.82	0.64
GCA_040536965.1	Sputum	Pneumonia	Homo sapiens	China	ASM4053696v1	470	OK	NAB01B-R1	-	Complete Genome	2024-07-07	DNBSEQ T7; Oxford Nanopore PromethION	Shenzhen Institutes of Advanced Technology, Chinese Academy of Sciences	PRJNA1121085	SAMN41726427	98.82	0.64
GCA_040543095.1	swab	wound infection	Homo sapiens	Egypt	ASM4054309v1	470	OK	AB11-AUFP	-	Complete Genome	2024-07-08	Oxford Nanopore MinION; Illumina NextSeq	Microbiology and Immunology, Faculty of Pharmacy, Alexandria University	PRJNA1128891	SAMN42110409	99.61	0.5
GCA_040703085.1	Bronchial fluid	Respiratory related infection	Homo sapiens	Egypt	ASM4070308v1	470	OK	AB44-AUFP	-	Complete Genome	2024-07-14	Oxford Nanopore MinION; Illumina NextSeq	Microbiology and Immunology, Faculty of Pharmacy, Alexandria University	PRJNA1128891	SAMN42110418	99.61	0.5
GCA_040822125.1	-	-	Homo sapiens	Singapore	ASM4082212v1	470	OK	SIMBA003	-	Complete Genome	2024-07-23	Illumina HiSeq; Oxford Nanopore GridION	Lee Kong Chian School of Medicine, Nanyang Technological University	PRJNA1136224	SAMN42510874	99.43	0.28
GCA_040822385.1	-	-	Homo sapiens	Singapore	ASM4082238v1	470	OK	SIMBA035	-	Complete Genome	2024-07-23	Illumina HiSeq; Oxford Nanopore GridION	Lee Kong Chian School of Medicine, Nanyang Technological University	PRJNA1136224	SAMN42510942	99.55	0.47
GCA_040822395.1	-	-	Homo sapiens	Singapore	ASM4082239v1	470	OK	SIMBA028	-	Complete Genome	2024-07-23	Illumina HiSeq; Oxford Nanopore GridION	Lee Kong Chian School of Medicine, Nanyang Technological University	PRJNA1136224	SAMN42510875	99.43	0.28
GCA_040822405.1	-	-	Homo sapiens	Singapore	ASM4082240v1	470	OK	SIMBA034	-	Complete Genome	2024-07-23	Illumina HiSeq; Oxford Nanopore MinION	Lee Kong Chian School of Medicine, Nanyang Technological University	PRJNA1136224	SAMN42510876	99.57	0.25
GCA_040822435.1	-	-	Homo sapiens	Singapore	ASM4082243v1	470	OK	SIMBA061	-	Complete Genome	2024-07-23	Illumina HiSeq; Oxford Nanopore GridION	Lee Kong Chian School of Medicine, Nanyang Technological University	PRJNA1136224	SAMN42510943	99.86	0.95
GCA_040834015.1	-	-	Homo sapiens	Singapore	ASM4083401v1	470	OK	SIMBA089	-	Complete Genome	2024-07-24	Illumina HiSeq; Oxford Nanopore MinION	Lee Kong Chian School of Medicine, Nanyang Technological University	PRJNA1136225	SAMN42510403	98.87	0.25
GCA_040930415.1	-	-	Homo sapiens	Singapore	ASM4093041v1	470	OK	SIMBA113	-	Complete Genome	2024-07-27	Illumina HiSeq; Oxford Nanopore GridION	Lee Kong Chian School of Medicine, Nanyang Technological University	PRJNA1136225	SAMN42510872	99.61	0.7
GCA_041004195.1	Feces	Infection	Homo sapiens	China	W155	470	OK	W155	-	Complete Genome	2024-08-01	Oxford Nanopore	Department of Key Laboratory, Second Affliated Hospital of Kunming Medical University	PRJNA1135755	SAMN42440400	99.5	0.25
GCA_041014305.2	Blood	Septicaemia	Homo sapiens	Egypt	ASM4101430v1	470	OK	AB37-AUFP	-	Complete Genome	2024-07-15	Oxford Nanopore MinION; Illumina NextSeq	Microbiology and Immunology, Faculty of Pharmacy, Alexandria University	PRJNA1128891	SAMN42110417	99.19	0.71
GCA_041154775.1	-	-	Homo sapiens	Nepal	ASM4115477v1	470	OK	JUNP402	-	Complete Genome	2024-06-04	Illuminia MiSeq; Oxford nanopore MinION	Contact:Tatsuya Tada Juntendo University Graduate School of Medicine; Hongo 2-1-1, Tokyo, Bunkyo-ku 113-8421, Japan	PRJDB18098	SAMD00778454	99.61	1.31
GCA_041154785.1	-	-	Homo sapiens	Nepal	ASM4115478v1	470	OK	JUNP403	-	Complete Genome	2024-06-04	Illuminia MiSeq; Oxford nanopore MinION	Contact:Tatsuya Tada Juntendo University Graduate School of Medicine; Hongo 2-1-1, Tokyo, Bunkyo-ku 113-8421, Japan	PRJDB18098	SAMD00778455	99.6	0.68
GCA_041154795.1	-	-	Homo sapiens	Nepal	ASM4115479v1	470	OK	JUNP405	-	Complete Genome	2024-06-04	Illuminia MiSeq; Oxford nanopore MinION	Contact:Tatsuya Tada Juntendo University Graduate School of Medicine; Hongo 2-1-1, Tokyo, Bunkyo-ku 113-8421, Japan	PRJDB18098	SAMD00778456	99.72	0.68
GCA_041154805.1	Lab/clinical	-	Homo sapiens	Nepal	ASM4115480v1	470	OK	JUNP406	-	Complete Genome	2024-06-04	Illuminia MiSeq; Oxford nanopore MinION	Contact:Tatsuya Tada Juntendo University Graduate School of Medicine; Hongo 2-1-1, Tokyo, Bunkyo-ku 113-8421, Japan	PRJDB18098	SAMD00778457	99.37	0.08
GCA_041154815.1	-	-	Homo sapiens	Nepal	ASM4115481v1	470	OK	JUNP419	-	Complete Genome	2024-06-04	Illuminia MiSeq; Oxford nanopore MinION	Contact:Tatsuya Tada Juntendo University Graduate School of Medicine; Hongo 2-1-1, Tokyo, Bunkyo-ku 113-8421, Japan	PRJDB18098	SAMD00778461	97.71	0.25
GCA_041154825.1	-	-	Homo sapiens	Nepal	ASM4115482v1	470	OK	JUNP496	-	Complete Genome	2024-06-04	Illuminia MiSeq; Oxford nanopore MinION	Contact:Tatsuya Tada Juntendo University Graduate School of Medicine; Hongo 2-1-1, Tokyo, Bunkyo-ku 113-8421, Japan	PRJDB18098	SAMD00778471	99.52	0.69
GCA_041154835.1	-	-	Homo sapiens	Nepal	ASM4115483v1	470	OK	JUNP499	-	Complete Genome	2024-06-04	Illuminia MiSeq; Oxford nanopore MinION	Contact:Tatsuya Tada Juntendo University Graduate School of Medicine; Hongo 2-1-1, Tokyo, Bunkyo-ku 113-8421, Japan	PRJDB18098	SAMD00778472	98.37	0.17
GCA_041154845.1	-	-	Homo sapiens	Nepal	ASM4115484v1	470	OK	JUNP514	-	Complete Genome	2024-06-04	Illuminia MiSeq; Oxford nanopore MinION	Contact:Tatsuya Tada Juntendo University Graduate School of Medicine; Hongo 2-1-1, Tokyo, Bunkyo-ku 113-8421, Japan	PRJDB18098	SAMD00778479	99.19	0.84
GCA_041154855.1	Lab/clinical	-	Homo sapiens	Nepal	ASM4115485v1	470	OK	JUNP543	-	Complete Genome	2024-06-04	Illuminia MiSeq; Oxford nanopore MinION	Contact:Tatsuya Tada Juntendo University Graduate School of Medicine; Hongo 2-1-1, Tokyo, Bunkyo-ku 113-8421, Japan	PRJDB18098	SAMD00778487	99.94	0.84
GCA_041154875.1	Lab/clinical	-	Homo sapiens	Nepal	ASM4115487v1	470	OK	JUNP712	-	Complete Genome	2024-06-04	Illuminia MiSeq; Oxford nanopore MinION	Contact:Tatsuya Tada Juntendo University Graduate School of Medicine; Hongo 2-1-1, Tokyo, Bunkyo-ku 113-8421, Japan	PRJDB18098	SAMD00778518	99.61	0.88
GCA_041927285.1	Sputum	Pneumonia	Homo sapiens	Argentina	ASM4192728v1	470	OK	AMA205	-	Complete Genome	2024-09-15	Illumina NovaSeq; Oxford Nanopore	Departamento de Ciencias Biologicas, Universidad de La Republica, Unidad de Genomica y Bioinformatica	PRJNA1158483	SAMN43539523	99.44	1.74
GCA_042140285.1	Urine	(Phenotype-Hypervirulent)	Homo sapiens	Belgium	Hv373	470	OK	Hv373	-	Complete Genome	2024-09-23	PacBio Sequel; Illumina NextSeq	Biology, Boston College	PRJNA1126181	SAMN41934866	99.6	0.52
GCA_042140325.1	-	(Phenotype-Hypervirulent)	Homo sapiens	-	Hv431	470	OK	Hv431	-	Complete Genome	2024-09-23	PacBio Sequel; Illumina NextSeq	Biology, Boston College	PRJNA1126181	SAMN41934868	99.5	1.27
GCA_042140455.1	-	(Phenotype-Hypervirulent)	Homo sapiens	-	Hv455	470	OK	Hv455	-	Complete Genome	2024-09-23	PacBio Sequel; Illumina NextSeq	Biology, Boston College	PRJNA1126181	SAMN41934869	98.65	0.53
GCA_042140485.1	Respiratory	(Phenotype-Hypervirulent)	Homo sapiens	USA	Hv635	470	OK	Hv635	-	Complete Genome	2024-09-23	PacBio Sequel; Illumina NextSeq	Biology, Boston College	PRJNA1126181	SAMN41934870	99.94	1.27
GCA_042140495.1	Respiratory	(Phenotype-Hypervirulent)	Homo sapiens	USA	Hv640	470	OK	Hv640	-	Complete Genome	2024-09-23	PacBio Sequel; Illumina NextSeq	Biology, Boston College	PRJNA1126181	SAMN41934872	99.94	1.27
GCA_042140525.1	Respiratory	-	Homo sapiens	USA	Hv652	470	OK	Hv652	-	Complete Genome	2024-09-23	PacBio Sequel; Illumina NextSeq	Biology, Boston College	PRJNA1126181	SAMN41934873	99.57	0.17
GCA_042140575.1	Respiratory	(Phenotype-Hypervirulent)	Homo sapiens	France	Hv766	470	OK	Hv766	-	Complete Genome	2024-09-23	PacBio Sequel; Illumina NextSeq	Biology, Boston College	PRJNA1126181	SAMN41934874	99.61	0.39
GCA_042140585.1	Respiratory	(Phenotype-Hypervirulent)	Homo sapiens	France	Hv770	470	OK	Hv770	-	Complete Genome	2024-09-23	PacBio Sequel; Illumina NextSeq	Biology, Boston College	PRJNA1126181	SAMN41934875	98.73	0.59
GCA_042141115.1	Respiratory	(Phenotype-Hypervirulent)	Homo sapiens	USA	Hv780	470	OK	Hv780	-	Complete Genome	2024-09-23	PacBio Sequel; Illumina NextSeq	Biology, Boston College	PRJNA1126181	SAMN41934876	99.02	0.93
GCA_042141315.1	Respiratory	(Phenotype-Hypervirulent)	Homo sapiens	USA	Hv781	470	OK	Hv781	-	Complete Genome	2024-09-23	PacBio Sequel; Illumina NextSeq	Biology, Boston College	PRJNA1126181	SAMN41934877	99.61	0.93
GCA_042141555.1	Respiratory	(Phenotype-Hypervirulent)	Homo sapiens	USA	Hv782	470	OK	Hv782	-	Complete Genome	2024-09-23	PacBio Sequel; Illumina NextSeq	Biology, Boston College	PRJNA1126181	SAMN41934878	99.52	0.93
GCA_042142205.1	-	(Phenotype-Hypervirulent)	Homo sapiens	-	HvAb04	470	OK	HvAb04	-	Complete Genome	2024-09-23	PacBio Sequel; Illumina NextSeq	Biology, Boston College	PRJNA1126181	SAMN41936527	99.54	0.36
GCA_042142835.1	Sputum	(Phenotype-Low-virulence)	Homo sapiens	Bolivia	Lv347	470	OK	Lv347	-	Complete Genome	2024-09-23	PacBio Sequel; Illumina NextSeq	Biology, Boston College	PRJNA1126181	SAMN41934856	99.41	0.53
GCA_042143465.1	Urine	-	Homo sapiens	France	Lv371	470	OK	Lv371	-	Complete Genome	2024-09-23	PacBio Sequel; Illumina NextSeq	Biology, Boston College	PRJNA1126181	SAMN41934857	99.36	0.73
GCA_042144055.1	Urine	-	Homo sapiens	France	Lv419	470	OK	Lv419	-	Complete Genome	2024-09-23	PacBio Sequel; Illumina NextSeq	Biology, Boston College	PRJNA1126181	SAMN41934860	99.79	0.42
GCA_042145845.1	Respiratory	(Phenotype-Low-virulence)	Homo sapiens	USA	Lv647	470	OK	Lv647	-	Complete Genome	2024-09-23	PacBio Sequel; Illumina NextSeq	Biology, Boston College	PRJNA1126181	SAMN41934864	99.59	0.17
GCA_042146535.1	Respiratory	-	Homo sapiens	USA	Lv648	470	OK	Lv648	-	Complete Genome	2024-09-23	PacBio Sequel; Illumina NextSeq	Biology, Boston College	PRJNA1126181	SAMN41934865	99.11	0.17
GCA_042147245.1	Urine	(Phenotype-Respiratory)	Homo sapiens	Greece	Rp376	470	OK	Rp376	-	Complete Genome	2024-09-23	PacBio Sequel; Illumina NextSeq	Biology, Boston College	PRJNA1126181	SAMN41934837	98.13	0.25
GCA_042147895.1	-	(Phenotype-Respiratory)	Homo sapiens	-	Rp426	470	OK	Rp426	-	Complete Genome	2024-09-23	PacBio Sequel; Illumina NextSeq	Biology, Boston College	PRJNA1126181	SAMN41934838	99.88	1.07
GCA_042148545.1	Urine	(Phenotype-Respiratory)	Homo sapiens	USA	Rp428	470	OK	Rp428	-	Complete Genome	2024-09-23	PacBio Sequel; Illumina NextSeq	Biology, Boston College	PRJNA1126181	SAMN41934839	99.92	0.68
GCA_042149195.1	Sputum	-	Homo sapiens	USA	Rp436	470	OK	Rp436	-	Complete Genome	2024-09-23	PacBio Sequel; Illumina NextSeq	Biology, Boston College	PRJNA1126181	SAMN41934840	99.45	0.17
GCA_042149725.1	Respiratory	(Phenotype-Respiratory)	Homo sapiens	USA	Rp654	470	OK	Rp654	-	Complete Genome	2024-09-23	PacBio Sequel; Illumina NextSeq	Biology, Boston College	PRJNA1126181	SAMN41934841	99.54	0.17
GCA_042151085.1	Bronchial fluid	(Phenotype-Respiratory)	Homo sapiens	France	Rp772	470	OK	Rp772	-	Complete Genome	2024-09-23	PacBio Sequel; Illumina NextSeq	Biology, Boston College	PRJNA1126181	SAMN41934843	99.58	1.09
GCA_042151695.1	Respiratory	-	Homo sapiens	USA	Rp779	470	OK	Rp779	-	Complete Genome	2024-09-23	PacBio Sequel; Illumina NextSeq	Biology, Boston College	PRJNA1126181	SAMN41934844	98.55	0.36
GCA_042152325.1	Urine	-	Homo sapiens	USA	Up280	470	OK	Up280	-	Complete Genome	2024-09-23	PacBio Sequel; Illumina NextSeq	Biology, Boston College	PRJNA1126181	SAMN41934845	99.47	1.24
GCA_042153585.1	Tracheal/ET aspirate	(Phenotype-Uropathogenic)	Homo sapiens	Argentina	Up377	470	OK	Up377	-	Complete Genome	2024-09-23	PacBio Sequel; Illumina NextSeq	Biology, Boston College	PRJNA1126181	SAMN41934847	99.71	0.53
GCA_042474915.1	Sputum	-	Homo sapiens	China	ASM4247491v1	470	OK	A207	-	Complete Genome	2024-10-02	Oxford Nanopore MinION	School of Medcine, Zhejiang University	PRJNA1005764	SAMN36998938	98.79	1.18
GCA_042478285.1	Sputum	-	Homo sapiens	China	ASM4247828v1	470	OK	A1014	-	Complete Genome	2024-10-02	Oxford Nanopore MinION	School of Medcine, Zhejiang University	PRJNA1005798	SAMN36999747	99.86	0.71
GCA_043038945.1	Sputum	-	Homo sapiens	China	ASM4303894v1	470	OK	XH1055	-	Complete Genome	2024-10-12	Illumina HiSeq; Pacbio	Sir Run Run Shaw Hospital, Zhejiang University	PRJNA1016089	SAMN37368138	99.12	0.17
GCA_043039655.1	Urine	-	Homo sapiens	China	ASM4303965v1	470	OK	XH1054	-	Complete Genome	2024-10-12	Illumina HiSeq; Pacbio	Sir Run Run Shaw Hospital, Zhejiang University	PRJNA1016089	SAMN37368137	99.94	0.53
GCA_043040285.1	Sputum	-	Homo sapiens	China	ASM4304028v1	470	OK	XH1052	-	Complete Genome	2024-10-12	Illumina HiSeq; Pacbio	Sir Run Run Shaw Hospital, Zhejiang University	PRJNA1016089	SAMN37368136	99.78	0.17
GCA_043040895.1	Sputum	-	Homo sapiens	China	ASM4304089v1	470	OK	XH1051	-	Complete Genome	2024-10-12	Illumina HiSeq; Pacbio	Sir Run Run Shaw Hospital, Zhejiang University	PRJNA1016089	SAMN37368135	99.42	0.25
GCA_043041525.1	Wound &/Abscess	Skin-related	Homo sapiens	China	ASM4304152v1	470	OK	XH1050	-	Complete Genome	2024-10-12	Illumina HiSeq; Pacbio	Sir Run Run Shaw Hospital, Zhejiang University	PRJNA1016089	SAMN37368134	99.94	0.17
GCA_043042175.1	Sputum	-	Homo sapiens	China	ASM4304217v1	470	OK	XH1048	-	Complete Genome	2024-10-12	Illumina HiSeq; Pacbio	Sir Run Run Shaw Hospital, Zhejiang University	PRJNA1016089	SAMN37368133	99.92	0.17
GCA_043042805.1	Urine	Brain-related injury & surgery	Homo sapiens	China	ASM4304280v1	470	OK	XH1047	-	Complete Genome	2024-10-12	Illumina HiSeq; Pacbio	Sir Run Run Shaw Hospital, Zhejiang University	PRJNA1016089	SAMN37368132	99.61	0.36
GCA_043043455.1	Sputum	-	Homo sapiens	China	ASM4304345v1	470	OK	XH1045	-	Complete Genome	2024-10-12	Illumina HiSeq; Pacbio	Sir Run Run Shaw Hospital, Zhejiang University	PRJNA1016089	SAMN37368131	99.92	0.17
GCA_043044125.1	Sputum	-	Homo sapiens	China	ASM4304412v1	470	OK	XH1044	-	Complete Genome	2024-10-12	Illumina HiSeq; Pacbio	Sir Run Run Shaw Hospital, Zhejiang University	PRJNA1016089	SAMN37368130	98.05	1.29
GCA_043044755.1	Secretion	-	Homo sapiens	China	ASM4304475v1	470	OK	XH1043	-	Complete Genome	2024-10-12	Illumina HiSeq; Pacbio	Sir Run Run Shaw Hospital, Zhejiang University	PRJNA1016089	SAMN37368129	99.58	0.47
GCA_043045365.1	Sputum	-	Homo sapiens	China	ASM4304536v1	470	OK	XH1042	-	Complete Genome	2024-10-12	Illumina HiSeq; Pacbio	Sir Run Run Shaw Hospital, Zhejiang University	PRJNA1016089	SAMN37368128	99.61	0.17
GCA_043046095.1	Sputum	-	Homo sapiens	China	ASM4304609v1	470	OK	XH1041	-	Complete Genome	2024-10-12	Illumina HiSeq; Pacbio	Sir Run Run Shaw Hospital, Zhejiang University	PRJNA1016089	SAMN37368127	98.77	0.59
GCA_043046865.1	Secretion	-	Homo sapiens	China	ASM4304686v1	470	OK	XH1040	-	Complete Genome	2024-10-12	Illumina HiSeq; Pacbio	Sir Run Run Shaw Hospital, Zhejiang University	PRJNA1016089	SAMN37368126	99.18	0.17
GCA_043047475.1	Secretion	-	Homo sapiens	China	ASM4304747v1	470	OK	XH1039	-	Complete Genome	2024-10-12	Illumina HiSeq; Pacbio	Sir Run Run Shaw Hospital, Zhejiang University	PRJNA1016089	SAMN37368125	99.36	0.17
GCA_043048185.1	Secretion	Other diseases	Homo sapiens	China	ASM4304818v1	470	OK	XH1038	-	Complete Genome	2024-10-12	Illumina HiSeq; Pacbio	Sir Run Run Shaw Hospital, Zhejiang University	PRJNA1016089	SAMN37368124	98.8	0.56
GCA_043048875.1	Bronchial fluid	Other diseases	Homo sapiens	China	ASM4304887v1	470	OK	XH1037	-	Complete Genome	2024-10-12	Illumina HiSeq; Pacbio	Sir Run Run Shaw Hospital, Zhejiang University	PRJNA1016089	SAMN37368123	99.9	0.19
GCA_043049525.1	Sputum	Other diseases	Homo sapiens	China	ASM4304952v1	470	OK	XH1036	-	Complete Genome	2024-10-12	Illumina HiSeq; Pacbio	Sir Run Run Shaw Hospital, Zhejiang University	PRJNA1016089	SAMN37368122	99.14	0.17
GCA_043050195.1	Sputum	-	Homo sapiens	China	ASM4305019v1	470	OK	XH1035	-	Complete Genome	2024-10-12	Illumina HiSeq; Pacbio	Sir Run Run Shaw Hospital, Zhejiang University	PRJNA1016089	SAMN37368121	99.81	0.19
GCA_043050845.1	Sputum	-	Homo sapiens	China	ASM4305084v1	470	OK	XH1034	-	Complete Genome	2024-10-12	Illumina HiSeq; Pacbio	Sir Run Run Shaw Hospital, Zhejiang University	PRJNA1016089	SAMN37368120	98.7	1.4
GCA_043051495.1	Sputum	Respiratory related infection	Homo sapiens	China	ASM4305149v1	470	OK	XH1033	-	Complete Genome	2024-10-12	Illumina HiSeq; Pacbio	Sir Run Run Shaw Hospital, Zhejiang University	PRJNA1016089	SAMN37368119	99.46	1.04
GCA_043052145.1	Secretion	-	Homo sapiens	China	ASM4305214v1	470	OK	XH1032	-	Complete Genome	2024-10-12	Illumina HiSeq; Pacbio	Sir Run Run Shaw Hospital, Zhejiang University	PRJNA1016089	SAMN37368118	99.66	0.5
GCA_043052795.1	Bronchial fluid	-	Homo sapiens	China	ASM4305279v1	470	OK	XH1024	-	Complete Genome	2024-10-12	Illumina HiSeq; Pacbio	Sir Run Run Shaw Hospital, Zhejiang University	PRJNA1016089	SAMN37368116	99.22	0.34
GCA_043053445.1	Sputum	-	Homo sapiens	China	ASM4305344v1	470	OK	XH1023	-	Complete Genome	2024-10-12	Illumina HiSeq; Pacbio	Sir Run Run Shaw Hospital, Zhejiang University	PRJNA1016089	SAMN37368115	99.5	0.28
GCA_043054075.1	Sputum	-	Homo sapiens	China	ASM4305407v1	470	OK	XH1019	-	Complete Genome	2024-10-12	Illumina HiSeq; PacBio	Sir Run Run Shaw Hospital, Zhejiang University	PRJNA1016089	SAMN37368113	99.45	0.89
GCA_043054745.1	Sputum	-	Homo sapiens	China	ASM4305474v1	470	OK	XH1018	-	Complete Genome	2024-10-12	Illumina HiSeq; PacBio	Sir Run Run Shaw Hospital, Zhejiang University	PRJNA1016089	SAMN37368112	99.61	0.17
GCA_043055495.1	Sputum	-	Homo sapiens	China	ASM4305549v1	470	OK	XH1017	-	Complete Genome	2024-10-12	Illumina HiSeq; PacBio	Sir Run Run Shaw Hospital, Zhejiang University	PRJNA1016089	SAMN37368111	99.92	0.17
GCA_043056065.1	Sputum	-	Homo sapiens	China	ASM4305606v1	470	OK	XH1016	-	Complete Genome	2024-10-12	Illumina HiSeq; PacBio	Sir Run Run Shaw Hospital, Zhejiang University	PRJNA1016089	SAMN37368110	99.88	0.17
GCA_043056915.1	Sputum	-	Homo sapiens	China	ASM4305691v1	470	OK	XH1022	-	Complete Genome	2024-10-12	Illumina HiSeq; Pacbio	Sir Run Run Shaw Hospital, Zhejiang University	PRJNA1016089	SAMN37368114	99.06	0.8
GCA_043451925.1	Sputum	-	Homo sapiens	China	ASM4345192v1	470	OK	XH1026	-	Complete Genome	2024-10-19	Illumina HiSeq; Pacbio	Sir Run Run Shaw Hospital, Zhejiang University	PRJNA1016089	SAMN37368117	99.41	1.03
GCA_043571745.1	Wound &/Abscess	Infection	Homo sapiens	Turkey	T3	470	OK	T3	-	Complete Genome	2024-10-21	Illumina NovaSeq	Food Engineering Department, Erciyes University	PRJNA1171738	SAMN44252171	99.5	0.25
GCA_043572315.1	Bronchial fluid	-	Homo sapiens	Turkey	T14	470	OK	T14	-	Complete Genome	2024-10-21	Illumina NovaSeq	Food Engineering Department, Erciyes University	PRJNA1171738	SAMN44252301	99.52	0.92
GCA_043572945.1	Blood	-	Homo sapiens	Turkey	T24	470	OK	T24	-	Complete Genome	2024-10-21	Illumina NovaSeq	Food Engineering Department, Erciyes University	PRJNA1171738	SAMN44252320	99.52	0.92
GCA_043950125.1	Bile	Pneumonia	Homo sapiens	China	ASM4395012v1	470	OK	AB50533	-	Complete Genome	2024-10-27	Illumina; PacBio	clinical medical college, Guangzhou University of Chinese Medicine	PRJNA1174351	SAMN44339198	99.94	0.17
GCA_900088705.1	-	-	Homo sapiens	-	26872B01	470	OK	BAL062	-	Complete Genome	2016-06-13	-	WTSI	PRJEB14024	SAMEA2439285	99.92	0.25
GCA_900478145.1	-	-	Homo sapiens	UK	34555_D01	470	OK	NCTC13421	-	Complete Genome	2018-06-18	-	SC	PRJEB6403	SAMEA3146530	98.88	0.25

## Sheet: Supplementary Table S1b
Supplementary Table S1b: Genome Assembly Quality Assessment Statistics
Genomes	# contigs (>= 0 bp)	# contigs (>= 1000 bp)	# contigs (>= 5000 bp)	# contigs (>= 10000 bp)	# contigs (>= 25000 bp)	# contigs (>= 50000 bp)	Total length (>= 0 bp)	Total length (>= 1000 bp)	Total length (>= 5000 bp)	Total length (>= 10000 bp)	Total length (>= 25000 bp)	Total length (>= 50000 bp)	# contigs	Largest contig	Total length	GC (%)	N50	N90	auN	L50	L90	# N's per 100 kbp
GCA_000186665.4	2	2	2	1	1	1	3711700	3711700	3711700	3704284	3704284	3704284	2	3704284	3711700	38.98	3704284	3704284	3.6969e+06	1	1	0
GCA_000695855.3	3	3	3	2	2	2	3935134	3935134	3935134	3926397	3926397	3926397	3	3851648	3935134	38.86	3851648	3851648	3.77137e+06	1	1	0
GCA_000746605.1	1	1	1	1	1	1	3803317	3803317	3803317	3803317	3803317	3803317	1	3803317	3803317	39.16	3803317	3803317	3803317	1	1	0
GCA_000746645.1	1	1	1	1	1	1	4335793	4335793	4335793	4335793	4335793	4335793	1	4335793	4335793	39.04	4335793	4335793	4335793	1	1	0
GCA_000786735.1	3	3	3	1	1	1	3968436	3968436	3968436	3954354	3954354	3954354	3	3954354	3968436	39	3954354	3954354	3.94035e+06	1	1	0
GCA_000794125.2	4	4	2	1	1	1	4003329	4003329	3999099	3990368	3990368	3990368	4	3990368	4003329	39.24	3990368	3990368	3.97747e+06	1	1	0
GCA_000814345.1	4	4	4	3	3	2	4073976	4073976	4073976	4064649	4064649	4017375	4	3902527	4073976	39.15	3902527	3902527	3.7421e+06	1	1	0
GCA_000828935.1	2	2	2	2	2	2	4190324	4190324	4190324	4190324	4190324	4190324	2	4000970	4190324	39.17	4000970	4000970	3.82873e+06	1	1	0
GCA_000830055.1	2	2	2	1	1	1	3917739	3917739	3917739	3909008	3909008	3909008	2	3909008	3917739	39.28	3909008	3909008	3.90032e+06	1	1	0
GCA_000963815.1	4	4	3	2	2	2	4066980	4066980	4065013	4056282	4056282	4056282	4	3972672	4066980	39.02	3972672	3972672	3.88229e+06	1	1	0
GCA_001026965.1	2	2	2	2	2	2	4199500	4199500	4199500	4199500	4199500	4199500	2	4087343	4199500	39.13	4087343	4087343	3.98118e+06	1	1	0
GCA_001077555.2	1	1	1	1	1	1	3947826	3947826	3947826	3947826	3947826	3947826	1	3947826	3947826	39.06	3947826	3947826	3947826	1	1	0
GCA_001077655.1	3	3	3	3	3	3	4192280	4192280	4192280	4192280	4192280	4192280	3	3935688	4192280	38.92	3935688	3935688	3.70344e+06	1	1	0
GCA_001077675.1	2	2	2	2	2	2	4006698	4006698	4006698	4006698	4006698	4006698	2	3857743	4006698	38.95	3857743	3857743	3.71986e+06	1	1	0
GCA_001077965.2	2	2	2	2	2	1	3850058	3850058	3850058	3850058	3850058	3824908	2	3824908	3850058	39.25	3824908	3824908	3.80009e+06	1	1	0
GCA_001261895.2	1	1	1	1	1	1	3819158	3819158	3819158	3819158	3819158	3819158	1	3819158	3819158	39.04	3819158	3819158	3819158	1	1	0
GCA_001399655.1	5	5	4	2	2	1	4131161	4131161	4126407	4111053	4111053	4063596	5	4063596	4131161	38.98	4063596	4063596	3.99772e+06	1	1	0
GCA_001514375.1	2	2	2	2	2	2	4139396	4139396	4139396	4139396	4139396	4139396	2	4086879	4139396	39.08	4086879	4086879	4.03569e+06	1	1	0
GCA_001517645.1	2	2	2	1	1	1	3947488	3947488	3947488	3939746	3939746	3939746	2	3939746	3947488	38.97	3939746	3939746	3.93203e+06	1	1	0
GCA_001543995.1	3	3	3	2	2	2	4155251	4155251	4155251	4149786	4149786	4149786	3	4075545	4155251	38.98	4075545	4075545	3.9987e+06	1	1	0
GCA_001573065.1	1	1	1	1	1	1	3846621	3846621	3846621	3846621	3846621	3846621	1	3846621	3846621	39.02	3846621	3846621	3846621	1	1	0
GCA_001573085.1	1	1	1	1	1	1	3977071	3977071	3977071	3977071	3977071	3977071	1	3977071	3977071	39.08	3977071	3977071	3977071	1	1	0
GCA_001573105.1	1	1	1	1	1	1	3879636	3879636	3879636	3879636	3879636	3879636	1	3879636	3879636	39.04	3879636	3879636	3879636	1	1	0
GCA_001573125.1	1	1	1	1	1	1	3908399	3908399	3908399	3908399	3908399	3908399	1	3908399	3908399	39.08	3908399	3908399	3908399	1	1	0
GCA_001578145.1	1	1	1	1	1	1	4172609	4172609	4172609	4172609	4172609	4172609	1	4172609	4172609	38.89	4172609	4172609	4172609	1	1	0
GCA_001593425.2	1	1	1	1	1	1	4004792	4004792	4004792	4004792	4004792	4004792	1	4004792	4004792	38.96	4004792	4004792	4004792	1	1	0
GCA_001636235.1	3	3	3	3	2	2	4092036	4092036	4092036	4092036	4078558	4078558	3	3998012	4092036	38.99	3998012	3998012	3.90778e+06	1	1	0
GCA_001668465.2	2	2	2	2	1	1	3885710	3885710	3885710	3885710	3873900	3873900	2	3873900	3885710	39.06	3873900	3873900	3.86216e+06	1	1	0
GCA_001669145.2	4	4	4	4	3	3	4107868	4107868	4107868	4107868	4096923	4096923	4	3915869	4107868	39.11	3915869	3915869	3.73699e+06	1	1	0
GCA_001674475.2	3	3	3	3	2	2	4014469	4014469	4014469	4014469	4003502	4003502	3	3929411	4014469	39.02	3929411	3929411	3.84755e+06	1	1	0
GCA_001674505.2	2	2	2	2	1	1	3943749	3943749	3943749	3943749	3930797	3930797	2	3930797	3943749	39.11	3930797	3930797	3.91793e+06	1	1	0
GCA_001721705.1	1	1	1	1	1	1	3719282	3719282	3719282	3719282	3719282	3719282	1	3719282	3719282	39.05	3719282	3719282	3719282	1	1	0
GCA_001806345.1	2	2	2	2	2	2	4034092	4034092	4034092	4034092	4034092	4034092	2	3963217	4034092	38.93	3963217	3963217	3.89483e+06	1	1	0
GCA_001806365.1	2	2	2	2	2	2	4086205	4086205	4086205	4086205	4086205	4086205	2	4004978	4086205	38.96	4004978	4004978	3.92698e+06	1	1	0
GCA_001806385.1	2	2	2	2	2	2	4056960	4056960	4056960	4056960	4056960	4056960	2	3983069	4056960	38.93	3983069	3983069	3.91187e+06	1	1	0
GCA_001806405.1	2	2	2	2	2	2	4128124	4128124	4128124	4128124	4128124	4128124	2	4006639	4128124	38.94	4006639	4006639	3.8923e+06	1	1	0
GCA_001806445.1	2	2	2	2	2	2	4038715	4038715	4038715	4038715	4038715	4038715	2	3967831	4038715	38.96	3967831	3967831	3.89944e+06	1	1	0
GCA_001806465.1	2	2	2	2	2	2	4054434	4054434	4054434	4054434	4054434	4054434	2	3982361	4054434	38.97	3982361	3982361	3.91285e+06	1	1	0
GCA_001806485.1	2	2	2	2	2	2	4075169	4075169	4075169	4075169	4075169	4075169	2	3973763	4075169	38.92	3973763	3973763	3.8774e+06	1	1	0
GCA_001887305.1	2	2	2	2	2	2	4098585	4098585	4098585	4098585	4098585	4098585	2	4021072	4098585	38.97	4021072	4021072	3.94649e+06	1	1	0
GCA_001895125.2	4	4	4	4	3	2	4119274	4119274	4119274	4119274	4106178	4065091	4	3992063	4119274	38.81	3992063	3992063	3.87053e+06	1	1	0
GCA_001895985.1	2	2	2	2	2	2	4093104	4093104	4093104	4093104	4093104	4093104	2	3982140	4093104	39.09	3982140	3982140	3.87719e+06	1	1	0
GCA_001896005.1	2	2	2	2	1	1	4267631	4267631	4267631	4267631	4250048	4250048	2	4250048	4267631	39.06	4250048	4250048	4.23261e+06	1	1	0
GCA_001902375.1	2	2	2	2	2	2	4080621	4080621	4080621	4080621	4080621	4080621	2	4011552	4080621	38.91	4011552	4011552	3.94482e+06	1	1	0
GCA_001922205.1	3	3	3	3	3	3	4156005	4156005	4156005	4156005	4156005	4156005	3	3970947	4156005	39.01	3970947	3970947	3798413	1	1	0
GCA_001922225.1	2	2	2	2	2	2	4076357	4076357	4076357	4076357	4076357	4076357	2	3965390	4076357	39.08	3965390	3965390	3.86046e+06	1	1	0
GCA_001922245.1	3	3	3	3	3	3	4174158	4174158	4174158	4174158	4174158	4174158	3	3990003	4174158	39.01	3990003	3990003	3.81821e+06	1	1	0
GCA_001941765.1	1	1	1	1	1	1	4004719	4004719	4004719	4004719	4004719	4004719	1	4004719	4004719	38.96	4004719	4004719	4004719	1	1	0
GCA_002082625.2	2	2	2	2	2	2	4065873	4065873	4065873	4065873	4065873	4065873	2	3974901	4065873	38.97	3974901	3974901	3.888e+06	1	1	0
GCA_002082645.1	2	2	2	2	2	2	4108454	4108454	4108454	4108454	4108454	4108454	2	3996455	4108454	39.19	3996455	3996455	3.89056e+06	1	1	0
GCA_002082685.1	2	2	2	2	2	2	3938733	3938733	3938733	3938733	3938733	3938733	2	3866657	3938733	38.95	3866657	3866657	3.79722e+06	1	1	0
GCA_002082705.1	3	3	3	2	2	2	4049307	4049307	4049307	4040589	4040589	4040589	3	3966348	4049307	38.93	3966348	3966348	3.88647e+06	1	1	0
GCA_002082725.1	2	2	2	2	2	2	3987599	3987599	3987599	3987599	3987599	3987599	2	3913358	3987599	38.89	3913358	3913358	3.84188e+06	1	1	0
GCA_002082745.1	1	1	1	1	1	1	3884414	3884414	3884414	3884414	3884414	3884414	1	3884414	3884414	39.04	3884414	3884414	3884414	1	1	0
GCA_002082785.1	2	2	2	2	2	2	4273551	4273551	4273551	4273551	4273551	4273551	2	4077713	4273551	39.1	4077713	4077713	3.89982e+06	1	1	0
GCA_002082805.1	1	1	1	1	1	1	3870945	3870945	3870945	3870945	3870945	3870945	1	3870945	3870945	38.95	3870945	3870945	3870945	1	1	0
GCA_002082825.1	2	2	2	2	2	2	4028479	4028479	4028479	4028479	4028479	4028479	2	3930178	4028479	39.03	3930178	3930178	3.83667e+06	1	1	0
GCA_002082845.1	1	1	1	1	1	1	3972565	3972565	3972565	3972565	3972565	3972565	1	3972565	3972565	39.06	3972565	3972565	3972565	1	1	0
GCA_002082865.1	3	3	3	2	2	2	4064716	4064716	4064716	4055986	4055986	4055986	3	3982722	4064716	38.96	3982722	3982722	3.90372e+06	1	1	0
GCA_002082885.1	2	2	2	2	2	2	4023177	4023177	4023177	4023177	4023177	4023177	2	3932204	4023177	38.97	3932204	3932204	3.84535e+06	1	1	0
GCA_002116925.1	2	2	2	1	1	1	3990425	3990425	3990425	3980886	3980886	3980886	2	3980886	3990425	39.16	3980886	3980886	3.97139e+06	1	1	0
GCA_002210065.1	6	6	3	2	2	2	4144615	4144615	4135062	4126331	4126331	4126331	6	4039997	4144615	39.13	4039997	4039997	3.93984e+06	1	1	0
GCA_002504145.1	3	3	3	3	2	2	3810701	3810701	3810701	3810701	3799115	3799115	3	3686342	3810701	39.15	3686342	3686342	3569414	1	1	0
GCA_002741415.1	2	2	2	2	2	1	4032048	4032048	4032048	4032048	4032048	3999012	2	3999012	4032048	39.25	3999012	3999012	3.96652e+06	1	1	0
GCA_002761575.1	2	2	2	2	2	2	4102702	4102702	4102702	4102702	4102702	4102702	2	3991735	4102702	39.28	3991735	3991735	3.88677e+06	1	1	0
GCA_002762095.1	1	1	1	1	1	1	3966912	3966912	3966912	3966912	3966912	3966912	1	3966912	3966912	39.09	3966912	3966912	3966912	1	1	0
GCA_002762115.1	1	1	1	1	1	1	4000452	4000452	4000452	4000452	4000452	4000452	1	4000452	4000452	39.08	4000452	4000452	4000452	1	1	0
GCA_002762155.1	1	1	1	1	1	1	3913931	3913931	3913931	3913931	3913931	3913931	1	3913931	3913931	39.18	3913931	3913931	3913931	1	1	0
GCA_002843665.1	2	2	2	2	2	2	4058089	4058089	4058089	4058089	4058089	4058089	2	3983848	4058089	39.02	3983848	3983848	3.91232e+06	1	1	0
GCA_002950495.2	3	3	3	2	2	1	3941678	3941678	3941678	3936076	3936076	3893621	3	3893621	3941678	39.2	3893621	3893621	3.84662e+06	1	1	0
GCA_002999195.2	4	4	4	3	3	3	4140048	4140048	4140048	4131317	4131317	4131317	4	3990012	4140048	39.19	3990012	3990012	3.84784e+06	1	1	0
GCA_003181015.1	5	5	5	3	3	3	4173004	4173004	4173004	4155270	4155270	4155270	5	3975885	4173004	39.07	3975885	3975885	3.79213e+06	1	1	0
GCA_003264295.1	2	2	2	2	2	2	3974327	3974327	3974327	3974327	3974327	3974327	2	3909773	3974327	38.93	3909773	3909773	3.84732e+06	1	1	0
GCA_003288775.1	2	2	2	1	1	1	3920467	3920467	3920467	3911735	3911735	3911735	2	3911735	3920467	39.03	3911735	3911735	3.90304e+06	1	1	0
GCA_003296225.1	4	4	2	2	2	2	4036816	4036816	4032085	4032085	4032085	4032085	4	3947407	4036816	39.03	3947407	3947407	3.86176e+06	1	1	0
GCA_003345235.1	3	3	3	2	1	1	4111057	4111057	4111057	4105776	4089681	4089681	3	4089681	4111057	39.03	4089681	4089681	4.06849e+06	1	1	0
GCA_003431385.1	3	3	3	3	2	2	4342018	4342018	4342018	4342018	4329637	4329637	3	4159217	4342018	38.92	4159217	4159217	3.99084e+06	1	1	0
GCA_003516005.1	3	3	3	3	2	2	4080593	4080593	4080593	4080593	4067115	4067115	3	3986569	4080593	38.91	3986569	3986569	3.89635e+06	1	1	0
GCA_003522665.1	2	2	2	1	1	1	4128152	4128152	4128152	4119128	4119128	4119128	2	4119128	4128152	39.12	4119128	4119128	4.11014e+06	1	1	0
GCA_003522705.1	4	4	4	2	2	2	3862444	3862444	3862444	3850001	3850001	3850001	4	3736581	3862444	39.03	3736581	3736581	3.61817e+06	1	1	0
GCA_003522785.1	3	3	3	3	2	2	4151876	4151876	4151876	4151876	4141814	4141814	3	4031086	4151876	38.92	4031086	4031086	3.91679e+06	1	1	0
GCA_003522845.1	2	2	2	2	2	2	4066829	4066829	4066829	4066829	4066829	4066829	2	3971623	4066829	38.96	3971623	3971623	3.88087e+06	1	1	0
GCA_003522885.1	2	2	2	1	1	1	3989947	3989947	3989947	3980012	3980012	3980012	2	3980012	3989947	39.05	3980012	3980012	3.97013e+06	1	1	0
GCA_003591615.1	1	1	1	1	1	1	3891370	3891370	3891370	3891370	3891370	3891370	1	3891370	3891370	39.03	3891370	3891370	3891370	1	1	0
GCA_003812385.1	3	3	3	2	2	2	3885397	3885397	3885397	3879319	3879319	3879319	3	3781536	3885397	39.13	3781536	3781536	3.68292e+06	1	1	0
GCA_003812485.1	4	4	4	3	2	1	4250823	4250823	4250823	4244156	4229349	4193847	4	4193847	4250823	39.04	4193847	4193847	4.13799e+06	1	1	0
GCA_003931755.1	1	1	1	1	1	1	3943275	3943275	3943275	3943275	3943275	3943275	1	3943275	3943275	39.02	3943275	3943275	3943275	1	1	0
GCA_003931775.1	1	1	1	1	1	1	3943105	3943105	3943105	3943105	3943105	3943105	1	3943105	3943105	39.02	3943105	3943105	3943105	1	1	0
GCA_003948085.2	2	2	2	2	2	2	4104916	4104916	4104916	4104916	4104916	4104916	2	4049647	4104916	39.18	4049647	4049647	3.99587e+06	1	1	0
GCA_003948455.2	2	2	2	2	2	2	4018858	4018858	4018858	4018858	4018858	4018858	2	3891074	4018858	39.1	3891074	3891074	3.77142e+06	1	1	0
GCA_003948535.2	2	2	2	1	1	1	3921030	3921030	3921030	3915428	3915428	3915428	2	3915428	3921030	39.08	3915428	3915428	3909842	1	1	0
GCA_003949115.2	2	2	2	2	2	2	4099363	4099363	4099363	4099363	4099363	4099363	2	4044095	4099363	39.17	4044095	4044095	3.99032e+06	1	1	0
GCA_003949595.2	3	3	3	2	2	2	4052320	4052320	4052320	4046718	4046718	4046718	3	3975485	4052320	38.98	3975485	3975485	3.90137e+06	1	1	0
GCA_003949725.2	4	4	4	4	3	3	4113446	4113446	4113446	4113446	4103191	4103191	4	3963137	4113446	39.17	3963137	3963137	3.82084e+06	1	1	0
GCA_004028375.1	6	6	5	3	3	2	4023316	4023316	4019706	4002793	4002793	3975341	6	3864628	4023316	38.96	3864628	3864628	3.71547e+06	1	1	0.02
GCA_004101685.1	1	1	1	1	1	1	3937511	3937511	3937511	3937511	3937511	3937511	1	3937511	3937511	39.05	3937511	3937511	3937511	1	1	0
GCA_004101705.1	1	1	1	1	1	1	3940649	3940649	3940649	3940649	3940649	3940649	1	3940649	3940649	39.04	3940649	3940649	3940649	1	1	0
GCA_004101725.1	1	1	1	1	1	1	3934099	3934099	3934099	3934099	3934099	3934099	1	3934099	3934099	39.05	3934099	3934099	3934099	1	1	0
GCA_004101745.1	1	1	1	1	1	1	3944921	3944921	3944921	3944921	3944921	3944921	1	3944921	3944921	39.03	3944921	3944921	3944921	1	1	0
GCA_004136355.1	3	3	3	3	2	2	4058498	4058498	4058498	4058498	4047619	4047619	3	3935403	4058498	39.14	3935403	3935403	3.81917e+06	1	1	0
GCA_004564115.1	4	4	4	4	3	2	3932447	3932447	3932447	3932447	3913661	3887805	4	3752576	3932447	39.25	3752576	3752576	3.58584e+06	1	1	0
GCA_004758865.1	4	4	4	4	4	2	4172366	4172366	4172366	4172366	4172366	4095821	4	4017696	4172366	39.04	4017696	4017696	3.87096e+06	1	1	0
GCA_004768705.1	9	9	9	3	3	3	4045550	4045550	4045550	4000518	4000518	4000518	9	3827138	4045550	38.96	3827138	3827138	3.62475e+06	1	1	0
GCA_005280435.1	3	3	3	2	2	2	4277985	4277985	4277985	4272304	4272304	4272304	3	4082961	4277985	39.08	4082961	4082961	3.90522e+06	1	1	0
GCA_005280675.1	4	4	4	2	1	1	3796961	3796961	3796961	3778171	3766238	3766238	4	3766238	3796961	38.88	3766238	3766238	3.73585e+06	1	1	0
GCA_005280695.1	3	3	3	3	1	1	4012118	4012118	4012118	4012118	3977630	3977630	3	3977630	4012118	38.98	3977630	3977630	3.9436e+06	1	1	0
GCA_005518095.1	4	4	4	3	2	2	4366589	4366589	4366589	4361125	4346245	4346245	4	4143962	4366589	39.02	4143962	4143962	3.94211e+06	1	1	0
GCA_005519135.2	3	3	3	3	2	2	4013643	4013643	4013643	4013643	3989375	3989375	3	3919274	4013643	38.96	3919274	3919274	3.82849e+06	1	1	0
GCA_005671375.1	3	3	3	3	2	2	4136467	4136467	4136467	4136467	4125500	4125500	3	4014051	4136467	39.35	4014051	4014051	3.89829e+06	1	1	0
GCA_006385075.1	1	1	1	1	1	1	4130187	4130187	4130187	4130187	4130187	4130187	1	4130187	4130187	39.14	4130187	4130187	4130187	1	1	0
GCA_007107525.1	4	4	4	3	2	2	3960760	3960760	3960760	3954682	3943715	3943715	4	3798644	3960760	39.03	3798644	3798644	3.64852e+06	1	1	0
GCA_007221455.1	1	1	1	1	1	1	3896541	3896541	3896541	3896541	3896541	3896541	1	3896541	3896541	39.23	3896541	3896541	3896541	1	1	0
GCA_007647215.1	2	2	2	2	2	2	4002648	4002648	4002648	4002648	4002648	4002648	2	3927258	4002648	38.94	3927258	3927258	3.85471e+06	1	1	0
GCA_008033255.2	3	3	3	3	2	2	4041213	4041213	4041213	4041213	4030258	4030258	3	3963235	4041213	39.06	3963235	3963235	3.8879e+06	1	1	0
GCA_008244865.1	1	1	1	1	1	1	3935331	3935331	3935331	3935331	3935331	3935331	1	3935331	3935331	39.05	3935331	3935331	3935331	1	1	0
GCA_008244885.1	1	1	1	1	1	1	3936362	3936362	3936362	3936362	3936362	3936362	1	3936362	3936362	39.05	3936362	3936362	3936362	1	1	0
GCA_008244905.1	1	1	1	1	1	1	3935083	3935083	3935083	3935083	3935083	3935083	1	3935083	3935083	39.05	3935083	3935083	3935083	1	1	0
GCA_008630895.1	1	1	1	1	1	1	3961713	3961713	3961713	3961713	3961713	3961713	1	3961713	3961713	38.94	3961713	3961713	3961713	1	1	0
GCA_008807055.1	3	3	3	3	3	2	4029386	4029386	4029386	4029386	4029386	4000712	3	3949489	4029386	38.9	3949489	3949489	3.87203e+06	1	1	0
GCA_009035845.1	3	3	3	1	1	1	3999136	3999136	3999136	3981941	3981941	3981941	3	3981941	3999136	39.15	3981941	3981941	3.96486e+06	1	1	0
GCA_009455505.1	1	1	1	1	1	1	4092125	4092125	4092125	4092125	4092125	4092125	1	4092125	4092125	39.04	4092125	4092125	4092125	1	1	0
GCA_009497995.1	3	3	3	2	2	2	4095749	4095749	4095749	4087213	4087213	4087213	3	4006665	4095749	39	4006665	4006665	3.92112e+06	1	1	0
GCA_009498335.1	1	1	1	1	1	1	4030371	4030371	4030371	4030371	4030371	4030371	1	4030371	4030371	39.03	4030371	4030371	4030371	1	1	0
GCA_009759685.1	2	2	2	1	1	1	3990388	3990388	3990388	3980848	3980848	3980848	2	3980848	3990388	39.16	3980848	3980848	3.97135e+06	1	1	0
GCA_011067065.1	3	3	3	2	1	1	3884786	3884786	3884786	3876755	3854994	3854994	3	3854994	3884786	39.03	3854994	3854994	3825569	1	1	0
GCA_012272715.1	3	3	3	2	2	2	4118119	4118119	4118119	4109388	4109388	4109388	3	3998421	4118119	39.12	3998421	3998421	3.88521e+06	1	1	0
GCA_012272735.1	4	4	4	3	3	3	4229508	4229508	4229508	4220777	4220777	4220777	4	4038616	4229508	39.11	4038616	4038616	3.86047e+06	1	1	0
GCA_012272755.1	3	3	3	2	2	2	4147490	4147490	4147490	4138759	4138759	4138759	3	4067565	4147490	39.04	4067565	4067565	3.99042e+06	1	1	0
GCA_012272775.1	2	2	2	2	2	2	4050436	4050436	4050436	4050436	4050436	4050436	2	3958415	4050436	38.99	3958415	3958415	3.87058e+06	1	1	0
GCA_012272795.1	3	3	3	2	2	2	4095067	4095067	4095067	4086336	4086336	4086336	3	4015142	4095067	39.02	4015142	4015142	3.93803e+06	1	1	0
GCA_012931605.1	4	4	4	4	3	3	3940086	3940086	3940086	3940086	3920233	3920233	4	3763047	3940086	39.13	3763047	3763047	3.59727e+06	1	1	0
GCA_012931625.1	6	6	5	2	2	1	4174734	4174734	4172037	4148708	4148708	4100469	6	4100469	4174734	39.04	4100469	4100469	4.02813e+06	1	1	0.22
GCA_012931645.1	5	5	4	2	2	1	4159123	4159123	4156426	4139716	4139716	4091477	5	4091477	4159123	39.05	4091477	4091477	4025526	1	1	0
GCA_012931665.1	3	3	3	3	2	2	3965881	3965881	3965881	3965881	3955219	3955219	3	3873866	3965881	39.05	3873866	3873866	3.78568e+06	1	1	0
GCA_012934905.1	3	3	3	2	2	2	4433724	4433724	4433724	4426184	4426184	4426184	3	4210906	4433724	39.09	4210906	4210906	4.00975e+06	1	1	0
GCA_012934925.1	2	2	2	2	1	1	3964720	3964720	3964720	3964720	3948250	3948250	2	3948250	3964720	39.06	3948250	3948250	3.93192e+06	1	1	0
GCA_012934945.1	2	2	2	1	1	1	3928362	3928362	3928362	3919631	3919631	3919631	2	3919631	3928362	39.07	3919631	3919631	3.91094e+06	1	1	0
GCA_012934965.1	9	7	3	2	2	2	4071841	4070875	4062435	4053704	4053704	4053704	8	3982992	4071482	38.89	3982992	3982992	3.89768e+06	1	1	0
GCA_012934985.1	2	2	2	1	1	1	3952539	3952539	3952539	3943808	3943808	3943808	2	3943808	3952539	39.1	3943808	3943808	3.93512e+06	1	1	0
GCA_012935005.1	7	7	6	4	2	2	4277869	4277869	4275412	4264301	4236821	4236821	7	4137731	4277869	39.18	4137731	4137731	4.00458e+06	1	1	0
GCA_012935025.1	3	3	3	1	1	1	4015124	4015124	4015124	4000714	4000714	4000714	3	4000714	4015124	38.97	4000714	4000714	3.98638e+06	1	1	0
GCA_012935045.1	2	2	2	1	1	1	3935172	3935172	3935172	3926441	3926441	3926441	2	3926441	3935172	39.03	3926441	3926441	3.91775e+06	1	1	0
GCA_012935065.1	3	3	3	2	2	2	4045545	4045545	4045545	4036813	4036813	4036813	3	3966715	4045545	38.91	3966715	3966715	3.89065e+06	1	1	0
GCA_012935085.1	6	6	5	4	3	3	4180241	4180241	4177479	4169939	4151156	4151156	6	3948262	4180241	39.04	3948262	3948262	3735326	1	1	0
GCA_012935105.1	7	7	5	3	2	2	4192382	4192382	4187201	4171966	4153183	4153183	7	4002798	4192382	39.03	4002798	4002798	3.8273e+06	1	1	0
GCA_012935125.1	4	4	4	3	2	2	4133398	4133398	4133398	4123551	4112584	4112584	4	3886190	4133398	39.07	3886190	3886190	3.66622e+06	1	1	0
GCA_012935145.1	3	3	2	1	1	1	4062974	4062974	4061210	4052480	4052480	4052480	3	4052480	4062974	39.12	4052480	4052480	4.04203e+06	1	1	0
GCA_012935165.1	4	4	3	1	1	1	4017923	4017923	4015241	4000831	4000831	4000831	4	4000831	4017923	38.98	4000831	4000831	3.98384e+06	1	1	0
GCA_012935185.1	4	4	3	1	1	1	4020539	4020539	4017107	4001402	4001402	4001402	4	4001402	4020539	39.04	4001402	4001402	3.98239e+06	1	1	0
GCA_013305465.1	1	1	1	1	1	1	4082498	4082498	4082498	4082498	4082498	4082498	1	4082498	4082498	39.04	4082498	4082498	4082498	1	1	0
GCA_013372085.1	3	3	3	3	1	1	4030054	4030054	4030054	4030054	4005343	4005343	3	4005343	4030054	38.94	4005343	4005343	3.98086e+06	1	1	0
GCA_013376855.2	2	2	2	1	1	1	3873271	3873271	3873271	3864540	3864540	3864540	2	3864540	3873271	39.05	3864540	3864540	3.85585e+06	1	1	0
GCA_013377175.1	4	4	4	3	2	2	4161887	4161887	4161887	4154035	4134888	4134888	4	3929775	4161887	38.99	3929775	3929775	3.72082e+06	1	1	0
GCA_013416255.1	3	3	2	2	2	2	3971708	3971708	3967740	3967740	3967740	3967740	3	3912346	3971708	39.11	3912346	3912346	3.85465e+06	1	1	0
GCA_013416275.1	4	4	4	3	3	3	3869649	3869649	3869649	3860036	3860036	3860036	4	3699225	3869649	39.02	3699225	3699225	3.53982e+06	1	1	0
GCA_013787185.1	5	5	4	2	2	2	3934032	3934032	3929311	3914165	3914165	3914165	5	3800835	3934032	39.14	3800835	3800835	3.67545e+06	1	1	0
GCA_014322245.1	4	4	4	3	3	3	4105826	4105826	4105826	4096694	4096694	4096694	4	3892871	4105826	39.21	3892871	3892871	3.69604e+06	1	1	0
GCA_014672735.1	1	1	1	1	1	1	3750370	3750370	3750370	3750370	3750370	3750370	1	3750370	3750370	39.07	3750370	3750370	3750370	1	1	0
GCA_014705805.1	3	3	3	3	3	3	4179318	4179318	4179318	4179318	4179318	4179318	3	3984725	4179318	39.16	3984725	3984725	3.80381e+06	1	1	0
GCA_014705845.1	2	2	2	2	2	2	4095679	4095679	4095679	4095679	4095679	4095679	2	3984712	4095679	39.28	3984712	3984712	3879758	1	1	0
GCA_014705865.1	2	2	2	2	2	2	4049006	4049006	4049006	4049006	4049006	4049006	2	3938042	4049006	39.25	3938042	3938042	3833160	1	1	0
GCA_014705885.1	2	2	2	2	2	2	4148158	4148158	4148158	4148158	4148158	4148158	2	4037191	4148158	39.28	4037191	4037191	3.93216e+06	1	1	0
GCA_014874575.1	5	5	5	3	2	2	4566577	4566577	4566577	4551417	4538766	4538766	5	4364474	4566577	38.89	4364474	4364474	4.17803e+06	1	1	0
GCA_015732435.1	1	1	1	1	1	1	4103762	4103762	4103762	4103762	4103762	4103762	1	4103762	4103762	39.04	4103762	4103762	4103762	1	1	0
GCA_015870765.1	2	2	2	1	1	1	3879291	3879291	3879291	3870560	3870560	3870560	2	3870560	3879291	39.07	3870560	3870560	3.86187e+06	1	1	0
GCA_015870965.1	2	2	2	1	1	1	3880463	3880463	3880463	3871732	3871732	3871732	2	3871732	3880463	39.07	3871732	3871732	3.86304e+06	1	1	0
GCA_015910475.1	3	3	3	1	1	1	4032448	4032448	4032448	4016386	4016386	4016386	3	4016386	4032448	39.05	4016386	4016386	4.00042e+06	1	1	0
GCA_016350005.1	3	3	3	2	2	2	4073824	4073824	4073824	4065093	4065093	4065093	3	3991754	4073824	38.95	3991754	3991754	3.91268e+06	1	1	0
GCA_016350065.1	3	3	3	3	2	2	4088238	4088238	4088238	4088238	4068622	4068622	3	3995262	4088238	38.97	3995262	3995262	3905811	1	1	0
GCA_016350085.1	4	4	4	3	2	2	4090092	4090092	4090092	4081361	4069853	4069853	4	3996492	4090092	38.96	3996492	3996492	3.9064e+06	1	1	0
GCA_016350105.1	2	2	2	2	2	2	4076358	4076358	4076358	4076358	4076358	4076358	2	4002997	4076358	38.96	4002997	4002997	3.93228e+06	1	1	0
GCA_016864295.1	1	1	1	1	1	1	4088883	4088883	4088883	4088883	4088883	4088883	1	4088883	4088883	39.28	4088883	4088883	4088883	1	1	0
GCA_016864315.2	2	2	2	2	1	1	3913872	3913872	3913872	3913872	3898606	3898606	2	3898606	3913872	39.25	3898606	3898606	3.88346e+06	1	1	0
GCA_016864915.1	3	3	3	2	1	1	4092873	4092873	4092873	4085818	4068815	4068815	3	4068815	4092873	39.1	4068815	4068815	4.04498e+06	1	1	0
GCA_016865465.1	1	1	1	1	1	1	4011788	4011788	4011788	4011788	4011788	4011788	1	4011788	4011788	38.9	4011788	4011788	4011788	1	1	0
GCA_016919505.2	4	4	3	2	2	2	4095694	4095694	4093727	4084996	4084996	4084996	4	4001634	4095694	39	4001634	4001634	3.91145e+06	1	1	0
GCA_016919525.2	4	4	3	2	2	2	4114919	4114919	4112952	4104221	4104221	4104221	4	4016329	4114919	39.03	4016329	4016329	3.922e+06	1	1	0
GCA_017096325.2	2	2	2	2	2	2	4046903	4046903	4046903	4046903	4046903	4046903	2	3968880	4046903	38.93	3968880	3968880	3.89387e+06	1	1	0
GCA_017096345.2	2	2	2	2	2	2	3986756	3986756	3986756	3986756	3986756	3986756	2	3909225	3986756	38.92	3909225	3909225	3.83471e+06	1	1	0
GCA_017096365.2	2	2	2	2	2	2	4030183	4030183	4030183	4030183	4030183	4030183	2	3952161	4030183	38.9	3952161	3952161	3.87716e+06	1	1	0
GCA_017096385.2	4	4	4	4	3	3	4117240	4117240	4117240	4117240	4106035	4106035	4	3917538	4117240	38.96	3917538	3917538	3.732e+06	1	1	0
GCA_017096405.2	2	2	2	2	2	2	3995867	3995867	3995867	3995867	3995867	3995867	2	3917843	3995867	38.93	3917843	3917843	3842866	1	1	0
GCA_017096425.2	4	4	4	4	3	3	4231195	4231195	4231195	4231195	4220001	4220001	4	4031466	4231195	39.02	4031466	4031466	3.84553e+06	1	1	0
GCA_017098185.2	2	2	2	2	2	2	3981722	3981722	3981722	3981722	3981722	3981722	2	3903779	3981722	38.86	3903779	3903779	3.82889e+06	1	1	0
GCA_017098205.2	2	2	2	2	2	2	4147165	4147165	4147165	4147165	4147165	4147165	2	4069635	4147165	39	4069635	4069635	3.995e+06	1	1	0
GCA_017098225.2	3	3	3	3	3	3	4224622	4224622	4224622	4224622	4224622	4224622	3	4035631	4224622	39.09	4035631	4035631	3.85945e+06	1	1	0
GCA_017098245.2	2	2	2	2	2	2	4017174	4017174	4017174	4017174	4017174	4017174	2	3939144	4017174	38.86	3939144	3939144	3.86415e+06	1	1	0
GCA_017098265.2	2	2	2	2	2	2	4017122	4017122	4017122	4017122	4017122	4017122	2	3939099	4017122	38.86	3939099	3939099	3.86411e+06	1	1	0
GCA_017639875.1	5	5	5	3	3	3	4357638	4357638	4357638	4344419	4344419	4344419	5	4038785	4357638	38.96	4038785	4038785	3.75596e+06	1	1	0
GCA_017723975.1	5	5	5	3	3	3	4390748	4390748	4390748	4377529	4377529	4377529	5	4091200	4390748	38.97	4091200	4091200	3.824e+06	1	1	0
GCA_017724115.1	5	5	5	3	3	3	4395318	4395318	4395318	4382099	4382099	4382099	5	4095769	4395318	38.97	4095769	4095769	3.82854e+06	1	1	0
GCA_017724155.1	5	5	5	3	3	3	4415810	4415810	4415810	4402591	4402591	4402591	5	4096957	4415810	38.96	4096957	4096957	3.81366e+06	1	1	0
GCA_017724195.1	5	5	5	3	3	3	4398999	4398999	4398999	4385780	4385780	4385780	5	4080146	4398999	38.97	4080146	4080146	3.79698e+06	1	1	0
GCA_017724215.1	5	5	5	3	3	3	4395318	4395318	4395318	4382099	4382099	4382099	5	4095769	4395318	38.97	4095769	4095769	3.82854e+06	1	1	0
GCA_017726495.1	5	5	5	3	3	3	4414631	4414631	4414631	4401412	4401412	4401412	5	4095778	4414631	38.96	4095778	4095778	3.81249e+06	1	1	0
GCA_017726555.1	5	5	5	3	3	3	4395402	4395402	4395402	4382183	4382183	4382183	5	4095769	4395402	38.97	4095769	4095769	3.82847e+06	1	1	0
GCA_017726575.1	3	3	3	2	2	2	3903094	3903094	3903094	3896574	3896574	3896574	3	3841218	3903094	39.02	3841218	3841218	3.78112e+06	1	1	0
GCA_017742855.1	5	5	5	3	3	3	4400277	4400277	4400277	4387058	4387058	4387058	5	4081424	4400277	38.97	4081424	4081424	3.79825e+06	1	1	0
GCA_018135585.1	2	2	2	2	2	2	3968176	3968176	3968176	3968176	3968176	3968176	2	3877093	3968176	38.89	3877093	3877093	3.79019e+06	1	1	0
GCA_018454385.1	2	2	2	2	2	2	4084562	4084562	4084562	4084562	4084562	4084562	2	3973595	4084562	39.2	3973595	3973595	3.86866e+06	1	1	0
GCA_018604365.1	3	3	2	1	1	1	3976267	3976267	3973990	3965259	3965259	3965259	3	3965259	3976267	38.99	3965259	3965259	3954302	1	1	0
GCA_018808925.1	3	3	2	2	2	2	4308668	4308668	4306391	4306391	4306391	4306391	3	4173759	4308668	39.28	4173759	4173759	4.04716e+06	1	1	0
GCA_018831125.1	5	5	5	3	3	3	4324770	4324770	4324770	4309961	4309961	4309961	5	4027041	4324770	38.91	4027041	4027041	3.76114e+06	1	1	0
GCA_019076685.1	3	3	3	3	2	2	3883534	3883534	3883534	3883534	3870209	3870209	3	3778436	3883534	39.13	3778436	3778436	3.6784e+06	1	1	0
GCA_019331655.1	3	3	3	1	1	1	3944918	3944918	3944918	3927723	3927723	3927723	3	3927723	3944918	39.16	3927723	3927723	3.91064e+06	1	1	0
GCA_019356075.1	1	1	1	1	1	1	4010274	4010274	4010274	4010274	4010274	4010274	1	4010274	4010274	39.07	4010274	4010274	4010274	1	1	0
GCA_019356215.1	4	4	4	4	2	2	4075785	4075785	4075785	4075785	4051074	4051074	4	3902119	4075785	38.9	3902119	3902119	3741372	1	1	0
GCA_019458485.1	5	5	3	1	1	1	4053664	4053664	4048761	4033258	4033258	4033258	5	4033258	4053664	39.17	4033258	4033258	4.01299e+06	1	1	0
GCA_019703285.1	12	12	7	4	2	2	4071981	4071981	4055522	4034421	4010773	4010773	12	3920683	4071981	39.21	3920683	3920683	3.77712e+06	1	1	0
GCA_019997865.1	2	2	2	2	2	2	3959115	3959115	3959115	3959115	3959115	3959115	2	3854806	3959115	39.13	3854806	3854806	3.75599e+06	1	1	0
GCA_020132105.1	2	2	2	1	1	1	4016584	4016584	4016584	4007379	4007379	4007379	2	4007379	4016584	38.89	4007379	4007379	3.99822e+06	1	1	0
GCA_020520325.1	3	3	3	2	2	2	4068208	4068208	4068208	4059477	4059477	4059477	3	3989953	4068208	38.93	3989953	3989953	3.91441e+06	1	1	0
GCA_020520345.1	3	3	3	2	2	2	4067975	4067975	4067975	4059244	4059244	4059244	3	3989720	4067975	38.93	3989720	3989720	3.91418e+06	1	1	0
GCA_020520365.1	3	3	3	2	2	2	4068130	4068130	4068130	4059399	4059399	4059399	3	3989875	4068130	38.93	3989875	3989875	3.91433e+06	1	1	0
GCA_020520385.1	3	3	3	2	2	2	4069263	4069263	4069263	4060532	4060532	4060532	3	3991008	4069263	38.93	3991008	3991008	3.91546e+06	1	1	0
GCA_020520405.1	3	3	3	2	2	2	4069270	4069270	4069270	4060539	4060539	4060539	3	3991015	4069270	38.93	3991015	3991015	3.91547e+06	1	1	0
GCA_020906565.1	1	1	1	1	1	1	3935674	3935674	3935674	3935674	3935674	3935674	1	3935674	3935674	39.07	3935674	3935674	3935674	1	1	0
GCA_021398135.1	2	2	2	2	1	1	3921614	3921614	3921614	3921614	3910435	3910435	2	3910435	3921614	39.06	3910435	3910435	3.89932e+06	1	1	0
GCA_021484905.1	1	1	1	1	1	1	4264976	4264976	4264976	4264976	4264976	4264976	1	4264976	4264976	39.75	4264976	4264976	4264976	1	1	0
GCA_021559695.1	2	2	2	2	1	1	4072472	4072472	4072472	4072472	4061278	4061278	2	4061278	4072472	39.05	4061278	4061278	4.05015e+06	1	1	0
GCA_021609965.1	1	1	1	1	1	1	4125503	4125503	4125503	4125503	4125503	4125503	1	4125503	4125503	39.55	4125503	4125503	4125503	1	1	0
GCA_021725415.1	2	2	2	2	1	1	4078195	4078195	4078195	4078195	4055807	4055807	2	4055807	4078195	39.04	4055807	4055807	4.03366e+06	1	1	0
GCA_021730415.1	3	3	3	2	2	2	4038879	4038879	4038879	4030148	4030148	4030148	3	3948028	4038879	38.88	3948028	3948028	3.86091e+06	1	1	0
GCA_021764725.1	2	2	2	1	1	1	3862774	3862774	3862774	3853966	3853966	3853966	2	3853966	3862774	39.05	3853966	3853966	3.8452e+06	1	1	0
GCA_021899715.1	4	4	4	4	3	3	4363296	4363296	4363296	4363296	4351918	4351918	4	4161539	4363296	38.91	4161539	4161539	3.97352e+06	1	1	0
GCA_022107375.2	2	2	2	2	1	1	3997151	3997151	3997151	3997151	3977492	3977492	2	3977492	3997151	38.91	3977492	3977492	3.95803e+06	1	1	0
GCA_022429585.1	2	2	2	1	1	1	3895757	3895757	3895757	3887026	3887026	3887026	2	3887026	3895757	39.05	3887026	3887026	3.87833e+06	1	1	0
GCA_022459055.1	1	1	1	1	1	1	3918856	3918856	3918856	3918856	3918856	3918856	1	3918856	3918856	39.04	3918856	3918856	3918856	1	1	0
GCA_022459075.1	1	1	1	1	1	1	3638126	3638126	3638126	3638126	3638126	3638126	1	3638126	3638126	39.04	3638126	3638126	3638126	1	1	0
GCA_022459095.1	1	1	1	1	1	1	4014141	4014141	4014141	4014141	4014141	4014141	1	4014141	4014141	38.93	4014141	4014141	4014141	1	1	0
GCA_022459115.2	2	2	2	1	1	1	4043809	4043809	4043809	4033979	4033979	4033979	2	4033979	4043809	39.19	4033979	4033979	4.0242e+06	1	1	0
GCA_022459135.1	1	1	1	1	1	1	3897771	3897771	3897771	3897771	3897771	3897771	1	3897771	3897771	39.07	3897771	3897771	3897771	1	1	0
GCA_022459155.1	1	1	1	1	1	1	4118848	4118848	4118848	4118848	4118848	4118848	1	4118848	4118848	39.09	4118848	4118848	4118848	1	1	0
GCA_022459175.1	1	1	1	1	1	1	3996138	3996138	3996138	3996138	3996138	3996138	1	3996138	3996138	39.06	3996138	3996138	3996138	1	1	0
GCA_022459295.1	1	1	1	1	1	1	3974863	3974863	3974863	3974863	3974863	3974863	1	3974863	3974863	39.06	3974863	3974863	3974863	1	1	0
GCA_022459415.1	1	1	1	1	1	1	4106222	4106222	4106222	4106222	4106222	4106222	1	4106222	4106222	39.23	4106222	4106222	4106222	1	1	0
GCA_022459595.1	1	1	1	1	1	1	3976873	3976873	3976873	3976873	3976873	3976873	1	3976873	3976873	39.02	3976873	3976873	3976873	1	1	0
GCA_022459755.2	2	2	2	2	1	1	4030941	4030941	4030941	4030941	4015626	4015626	2	4015626	4030941	39.34	4015626	4015626	4.00043e+06	1	1	0
GCA_022459875.1	1	1	1	1	1	1	4021915	4021915	4021915	4021915	4021915	4021915	1	4021915	4021915	39.04	4021915	4021915	4021915	1	1	0
GCA_022460015.1	1	1	1	1	1	1	3991978	3991978	3991978	3991978	3991978	3991978	1	3991978	3991978	39.16	3991978	3991978	3991978	1	1	0
GCA_022460295.1	1	1	1	1	1	1	4058269	4058269	4058269	4058269	4058269	4058269	1	4058269	4058269	39.22	4058269	4058269	4058269	1	1	0
GCA_022460435.2	2	2	2	1	1	1	3962164	3962164	3962164	3952334	3952334	3952334	2	3952334	3962164	39.23	3952334	3952334	3.94255e+06	1	1	0
GCA_022460575.1	1	1	1	1	1	1	3995974	3995974	3995974	3995974	3995974	3995974	1	3995974	3995974	39.1	3995974	3995974	3995974	1	1	0
GCA_022460745.2	2	2	2	1	1	1	3856464	3856464	3856464	3846634	3846634	3846634	2	3846634	3856464	39.24	3846634	3846634	3.83685e+06	1	1	0
GCA_022460875.2	2	2	2	1	1	1	3827163	3827163	3827163	3817333	3817333	3817333	2	3817333	3827163	39.15	3817333	3817333	3.80755e+06	1	1	0
GCA_022461025.2	2	2	2	2	1	1	3847247	3847247	3847247	3847247	3834704	3834704	2	3834704	3847247	39.19	3834704	3834704	3.82224e+06	1	1	0
GCA_022466975.1	1	1	1	1	1	1	3980154	3980154	3980154	3980154	3980154	3980154	1	3980154	3980154	39.17	3980154	3980154	3980154	1	1	0
GCA_022467135.1	1	1	1	1	1	1	3901878	3901878	3901878	3901878	3901878	3901878	1	3901878	3901878	38.98	3901878	3901878	3901878	1	1	0
GCA_022467255.1	1	1	1	1	1	1	3871059	3871059	3871059	3871059	3871059	3871059	1	3871059	3871059	39.08	3871059	3871059	3871059	1	1	0
GCA_022467375.2	2	2	2	2	2	2	3956480	3956480	3956480	3956480	3956480	3956480	2	3860400	3956480	38.99	3860400	3860400	3.76899e+06	1	1	0
GCA_022467435.1	1	1	1	1	1	1	3996446	3996446	3996446	3996446	3996446	3996446	1	3996446	3996446	38.95	3996446	3996446	3996446	1	1	0
GCA_022467535.1	1	1	1	1	1	1	3875531	3875531	3875531	3875531	3875531	3875531	1	3875531	3875531	39.08	3875531	3875531	3875531	1	1	0
GCA_022467655.1	1	1	1	1	1	1	3874353	3874353	3874353	3874353	3874353	3874353	1	3874353	3874353	39.08	3874353	3874353	3874353	1	1	0
GCA_022467735.1	1	1	1	1	1	1	4008883	4008883	4008883	4008883	4008883	4008883	1	4008883	4008883	39.03	4008883	4008883	4008883	1	1	0
GCA_022467805.1	1	1	1	1	1	1	4012438	4012438	4012438	4012438	4012438	4012438	1	4012438	4012438	39.04	4012438	4012438	4012438	1	1	0
GCA_022467905.1	1	1	1	1	1	1	3930310	3930310	3930310	3930310	3930310	3930310	1	3930310	3930310	39.12	3930310	3930310	3930310	1	1	0
GCA_022467975.1	1	1	1	1	1	1	3995387	3995387	3995387	3995387	3995387	3995387	1	3995387	3995387	39.07	3995387	3995387	3995387	1	1	0
GCA_022468075.1	1	1	1	1	1	1	3937922	3937922	3937922	3937922	3937922	3937922	1	3937922	3937922	39.03	3937922	3937922	3937922	1	1	0
GCA_022468195.1	1	1	1	1	1	1	4068658	4068658	4068658	4068658	4068658	4068658	1	4068658	4068658	39.04	4068658	4068658	4068658	1	1	0
GCA_022468295.1	1	1	1	1	1	1	3913930	3913930	3913930	3913930	3913930	3913930	1	3913930	3913930	39.04	3913930	3913930	3913930	1	1	0
GCA_022468355.1	1	1	1	1	1	1	3964332	3964332	3964332	3964332	3964332	3964332	1	3964332	3964332	39.05	3964332	3964332	3964332	1	1	0
GCA_022468455.1	1	1	1	1	1	1	3921587	3921587	3921587	3921587	3921587	3921587	1	3921587	3921587	39.03	3921587	3921587	3921587	1	1	0
GCA_022468565.1	1	1	1	1	1	1	3922329	3922329	3922329	3922329	3922329	3922329	1	3922329	3922329	39.09	3922329	3922329	3922329	1	1	0
GCA_022468755.1	1	1	1	1	1	1	3905527	3905527	3905527	3905527	3905527	3905527	1	3905527	3905527	39.03	3905527	3905527	3905527	1	1	0
GCA_022468795.1	1	1	1	1	1	1	3963068	3963068	3963068	3963068	3963068	3963068	1	3963068	3963068	39.13	3963068	3963068	3963068	1	1	0
GCA_022468835.2	2	2	2	1	1	1	3856643	3856643	3856643	3846813	3846813	3846813	2	3846813	3856643	39.24	3846813	3846813	3.83703e+06	1	1	0
GCA_022468855.2	2	2	2	1	1	1	3855169	3855169	3855169	3845339	3845339	3845339	2	3845339	3855169	39.25	3845339	3845339	3.83556e+06	1	1	0
GCA_022468985.2	2	2	2	2	2	2	3978886	3978886	3978886	3978886	3978886	3978886	2	3902067	3978886	38.84	3902067	3902067	3.82821e+06	1	1	0
GCA_022469075.1	1	1	1	1	1	1	3997993	3997993	3997993	3997993	3997993	3997993	1	3997993	3997993	39.05	3997993	3997993	3997993	1	1	0
GCA_022548575.1	1	1	1	1	1	1	4103179	4103179	4103179	4103179	4103179	4103179	1	4103179	4103179	39.11	4103179	4103179	4103179	1	1	0
GCA_022605145.1	1	1	1	1	1	1	3907300	3907300	3907300	3907300	3907300	3907300	1	3907300	3907300	39	3907300	3907300	3907300	1	1	0
GCA_022759565.1	5	5	4	3	3	3	4230647	4230647	4227885	4219154	4219154	4219154	5	4036993	4230647	38.98	4036993	4036993	3.85633e+06	1	1	0
GCA_022811905.1	2	2	2	2	2	2	3948850	3948850	3948850	3948850	3948850	3948850	2	3876694	3948850	39.05	3876694	3876694	3807175	1	1	0
GCA_022916135.2	2	2	2	2	2	2	4028467	4028467	4028467	4028467	4028467	4028467	2	3921041	4028467	39.31	3921041	3921041	3.81934e+06	1	1	0
GCA_022916555.2	3	3	3	2	2	2	4012475	4012475	4012475	4003744	4003744	4003744	3	3932146	4012475	38.91	3932146	3932146	3.85472e+06	1	1	0
GCA_022921035.1	2	2	2	2	1	1	3932611	3932611	3932611	3932611	3921433	3921433	2	3921433	3932611	39.06	3921433	3921433	3.91032e+06	1	1	0
GCA_023054035.2	2	2	2	2	2	2	4046676	4046676	4046676	4046676	4046676	4046676	2	3939250	4046676	39.34	3939250	3939250	3.83753e+06	1	1	0
GCA_023093135.2	2	2	2	2	2	2	4028524	4028524	4028524	4028524	4028524	4028524	2	3921098	4028524	39.31	3921098	3921098	3.8194e+06	1	1	0
GCA_023221535.1	1	1	1	1	1	1	3878974	3878974	3878974	3878974	3878974	3878974	1	3878974	3878974	39.17	3878974	3878974	3878974	1	1	0
GCA_023360975.1	1	1	1	1	1	1	4237035	4237035	4237035	4237035	4237035	4237035	1	4237035	4237035	38.99	4237035	4237035	4237035	1	1	0
GCA_023360995.1	2	2	2	2	1	1	4091503	4091503	4091503	4091503	4069136	4069136	2	4069136	4091503	39.11	4069136	4069136	4.04701e+06	1	1	0
GCA_023361015.1	2	2	2	2	2	2	4136109	4136109	4136109	4136109	4136109	4136109	2	4025136	4136109	39.1	4025136	4025136	3.92012e+06	1	1	0
GCA_023361035.1	2	2	2	2	2	2	4145840	4145840	4145840	4145840	4145840	4145840	2	4034872	4145840	39.13	4034872	4034872	3.92984e+06	1	1	0
GCA_023361055.1	2	2	2	2	2	2	4153752	4153752	4153752	4153752	4153752	4153752	2	4080543	4153752	38.99	4080543	4080543	4.00991e+06	1	1	0
GCA_023361075.1	2	2	2	2	2	2	4170821	4170821	4170821	4170821	4170821	4170821	2	4099544	4170821	38.99	4099544	4099544	4.0307e+06	1	1	0
GCA_023361095.1	3	3	3	3	2	2	4041541	4041541	4041541	4041541	4019187	4019187	3	3940345	4041541	39.05	3940345	3940345	3.84334e+06	1	1	0
GCA_023361115.1	1	1	1	1	1	1	4014226	4014226	4014226	4014226	4014226	4014226	1	4014226	4014226	39.1	4014226	4014226	4014226	1	1	0
GCA_023361135.1	2	2	2	2	2	2	4135642	4135642	4135642	4135642	4135642	4135642	2	4023486	4135642	39.15	4023486	4023486	3.91741e+06	1	1	0
GCA_023361155.1	2	2	2	2	2	2	4155043	4155043	4155043	4155043	4155043	4155043	2	4044073	4155043	39.14	4044073	4044073	3.93903e+06	1	1	0
GCA_023361175.1	2	2	2	2	2	2	4175991	4175991	4175991	4175991	4175991	4175991	2	4065025	4175991	39.13	4065025	4065025	3.95996e+06	1	1	0
GCA_023361195.1	2	2	2	2	2	2	4154428	4154428	4154428	4154428	4154428	4154428	2	4084141	4154428	38.99	4084141	4084141	4.01623e+06	1	1	0
GCA_023361215.1	1	1	1	1	1	1	4017911	4017911	4017911	4017911	4017911	4017911	1	4017911	4017911	39.07	4017911	4017911	4017911	1	1	0
GCA_023361235.1	2	2	2	2	2	2	4132086	4132086	4132086	4132086	4132086	4132086	2	4060809	4132086	38.95	4060809	4060809	3991991	1	1	0
GCA_023361255.1	3	3	3	3	3	3	4246921	4246921	4246921	4246921	4246921	4246921	3	4058423	4246921	39.07	4058423	4058423	3.88261e+06	1	1	0
GCA_023361275.1	4	4	4	4	4	3	4247950	4247950	4247950	4247950	4247950	4214400	4	4025902	4247950	39.02	4025902	4025902	3.82004e+06	1	1	0
GCA_023361815.1	3	3	3	3	3	2	4102624	4102624	4102624	4102624	4102624	4057872	3	3980342	4102624	38.91	3980342	3980342	3863658	1	1	0
GCA_023361835.1	3	3	3	3	2	2	4131047	4131047	4131047	4131047	4109873	4109873	3	4039080	4131047	38.95	4039080	4039080	3.95048e+06	1	1	0
GCA_023361855.1	2	2	2	2	2	2	4194040	4194040	4194040	4194040	4194040	4194040	2	4081885	4194040	39.11	4081885	4081885	3.97573e+06	1	1	0
GCA_023361875.1	2	2	2	2	2	2	4174125	4174125	4174125	4174125	4174125	4174125	2	4061968	4174125	39.11	4061968	4061968	3.95584e+06	1	1	0
GCA_023361895.1	3	3	3	3	3	3	4217300	4217300	4217300	4217300	4217300	4217300	3	4028801	4217300	39.01	4028801	4028801	3.85307e+06	1	1	0
GCA_023361915.1	2	2	2	2	2	2	4191051	4191051	4191051	4191051	4191051	4191051	2	4080083	4191051	39.16	4080083	4080083	3.97499e+06	1	1	0
GCA_023361935.1	2	2	2	2	2	2	4098739	4098739	4098739	4098739	4098739	4098739	2	4021197	4098739	38.97	4021197	4021197	3946589	1	1	0
GCA_023361955.1	3	3	3	3	3	3	4140946	4140946	4140946	4140946	4140946	4140946	3	3958500	4140946	39.06	3958500	3958500	3.7883e+06	1	1	0
GCA_023361975.1	1	1	1	1	1	1	3952283	3952283	3952283	3952283	3952283	3952283	1	3952283	3952283	39.01	3952283	3952283	3952283	1	1	0
GCA_023361995.1	3	3	3	3	3	3	4244172	4244172	4244172	4244172	4244172	4244172	3	4055664	4244172	39.07	4055664	4055664	3.87985e+06	1	1	0
GCA_023362015.1	2	2	2	2	2	2	4024320	4024320	4024320	4024320	4024320	4024320	2	3951111	4024320	38.89	3951111	3951111	3.88057e+06	1	1	0
GCA_023362035.1	2	2	2	2	1	1	3963239	3963239	3963239	3963239	3952043	3952043	2	3952043	3963239	39.1	3952043	3952043	3.94091e+06	1	1	0
GCA_023362055.1	3	3	3	3	3	3	4135567	4135567	4135567	4135567	4135567	4135567	3	3953322	4135567	38.98	3953322	3953322	3.78331e+06	1	1	0
GCA_023362075.1	2	2	2	2	2	2	4140180	4140180	4140180	4140180	4140180	4140180	2	4028024	4140180	39.11	4028024	4028024	3.92194e+06	1	1	0
GCA_023362095.1	2	2	2	2	2	2	4157126	4157126	4157126	4157126	4157126	4157126	2	4044974	4157126	39.12	4044974	4044974	3.93887e+06	1	1	0
GCA_023362115.1	4	4	4	4	3	3	4086925	4086925	4086925	4086925	4075731	4075731	4	3887234	4086925	39.03	3887234	3887234	3.70181e+06	1	1	0
GCA_023362135.1	2	2	2	2	2	2	4137713	4137713	4137713	4137713	4137713	4137713	2	4066669	4137713	38.93	4066669	4066669	3.99806e+06	1	1	0
GCA_023362155.1	2	2	2	2	2	2	4137724	4137724	4137724	4137724	4137724	4137724	2	4066680	4137724	38.93	4066680	4066680	3.99808e+06	1	1	0
GCA_023362175.1	2	2	2	2	1	1	4003190	4003190	4003190	4003190	3991996	3991996	2	3991996	4003190	39.06	3991996	3991996	3.98086e+06	1	1	0
GCA_023362195.1	3	3	3	3	2	2	4177421	4177421	4177421	4177421	4166227	4166227	3	4055260	4177421	39.16	4055260	4055260	3939649	1	1	0
GCA_023362215.1	2	2	2	2	2	2	4002851	4002851	4002851	4002851	4002851	4002851	2	3930603	4002851	38.91	3930603	3930603	3860963	1	1	0
GCA_023362235.1	2	2	2	2	2	2	4164773	4164773	4164773	4164773	4164773	4164773	2	4053803	4164773	39.17	4053803	4053803	3.94875e+06	1	1	0
GCA_023362255.1	2	2	2	2	2	2	4160205	4160205	4160205	4160205	4160205	4160205	2	4049238	4160205	39.29	4049238	4049238	3.94419e+06	1	1	0
GCA_023362275.1	3	3	3	3	3	3	4248484	4248484	4248484	4248484	4248484	4248484	3	4059985	4248484	39.1	4059985	4059985	3.88416e+06	1	1	0
GCA_023517215.1	3	3	3	2	2	2	4071554	4071554	4071554	4062823	4062823	4062823	3	3978561	4071554	38.89	3978561	3978561	3.88945e+06	1	1	0
GCA_023517235.1	2	2	2	2	2	2	4072975	4072975	4072975	4072975	4072975	4072975	2	3999531	4072975	38.88	3999531	3999531	3.92874e+06	1	1	0
GCA_023517695.1	3	3	3	3	2	2	4160315	4160315	4160315	4160315	4149121	4149121	3	4078332	4160315	38.95	4078332	4078332	3.9992e+06	1	1	0
GCA_023517735.1	3	3	3	2	2	2	3970450	3970450	3970450	3961719	3961719	3961719	3	3891293	3970450	38.95	3891293	3891293	3.81498e+06	1	1	0
GCA_023615345.2	2	2	2	2	2	2	4155747	4155747	4155747	4155747	4155747	4155747	2	4048321	4155747	39.3	4048321	4048321	3.94645e+06	1	1	0
GCA_023615705.2	3	3	3	2	2	2	4112492	4112492	4112492	4103761	4103761	4103761	3	4032528	4112492	38.91	4032528	4032528	3.95537e+06	1	1	0
GCA_023615745.2	3	3	3	3	2	2	4048078	4048078	4048078	4048078	4029304	4029304	3	3957706	4048078	38.82	3957706	3957706	3.8707e+06	1	1	0
GCA_023809625.1	4	4	4	2	2	2	4302277	4302277	4302277	4286947	4286947	4286947	4	4145318	4302277	39.05	4145318	4145318	3.99878e+06	1	1	0
GCA_023809705.1	6	5	5	4	3	3	4340713	4340456	4340456	4335004	4324961	4324961	5	4048264	4340456	39.05	4048264	4048264	3.7846e+06	1	1	0
GCA_023981045.1	1	1	1	1	1	1	4205854	4205854	4205854	4205854	4205854	4205854	1	4205854	4205854	38.96	4205854	4205854	4205854	1	1	0
GCA_024106315.2	3	3	2	2	2	2	4024894	4024894	4022119	4022119	4022119	4022119	3	3917468	4024894	39.31	3917468	3917468	3.81563e+06	1	1	0
GCA_024134625.1	1	1	1	1	1	1	4029089	4029089	4029089	4029089	4029089	4029089	1	4029089	4029089	39.07	4029089	4029089	4029089	1	1	0
GCA_024134645.1	1	1	1	1	1	1	3901819	3901819	3901819	3901819	3901819	3901819	1	3901819	3901819	38.98	3901819	3901819	3901819	1	1	0
GCA_024134665.1	1	1	1	1	1	1	3892710	3892710	3892710	3892710	3892710	3892710	1	3892710	3892710	38.99	3892710	3892710	3892710	1	1	0
GCA_024134685.1	1	1	1	1	1	1	4056249	4056249	4056249	4056249	4056249	4056249	1	4056249	4056249	39.1	4056249	4056249	4056249	1	1	0
GCA_024138105.1	1	1	1	1	1	1	3931555	3931555	3931555	3931555	3931555	3931555	1	3931555	3931555	39.05	3931555	3931555	3931555	1	1	0
GCA_024138435.1	3	3	3	3	2	2	4103459	4103459	4103459	4103459	4092255	4092255	3	3987199	4103459	38.9	3987199	3987199	3.87695e+06	1	1	0
GCA_024139015.1	5	5	5	3	2	2	4045532	4045532	4045532	4030474	4013005	4013005	5	3947573	4045532	39.12	3947573	3947573	3853148	1	1	0
GCA_024139035.1	2	2	2	1	1	1	4215060	4215060	4215060	4205863	4205863	4205863	2	4205863	4215060	38.99	4205863	4205863	4.19671e+06	1	1	0
GCA_024139055.1	3	3	3	3	2	2	3983183	3983183	3983183	3983183	3965714	3965714	3	3910207	3983183	39.21	3910207	3910207	3.83942e+06	1	1	0
GCA_024139075.1	4	4	4	3	2	2	4093548	4093548	4093548	4084005	4070229	4070229	4	3970830	4093548	39.14	3970830	3970830	3.85427e+06	1	1	0
GCA_024139095.1	2	2	2	2	1	1	4144160	4144160	4144160	4144160	4132446	4132446	2	4132446	4144160	39.25	4132446	4132446	4.1208e+06	1	1	0
GCA_024172225.1	3	3	3	2	2	2	4073453	4073453	4073453	4064722	4064722	4064722	3	3990428	4073453	38.96	3990428	3990428	3.91047e+06	1	1	0
GCA_024205265.1	1	1	1	1	1	1	3858469	3858469	3858469	3858469	3858469	3858469	1	3858469	3858469	38.98	3858469	3858469	3858469	1	1	0
GCA_024205285.1	6	6	2	2	1	1	3887434	3887434	3874905	3874905	3862196	3862196	6	3862196	3887434	38.96	3862196	3862196	3.83717e+06	1	1	0
GCA_024271825.1	3	3	3	3	2	2	3951013	3951013	3951013	3951013	3939810	3939810	3	3851439	3951013	38.98	3851439	3851439	3.75638e+06	1	1	0
GCA_024426665.1	2	2	2	2	2	2	4254951	4254951	4254951	4254951	4254951	4254951	2	4056235	4254951	39.06	4056235	4056235	3876080	1	1	0
GCA_024730805.1	2	2	2	2	1	1	3996011	3996011	3996011	3996011	3973623	3973623	2	3973623	3996011	39.05	3973623	3973623	3.95149e+06	1	1	0
GCA_024732425.1	2	2	2	2	2	2	4183184	4183184	4183184	4183184	4183184	4183184	2	4076210	4183184	39.37	4076210	4076210	3.97471e+06	1	1	0
GCA_024749385.1	5	5	3	1	1	1	4034498	4034498	4030042	4012228	4012228	4012228	5	4012228	4034498	39.18	4012228	4012228	3.99012e+06	1	1	0
GCA_024749405.1	3	3	3	2	2	2	3959662	3959662	3959662	3952856	3952856	3952856	3	3864566	3959662	39.14	3864566	3864566	3.77373e+06	1	1	0
GCA_024749425.1	3	3	3	3	2	2	3896124	3896124	3896124	3896124	3886044	3886044	3	3772535	3896124	38.97	3772535	3772535	3.6562e+06	1	1	0
GCA_024749445.1	2	2	2	2	2	2	4025737	4025737	4025737	4025737	4025737	4025737	2	3942126	4025737	38.98	3942126	3942126	3.86199e+06	1	1	0
GCA_024749465.1	3	3	3	3	3	3	4042497	4042497	4042497	4042497	4042497	4042497	3	3847724	4042497	39.06	3847724	3847724	3.66712e+06	1	1	0
GCA_024749485.1	4	4	3	3	3	1	4134058	4134058	4132554	4132554	4132554	4058693	4	4058693	4134058	39.24	4058693	4058693	3.98536e+06	1	1	0
GCA_024749505.1	4	4	3	2	2	1	3821274	3821274	3816597	3806859	3806859	3759599	4	3759599	3821274	38.98	3759599	3759599	3.69953e+06	1	1	0
GCA_024749525.1	5	5	5	4	3	3	4174371	4174371	4174371	4168293	4153748	4153748	5	3860314	4174371	39.03	3860314	3860314	3.58307e+06	1	1	0
GCA_024749545.1	4	4	4	4	1	1	4032751	4032751	4032751	4032751	3980536	3980536	4	3980536	4032751	38.91	3980536	3980536	3929229	1	1	0
GCA_024749605.1	4	4	4	3	3	3	4231594	4231594	4231594	4224298	4224298	4224298	4	3964603	4231594	39.1	3964603	3964603	3.72261e+06	1	1	0
GCA_024749625.1	5	5	5	5	4	3	4300556	4300556	4300556	4300556	4289312	4257153	5	4039002	4300556	39.14	4039002	4039002	3.79918e+06	1	1	0
GCA_024749645.1	4	4	4	2	2	2	3919146	3919146	3919146	3904483	3904483	3904483	4	3810521	3919146	39.14	3810521	3810521	3.70719e+06	1	1	0
GCA_024749665.1	4	4	4	3	2	2	4217635	4217635	4217635	4212233	4201149	4201149	4	4131051	4217635	39.1	4131051	4131051	4.04745e+06	1	1	0
GCA_024749685.1	3	3	3	2	2	2	4003784	4003784	4003784	3995052	3995052	3995052	3	3923642	4003784	38.97	3923642	3923642	3.8464e+06	1	1	0
GCA_024749745.1	3	3	3	3	2	2	4171442	4171442	4171442	4171442	4160358	4160358	3	4090260	4171442	39.07	4090260	4090260	4.01187e+06	1	1	0
GCA_024749765.1	3	3	3	3	2	2	4171425	4171425	4171425	4171425	4160341	4160341	3	4090243	4171425	39.07	4090243	4090243	4.01185e+06	1	1	0
GCA_024800505.1	3	3	3	3	1	1	3943705	3943705	3943705	3943705	3921320	3921320	3	3921320	3943705	39.05	3921320	3921320	3.89913e+06	1	1	0
GCA_024922185.2	2	2	2	2	1	1	3976544	3976544	3976544	3976544	3957770	3957770	2	3957770	3976544	38.92	3957770	3957770	3.93917e+06	1	1	0
GCA_025258705.1	5	5	3	3	3	3	4473711	4473711	4467765	4467765	4467765	4467765	5	4089165	4473711	39.09	4089165	4089165	3.76236e+06	1	1	0
GCA_025258745.1	3	3	3	3	3	3	4471416	4471416	4471416	4471416	4471416	4471416	3	4091603	4471416	39.1	4091603	4091603	3.76894e+06	1	1	0
GCA_025258765.1	3	3	3	2	2	2	4437104	4437104	4437104	4427169	4427169	4427169	3	4091451	4437104	39.08	4091451	4091451	3.79815e+06	1	1	0
GCA_025258785.1	3	3	3	3	3	3	4484114	4484114	4484114	4484114	4484114	4484114	3	4095798	4484114	39.11	4095798	4095798	3.76719e+06	1	1	0
GCA_025258805.1	3	3	3	3	3	3	4477086	4477086	4477086	4477086	4477086	4477086	3	4091503	4477086	39.09	4091503	4091503	3.76484e+06	1	1	0
GCA_025258845.1	3	3	3	2	2	2	4438104	4438104	4438104	4428169	4428169	4428169	3	4092451	4438104	39.08	4092451	4092451	3799136	1	1	0
GCA_025264005.1	7	7	4	4	3	3	3841944	3841944	3834877	3834877	3821438	3821438	7	3686394	3841944	39.21	3686394	3686394	3539726	1	1	0
GCA_025369955.1	3	3	3	3	3	3	4478641	4478641	4478641	4478641	4478641	4478641	3	4092895	4478641	39.09	4092895	4092895	3.7661e+06	1	1	0
GCA_025402915.1	2	2	2	2	2	2	4048081	4048081	4048081	4048081	4048081	4048081	2	3937114	4048081	39.12	3937114	3937114	3.83223e+06	1	1	0
GCA_025722955.1	4	4	3	3	2	2	4080298	4080298	4078026	4078026	4067059	4067059	4	4000035	4080298	39.04	4000035	4000035	3.92248e+06	1	1	0
GCA_025853895.1	2	2	2	2	1	1	3975384	3975384	3975384	3975384	3955717	3955717	2	3955717	3975384	38.89	3955717	3955717	3.93624e+06	1	1	0
GCA_025853915.1	2	2	2	2	1	1	3981503	3981503	3981503	3981503	3961836	3961836	2	3961836	3981503	38.93	3961836	3961836	3.94236e+06	1	1	0
GCA_025853935.1	2	2	2	2	1	1	3981538	3981538	3981538	3981538	3961871	3961871	2	3961871	3981538	38.93	3961871	3961871	3.9424e+06	1	1	0
GCA_025853955.1	2	2	2	2	1	1	3981111	3981111	3981111	3981111	3961448	3961448	2	3961448	3981111	38.92	3961448	3961448	3.94198e+06	1	1	0
GCA_025853975.1	2	2	2	2	1	1	3985873	3985873	3985873	3985873	3966206	3966206	2	3966206	3985873	38.93	3966206	3966206	3.94673e+06	1	1	0
GCA_025853995.1	3	3	3	3	2	2	4135958	4135958	4135958	4135958	4124333	4124333	3	4057314	4135958	38.92	4057314	4057314	3981284	1	1	0
GCA_025854015.1	3	3	3	3	2	2	4141496	4141496	4141496	4141496	4129871	4129871	3	4062852	4141496	38.91	4062852	4062852	3.98682e+06	1	1	0
GCA_025854035.1	2	2	2	2	2	2	3980384	3980384	3980384	3980384	3980384	3980384	2	3870190	3980384	39.01	3870190	3870190	3.7661e+06	1	1	0
GCA_025854055.1	2	2	2	2	1	1	3975640	3975640	3975640	3975640	3955973	3955973	2	3955973	3975640	38.89	3955973	3955973	3.9365e+06	1	1	0
GCA_025854075.1	2	2	2	2	1	1	3979211	3979211	3979211	3979211	3959544	3959544	2	3959544	3979211	38.89	3959544	3959544	3.94007e+06	1	1	0
GCA_025854095.1	2	2	2	2	2	2	3981935	3981935	3981935	3981935	3981935	3981935	2	3871741	3981935	39.02	3871741	3871741	3.76765e+06	1	1	0
GCA_025854115.1	2	2	2	2	1	1	3985960	3985960	3985960	3985960	3966293	3966293	2	3966293	3985960	38.93	3966293	3966293	3.94682e+06	1	1	0
GCA_025854135.1	2	2	2	2	1	1	3996530	3996530	3996530	3996530	3976868	3976868	2	3976868	3996530	38.93	3976868	3976868	3.9574e+06	1	1	0
GCA_025854315.1	1	1	1	1	1	1	3917600	3917600	3917600	3917600	3917600	3917600	1	3917600	3917600	39.04	3917600	3917600	3917600	1	1	0
GCA_025916215.1	2	2	2	2	2	2	4177627	4177627	4177627	4177627	4177627	4177627	2	4105371	4177627	38.91	4105371	4105371	4.03561e+06	1	1	0
GCA_026062515.1	7	7	7	6	5	5	4422798	4422798	4422798	4416720	4403768	4403768	7	3983259	4422798	38.86	3983259	3983259	3.59816e+06	1	1	0
GCA_027239755.1	4	4	4	4	4	3	4081411	4081411	4081411	4081411	4081411	4049728	4	3828778	4081411	39.06	3828778	3828778	3.59827e+06	1	1	0
GCA_027558855.1	1	1	1	1	1	1	3977231	3977231	3977231	3977231	3977231	3977231	1	3977231	3977231	38.91	3977231	3977231	3977231	1	1	0
GCA_027943685.1	4	4	4	3	2	2	4030153	4030153	4030153	4021422	4010636	4010636	4	3938810	4030153	38.91	3938810	3938810	3.85087e+06	1	1	0
GCA_028201495.1	3	3	3	2	2	2	4129776	4129776	4129776	4121045	4121045	4121045	3	3951602	4129776	39.17	3951602	3951602	3.78809e+06	1	1	0
GCA_028370175.1	2	2	2	1	1	1	4018824	4018824	4018824	4010093	4010093	4010093	2	4010093	4018824	39.19	4010093	4010093	4.0014e+06	1	1	0
GCA_028548795.2	2	2	2	2	2	2	4187099	4187099	4187099	4187099	4187099	4187099	2	4075106	4187099	38.93	4075106	4075106	3969104	1	1	0
GCA_028583505.1	2	2	2	2	2	2	4078713	4078713	4078713	4078713	4078713	4078713	2	3995103	4078713	39.01	3995103	3995103	3.91492e+06	1	1	0
GCA_028622695.1	2	2	2	1	1	1	3899751	3899751	3899751	3891020	3891020	3891020	2	3891020	3899751	39.09	3891020	3891020	3.88233e+06	1	1	0
GCA_028622715.1	3	3	2	2	2	2	4075237	4075237	4072207	4072207	4072207	4072207	3	4005723	4075237	38.96	4005723	4005723	3.93848e+06	1	1	0
GCA_028622775.1	2	2	2	2	2	2	3878279	3878279	3878279	3878279	3878279	3878279	2	3805957	3878279	38.97	3805957	3805957	3.73633e+06	1	1	0
GCA_028622915.1	2	2	2	1	1	1	3867763	3867763	3867763	3857901	3857901	3857901	2	3857901	3867763	38.99	3857901	3857901	3.84809e+06	1	1	0
GCA_028634015.3	4	4	3	3	2	2	4048276	4048276	4046252	4046252	4031613	4031613	4	3924187	4048276	39.21	3924187	3924187	3.80681e+06	1	1	0
GCA_028751705.1	2	2	2	2	1	1	3905696	3905696	3905696	3905696	3894096	3894096	2	3894096	3905696	39.11	3894096	3894096	3.88256e+06	1	1	0
GCA_028752815.1	1	1	1	1	1	1	3903346	3903346	3903346	3903346	3903346	3903346	1	3903346	3903346	39.13	3903346	3903346	3903346	1	1	0
GCA_028753295.1	3	3	3	3	2	2	4101171	4101171	4101171	4101171	4090204	4090204	3	3979237	4101171	39.06	3979237	3979237	3.86396e+06	1	1	0
GCA_029223565.1	2	2	2	2	2	2	4072982	4072982	4072982	4072982	4072982	4072982	2	3999538	4072982	38.88	3999538	3999538	3.92874e+06	1	1	0
GCA_029674685.1	2	2	1	1	1	1	4159777	4159777	4155182	4155182	4155182	4155182	2	4155182	4159777	39.07	4155182	4155182	4.1506e+06	1	1	0
GCA_029713745.1	2	2	2	1	1	1	3990945	3990945	3990945	3982212	3982212	3982212	2	3982212	3990945	39.05	3982212	3982212	3.97352e+06	1	1	0
GCA_029713765.1	3	3	2	2	1	1	3875126	3875126	3872872	3872872	3855410	3855410	3	3855410	3875126	39.03	3855410	3855410	3.83587e+06	1	1	0
GCA_029713785.1	4	4	4	3	2	2	4069304	4069304	4069304	4060541	4047818	4047818	4	3977707	4069304	38.91	3977707	3977707	3.88944e+06	1	1	0
GCA_029713845.1	3	3	3	2	2	2	4081823	4081823	4081823	4072060	4072060	4072060	3	4003247	4081823	38.95	4003247	4003247	3927367	1	1	0
GCA_029713865.1	3	3	3	3	2	2	4166040	4166040	4166040	4166040	4144586	4144586	3	4033619	4166040	39.04	4033619	4033619	3.90847e+06	1	1	0
GCA_029713905.1	2	2	2	1	1	1	4005937	4005937	4005937	3997089	3997089	3997089	2	3997089	4005937	39.01	3997089	3997089	3.98828e+06	1	1	0
GCA_029713925.1	2	2	2	1	1	1	4004900	4004900	4004900	3996158	3996158	3996158	2	3996158	4004900	39.04	3996158	3996158	3.98745e+06	1	1	0
GCA_029713945.1	4	4	4	4	3	3	4192037	4192037	4192037	4192037	4174578	4174578	4	3994773	4192037	39.05	3994773	3994773	3.8109e+06	1	1	0
GCA_029713965.1	3	3	3	2	2	2	4041635	4041635	4041635	4032904	4032904	4032904	3	3962360	4041635	38.91	3962360	3962360	3.88589e+06	1	1	0
GCA_029714005.1	3	3	3	2	2	2	4113458	4113458	4113458	4104735	4104735	4104735	3	4032492	4113458	38.91	4032492	4032492	3.95441e+06	1	1	0
GCA_029714045.1	3	3	2	2	1	1	4012910	4012910	4010847	4010847	3993401	3993401	3	3993401	4012910	39	3993401	3993401	3.97406e+06	1	1	0
GCA_029714085.1	3	3	2	1	1	1	4006979	4006979	4004702	3995971	3995971	3995971	3	3995971	4006979	39.01	3995971	3995971	3.98501e+06	1	1	0
GCA_029714105.1	3	3	3	3	2	2	4029797	4029797	4029797	4029797	4012361	4012361	3	3944323	4029797	38.95	3944323	3944323	3.86189e+06	1	1	0
GCA_029714145.1	2	2	2	2	1	1	3975514	3975514	3975514	3975514	3958052	3958052	2	3958052	3975514	39.02	3958052	3958052	3.94074e+06	1	1	0
GCA_029714165.1	3	3	3	2	2	2	4109113	4109113	4109113	4100383	4100383	4100383	3	4032275	4109113	38.94	4032275	4032275	3.95802e+06	1	1	0
GCA_029748815.1	3	3	2	2	1	1	3967996	3967996	3965944	3965944	3948484	3948484	3	3948484	3967996	39.02	3948484	3948484	3.92915e+06	1	1	0
GCA_029767905.3	3	3	3	2	2	2	4104895	4104895	4104895	4096164	4096164	4096164	3	4023158	4104895	38.92	4023158	4023158	3.94437e+06	1	1	0
GCA_029774195.1	3	3	3	3	3	3	4236288	4236288	4236288	4236288	4236288	4236288	3	4057466	4236288	38.98	4057466	4057466	3890106	1	1	0
GCA_029774235.1	3	3	3	2	2	2	4094348	4094348	4094348	4085379	4085379	4085379	3	3973223	4094348	39.26	3973223	3973223	3.85877e+06	1	1	0
GCA_029774275.1	3	3	3	2	2	2	4094025	4094025	4094025	4085316	4085316	4085316	3	3973160	4094025	39.25	3973160	3973160	3.85895e+06	1	1	0
GCA_029774295.1	3	3	3	2	2	2	4093159	4093159	4093159	4084198	4084198	4084198	3	3972042	4093159	39.26	3972042	3972042	3.8576e+06	1	1	0
GCA_029774315.1	3	3	3	2	2	2	4093129	4093129	4093129	4084159	4084159	4084159	3	3972035	4093129	39.26	3972035	3972035	3.85761e+06	1	1	0
GCA_029774335.1	3	3	3	2	2	2	4093105	4093105	4093105	4084151	4084151	4084151	3	3972003	4093105	39.26	3972003	3972003	3.85758e+06	1	1	0
GCA_029774355.1	3	3	3	2	2	2	4093107	4093107	4093107	4084143	4084143	4084143	3	3971992	4093107	39.26	3971992	3971992	3.85755e+06	1	1	0
GCA_029814975.1	3	3	3	2	2	2	4094380	4094380	4094380	4085410	4085410	4085410	3	3973254	4094380	39.26	3973254	3973254	3.8588e+06	1	1	0
GCA_029931545.1	2	2	2	2	2	2	3928238	3928238	3928238	3928238	3928238	3928238	2	3773314	3928238	39.15	3773314	3773314	3630610	1	1	0
GCA_030027985.1	2	2	2	2	1	1	3923555	3923555	3923555	3923555	3908916	3908916	2	3908916	3923555	39.16	3908916	3908916	3.89439e+06	1	1	0
GCA_030028005.1	2	2	2	2	1	1	3907073	3907073	3907073	3907073	3892434	3892434	2	3892434	3907073	39.17	3892434	3892434	3.8779e+06	1	1	0
GCA_030168245.1	3	3	3	3	1	1	4012149	4012149	4012149	4012149	3985705	3985705	3	3985705	4012149	39.11	3985705	3985705	3.95952e+06	1	1	0
GCA_030168285.1	8	8	7	5	4	4	4308180	4308180	4304685	4292252	4281286	4281286	8	4000033	4308180	39.22	4000033	4000033	3.72045e+06	1	1	0
GCA_030413705.1	5	5	4	3	2	2	4229816	4229816	4227702	4221624	4205523	4205523	5	4039269	4229816	39	4039269	4039269	3.86391e+06	1	1	0
GCA_030585225.1	3	3	3	3	2	2	4073650	4073650	4073650	4073650	4062771	4062771	3	3951609	4073650	39.18	3951609	3951609	3.83629e+06	1	1	0
GCA_030585245.1	3	3	3	3	2	2	4065371	4065371	4065371	4065371	4054492	4054492	3	3943529	4065371	39.16	3943529	3943529	3.8284e+06	1	1	0
GCA_030585265.1	4	4	4	4	2	2	4003112	4003112	4003112	4003112	3972595	3972595	4	3684634	4003112	38.94	3684634	3684634	3.41233e+06	1	1	0
GCA_030585285.1	3	3	3	3	2	2	4094766	4094766	4094766	4094766	4083887	4083887	3	3972920	4094766	39.19	3972920	3972920	3.85774e+06	1	1	0
GCA_030585325.1	4	4	4	4	3	2	4062813	4062813	4062813	4062813	4051934	4019571	4	3908609	4062813	39.18	3908609	3908609	3.76358e+06	1	1	0
GCA_030585345.1	3	3	3	3	1	1	4012411	4012411	4012411	4012411	3981894	3981894	3	3981894	4012411	38.93	3981894	3981894	3.95173e+06	1	1	0
GCA_030585365.1	3	3	3	3	1	1	4059678	4059678	4059678	4059678	4029161	4029161	3	4029161	4059678	38.94	4029161	4029161	3.999e+06	1	1	0
GCA_030585385.1	3	3	3	3	1	1	4022787	4022787	4022787	4022787	3992270	3992270	3	3992270	4022787	38.94	3992270	3992270	3.96211e+06	1	1	0
GCA_030585405.1	2	2	2	2	2	1	3986828	3986828	3986828	3986828	3986828	3956311	2	3956311	3986828	38.97	3956311	3956311	3.92626e+06	1	1	0
GCA_030704325.1	2	2	2	1	1	1	3935353	3935353	3935353	3926622	3926622	3926622	2	3926622	3935353	38.99	3926622	3926622	3.91793e+06	1	1	0
GCA_030718975.1	2	2	2	2	2	2	4100367	4100367	4100367	4100367	4100367	4100367	2	4029133	4100367	38.94	4029133	4029133	3960374	1	1	0
GCA_033181005.1	2	2	2	2	2	2	4047425	4047425	4047425	4047425	4047425	4047425	2	3975597	4047425	38.92	3975597	3975597	3.90632e+06	1	1	0
GCA_033181805.1	3	3	3	3	2	2	4015100	4015100	4015100	4015100	3997638	3997638	3	3908746	4015100	38.92	3908746	3908746	3.80725e+06	1	1	0
GCA_033378915.2	2	2	2	2	1	1	4044439	4044439	4044439	4044439	4033245	4033245	2	4033245	4044439	39.05	4033245	4033245	4022113	1	1	0
GCA_034126645.2	2	2	2	2	2	2	4120089	4120089	4120089	4120089	4120089	4120089	2	4009122	4120089	39.15	4009122	4009122	3.90413e+06	1	1	0
GCA_034126905.2	2	2	2	2	2	2	4038185	4038185	4038185	4038185	4038185	4038185	2	3927218	4038185	39.21	3927218	3927218	3.82235e+06	1	1	0
GCA_034331205.2	5	5	4	4	3	3	4238657	4238657	4236632	4236632	4221993	4221993	5	4040533	4238657	39.11	4040533	4040533	3.85575e+06	1	1	0
GCA_034422775.1	10	10	5	5	4	2	4072119	4072119	4059671	4059671	4035483	3952013	10	3860344	4072119	39.21	3860344	3860344	3.66268e+06	1	1	0
GCA_034422815.1	3	3	3	3	3	3	4125814	4125814	4125814	4125814	4125814	4125814	3	3931541	4125814	38.89	3931541	3931541	3.75119e+06	1	1	0
GCA_034494405.1	5	5	4	4	4	3	4312633	4312633	4308780	4308780	4308780	4282942	5	4154379	4312633	38.93	4154379	4154379	4.00404e+06	1	1	0
GCA_035753605.1	1	1	1	1	1	1	3918444	3918444	3918444	3918444	3918444	3918444	1	3918444	3918444	38.95	3918444	3918444	3918444	1	1	0
GCA_035754475.1	1	1	1	1	1	1	3958574	3958574	3958574	3958574	3958574	3958574	1	3958574	3958574	39.04	3958574	3958574	3958574	1	1	0
GCA_035937495.1	1	1	1	1	1	1	4038658	4038658	4038658	4038658	4038658	4038658	1	4038658	4038658	38.79	4038658	4038658	4038658	1	1	0.17
GCA_036287255.1	4	4	4	3	2	2	3934477	3934477	3934477	3927593	3911790	3911790	4	3820822	3934477	38.97	3820822	3820822	3.71263e+06	1	1	0
GCA_036287275.1	4	4	4	3	2	2	4093102	4093102	4093102	4085879	4068673	4068673	4	3994026	4093102	38.94	3994026	3994026	3.89879e+06	1	1	0
GCA_036601155.1	4	4	3	1	1	1	4018113	4018113	4016146	4001395	4001395	4001395	4	4001395	4018113	39.06	4001395	4001395	3.98478e+06	1	1	0
GCA_036602705.1	3	3	2	1	1	1	4032581	4032581	4030614	4021883	4021883	4021883	3	4021883	4032581	39.03	4021883	4021883	4.01123e+06	1	1	0
GCA_036718155.2	3	3	3	2	1	1	4033449	4033449	4033449	4024486	4004850	4004850	3	4004850	4033449	38.99	4004850	4004850	3.97657e+06	1	1	0
GCA_036870965.1	7	7	2	2	1	1	3963028	3963028	3952142	3952142	3935091	3935091	7	3935091	3963028	39	3935091	3935091	3.90743e+06	1	1	0
GCA_037008665.2	5	5	4	4	3	3	4181773	4181773	4179748	4179748	4165109	4165109	5	3983649	4181773	39.08	3983649	3983649	3.79905e+06	1	1	0
GCA_037008745.2	3	3	3	3	3	3	4239050	4239050	4239050	4239050	4239050	4239050	3	4056338	4239050	39.19	4056338	4056338	3.88556e+06	1	1	0
GCA_037039675.1	1	1	1	1	1	1	3948245	3948245	3948245	3948245	3948245	3948245	1	3948245	3948245	39.07	3948245	3948245	3948245	1	1	0
GCA_037215885.1	3	3	3	2	2	2	4122404	4122404	4122404	4113673	4113673	4113673	3	4041416	4122404	38.86	4041416	4041416	3.9633e+06	1	1	0
GCA_037939845.1	3	3	3	3	3	3	3949835	3949835	3949835	3949835	3949835	3949835	3	3787180	3949835	38.99	3787180	3787180	3.63458e+06	1	1	0
GCA_038069235.2	3	3	3	3	2	2	4026995	4026995	4026995	4026995	4009533	4009533	3	3933474	4026995	38.9	3933474	3933474	3.84364e+06	1	1	0
GCA_038069255.2	3	3	3	3	2	2	4026412	4026412	4026412	4026412	4008950	4008950	3	3936628	4026412	38.9	3936628	3936628	3.85022e+06	1	1	0
GCA_038418265.2	2	2	2	1	1	1	3942483	3942483	3942483	3933752	3933752	3933752	2	3933752	3942483	39.01	3933752	3933752	3.92506e+06	1	1	0
GCA_038418365.2	3	3	2	2	2	2	4087516	4087516	4085492	4085492	4085492	4085492	3	3980841	4087516	39.18	3980841	3980841	3.87963e+06	1	1	0
GCA_038441195.1	4	4	4	3	3	3	4112771	4112771	4112771	4103801	4103801	4103801	4	3922459	4112771	39.08	3922459	3922459	3.74516e+06	1	1	0
GCA_038441205.1	4	4	4	3	3	3	4224788	4224788	4224788	4215818	4215818	4215818	4	4034054	4224788	39.04	4034054	4034054	3856051	1	1	0
GCA_038441215.1	3	3	3	3	3	3	4303228	4303228	4303228	4303228	4303228	4303228	3	4102098	4303228	39.04	4102098	4102098	3.91512e+06	1	1	0
GCA_038441225.1	2	2	2	2	1	1	3931757	3931757	3931757	3931757	3912496	3912496	2	3912496	3931757	39.03	3912496	3912496	3.89342e+06	1	1	0
GCA_038441235.1	3	3	3	2	2	2	4124926	4124926	4124926	4116195	4116195	4116195	3	4028712	4124926	38.94	4028712	4028712	3936616	1	1	0
GCA_038441245.1	2	2	2	1	1	1	4106504	4106504	4106504	4097773	4097773	4097773	2	4097773	4106504	39.06	4097773	4097773	4.08908e+06	1	1	0
GCA_038441255.1	3	3	3	3	2	2	4008400	4008400	4008400	4008400	3990697	3990697	3	3879730	4008400	39.14	3879730	3879730	3.75834e+06	1	1	0
GCA_038441325.1	6	6	5	4	3	3	4351879	4351879	4348911	4342403	4331512	4331512	6	3964944	4351879	39.09	3964944	3964944	3630978	1	1	0
GCA_038442095.1	5	5	5	3	3	3	4181264	4181264	4181264	4168165	4168165	4168165	5	3816144	4181264	39.1	3816144	3816144	3.50128e+06	1	1	0
GCA_038442125.1	3	3	3	2	2	2	3986183	3986183	3986183	3978365	3978365	3978365	3	3888287	3986183	39.07	3888287	3888287	3.79485e+06	1	1	0
GCA_038522965.2	2	2	2	2	2	2	3996574	3996574	3996574	3996574	3996574	3996574	2	3889148	3996574	39.1	3889148	3889148	3.7875e+06	1	1	0
GCA_038627255.2	2	2	2	2	2	2	3992193	3992193	3992193	3992193	3992193	3992193	2	3884767	3992193	39.1	3884767	3884767	3.78312e+06	1	1	0
GCA_038627275.2	2	2	2	2	2	2	4002559	4002559	4002559	4002559	4002559	4002559	2	3895133	4002559	39.09	3895133	3895133	3.79347e+06	1	1	0
GCA_038627335.2	4	4	4	4	3	3	4261453	4261453	4261453	4261453	4240904	4240904	4	4055299	4261453	39.19	4055299	4055299	3.86336e+06	1	1	0
GCA_038983805.1	3	3	3	2	2	2	4052769	4052769	4052769	4044038	4044038	4044038	3	3957714	4052769	38.92	3957714	3957714	3866746	1	1	0
GCA_038985835.1	2	2	2	2	2	2	4147067	4147067	4147067	4147067	4147067	4147067	2	4034913	4147067	39.09	4034913	4034913	3.92883e+06	1	1	0
GCA_038987955.1	2	2	2	2	1	1	4155429	4155429	4155429	4155429	4144235	4144235	2	4144235	4155429	38.99	4144235	4144235	4.1331e+06	1	1	0
GCA_038990075.1	5	5	2	2	1	1	3915614	3915614	3906009	3906009	3893302	3893302	5	3893302	3915614	38.97	3893302	3893302	3871167	1	1	0
GCA_038992355.1	2	2	2	2	2	2	4022530	4022530	4022530	4022530	4022530	4022530	2	3950277	4022530	38.96	3950277	3950277	3.88062e+06	1	1	0
GCA_038993615.1	3	3	3	2	2	2	4042023	4042023	4042023	4033292	4033292	4033292	3	3962015	4042023	38.93	3962015	3962015	3.88487e+06	1	1	0
GCA_038995905.1	3	3	3	3	2	2	4061700	4061700	4061700	4061700	4050551	4050551	3	3938025	4061700	39.08	3938025	3938025	3.82126e+06	1	1	0
GCA_038998165.1	2	2	2	2	1	1	4009003	4009003	4009003	4009003	3997810	3997810	2	3997810	4009003	39.01	3997810	3997810	3.98668e+06	1	1	0
GCA_039518815.2	2	2	2	1	1	1	3908574	3908574	3908574	3899843	3899843	3899843	2	3899843	3908574	39	3899843	3899843	3891151	1	1	0
GCA_039545565.1	6	6	3	2	2	2	4220591	4220591	4214160	4205429	4205429	4205429	6	4111123	4220591	39.12	4111123	4111123	4.00662e+06	1	1	0
GCA_039566025.1	2	2	2	1	1	1	3983165	3983165	3983165	3974434	3974434	3974434	2	3974434	3983165	39	3974434	3974434	3.96574e+06	1	1	0
GCA_039654205.1	5	5	4	4	3	3	4187143	4187143	4185118	4185118	4170479	4170479	5	3989019	4187143	39.1	3989019	3989019	3.8044e+06	1	1	0
GCA_039779435.1	3	3	3	3	2	2	4061385	4061385	4061385	4061385	4043744	4043744	3	3969673	4061385	39.12	3969673	3969673	3.88146e+06	1	1	0
GCA_039780165.1	4	4	3	1	1	1	4112033	4112033	4108033	4089266	4089266	4089266	4	4089266	4112033	39.22	4089266	4089266	4.06667e+06	1	1	0
GCA_040267665.1	1	1	1	1	1	1	4001356	4001356	4001356	4001356	4001356	4001356	1	4001356	4001356	39	4001356	4001356	4001356	1	1	0
GCA_040357515.1	3	3	3	2	2	2	3929102	3929102	3929102	3921506	3921506	3921506	3	3806806	3929102	39.1	3806806	3806806	3.69168e+06	1	1	0
GCA_040529205.1	1	1	1	1	1	1	4001362	4001362	4001362	4001362	4001362	4001362	1	4001362	4001362	39	4001362	4001362	4001362	1	1	0
GCA_040529215.1	1	1	1	1	1	1	4001355	4001355	4001355	4001355	4001355	4001355	1	4001355	4001355	39	4001355	4001355	4001355	1	1	0
GCA_040529225.1	1	1	1	1	1	1	4000167	4000167	4000167	4000167	4000167	4000167	1	4000167	4000167	39	4000167	4000167	4000167	1	1	0
GCA_040529235.1	1	1	1	1	1	1	4000832	4000832	4000832	4000832	4000832	4000832	1	4000832	4000832	39	4000832	4000832	4000832	1	1	0
GCA_040529255.1	1	1	1	1	1	1	4001326	4001326	4001326	4001326	4001326	4001326	1	4001326	4001326	39	4001326	4001326	4001326	1	1	0
GCA_040529265.1	1	1	1	1	1	1	4001326	4001326	4001326	4001326	4001326	4001326	1	4001326	4001326	39	4001326	4001326	4001326	1	1	0
GCA_040529275.1	1	1	1	1	1	1	4001363	4001363	4001363	4001363	4001363	4001363	1	4001363	4001363	39	4001363	4001363	4001363	1	1	0
GCA_040529285.1	1	1	1	1	1	1	4001356	4001356	4001356	4001356	4001356	4001356	1	4001356	4001356	39	4001356	4001356	4001356	1	1	0
GCA_040529295.1	1	1	1	1	1	1	4001338	4001338	4001338	4001338	4001338	4001338	1	4001338	4001338	39	4001338	4001338	4001338	1	1	0
GCA_040529305.1	1	1	1	1	1	1	4001356	4001356	4001356	4001356	4001356	4001356	1	4001356	4001356	39	4001356	4001356	4001356	1	1	0
GCA_040529315.1	1	1	1	1	1	1	4001338	4001338	4001338	4001338	4001338	4001338	1	4001338	4001338	39	4001338	4001338	4001338	1	1	0
GCA_040529325.1	1	1	1	1	1	1	4001356	4001356	4001356	4001356	4001356	4001356	1	4001356	4001356	39	4001356	4001356	4001356	1	1	0
GCA_040536855.1	3	3	3	2	2	2	4070435	4070435	4070435	4061704	4061704	4061704	3	3989450	4070435	38.93	3989450	3989450	3.91138e+06	1	1	0
GCA_040536945.1	1	1	1	1	1	1	4001363	4001363	4001363	4001363	4001363	4001363	1	4001363	4001363	39	4001363	4001363	4001363	1	1	0
GCA_040536955.1	1	1	1	1	1	1	4001346	4001346	4001346	4001346	4001346	4001346	1	4001346	4001346	39	4001346	4001346	4001346	1	1	0
GCA_040536965.1	1	1	1	1	1	1	4001355	4001355	4001355	4001355	4001355	4001355	1	4001355	4001355	39	4001355	4001355	4001355	1	1	0
GCA_040543095.1	4	4	3	2	2	2	4027976	4027976	4025699	4017448	4017448	4017448	4	3937054	4027976	38.93	3937054	3937054	3.84981e+06	1	1	0
GCA_040703085.1	3	3	3	2	2	2	4053060	4053060	4053060	4044809	4044809	4044809	3	3964414	4053060	38.93	3964414	3964414	3.87932e+06	1	1	0
GCA_040822125.1	3	3	3	2	2	2	3900293	3900293	3900293	3892697	3892697	3892697	3	3778202	3900293	39.02	3778202	3778202	3.66331e+06	1	1	0
GCA_040822385.1	4	4	3	3	2	2	3879078	3879078	3874434	3874434	3862249	3862249	4	3752758	3879078	39.05	3752758	3752758	3.63369e+06	1	1	0
GCA_040822395.1	3	3	3	2	2	2	3900591	3900591	3900591	3892995	3892995	3892995	3	3777571	3900591	39.01	3777571	3777571	3.66186e+06	1	1	0
GCA_040822405.1	3	3	3	2	2	2	4122556	4122556	4122556	4113825	4113825	4113825	3	4027481	4122556	38.81	4027481	4027481	3.93643e+06	1	1	0
GCA_040822435.1	1	1	1	1	1	1	3830155	3830155	3830155	3830155	3830155	3830155	1	3830155	3830155	39.14	3830155	3830155	3830155	1	1	0
GCA_040834015.1	5	5	3	2	2	2	4198773	4198773	4194347	4185616	4185616	4185616	5	4089412	4198773	39.09	4089412	4089412	3.98512e+06	1	1	0
GCA_040930415.1	3	3	3	1	1	1	3850846	3850846	3850846	3833964	3833964	3833964	3	3833964	3850846	39	3833964	3833964	3.81719e+06	1	1	0
GCA_041004195.1	3	3	3	2	2	2	4041732	4041732	4041732	4033001	4033001	4033001	3	3960744	4041732	38.93	3960744	3960744	3.88269e+06	1	1	0
GCA_041014305.2	3	3	3	3	2	2	4100405	4100405	4100405	4100405	4089111	4089111	3	4008721	4100405	38.93	4008721	4008721	3.92069e+06	1	1	0
GCA_041154775.1	1	1	1	1	1	1	4015141	4015141	4015141	4015141	4015141	4015141	1	4015141	4015141	39.32	4015141	4015141	4015141	1	1	0
GCA_041154785.1	1	1	1	1	1	1	3901334	3901334	3901334	3901334	3901334	3901334	1	3901334	3901334	39.11	3901334	3901334	3901334	1	1	0
GCA_041154795.1	1	1	1	1	1	1	4004317	4004317	4004317	4004317	4004317	4004317	1	4004317	4004317	39.11	4004317	4004317	4004317	1	1	0
GCA_041154805.1	1	1	1	1	1	1	3984996	3984996	3984996	3984996	3984996	3984996	1	3984996	3984996	39.17	3984996	3984996	3984996	1	1	0
GCA_041154815.1	1	1	1	1	1	1	3851951	3851951	3851951	3851951	3851951	3851951	1	3851951	3851951	38.92	3851951	3851951	3851951	1	1	0
GCA_041154825.1	1	1	1	1	1	1	3881570	3881570	3881570	3881570	3881570	3881570	1	3881570	3881570	39.04	3881570	3881570	3881570	1	1	0
GCA_041154835.1	1	1	1	1	1	1	3890845	3890845	3890845	3890845	3890845	3890845	1	3890845	3890845	39.1	3890845	3890845	3890845	1	1	0
GCA_041154845.1	2	2	2	2	2	2	4217869	4217869	4217869	4217869	4217869	4217869	2	4033665	4217869	39.15	4033665	4033665	3.86555e+06	1	1	0
GCA_041154855.1	1	1	1	1	1	1	4156272	4156272	4156272	4156272	4156272	4156272	1	4156272	4156272	39.13	4156272	4156272	4156272	1	1	0
GCA_041154875.1	1	1	1	1	1	1	3983760	3983760	3983760	3983760	3983760	3983760	1	3983760	3983760	39.27	3983760	3983760	3983760	1	1	0
GCA_041927285.1	3	3	3	2	1	1	4160607	4160607	4160607	4155326	4139231	4139231	3	4139231	4160607	39.3	4139231	4139231	4.11803e+06	1	1	0
GCA_042140285.1	4	4	4	3	2	2	4067855	4067855	4067855	4058650	4034338	4034338	4	3919491	4067855	39.08	3919491	3919491	3.77995e+06	1	1	0
GCA_042140325.1	3	3	3	3	2	2	4084101	4084101	4084101	4084101	4067345	4067345	3	3953664	4084101	39	3953664	3953664	3.83063e+06	1	1	0
GCA_042140455.1	3	3	3	2	2	2	4123227	4123227	4123227	4115664	4115664	4115664	3	3936472	4123227	38.95	3936472	3936472	3.76598e+06	1	1	0
GCA_042140485.1	3	3	3	3	1	1	4011868	4011868	4011868	4011868	3978798	3978798	3	3978798	4011868	38.91	3978798	3978798	3.94614e+06	1	1	0
GCA_042140495.1	3	3	3	3	1	1	4050727	4050727	4050727	4050727	4017515	4017515	3	4017515	4050727	38.89	4017515	4017515	3.98471e+06	1	1	0
GCA_042140525.1	3	3	3	3	2	2	3960155	3960155	3960155	3960155	3944060	3944060	3	3837133	3960155	39.15	3837133	3837133	3.72089e+06	1	1	0
GCA_042140575.1	3	3	3	2	2	2	4003044	4003044	4003044	3994133	3994133	3994133	3	3917480	4003044	38.99	3917480	3917480	3.83523e+06	1	1	0
GCA_042140585.1	4	4	4	2	2	2	3985194	3985194	3985194	3967552	3967552	3967552	4	3898494	3985194	39.04	3898494	3898494	3.81492e+06	1	1	0
GCA_042141115.1	3	3	3	3	1	1	3948403	3948403	3948403	3948403	3914702	3914702	3	3914702	3948403	38.86	3914702	3914702	3.88143e+06	1	1	0
GCA_042141315.1	3	3	3	3	1	1	3952552	3952552	3952552	3952552	3918551	3918551	3	3918551	3952552	38.86	3918551	3918551	3.88499e+06	1	1	0
GCA_042141555.1	4	4	4	4	1	1	4021787	4021787	4021787	4021787	3965673	3965673	4	3965673	4021787	38.84	3965673	3965673	3.91061e+06	1	1	0
GCA_042142205.1	4	4	4	3	3	3	4201067	4201067	4201067	4193213	4193213	4193213	4	3936621	4201067	38.91	3936621	3936621	3.69746e+06	1	1	0
GCA_042142835.1	2	2	2	2	2	2	4195070	4195070	4195070	4195070	4195070	4195070	2	4011405	4195070	39.04	4011405	4011405	3.84382e+06	1	1	0
GCA_042143465.1	8	8	7	6	3	3	4018098	4018098	4013544	4007466	3965746	3965746	8	3716662	4018098	39.16	3716662	3716662	3445779	1	1	0
GCA_042144055.1	4	4	4	2	2	2	3829008	3829008	3829008	3813375	3813375	3813375	4	3712652	3829008	39.16	3712652	3712652	3.60251e+06	1	1	0
GCA_042145845.1	4	4	4	4	3	3	4126723	4126723	4126723	4126723	4115756	4115756	4	3934575	4126723	39.12	3934575	3934575	3.75551e+06	1	1	0
GCA_042146535.1	1	1	1	1	1	1	3866866	3866866	3866866	3866866	3866866	3866866	1	3866866	3866866	39.12	3866866	3866866	3866866	1	1	0
GCA_042147245.1	3	3	3	2	2	2	3981248	3981248	3981248	3972480	3972480	3972480	3	3893290	3981248	38.96	3893290	3893290	3.80887e+06	1	1	0
GCA_042147895.1	6	6	6	5	2	2	4091854	4091854	4091854	4085074	4037812	4037812	6	3972067	4091854	38.96	3972067	3972067	3.85704e+06	1	1	0
GCA_042148545.1	6	6	6	5	4	4	3898926	3898926	3898926	3893645	3877550	3877550	6	3642404	3898926	39.04	3642404	3642404	3.4079e+06	1	1	0
GCA_042149195.1	4	4	4	4	3	3	4050525	4050525	4050525	4050525	4039558	4039558	4	3847518	4050525	39.04	3847518	3847518	3.65938e+06	1	1	0
GCA_042149725.1	5	5	5	5	3	3	4145454	4145454	4145454	4145454	4115169	4115169	5	3934340	4145454	39.02	3934340	3934340	3.73817e+06	1	1	0
GCA_042151085.1	7	7	7	6	4	3	4137159	4137159	4137159	4127652	4095977	4061171	7	3893825	4137159	39	3893825	3893825	3.66879e+06	1	1	0
GCA_042151695.1	3	3	3	2	2	2	3851378	3851378	3851378	3844558	3844558	3844558	3	3728679	3851378	39.01	3728679	3728679	3.61339e+06	1	1	0
GCA_042152325.1	1	1	1	1	1	1	3862503	3862503	3862503	3862503	3862503	3862503	1	3862503	3862503	39.05	3862503	3862503	3862503	1	1	0
GCA_042153585.1	5	5	5	4	3	2	4253106	4253106	4253106	4243468	4224977	4176837	5	4030440	4253106	38.88	4030440	4030440	3.82512e+06	1	1	0
GCA_042474915.1	5	5	5	5	3	3	3931795	3931795	3931795	3931795	3908930	3908930	5	3749633	3931795	39.25	3749633	3749633	3.57964e+06	1	1	0
GCA_042478285.1	2	2	2	2	2	2	4160289	4160289	4160289	4160289	4160289	4160289	2	3844255	4160289	38.99	3844255	3844255	3.57624e+06	1	1	0
GCA_043038945.1	4	4	4	3	3	3	4148496	4148496	4148496	4143006	4143006	4143006	4	3933711	4148496	39.06	3933711	3933711	3735689	1	1	0
GCA_043039655.1	3	3	3	3	3	3	4169509	4169509	4169509	4169509	4169509	4169509	3	3981017	4169509	39.12	3981017	3981017	3.80544e+06	1	1	0
GCA_043040285.1	1	1	1	1	1	1	4035273	4035273	4035273	4035273	4035273	4035273	1	4035273	4035273	39.07	4035273	4035273	4035273	1	1	0
GCA_043040895.1	1	1	1	1	1	1	3908238	3908238	3908238	3908238	3908238	3908238	1	3908238	3908238	38.92	3908238	3908238	3908238	1	1	0
GCA_043041525.1	1	1	1	1	1	1	3870104	3870104	3870104	3870104	3870104	3870104	1	3870104	3870104	39.07	3870104	3870104	3870104	1	1	0
GCA_043042175.1	2	2	2	2	2	2	4136296	4136296	4136296	4136296	4136296	4136296	2	4058765	4136296	39	4058765	4058765	3.98414e+06	1	1	0
GCA_043042805.1	1	1	1	1	1	1	3942255	3942255	3942255	3942255	3942255	3942255	1	3942255	3942255	39.01	3942255	3942255	3942255	1	1	0
GCA_043043455.1	2	2	2	2	2	2	3982408	3982408	3982408	3982408	3982408	3982408	2	3903470	3982408	38.93	3903470	3903470	3.82766e+06	1	1	0
GCA_043044125.1	3	3	3	3	3	3	3877474	3877474	3877474	3877474	3877474	3877474	3	3717899	3877474	38.91	3717899	3717899	3.56818e+06	1	1	0
GCA_043044755.1	2	2	2	2	2	2	4039169	4039169	4039169	4039169	4039169	4039169	2	3981470	4039169	39.11	3981470	3981470	3.92542e+06	1	1	0
GCA_043045365.1	1	1	1	1	1	1	4004927	4004927	4004927	4004927	4004927	4004927	1	4004927	4004927	39.22	4004927	4004927	4004927	1	1	0
GCA_043046095.1	2	2	2	2	2	2	4202861	4202861	4202861	4202861	4202861	4202861	2	4150573	4202861	38.93	4150573	4150573	4099586	1	1	0
GCA_043046865.1	2	2	2	2	2	2	3981179	3981179	3981179	3981179	3981179	3981179	2	3903648	3981179	38.99	3903648	3903648	3.82914e+06	1	1	0
GCA_043047475.1	1	1	1	1	1	1	3962501	3962501	3962501	3962501	3962501	3962501	1	3962501	3962501	39.13	3962501	3962501	3962501	1	1	0
GCA_043048185.1	4	4	4	3	2	1	3788730	3788730	3788730	3782794	3770323	3723049	4	3723049	3788730	39	3723049	3723049	3.65915e+06	1	1	0
GCA_043048875.1	1	1	1	1	1	1	4150697	4150697	4150697	4150697	4150697	4150697	1	4150697	4150697	39.11	4150697	4150697	4150697	1	1	0
GCA_043049525.1	3	3	3	3	3	3	4204357	4204357	4204357	4204357	4204357	4204357	3	4014535	4204357	39.03	4014535	4014535	3.83771e+06	1	1	0
GCA_043050195.1	3	3	3	3	3	3	4152851	4152851	4152851	4152851	4152851	4152851	3	3964354	4152851	39.01	3964354	3964354	3.78883e+06	1	1	0
GCA_043050845.1	3	3	3	3	3	3	3833524	3833524	3833524	3833524	3833524	3833524	3	3673121	3833524	39.17	3673121	3673121	3.52288e+06	1	1	0
GCA_043051495.1	3	3	3	3	3	3	4288354	4288354	4288354	4288354	4288354	4288354	3	4105339	4288354	39.12	4105339	4105339	3.93422e+06	1	1	0
GCA_043052145.1	3	3	3	3	2	2	4153890	4153890	4153890	4153890	4134880	4134880	3	3929767	4153890	39	3929767	3929767	3.72795e+06	1	1	0
GCA_043052795.1	1	1	1	1	1	1	4029521	4029521	4029521	4029521	4029521	4029521	1	4029521	4029521	39.02	4029521	4029521	4029521	1	1	0
GCA_043053445.1	2	2	2	1	1	1	3928740	3928740	3928740	3920015	3920015	3920015	2	3920015	3928740	39.04	3920015	3920015	3.91133e+06	1	1	0
GCA_043054075.1	3	3	3	3	3	3	4122347	4122347	4122347	4122347	4122347	4122347	3	3934450	4122347	39.06	3934450	3934450	3.75953e+06	1	1	0
GCA_043054745.1	1	1	1	1	1	1	3979456	3979456	3979456	3979456	3979456	3979456	1	3979456	3979456	39.1	3979456	3979456	3979456	1	1	0
GCA_043055495.1	1	1	1	1	1	1	4048509	4048509	4048509	4048509	4048509	4048509	1	4048509	4048509	39.02	4048509	4048509	4048509	1	1	0
GCA_043056065.1	2	2	2	2	2	2	4054483	4054483	4054483	4054483	4054483	4054483	2	3943518	4054483	39.11	3943518	3943518	3.83863e+06	1	1	0
GCA_043056915.1	1	1	1	1	1	1	3810711	3810711	3810711	3810711	3810711	3810711	1	3810711	3810711	38.96	3810711	3810711	3810711	1	1	0
GCA_043451925.1	3	3	3	3	3	3	3977816	3977816	3977816	3977816	3977816	3977816	3	3784191	3977816	38.85	3784191	3784191	3.6049e+06	1	1	0
GCA_043571745.1	2	2	2	2	2	2	4120870	4120870	4120870	4120870	4120870	4120870	2	4042586	4120870	38.83	4042586	4042586	3.96728e+06	1	1	0
GCA_043572315.1	2	2	2	2	2	2	3971545	3971545	3971545	3971545	3971545	3971545	2	3856874	3971545	39.1	3856874	3856874	3.74882e+06	1	1	0
GCA_043572945.1	2	2	2	2	2	2	3971459	3971459	3971459	3971459	3971459	3971459	2	3856788	3971459	39.1	3856788	3856788	3748739	1	1	0
GCA_043950125.1	4	4	4	3	3	3	4111736	4111736	4111736	4104492	4104492	4104492	4	3923099	4111736	39.03	3923099	3923099	3747330	1	1	0
GCA_900088705.1	2	2	2	1	1	1	4050765	4050765	4050765	4042750	4042750	4042750	2	4042750	4050765	39.08	4042750	4042750	4.03477e+06	1	1	0
GCA_900478145.1	1	1	1	1	1	1	4044162	4044162	4044162	4044162	4044162	4044162	1	4044162	4044162	39.22	4044162	4044162	4044162	1	1	0

## Sheet: Supplementary Table S1c
Supplementary Table S1c: Genome Assembly Completeness Statistics
Genomes	Complete BUSCOs (C)#	Complete BUSCOs (C)%	Complete and Single-copy BUSCOs (S)#	Complete and Single-copy BUSCOs (S)%	Complete and Duplicated BUSCOs (D)#	Complete and Duplicated BUSCOs (D)%	Fragmented BUSCOs (F)#	Fragmented BUSCOs (F)%	Missing BUSCOs (M)#	Missing BUSCOs (M)%	Total BUSCO Groups (n)
GCA_000186665.4	1476	99.3	1475	99.3	1	0.1	6	0.4	4	0.3	1486
GCA_000695855.3	1478	99.5	1477	99.4	1	0.1	7	0.5	1	0.1	1486
GCA_000746605.1	1483	99.8	1471	99.0	12	0.8	2	0.1	1	0.1	1486
GCA_000746645.1	1477	99.4	1473	99.1	4	0.3	6	0.4	3	0.2	1486
GCA_000786735.1	1479	99.5	1477	99.4	2	0.1	5	0.3	2	0.1	1486
GCA_000794125.2	1482	99.7	1481	99.7	1	0.1	3	0.2	1	0.1	1486
GCA_000814345.1	1475	99.3	1474	99.2	1	0.1	5	0.3	6	0.4	1486
GCA_000828935.1	1481	99.7	1480	99.6	1	0.1	4	0.3	1	0.1	1486
GCA_000830055.1	1481	99.7	1480	99.6	1	0.1	4	0.3	1	0.1	1486
GCA_000963815.1	1481	99.7	1480	99.6	1	0.1	4	0.3	1	0.1	1486
GCA_001026965.1	1481	99.7	1480	99.6	1	0.1	4	0.3	1	0.1	1486
GCA_001077555.2	1481	99.7	1479	99.5	2	0.1	4	0.3	1	0.1	1486
GCA_001077655.1	1480	99.6	1479	99.5	1	0.1	4	0.3	2	0.1	1486
GCA_001077675.1	1480	99.6	1479	99.5	1	0.1	4	0.3	2	0.1	1486
GCA_001077965.2	1475	99.3	1474	99.2	1	0.1	7	0.5	4	0.3	1486
GCA_001261895.2	1481	99.7	1480	99.6	1	0.1	3	0.2	2	0.1	1486
GCA_001399655.1	1479	99.5	1476	99.3	3	0.2	5	0.3	2	0.1	1486
GCA_001514375.1	1479	99.5	1478	99.5	1	0.1	6	0.4	1	0.1	1486
GCA_001517645.1	1483	99.8	1482	99.7	1	0.1	2	0.1	1	0.1	1486
GCA_001543995.1	1478	99.5	1475	99.3	3	0.2	6	0.4	2	0.1	1486
GCA_001573065.1	1471	99.0	1470	98.9	1	0.1	6	0.4	9	0.6	1486
GCA_001573085.1	1477	99.4	1476	99.3	1	0.1	6	0.4	3	0.2	1486
GCA_001573105.1	1479	99.5	1478	99.5	1	0.1	6	0.4	1	0.1	1486
GCA_001573125.1	1482	99.7	1481	99.7	1	0.1	3	0.2	1	0.1	1486
GCA_001578145.1	1480	99.6	1479	99.5	1	0.1	4	0.3	2	0.1	1486
GCA_001593425.2	1480	99.6	1479	99.5	1	0.1	4	0.3	2	0.1	1486
GCA_001636235.1	1474	99.2	1472	99.1	2	0.1	6	0.4	6	0.4	1486
GCA_001668465.2	1477	99.4	1476	99.3	1	0.1	8	0.5	1	0.1	1486
GCA_001669145.2	1475	99.3	1474	99.2	1	0.1	6	0.4	5	0.3	1486
GCA_001674475.2	1479	99.5	1478	99.5	1	0.1	6	0.4	1	0.1	1486
GCA_001674505.2	1479	99.5	1478	99.5	1	0.1	6	0.4	1	0.1	1486
GCA_001721705.1	1482	99.7	1480	99.6	2	0.1	2	0.1	2	0.1	1486
GCA_001806345.1	1469	98.9	1468	98.8	1	0.1	11	0.7	6	0.4	1486
GCA_001806365.1	1478	99.5	1477	99.4	1	0.1	6	0.4	2	0.1	1486
GCA_001806385.1	1476	99.3	1475	99.3	1	0.1	7	0.5	3	0.2	1486
GCA_001806405.1	1477	99.4	1468	98.8	9	0.6	8	0.5	1	0.1	1486
GCA_001806445.1	1476	99.3	1475	99.3	1	0.1	7	0.5	3	0.2	1486
GCA_001806465.1	1476	99.3	1475	99.3	1	0.1	9	0.6	1	0.1	1486
GCA_001806485.1	1473	99.1	1472	99.1	1	0.1	11	0.7	2	0.1	1486
GCA_001887305.1	1478	99.5	1477	99.4	1	0.1	5	0.3	3	0.2	1486
GCA_001895125.2	1480	99.6	1478	99.5	2	0.1	5	0.3	1	0.1	1486
GCA_001895985.1	1476	99.3	1473	99.1	3	0.2	9	0.6	1	0.1	1486
GCA_001896005.1	1479	99.5	1475	99.3	4	0.3	5	0.3	2	0.1	1486
GCA_001902375.1	1468	98.8	1467	98.7	1	0.1	13	0.9	5	0.3	1486
GCA_001922205.1	1479	99.5	1476	99.3	3	0.2	6	0.4	1	0.1	1486
GCA_001922225.1	1481	99.7	1478	99.5	3	0.2	4	0.3	1	0.1	1486
GCA_001922245.1	1481	99.7	1470	98.9	11	0.7	4	0.3	1	0.1	1486
GCA_001941765.1	1480	99.6	1479	99.5	1	0.1	4	0.3	2	0.1	1486
GCA_002082625.2	1478	99.5	1477	99.4	1	0.1	7	0.5	1	0.1	1486
GCA_002082645.1	1467	98.7	1466	98.7	1	0.1	11	0.7	8	0.5	1486
GCA_002082685.1	1476	99.3	1475	99.3	1	0.1	6	0.4	4	0.3	1486
GCA_002082705.1	1471	99.0	1470	98.9	1	0.1	11	0.7	4	0.3	1486
GCA_002082725.1	1476	99.3	1473	99.1	3	0.2	8	0.5	2	0.1	1486
GCA_002082745.1	1479	99.5	1478	99.5	1	0.1	5	0.3	2	0.1	1486
GCA_002082785.1	1480	99.6	1479	99.5	1	0.1	5	0.3	1	0.1	1486
GCA_002082805.1	1480	99.6	1479	99.5	1	0.1	5	0.3	1	0.1	1486
GCA_002082825.1	1476	99.3	1475	99.3	1	0.1	6	0.4	4	0.3	1486
GCA_002082845.1	1480	99.6	1479	99.5	1	0.1	5	0.3	1	0.1	1486
GCA_002082865.1	1479	99.5	1478	99.5	1	0.1	6	0.4	1	0.1	1486
GCA_002082885.1	1477	99.4	1476	99.3	1	0.1	7	0.5	2	0.1	1486
GCA_002116925.1	1476	99.3	1475	99.3	1	0.1	5	0.3	5	0.3	1486
GCA_002210065.1	1482	99.7	1480	99.6	2	0.1	3	0.2	1	0.1	1486
GCA_002504145.1	1480	99.6	1479	99.5	1	0.1	4	0.3	2	0.1	1486
GCA_002741415.1	1480	99.6	1479	99.5	1	0.1	4	0.3	2	0.1	1486
GCA_002761575.1	1478	99.5	1477	99.4	1	0.1	5	0.3	3	0.2	1486
GCA_002762095.1	1479	99.5	1478	99.5	1	0.1	5	0.3	2	0.1	1486
GCA_002762115.1	1474	99.2	1473	99.1	1	0.1	5	0.3	7	0.5	1486
GCA_002762155.1	1479	99.5	1479	99.5	0	0.0	5	0.3	2	0.1	1486
GCA_002843665.1	1479	99.5	1478	99.5	1	0.1	5	0.3	2	0.1	1486
GCA_002950495.2	1480	99.6	1479	99.5	1	0.1	5	0.3	1	0.1	1486
GCA_002999195.2	1479	99.5	1478	99.5	1	0.1	6	0.4	1	0.1	1486
GCA_003181015.1	1479	99.5	1478	99.5	1	0.1	6	0.4	1	0.1	1486
GCA_003264295.1	1481	99.7	1480	99.6	1	0.1	4	0.3	1	0.1	1486
GCA_003288775.1	1480	99.6	1479	99.5	1	0.1	5	0.3	1	0.1	1486
GCA_003296225.1	1478	99.5	1477	99.4	1	0.1	5	0.3	3	0.2	1486
GCA_003345235.1	1482	99.7	1478	99.5	4	0.3	3	0.2	1	0.1	1486
GCA_003431385.1	1450	97.6	1449	97.5	1	0.1	21	1.4	15	1.0	1486
GCA_003516005.1	1480	99.6	1477	99.4	3	0.2	5	0.3	1	0.1	1486
GCA_003522665.1	1480	99.6	1478	99.5	2	0.1	4	0.3	2	0.1	1486
GCA_003522705.1	1479	99.5	1478	99.5	1	0.1	3	0.2	4	0.3	1486
GCA_003522785.1	1481	99.7	1468	98.8	13	0.9	4	0.3	1	0.1	1486
GCA_003522845.1	1479	99.5	1478	99.5	1	0.1	5	0.3	2	0.1	1486
GCA_003522885.1	1481	99.7	1480	99.6	1	0.1	4	0.3	1	0.1	1486
GCA_003591615.1	1479	99.5	1478	99.5	1	0.1	6	0.4	1	0.1	1486
GCA_003812385.1	1482	99.7	1480	99.6	2	0.1	3	0.2	1	0.1	1486
GCA_003812485.1	1481	99.7	1477	99.4	4	0.3	4	0.3	1	0.1	1486
GCA_003931755.1	1480	99.6	1477	99.4	3	0.2	4	0.3	2	0.1	1486
GCA_003931775.1	1480	99.6	1477	99.4	3	0.2	4	0.3	2	0.1	1486
GCA_003948085.2	1481	99.7	1480	99.6	1	0.1	3	0.2	2	0.1	1486
GCA_003948455.2	1475	99.3	1472	99.1	3	0.2	5	0.3	6	0.4	1486
GCA_003948535.2	1478	99.5	1477	99.4	1	0.1	6	0.4	2	0.1	1486
GCA_003949115.2	1481	99.7	1480	99.6	1	0.1	3	0.2	2	0.1	1486
GCA_003949595.2	1479	99.5	1478	99.5	1	0.1	5	0.3	2	0.1	1486
GCA_003949725.2	1481	99.7	1480	99.6	1	0.1	3	0.2	2	0.1	1486
GCA_004028375.1	1481	99.7	1480	99.6	1	0.1	3	0.2	2	0.1	1486
GCA_004101685.1	1480	99.6	1477	99.4	3	0.2	5	0.3	1	0.1	1486
GCA_004101705.1	1480	99.6	1477	99.4	3	0.2	5	0.3	1	0.1	1486
GCA_004101725.1	1480	99.6	1477	99.4	3	0.2	5	0.3	1	0.1	1486
GCA_004101745.1	1476	99.3	1473	99.1	3	0.2	5	0.3	5	0.3	1486
GCA_004136355.1	1475	99.3	1474	99.2	1	0.1	8	0.5	3	0.2	1486
GCA_004564115.1	1472	99.1	1470	98.9	2	0.1	11	0.7	3	0.2	1486
GCA_004758865.1	1472	99.1	1471	99.0	1	0.1	9	0.6	5	0.3	1486
GCA_004768705.1	1480	99.6	1477	99.4	3	0.2	4	0.3	2	0.1	1486
GCA_005280435.1	1470	98.9	1469	98.9	1	0.1	10	0.7	6	0.4	1486
GCA_005280675.1	1471	99.0	1460	98.3	11	0.7	7	0.5	8	0.5	1486
GCA_005280695.1	1463	98.5	1462	98.4	1	0.1	16	1.1	7	0.5	1486
GCA_005518095.1	1462	98.4	1461	98.3	1	0.1	17	1.1	7	0.5	1486
GCA_005519135.2	1480	99.6	1479	99.5	1	0.1	5	0.3	1	0.1	1486
GCA_005671375.1	1479	99.5	1478	99.5	1	0.1	5	0.3	2	0.1	1486
GCA_006385075.1	1478	99.5	1477	99.4	1	0.1	6	0.4	2	0.1	1486
GCA_007107525.1	1479	99.5	1477	99.4	2	0.1	6	0.4	1	0.1	1486
GCA_007221455.1	1481	99.7	1480	99.6	1	0.1	4	0.3	1	0.1	1486
GCA_007647215.1	1480	99.6	1479	99.5	1	0.1	5	0.3	1	0.1	1486
GCA_008033255.2	1474	99.2	1459	98.2	15	1.0	7	0.5	5	0.3	1486
GCA_008244865.1	1479	99.5	1476	99.3	3	0.2	6	0.4	1	0.1	1486
GCA_008244885.1	1480	99.6	1477	99.4	3	0.2	5	0.3	1	0.1	1486
GCA_008244905.1	1480	99.6	1477	99.4	3	0.2	5	0.3	1	0.1	1486
GCA_008630895.1	1480	99.6	1479	99.5	1	0.1	4	0.3	2	0.1	1486
GCA_008807055.1	1477	99.4	1476	99.3	1	0.1	8	0.5	1	0.1	1486
GCA_009035845.1	1476	99.3	1475	99.3	1	0.1	5	0.3	5	0.3	1486
GCA_009455505.1	1470	98.9	1469	98.9	1	0.1	12	0.8	4	0.3	1486
GCA_009497995.1	1479	99.5	1477	99.4	2	0.1	5	0.3	2	0.1	1486
GCA_009498335.1	1469	98.9	1468	98.8	1	0.1	13	0.9	4	0.3	1486
GCA_009759685.1	1474	99.2	1473	99.1	1	0.1	6	0.4	6	0.4	1486
GCA_011067065.1	1472	99.1	1471	99.0	1	0.1	12	0.8	2	0.1	1486
GCA_012272715.1	1480	99.6	1479	99.5	1	0.1	5	0.3	1	0.1	1486
GCA_012272735.1	1480	99.6	1479	99.5	1	0.1	5	0.3	1	0.1	1486
GCA_012272755.1	1480	99.6	1479	99.5	1	0.1	5	0.3	1	0.1	1486
GCA_012272775.1	1480	99.6	1479	99.5	1	0.1	5	0.3	1	0.1	1486
GCA_012272795.1	1480	99.6	1479	99.5	1	0.1	5	0.3	1	0.1	1486
GCA_012931605.1	1480	99.6	1478	99.5	2	0.1	4	0.3	2	0.1	1486
GCA_012931625.1	1481	99.7	1480	99.6	1	0.1	4	0.3	1	0.1	1486
GCA_012931645.1	1481	99.7	1480	99.6	1	0.1	4	0.3	1	0.1	1486
GCA_012931665.1	1481	99.7	1479	99.5	2	0.1	3	0.2	2	0.1	1486
GCA_012934905.1	1480	99.6	1479	99.5	1	0.1	5	0.3	1	0.1	1486
GCA_012934925.1	1472	99.1	1469	98.9	3	0.2	6	0.4	8	0.5	1486
GCA_012934945.1	1480	99.6	1479	99.5	1	0.1	5	0.3	1	0.1	1486
GCA_012934965.1	1480	99.6	1479	99.5	1	0.1	5	0.3	1	0.1	1486
GCA_012934985.1	1479	99.5	1478	99.5	1	0.1	5	0.3	2	0.1	1486
GCA_012935005.1	1481	99.7	1480	99.6	1	0.1	4	0.3	1	0.1	1486
GCA_012935025.1	1479	99.5	1478	99.5	1	0.1	6	0.4	1	0.1	1486
GCA_012935045.1	1481	99.7	1480	99.6	1	0.1	4	0.3	1	0.1	1486
GCA_012935065.1	1478	99.5	1477	99.4	1	0.1	7	0.5	1	0.1	1486
GCA_012935085.1	1479	99.5	1478	99.5	1	0.1	4	0.3	3	0.2	1486
GCA_012935105.1	1480	99.6	1479	99.5	1	0.1	4	0.3	2	0.1	1486
GCA_012935125.1	1479	99.5	1478	99.5	1	0.1	4	0.3	3	0.2	1486
GCA_012935145.1	1477	99.4	1474	99.2	3	0.2	7	0.5	2	0.1	1486
GCA_012935165.1	1479	99.5	1478	99.5	1	0.1	6	0.4	1	0.1	1486
GCA_012935185.1	1479	99.5	1478	99.5	1	0.1	4	0.3	3	0.2	1486
GCA_013305465.1	1479	99.5	1472	99.1	7	0.5	6	0.4	1	0.1	1486
GCA_013372085.1	1479	99.5	1478	99.5	1	0.1	4	0.3	3	0.2	1486
GCA_013376855.2	1481	99.7	1480	99.6	1	0.1	4	0.3	1	0.1	1486
GCA_013377175.1	1480	99.6	1479	99.5	1	0.1	3	0.2	3	0.2	1486
GCA_013416255.1	1482	99.7	1481	99.7	1	0.1	2	0.1	2	0.1	1486
GCA_013416275.1	1477	99.4	1476	99.3	1	0.1	6	0.4	3	0.2	1486
GCA_013787185.1	1471	99.0	1471	99.0	0	0.0	9	0.6	6	0.4	1486
GCA_014322245.1	1481	99.7	1480	99.6	1	0.1	4	0.3	1	0.1	1486
GCA_014672735.1	1483	99.8	1482	99.7	1	0.1	2	0.1	1	0.1	1486
GCA_014705805.1	1479	99.5	1478	99.5	1	0.1	5	0.3	2	0.1	1486
GCA_014705845.1	1479	99.5	1478	99.5	1	0.1	5	0.3	2	0.1	1486
GCA_014705865.1	1480	99.6	1479	99.5	1	0.1	4	0.3	2	0.1	1486
GCA_014705885.1	1478	99.5	1477	99.4	1	0.1	6	0.4	2	0.1	1486
GCA_014874575.1	1482	99.7	1481	99.7	1	0.1	4	0.3	0	0.0	1486
GCA_015732435.1	1478	99.5	1477	99.4	1	0.1	5	0.3	3	0.2	1486
GCA_015870765.1	1481	99.7	1480	99.6	1	0.1	4	0.3	1	0.1	1486
GCA_015870965.1	1481	99.7	1480	99.6	1	0.1	4	0.3	1	0.1	1486
GCA_015910475.1	1480	99.6	1478	99.5	2	0.1	5	0.3	1	0.1	1486
GCA_016350005.1	1477	99.4	1476	99.3	1	0.1	6	0.4	3	0.2	1486
GCA_016350065.1	1479	99.5	1478	99.5	1	0.1	5	0.3	2	0.1	1486
GCA_016350085.1	1479	99.5	1478	99.5	1	0.1	6	0.4	1	0.1	1486
GCA_016350105.1	1480	99.6	1479	99.5	1	0.1	5	0.3	1	0.1	1486
GCA_016864295.1	1474	99.2	1472	99.1	2	0.1	4	0.3	8	0.5	1486
GCA_016864315.2	1479	99.5	1477	99.4	2	0.1	4	0.3	3	0.2	1486
GCA_016864915.1	1473	99.1	1471	99.0	2	0.1	9	0.6	4	0.3	1486
GCA_016865465.1	1462	98.4	1462	98.4	0	0.0	14	0.9	10	0.7	1486
GCA_016919505.2	1480	99.6	1479	99.5	1	0.1	5	0.3	1	0.1	1486
GCA_016919525.2	1480	99.6	1479	99.5	1	0.1	4	0.3	2	0.1	1486
GCA_017096325.2	1481	99.7	1480	99.6	1	0.1	4	0.3	1	0.1	1486
GCA_017096345.2	1473	99.1	1472	99.1	1	0.1	8	0.5	5	0.3	1486
GCA_017096365.2	1478	99.5	1477	99.4	1	0.1	6	0.4	2	0.1	1486
GCA_017096385.2	1481	99.7	1480	99.6	1	0.1	4	0.3	1	0.1	1486
GCA_017096405.2	1471	99.0	1470	98.9	1	0.1	9	0.6	6	0.4	1486
GCA_017096425.2	1453	97.8	1452	97.7	1	0.1	22	1.5	11	0.7	1486
GCA_017098185.2	1479	99.5	1478	99.5	1	0.1	6	0.4	1	0.1	1486
GCA_017098205.2	1481	99.7	1480	99.6	1	0.1	4	0.3	1	0.1	1486
GCA_017098225.2	1478	99.5	1477	99.4	1	0.1	7	0.5	1	0.1	1486
GCA_017098245.2	1457	98.0	1456	98.0	1	0.1	18	1.2	11	0.7	1486
GCA_017098265.2	1477	99.4	1476	99.3	1	0.1	7	0.5	2	0.1	1486
GCA_017639875.1	1465	98.6	1464	98.5	1	0.1	3	0.2	18	1.2	1486
GCA_017723975.1	1481	99.7	1480	99.6	1	0.1	3	0.2	2	0.1	1486
GCA_017724115.1	1481	99.7	1480	99.6	1	0.1	3	0.2	2	0.1	1486
GCA_017724155.1	1481	99.7	1480	99.6	1	0.1	3	0.2	2	0.1	1486
GCA_017724195.1	1481	99.7	1480	99.6	1	0.1	3	0.2	2	0.1	1486
GCA_017724215.1	1481	99.7	1480	99.6	1	0.1	3	0.2	2	0.1	1486
GCA_017726495.1	1481	99.7	1480	99.6	1	0.1	3	0.2	2	0.1	1486
GCA_017726555.1	1481	99.7	1480	99.6	1	0.1	3	0.2	2	0.1	1486
GCA_017726575.1	1482	99.7	1481	99.7	1	0.1	3	0.2	1	0.1	1486
GCA_017742855.1	1481	99.7	1480	99.6	1	0.1	3	0.2	2	0.1	1486
GCA_018135585.1	1481	99.7	1480	99.6	1	0.1	3	0.2	2	0.1	1486
GCA_018454385.1	1480	99.6	1479	99.5	1	0.1	5	0.3	1	0.1	1486
GCA_018604365.1	1478	99.5	1477	99.4	1	0.1	7	0.5	1	0.1	1486
GCA_018808925.1	1478	99.5	1477	99.4	1	0.1	6	0.4	2	0.1	1486
GCA_018831125.1	1482	99.7	1481	99.7	1	0.1	3	0.2	1	0.1	1486
GCA_019076685.1	1480	99.6	1479	99.5	1	0.1	4	0.3	2	0.1	1486
GCA_019331655.1	1476	99.3	1475	99.3	1	0.1	5	0.3	5	0.3	1486
GCA_019356075.1	1478	99.5	1477	99.4	1	0.1	5	0.3	3	0.2	1486
GCA_019356215.1	1481	99.7	1480	99.6	1	0.1	4	0.3	1	0.1	1486
GCA_019458485.1	1481	99.7	1480	99.6	1	0.1	4	0.3	1	0.1	1486
GCA_019703285.1	1476	99.3	1475	99.3	1	0.1	6	0.4	4	0.3	1486
GCA_019997865.1	1479	99.5	1477	99.4	2	0.1	5	0.3	2	0.1	1486
GCA_020132105.1	1481	99.7	1478	99.5	3	0.2	4	0.3	1	0.1	1486
GCA_020520325.1	1481	99.7	1480	99.6	1	0.1	4	0.3	1	0.1	1486
GCA_020520345.1	1481	99.7	1480	99.6	1	0.1	4	0.3	1	0.1	1486
GCA_020520365.1	1481	99.7	1480	99.6	1	0.1	4	0.3	1	0.1	1486
GCA_020520385.1	1481	99.7	1480	99.6	1	0.1	4	0.3	1	0.1	1486
GCA_020520405.1	1481	99.7	1480	99.6	1	0.1	4	0.3	1	0.1	1486
GCA_020906565.1	1471	99.0	1470	98.9	1	0.1	11	0.7	4	0.3	1486
GCA_021398135.1	1480	99.6	1479	99.5	1	0.1	5	0.3	1	0.1	1486
GCA_021484905.1	1476	99.3	1475	99.3	1	0.1	7	0.5	3	0.2	1486
GCA_021559695.1	1481	99.7	1480	99.6	1	0.1	4	0.3	1	0.1	1486
GCA_021609965.1	1481	99.7	1480	99.6	1	0.1	4	0.3	1	0.1	1486
GCA_021725415.1	1478	99.5	1477	99.4	1	0.1	6	0.4	2	0.1	1486
GCA_021730415.1	1479	99.5	1478	99.5	1	0.1	6	0.4	1	0.1	1486
GCA_021764725.1	1478	99.5	1477	99.4	1	0.1	6	0.4	2	0.1	1486
GCA_021899715.1	1472	99.1	1471	99.0	1	0.1	9	0.6	5	0.3	1486
GCA_022107375.2	1476	99.3	1474	99.2	2	0.1	7	0.5	3	0.2	1486
GCA_022429585.1	1479	99.5	1478	99.5	1	0.1	5	0.3	2	0.1	1486
GCA_022459055.1	1481	99.7	1480	99.6	1	0.1	4	0.3	1	0.1	1486
GCA_022459075.1	1476	99.3	1475	99.3	1	0.1	6	0.4	4	0.3	1486
GCA_022459095.1	1477	99.4	1475	99.3	2	0.1	7	0.5	2	0.1	1486
GCA_022459115.2	1475	99.3	1474	99.2	1	0.1	6	0.4	5	0.3	1486
GCA_022459135.1	1478	99.5	1477	99.4	1	0.1	6	0.4	2	0.1	1486
GCA_022459155.1	1479	99.5	1477	99.4	2	0.1	6	0.4	1	0.1	1486
GCA_022459175.1	1479	99.5	1478	99.5	1	0.1	6	0.4	1	0.1	1486
GCA_022459295.1	1479	99.5	1478	99.5	1	0.1	6	0.4	1	0.1	1486
GCA_022459415.1	1480	99.6	1479	99.5	1	0.1	5	0.3	1	0.1	1486
GCA_022459595.1	1479	99.5	1478	99.5	1	0.1	6	0.4	1	0.1	1486
GCA_022459755.2	1480	99.6	1473	99.1	7	0.5	4	0.3	2	0.1	1486
GCA_022459875.1	1478	99.5	1477	99.4	1	0.1	6	0.4	2	0.1	1486
GCA_022460015.1	1480	99.6	1479	99.5	1	0.1	4	0.3	2	0.1	1486
GCA_022460295.1	1481	99.7	1473	99.1	8	0.5	3	0.2	2	0.1	1486
GCA_022460435.2	1480	99.6	1479	99.5	1	0.1	4	0.3	2	0.1	1486
GCA_022460575.1	1480	99.6	1479	99.5	1	0.1	4	0.3	2	0.1	1486
GCA_022460745.2	1478	99.5	1477	99.4	1	0.1	4	0.3	4	0.3	1486
GCA_022460875.2	1474	99.2	1473	99.1	1	0.1	7	0.5	5	0.3	1486
GCA_022461025.2	1473	99.1	1472	99.1	1	0.1	10	0.7	3	0.2	1486
GCA_022466975.1	1471	99.0	1470	98.9	1	0.1	9	0.6	6	0.4	1486
GCA_022467135.1	1480	99.6	1479	99.5	1	0.1	5	0.3	1	0.1	1486
GCA_022467255.1	1476	99.3	1475	99.3	1	0.1	7	0.5	3	0.2	1486
GCA_022467375.2	1476	99.3	1475	99.3	1	0.1	8	0.5	2	0.1	1486
GCA_022467435.1	1475	99.3	1475	99.3	0	0.0	8	0.5	3	0.2	1486
GCA_022467535.1	1478	99.5	1477	99.4	1	0.1	7	0.5	1	0.1	1486
GCA_022467655.1	1478	99.5	1477	99.4	1	0.1	7	0.5	1	0.1	1486
GCA_022467735.1	1477	99.4	1476	99.3	1	0.1	7	0.5	2	0.1	1486
GCA_022467805.1	1477	99.4	1476	99.3	1	0.1	7	0.5	2	0.1	1486
GCA_022467905.1	1479	99.5	1478	99.5	1	0.1	5	0.3	2	0.1	1486
GCA_022467975.1	1477	99.4	1476	99.3	1	0.1	7	0.5	2	0.1	1486
GCA_022468075.1	1479	99.5	1478	99.5	1	0.1	5	0.3	2	0.1	1486
GCA_022468195.1	1480	99.6	1479	99.5	1	0.1	5	0.3	1	0.1	1486
GCA_022468295.1	1479	99.5	1478	99.5	1	0.1	4	0.3	3	0.2	1486
GCA_022468355.1	1479	99.5	1478	99.5	1	0.1	6	0.4	1	0.1	1486
GCA_022468455.1	1477	99.4	1469	98.9	8	0.5	6	0.4	3	0.2	1486
GCA_022468565.1	1479	99.5	1478	99.5	1	0.1	5	0.3	2	0.1	1486
GCA_022468755.1	1473	99.1	1472	99.1	1	0.1	7	0.5	6	0.4	1486
GCA_022468795.1	1480	99.6	1479	99.5	1	0.1	5	0.3	1	0.1	1486
GCA_022468835.2	1479	99.5	1478	99.5	1	0.1	4	0.3	3	0.2	1486
GCA_022468855.2	1479	99.5	1478	99.5	1	0.1	4	0.3	3	0.2	1486
GCA_022468985.2	1481	99.7	1478	99.5	3	0.2	3	0.2	2	0.1	1486
GCA_022469075.1	1480	99.6	1479	99.5	1	0.1	5	0.3	1	0.1	1486
GCA_022548575.1	1478	99.5	1477	99.4	1	0.1	5	0.3	3	0.2	1486
GCA_022605145.1	1467	98.7	1464	98.5	3	0.2	15	1.0	4	0.3	1486
GCA_022759565.1	1479	99.5	1478	99.5	1	0.1	5	0.3	2	0.1	1486
GCA_022811905.1	1481	99.7	1480	99.6	1	0.1	2	0.1	3	0.2	1486
GCA_022916135.2	1479	99.5	1477	99.4	2	0.1	4	0.3	3	0.2	1486
GCA_022916555.2	1479	99.5	1478	99.5	1	0.1	6	0.4	1	0.1	1486
GCA_022921035.1	1481	99.7	1480	99.6	1	0.1	4	0.3	1	0.1	1486
GCA_023054035.2	1479	99.5	1477	99.4	2	0.1	4	0.3	3	0.2	1486
GCA_023093135.2	1479	99.5	1477	99.4	2	0.1	4	0.3	3	0.2	1486
GCA_023221535.1	1479	99.5	1478	99.5	1	0.1	6	0.4	1	0.1	1486
GCA_023360975.1	1478	99.5	1477	99.4	1	0.1	5	0.3	3	0.2	1486
GCA_023360995.1	1474	99.2	1473	99.1	1	0.1	8	0.5	4	0.3	1486
GCA_023361015.1	1468	98.8	1467	98.7	1	0.1	8	0.5	10	0.7	1486
GCA_023361035.1	1475	99.3	1474	99.2	1	0.1	5	0.3	6	0.4	1486
GCA_023361055.1	1474	99.2	1473	99.1	1	0.1	9	0.6	3	0.2	1486
GCA_023361075.1	1479	99.5	1478	99.5	1	0.1	5	0.3	2	0.1	1486
GCA_023361095.1	1475	99.3	1474	99.2	1	0.1	8	0.5	3	0.2	1486
GCA_023361115.1	1479	99.5	1478	99.5	1	0.1	4	0.3	3	0.2	1486
GCA_023361135.1	1479	99.5	1478	99.5	1	0.1	6	0.4	1	0.1	1486
GCA_023361155.1	1481	99.7	1480	99.6	1	0.1	4	0.3	1	0.1	1486
GCA_023361175.1	1477	99.4	1476	99.3	1	0.1	8	0.5	1	0.1	1486
GCA_023361195.1	1474	99.2	1472	99.1	2	0.1	8	0.5	4	0.3	1486
GCA_023361215.1	1475	99.3	1474	99.2	1	0.1	7	0.5	4	0.3	1486
GCA_023361235.1	1480	99.6	1479	99.5	1	0.1	5	0.3	1	0.1	1486
GCA_023361255.1	1473	99.1	1472	99.1	1	0.1	10	0.7	3	0.2	1486
GCA_023361275.1	1481	99.7	1480	99.6	1	0.1	4	0.3	1	0.1	1486
GCA_023361815.1	1473	99.1	1472	99.1	1	0.1	8	0.5	5	0.3	1486
GCA_023361835.1	1478	99.5	1477	99.4	1	0.1	5	0.3	3	0.2	1486
GCA_023361855.1	1479	99.5	1478	99.5	1	0.1	6	0.4	1	0.1	1486
GCA_023361875.1	1476	99.3	1475	99.3	1	0.1	7	0.5	3	0.2	1486
GCA_023361895.1	1477	99.4	1476	99.3	1	0.1	4	0.3	5	0.3	1486
GCA_023361915.1	1480	99.6	1479	99.5	1	0.1	4	0.3	2	0.1	1486
GCA_023361935.1	1476	99.3	1475	99.3	1	0.1	5	0.3	5	0.3	1486
GCA_023361955.1	1479	99.5	1478	99.5	1	0.1	5	0.3	2	0.1	1486
GCA_023361975.1	1478	99.5	1478	99.5	0	0.0	7	0.5	1	0.1	1486
GCA_023361995.1	1478	99.5	1477	99.4	1	0.1	4	0.3	4	0.3	1486
GCA_023362015.1	1473	99.1	1472	99.1	1	0.1	10	0.7	3	0.2	1486
GCA_023362035.1	1479	99.5	1478	99.5	1	0.1	4	0.3	3	0.2	1486
GCA_023362055.1	1470	98.9	1469	98.9	1	0.1	7	0.5	9	0.6	1486
GCA_023362075.1	1477	99.4	1476	99.3	1	0.1	6	0.4	3	0.2	1486
GCA_023362095.1	1465	98.6	1464	98.5	1	0.1	11	0.7	10	0.7	1486
GCA_023362115.1	1478	99.5	1477	99.4	1	0.1	5	0.3	3	0.2	1486
GCA_023362135.1	1481	99.7	1480	99.6	1	0.1	4	0.3	1	0.1	1486
GCA_023362155.1	1481	99.7	1480	99.6	1	0.1	4	0.3	1	0.1	1486
GCA_023362175.1	1478	99.5	1477	99.4	1	0.1	5	0.3	3	0.2	1486
GCA_023362195.1	1481	99.7	1479	99.5	2	0.1	4	0.3	1	0.1	1486
GCA_023362215.1	1481	99.7	1480	99.6	1	0.1	4	0.3	1	0.1	1486
GCA_023362235.1	1473	99.1	1472	99.1	1	0.1	8	0.5	5	0.3	1486
GCA_023362255.1	1480	99.6	1479	99.5	1	0.1	5	0.3	1	0.1	1486
GCA_023362275.1	1475	99.3	1468	98.8	7	0.5	7	0.5	4	0.3	1486
GCA_023517215.1	1480	99.6	1479	99.5	1	0.1	5	0.3	1	0.1	1486
GCA_023517235.1	1482	99.7	1481	99.7	1	0.1	3	0.2	1	0.1	1486
GCA_023517695.1	1478	99.5	1477	99.4	1	0.1	5	0.3	3	0.2	1486
GCA_023517735.1	1481	99.7	1480	99.6	1	0.1	4	0.3	1	0.1	1486
GCA_023615345.2	1479	99.5	1477	99.4	2	0.1	4	0.3	3	0.2	1486
GCA_023615705.2	1477	99.4	1476	99.3	1	0.1	8	0.5	1	0.1	1486
GCA_023615745.2	1477	99.4	1475	99.3	2	0.1	4	0.3	5	0.3	1486
GCA_023809625.1	1483	99.8	1482	99.7	1	0.1	3	0.2	0	0.0	1486
GCA_023809705.1	1483	99.8	1482	99.7	1	0.1	3	0.2	0	0.0	1486
GCA_023981045.1	1480	99.6	1480	99.6	0	0.0	5	0.3	1	0.1	1486
GCA_024106315.2	1477	99.4	1475	99.3	2	0.1	5	0.3	4	0.3	1486
GCA_024134625.1	1481	99.7	1480	99.6	1	0.1	4	0.3	1	0.1	1486
GCA_024134645.1	1481	99.7	1480	99.6	1	0.1	4	0.3	1	0.1	1486
GCA_024134665.1	1480	99.6	1479	99.5	1	0.1	5	0.3	1	0.1	1486
GCA_024134685.1	1481	99.7	1480	99.6	1	0.1	4	0.3	1	0.1	1486
GCA_024138105.1	1480	99.6	1479	99.5	1	0.1	5	0.3	1	0.1	1486
GCA_024138435.1	1480	99.6	1479	99.5	1	0.1	4	0.3	2	0.1	1486
GCA_024139015.1	1479	99.5	1474	99.2	5	0.3	6	0.4	1	0.1	1486
GCA_024139035.1	1479	99.5	1475	99.3	4	0.3	6	0.4	1	0.1	1486
GCA_024139055.1	1479	99.5	1478	99.5	1	0.1	6	0.4	1	0.1	1486
GCA_024139075.1	1477	99.4	1476	99.3	1	0.1	7	0.5	2	0.1	1486
GCA_024139095.1	1478	99.5	1476	99.3	2	0.1	5	0.3	3	0.2	1486
GCA_024172225.1	1479	99.5	1478	99.5	1	0.1	6	0.4	1	0.1	1486
GCA_024205265.1	1481	99.7	1480	99.6	1	0.1	3	0.2	2	0.1	1486
GCA_024205285.1	1481	99.7	1480	99.6	1	0.1	3	0.2	2	0.1	1486
GCA_024271825.1	1478	99.5	1477	99.4	1	0.1	6	0.4	2	0.1	1486
GCA_024426665.1	1482	99.7	1481	99.7	1	0.1	3	0.2	1	0.1	1486
GCA_024730805.1	1480	99.6	1479	99.5	1	0.1	5	0.3	1	0.1	1486
GCA_024732425.1	1482	99.7	1481	99.7	1	0.1	3	0.2	1	0.1	1486
GCA_024749385.1	1480	99.6	1479	99.5	1	0.1	4	0.3	2	0.1	1486
GCA_024749405.1	1475	99.3	1473	99.1	2	0.1	5	0.3	6	0.4	1486
GCA_024749425.1	1474	99.2	1472	99.1	2	0.1	7	0.5	5	0.3	1486
GCA_024749445.1	1480	99.6	1479	99.5	1	0.1	4	0.3	2	0.1	1486
GCA_024749465.1	1482	99.7	1481	99.7	1	0.1	3	0.2	1	0.1	1486
GCA_024749485.1	1475	99.3	1474	99.2	1	0.1	8	0.5	3	0.2	1486
GCA_024749505.1	1470	98.9	1468	98.8	2	0.1	11	0.7	5	0.3	1486
GCA_024749525.1	1483	99.8	1482	99.7	1	0.1	2	0.1	1	0.1	1486
GCA_024749545.1	1476	99.3	1475	99.3	1	0.1	6	0.4	4	0.3	1486
GCA_024749605.1	1482	99.7	1481	99.7	1	0.1	3	0.2	1	0.1	1486
GCA_024749625.1	1476	99.3	1475	99.3	1	0.1	6	0.4	4	0.3	1486
GCA_024749645.1	1481	99.7	1480	99.6	1	0.1	3	0.2	2	0.1	1486
GCA_024749665.1	1480	99.6	1478	99.5	2	0.1	4	0.3	2	0.1	1486
GCA_024749685.1	1475	99.3	1474	99.2	1	0.1	9	0.6	2	0.1	1486
GCA_024749745.1	1479	99.5	1478	99.5	1	0.1	4	0.3	3	0.2	1486
GCA_024749765.1	1480	99.6	1479	99.5	1	0.1	4	0.3	2	0.1	1486
GCA_024800505.1	1480	99.6	1479	99.5	1	0.1	5	0.3	1	0.1	1486
GCA_024922185.2	1477	99.4	1475	99.3	2	0.1	4	0.3	5	0.3	1486
GCA_025258705.1	1469	98.9	1467	98.7	2	0.1	7	0.5	10	0.7	1486
GCA_025258745.1	1472	99.1	1470	98.9	2	0.1	10	0.7	4	0.3	1486
GCA_025258765.1	1480	99.6	1478	99.5	2	0.1	5	0.3	1	0.1	1486
GCA_025258785.1	1472	99.1	1470	98.9	2	0.1	9	0.6	5	0.3	1486
GCA_025258805.1	1473	99.1	1471	99.0	2	0.1	5	0.3	8	0.5	1486
GCA_025258845.1	1480	99.6	1478	99.5	2	0.1	5	0.3	1	0.1	1486
GCA_025264005.1	1480	99.6	1480	99.6	0	0.0	5	0.3	1	0.1	1486
GCA_025369955.1	1471	99.0	1469	98.9	2	0.1	9	0.6	6	0.4	1486
GCA_025402915.1	1482	99.7	1481	99.7	1	0.1	3	0.2	1	0.1	1486
GCA_025722955.1	1482	99.7	1481	99.7	1	0.1	3	0.2	1	0.1	1486
GCA_025853895.1	1475	99.3	1473	99.1	2	0.1	8	0.5	3	0.2	1486
GCA_025853915.1	1474	99.2	1472	99.1	2	0.1	9	0.6	3	0.2	1486
GCA_025853935.1	1474	99.2	1472	99.1	2	0.1	9	0.6	3	0.2	1486
GCA_025853955.1	1475	99.3	1473	99.1	2	0.1	8	0.5	3	0.2	1486
GCA_025853975.1	1474	99.2	1472	99.1	2	0.1	9	0.6	3	0.2	1486
GCA_025853995.1	1476	99.3	1475	99.3	1	0.1	8	0.5	2	0.1	1486
GCA_025854015.1	1477	99.4	1476	99.3	1	0.1	8	0.5	1	0.1	1486
GCA_025854035.1	1479	99.5	1478	99.5	1	0.1	5	0.3	2	0.1	1486
GCA_025854055.1	1475	99.3	1473	99.1	2	0.1	8	0.5	3	0.2	1486
GCA_025854075.1	1475	99.3	1473	99.1	2	0.1	8	0.5	3	0.2	1486
GCA_025854095.1	1478	99.5	1477	99.4	1	0.1	6	0.4	2	0.1	1486
GCA_025854115.1	1475	99.3	1473	99.1	2	0.1	8	0.5	3	0.2	1486
GCA_025854135.1	1473	99.1	1471	99.0	2	0.1	10	0.7	3	0.2	1486
GCA_025854315.1	1480	99.6	1479	99.5	1	0.1	5	0.3	1	0.1	1486
GCA_025916215.1	1480	99.6	1478	99.5	2	0.1	4	0.3	2	0.1	1486
GCA_026062515.1	1472	99.1	1471	99.0	1	0.1	6	0.4	8	0.5	1486
GCA_027239755.1	1482	99.7	1477	99.4	5	0.3	3	0.2	1	0.1	1486
GCA_027558855.1	1480	99.6	1473	99.1	7	0.5	4	0.3	2	0.1	1486
GCA_027943685.1	1477	99.4	1476	99.3	1	0.1	8	0.5	1	0.1	1486
GCA_028201495.1	1482	99.7	1481	99.7	1	0.1	3	0.2	1	0.1	1486
GCA_028370175.1	1476	99.3	1475	99.3	1	0.1	8	0.5	2	0.1	1486
GCA_028548795.2	1480	99.6	1477	99.4	3	0.2	4	0.3	2	0.1	1486
GCA_028583505.1	1481	99.7	1480	99.6	1	0.1	4	0.3	1	0.1	1486
GCA_028622695.1	1480	99.6	1479	99.5	1	0.1	4	0.3	2	0.1	1486
GCA_028622715.1	1480	99.6	1479	99.5	1	0.1	5	0.3	1	0.1	1486
GCA_028622775.1	1481	99.7	1480	99.6	1	0.1	4	0.3	1	0.1	1486
GCA_028622915.1	1481	99.7	1480	99.6	1	0.1	4	0.3	1	0.1	1486
GCA_028634015.3	1476	99.3	1475	99.3	1	0.1	5	0.3	5	0.3	1486
GCA_028751705.1	1465	98.6	1464	98.5	1	0.1	16	1.1	5	0.3	1486
GCA_028752815.1	1463	98.5	1462	98.4	1	0.1	16	1.1	7	0.5	1486
GCA_028753295.1	1481	99.7	1480	99.6	1	0.1	4	0.3	1	0.1	1486
GCA_029223565.1	1482	99.7	1481	99.7	1	0.1	2	0.1	2	0.1	1486
GCA_029674685.1	1478	99.5	1477	99.4	1	0.1	7	0.5	1	0.1	1486
GCA_029713745.1	1479	99.5	1478	99.5	1	0.1	5	0.3	2	0.1	1486
GCA_029713765.1	1474	99.2	1473	99.1	1	0.1	7	0.5	5	0.3	1486
GCA_029713785.1	1480	99.6	1478	99.5	2	0.1	4	0.3	2	0.1	1486
GCA_029713845.1	1472	99.1	1471	99.0	1	0.1	9	0.6	5	0.3	1486
GCA_029713865.1	1478	99.5	1477	99.4	1	0.1	5	0.3	3	0.2	1486
GCA_029713905.1	1474	99.2	1473	99.1	1	0.1	6	0.4	6	0.4	1486
GCA_029713925.1	1479	99.5	1478	99.5	1	0.1	5	0.3	2	0.1	1486
GCA_029713945.1	1480	99.6	1479	99.5	1	0.1	5	0.3	1	0.1	1486
GCA_029713965.1	1481	99.7	1480	99.6	1	0.1	4	0.3	1	0.1	1486
GCA_029714005.1	1480	99.6	1479	99.5	1	0.1	5	0.3	1	0.1	1486
GCA_029714045.1	1478	99.5	1477	99.4	1	0.1	7	0.5	1	0.1	1486
GCA_029714085.1	1480	99.6	1479	99.5	1	0.1	5	0.3	1	0.1	1486
GCA_029714105.1	1477	99.4	1476	99.3	1	0.1	5	0.3	4	0.3	1486
GCA_029714145.1	1474	99.2	1473	99.1	1	0.1	5	0.3	7	0.5	1486
GCA_029714165.1	1480	99.6	1479	99.5	1	0.1	5	0.3	1	0.1	1486
GCA_029748815.1	1481	99.7	1480	99.6	1	0.1	4	0.3	1	0.1	1486
GCA_029767905.3	1479	99.5	1478	99.5	1	0.1	5	0.3	2	0.1	1486
GCA_029774195.1	1481	99.7	1480	99.6	1	0.1	2	0.1	3	0.2	1486
GCA_029774235.1	1479	99.5	1478	99.5	1	0.1	6	0.4	1	0.1	1486
GCA_029774275.1	1479	99.5	1478	99.5	1	0.1	5	0.3	2	0.1	1486
GCA_029774295.1	1479	99.5	1478	99.5	1	0.1	6	0.4	1	0.1	1486
GCA_029774315.1	1479	99.5	1478	99.5	1	0.1	6	0.4	1	0.1	1486
GCA_029774335.1	1481	99.7	1480	99.6	1	0.1	4	0.3	1	0.1	1486
GCA_029774355.1	1480	99.6	1479	99.5	1	0.1	5	0.3	1	0.1	1486
GCA_029814975.1	1479	99.5	1478	99.5	1	0.1	6	0.4	1	0.1	1486
GCA_029931545.1	1477	99.4	1476	99.3	1	0.1	4	0.3	5	0.3	1486
GCA_030027985.1	1480	99.6	1479	99.5	1	0.1	5	0.3	1	0.1	1486
GCA_030028005.1	1480	99.6	1479	99.5	1	0.1	5	0.3	1	0.1	1486
GCA_030168245.1	1481	99.7	1480	99.6	1	0.1	4	0.3	1	0.1	1486
GCA_030168285.1	1480	99.6	1479	99.5	1	0.1	5	0.3	1	0.1	1486
GCA_030413705.1	1479	99.5	1478	99.5	1	0.1	5	0.3	2	0.1	1486
GCA_030585225.1	1478	99.5	1470	98.9	8	0.5	4	0.3	4	0.3	1486
GCA_030585245.1	1477	99.4	1469	98.9	8	0.5	6	0.4	3	0.2	1486
GCA_030585265.1	1475	99.3	1472	99.1	3	0.2	8	0.5	3	0.2	1486
GCA_030585285.1	1478	99.5	1463	98.5	15	1.0	5	0.3	3	0.2	1486
GCA_030585325.1	1479	99.5	1478	99.5	1	0.1	4	0.3	3	0.2	1486
GCA_030585345.1	1474	99.2	1471	99.0	3	0.2	9	0.6	3	0.2	1486
GCA_030585365.1	1476	99.3	1474	99.2	2	0.1	7	0.5	3	0.2	1486
GCA_030585385.1	1473	99.1	1471	99.0	2	0.1	9	0.6	4	0.3	1486
GCA_030585405.1	1476	99.3	1474	99.2	2	0.1	7	0.5	3	0.2	1486
GCA_030704325.1	1481	99.7	1480	99.6	1	0.1	4	0.3	1	0.1	1486
GCA_030718975.1	1479	99.5	1478	99.5	1	0.1	6	0.4	1	0.1	1486
GCA_033181005.1	1480	99.6	1479	99.5	1	0.1	5	0.3	1	0.1	1486
GCA_033181805.1	1479	99.5	1478	99.5	1	0.1	6	0.4	1	0.1	1486
GCA_033378915.2	1477	99.4	1476	99.3	1	0.1	8	0.5	1	0.1	1486
GCA_034126645.2	1481	99.7	1478	99.5	3	0.2	4	0.3	1	0.1	1486
GCA_034126905.2	1480	99.6	1477	99.4	3	0.2	5	0.3	1	0.1	1486
GCA_034331205.2	1479	99.5	1478	99.5	1	0.1	5	0.3	2	0.1	1486
GCA_034422775.1	1467	98.7	1466	98.7	1	0.1	12	0.8	7	0.5	1486
GCA_034422815.1	1449	97.5	1446	97.3	3	0.2	21	1.4	16	1.1	1486
GCA_034494405.1	1480	99.6	1476	99.3	4	0.3	4	0.3	2	0.1	1486
GCA_035753605.1	1475	99.3	1472	99.1	3	0.2	8	0.5	3	0.2	1486
GCA_035754475.1	1480	99.6	1479	99.5	1	0.1	5	0.3	1	0.1	1486
GCA_035937495.1	1475	99.3	1474	99.2	1	0.1	6	0.4	5	0.3	1486
GCA_036287255.1	1479	99.5	1478	99.5	1	0.1	6	0.4	1	0.1	1486
GCA_036287275.1	1480	99.6	1479	99.5	1	0.1	5	0.3	1	0.1	1486
GCA_036601155.1	1481	99.7	1480	99.6	1	0.1	4	0.3	1	0.1	1486
GCA_036602705.1	1481	99.7	1480	99.6	1	0.1	4	0.3	1	0.1	1486
GCA_036718155.2	1479	99.5	1478	99.5	1	0.1	5	0.3	2	0.1	1486
GCA_036870965.1	1479	99.5	1478	99.5	1	0.1	6	0.4	1	0.1	1486
GCA_037008665.2	1479	99.5	1478	99.5	1	0.1	5	0.3	2	0.1	1486
GCA_037008745.2	1479	99.5	1477	99.4	2	0.1	4	0.3	3	0.2	1486
GCA_037039675.1	1473	99.1	1469	98.9	4	0.3	9	0.6	4	0.3	1486
GCA_037215885.1	1479	99.5	1478	99.5	1	0.1	5	0.3	2	0.1	1486
GCA_037939845.1	1482	99.7	1481	99.7	1	0.1	3	0.2	1	0.1	1486
GCA_038069235.2	1481	99.7	1480	99.6	1	0.1	4	0.3	1	0.1	1486
GCA_038069255.2	1481	99.7	1480	99.6	1	0.1	4	0.3	1	0.1	1486
GCA_038418265.2	1480	99.6	1479	99.5	1	0.1	5	0.3	1	0.1	1486
GCA_038418365.2	1472	99.1	1471	99.0	1	0.1	8	0.5	6	0.4	1486
GCA_038441195.1	1481	99.7	1480	99.6	1	0.1	4	0.3	1	0.1	1486
GCA_038441205.1	1481	99.7	1480	99.6	1	0.1	4	0.3	1	0.1	1486
GCA_038441215.1	1481	99.7	1480	99.6	1	0.1	4	0.3	1	0.1	1486
GCA_038441225.1	1481	99.7	1480	99.6	1	0.1	4	0.3	1	0.1	1486
GCA_038441235.1	1479	99.5	1478	99.5	1	0.1	6	0.4	1	0.1	1486
GCA_038441245.1	1480	99.6	1479	99.5	1	0.1	5	0.3	1	0.1	1486
GCA_038441255.1	1480	99.6	1479	99.5	1	0.1	4	0.3	2	0.1	1486
GCA_038441325.1	1479	99.5	1476	99.3	3	0.2	6	0.4	1	0.1	1486
GCA_038442095.1	1481	99.7	1478	99.5	3	0.2	3	0.2	2	0.1	1486
GCA_038442125.1	1481	99.7	1479	99.5	2	0.1	3	0.2	2	0.1	1486
GCA_038522965.2	1480	99.6	1478	99.5	2	0.1	5	0.3	1	0.1	1486
GCA_038627255.2	1480	99.6	1478	99.5	2	0.1	5	0.3	1	0.1	1486
GCA_038627275.2	1480	99.6	1478	99.5	2	0.1	5	0.3	1	0.1	1486
GCA_038627335.2	1479	99.5	1472	99.1	7	0.5	4	0.3	3	0.2	1486
GCA_038983805.1	1480	99.6	1479	99.5	1	0.1	4	0.3	2	0.1	1486
GCA_038985835.1	1480	99.6	1479	99.5	1	0.1	5	0.3	1	0.1	1486
GCA_038987955.1	1480	99.6	1478	99.5	2	0.1	5	0.3	1	0.1	1486
GCA_038990075.1	1481	99.7	1480	99.6	1	0.1	3	0.2	2	0.1	1486
GCA_038992355.1	1480	99.6	1479	99.5	1	0.1	5	0.3	1	0.1	1486
GCA_038993615.1	1481	99.7	1480	99.6	1	0.1	4	0.3	1	0.1	1486
GCA_038995905.1	1480	99.6	1479	99.5	1	0.1	5	0.3	1	0.1	1486
GCA_038998165.1	1476	99.3	1475	99.3	1	0.1	4	0.3	6	0.4	1486
GCA_039518815.2	1481	99.7	1480	99.6	1	0.1	4	0.3	1	0.1	1486
GCA_039545565.1	1480	99.6	1479	99.5	1	0.1	4	0.3	2	0.1	1486
GCA_039566025.1	1478	99.5	1477	99.4	1	0.1	7	0.5	1	0.1	1486
GCA_039654205.1	1479	99.5	1478	99.5	1	0.1	5	0.3	2	0.1	1486
GCA_039779435.1	1482	99.7	1481	99.7	1	0.1	3	0.2	1	0.1	1486
GCA_039780165.1	1480	99.6	1479	99.5	1	0.1	4	0.3	2	0.1	1486
GCA_040267665.1	1479	99.5	1466	98.7	13	0.9	5	0.3	2	0.1	1486
GCA_040357515.1	1481	99.7	1480	99.6	1	0.1	3	0.2	2	0.1	1486
GCA_040529205.1	1479	99.5	1466	98.7	13	0.9	5	0.3	2	0.1	1486
GCA_040529215.1	1479	99.5	1466	98.7	13	0.9	5	0.3	2	0.1	1486
GCA_040529225.1	1479	99.5	1466	98.7	13	0.9	5	0.3	2	0.1	1486
GCA_040529235.1	1479	99.5	1466	98.7	13	0.9	5	0.3	2	0.1	1486
GCA_040529255.1	1473	99.1	1460	98.3	13	0.9	8	0.5	5	0.3	1486
GCA_040529265.1	1477	99.4	1464	98.5	13	0.9	6	0.4	3	0.2	1486
GCA_040529275.1	1474	99.2	1461	98.3	13	0.9	6	0.4	6	0.4	1486
GCA_040529285.1	1479	99.5	1466	98.7	13	0.9	5	0.3	2	0.1	1486
GCA_040529295.1	1474	99.2	1461	98.3	13	0.9	9	0.6	3	0.2	1486
GCA_040529305.1	1479	99.5	1466	98.7	13	0.9	5	0.3	2	0.1	1486
GCA_040529315.1	1477	99.4	1464	98.5	13	0.9	7	0.5	2	0.1	1486
GCA_040529325.1	1479	99.5	1466	98.7	13	0.9	5	0.3	2	0.1	1486
GCA_040536855.1	1481	99.7	1480	99.6	1	0.1	4	0.3	1	0.1	1486
GCA_040536945.1	1479	99.5	1466	98.7	13	0.9	5	0.3	2	0.1	1486
GCA_040536955.1	1479	99.5	1466	98.7	13	0.9	5	0.3	2	0.1	1486
GCA_040536965.1	1479	99.5	1466	98.7	13	0.9	5	0.3	2	0.1	1486
GCA_040543095.1	1483	99.8	1482	99.7	1	0.1	2	0.1	1	0.1	1486
GCA_040703085.1	1483	99.8	1482	99.7	1	0.1	2	0.1	1	0.1	1486
GCA_040822125.1	1482	99.7	1481	99.7	1	0.1	3	0.2	1	0.1	1486
GCA_040822385.1	1482	99.7	1481	99.7	1	0.1	3	0.2	1	0.1	1486
GCA_040822395.1	1482	99.7	1481	99.7	1	0.1	3	0.2	1	0.1	1486
GCA_040822405.1	1480	99.6	1479	99.5	1	0.1	4	0.3	2	0.1	1486
GCA_040822435.1	1482	99.7	1480	99.6	2	0.1	3	0.2	1	0.1	1486
GCA_040834015.1	1480	99.6	1479	99.5	1	0.1	4	0.3	2	0.1	1486
GCA_040930415.1	1483	99.8	1482	99.7	1	0.1	2	0.1	1	0.1	1486
GCA_041004195.1	1481	99.7	1480	99.6	1	0.1	4	0.3	1	0.1	1486
GCA_041014305.2	1483	99.8	1481	99.7	2	0.1	2	0.1	1	0.1	1486
GCA_041154775.1	1478	99.5	1475	99.3	3	0.2	6	0.4	2	0.1	1486
GCA_041154785.1	1477	99.4	1476	99.3	1	0.1	6	0.4	3	0.2	1486
GCA_041154795.1	1478	99.5	1477	99.4	1	0.1	6	0.4	2	0.1	1486
GCA_041154805.1	1475	99.3	1474	99.2	1	0.1	9	0.6	2	0.1	1486
GCA_041154815.1	1443	97.1	1442	97.0	1	0.1	7	0.5	36	2.4	1486
GCA_041154825.1	1479	99.5	1478	99.5	1	0.1	6	0.4	1	0.1	1486
GCA_041154835.1	1481	99.7	1480	99.6	1	0.1	3	0.2	2	0.1	1486
GCA_041154845.1	1466	98.7	1465	98.6	1	0.1	5	0.3	15	1.0	1486
GCA_041154855.1	1478	99.5	1477	99.4	1	0.1	6	0.4	2	0.1	1486
GCA_041154875.1	1479	99.5	1476	99.3	3	0.2	6	0.4	1	0.1	1486
GCA_041927285.1	1481	99.7	1477	99.4	4	0.3	4	0.3	1	0.1	1486
GCA_042140285.1	1479	99.5	1476	99.3	3	0.2	6	0.4	1	0.1	1486
GCA_042140325.1	1479	99.5	1477	99.4	2	0.1	4	0.3	3	0.2	1486
GCA_042140455.1	1471	99.0	1470	98.9	1	0.1	8	0.5	7	0.5	1486
GCA_042140485.1	1480	99.6	1478	99.5	2	0.1	3	0.2	3	0.2	1486
GCA_042140495.1	1480	99.6	1476	99.3	4	0.3	4	0.3	2	0.1	1486
GCA_042140525.1	1480	99.6	1479	99.5	1	0.1	5	0.3	1	0.1	1486
GCA_042140575.1	1482	99.7	1481	99.7	1	0.1	2	0.1	2	0.1	1486
GCA_042140585.1	1471	99.0	1468	98.8	3	0.2	7	0.5	8	0.5	1486
GCA_042141115.1	1480	99.6	1478	99.5	2	0.1	4	0.3	2	0.1	1486
GCA_042141315.1	1478	99.5	1476	99.3	2	0.1	6	0.4	2	0.1	1486
GCA_042141555.1	1478	99.5	1476	99.3	2	0.1	5	0.3	3	0.2	1486
GCA_042142205.1	1479	99.5	1478	99.5	1	0.1	4	0.3	3	0.2	1486
GCA_042142835.1	1480	99.6	1479	99.5	1	0.1	4	0.3	2	0.1	1486
GCA_042143465.1	1480	99.6	1479	99.5	1	0.1	4	0.3	2	0.1	1486
GCA_042144055.1	1482	99.7	1480	99.6	2	0.1	3	0.2	1	0.1	1486
GCA_042145845.1	1480	99.6	1479	99.5	1	0.1	4	0.3	2	0.1	1486
GCA_042146535.1	1480	99.6	1475	99.3	5	0.3	4	0.3	2	0.1	1486
GCA_042147245.1	1460	98.3	1459	98.2	1	0.1	6	0.4	20	1.3	1486
GCA_042147895.1	1480	99.6	1477	99.4	3	0.2	2	0.1	4	0.3	1486
GCA_042148545.1	1480	99.6	1479	99.5	1	0.1	4	0.3	2	0.1	1486
GCA_042149195.1	1477	99.4	1476	99.3	1	0.1	6	0.4	3	0.2	1486
GCA_042149725.1	1478	99.5	1477	99.4	1	0.1	7	0.5	1	0.1	1486
GCA_042151085.1	1476	99.3	1468	98.8	8	0.5	8	0.5	2	0.1	1486
GCA_042151695.1	1481	99.7	1478	99.5	3	0.2	3	0.2	2	0.1	1486
GCA_042152325.1	1482	99.7	1481	99.7	1	0.1	2	0.1	2	0.1	1486
GCA_042153585.1	1481	99.7	1480	99.6	1	0.1	4	0.3	1	0.1	1486
GCA_042474915.1	1477	99.4	1475	99.3	2	0.1	6	0.4	3	0.2	1486
GCA_042478285.1	1483	99.8	1479	99.5	4	0.3	2	0.1	1	0.1	1486
GCA_043038945.1	1470	98.9	1469	98.9	1	0.1	12	0.8	4	0.3	1486
GCA_043039655.1	1480	99.6	1479	99.5	1	0.1	5	0.3	1	0.1	1486
GCA_043040285.1	1478	99.5	1477	99.4	1	0.1	5	0.3	3	0.2	1486
GCA_043040895.1	1481	99.7	1480	99.6	1	0.1	4	0.3	1	0.1	1486
GCA_043041525.1	1480	99.6	1478	99.5	2	0.1	5	0.3	1	0.1	1486
GCA_043042175.1	1480	99.6	1479	99.5	1	0.1	5	0.3	1	0.1	1486
GCA_043042805.1	1482	99.7	1481	99.7	1	0.1	3	0.2	1	0.1	1486
GCA_043043455.1	1480	99.6	1479	99.5	1	0.1	5	0.3	1	0.1	1486
GCA_043044125.1	1475	99.3	1474	99.2	1	0.1	8	0.5	3	0.2	1486
GCA_043044755.1	1478	99.5	1465	98.6	13	0.9	5	0.3	3	0.2	1486
GCA_043045365.1	1477	99.4	1476	99.3	1	0.1	7	0.5	2	0.1	1486
GCA_043046095.1	1478	99.5	1477	99.4	1	0.1	5	0.3	3	0.2	1486
GCA_043046865.1	1479	99.5	1478	99.5	1	0.1	5	0.3	2	0.1	1486
GCA_043047475.1	1477	99.4	1476	99.3	1	0.1	7	0.5	2	0.1	1486
GCA_043048185.1	1475	99.3	1474	99.2	1	0.1	7	0.5	4	0.3	1486
GCA_043048875.1	1481	99.7	1480	99.6	1	0.1	4	0.3	1	0.1	1486
GCA_043049525.1	1477	99.4	1476	99.3	1	0.1	8	0.5	1	0.1	1486
GCA_043050195.1	1480	99.6	1479	99.5	1	0.1	4	0.3	2	0.1	1486
GCA_043050845.1	1477	99.4	1474	99.2	3	0.2	5	0.3	4	0.3	1486
GCA_043051495.1	1476	99.3	1446	97.3	30	2.0	7	0.5	3	0.2	1486
GCA_043052145.1	1480	99.6	1479	99.5	1	0.1	3	0.2	3	0.2	1486
GCA_043052795.1	1479	99.5	1478	99.5	1	0.1	6	0.4	1	0.1	1486
GCA_043053445.1	1477	99.4	1476	99.3	1	0.1	5	0.3	4	0.3	1486
GCA_043054075.1	1478	99.5	1474	99.2	4	0.3	7	0.5	1	0.1	1486
GCA_043054745.1	1480	99.6	1479	99.5	1	0.1	5	0.3	1	0.1	1486
GCA_043055495.1	1480	99.6	1479	99.5	1	0.1	5	0.3	1	0.1	1486
GCA_043056065.1	1481	99.7	1480	99.6	1	0.1	4	0.3	1	0.1	1486
GCA_043056915.1	1479	99.5	1476	99.3	3	0.2	4	0.3	3	0.2	1486
GCA_043451925.1	1475	99.3	1474	99.2	1	0.1	9	0.6	2	0.1	1486
GCA_043571745.1	1479	99.5	1478	99.5	1	0.1	5	0.3	2	0.1	1486
GCA_043572315.1	1483	99.8	1482	99.7	1	0.1	2	0.1	1	0.1	1486
GCA_043572945.1	1483	99.8	1482	99.7	1	0.1	2	0.1	1	0.1	1486
GCA_043950125.1	1479	99.5	1478	99.5	1	0.1	5	0.3	2	0.1	1486
GCA_900088705.1	1480	99.6	1479	99.5	1	0.1	5	0.3	1	0.1	1486
GCA_900478145.1	1478	99.5	1477	99.4	1	0.1	6	0.4	2	0.1	1486
