# Supplementary material for: Genomic landscape of nosocomial Acinetobacter baumannii: A comprehensive analysis of the resistome, virulome, and mobilome
Source: Sci Rep. 2025 May 25;15:18203. doi: 10.1038/s41598-025-03246-7 (PMC12104467; doi:10.1038/s41598-025-03246-7)
Supplement: Supplementary file 3 — Supplementary Material 3 [file 41598_2025_3246_MOESM3_ESM.xlsx]

## Sheet: Supplementary Table S2a
Supplementary Table S2a: Gene Prediction Statistics
Genomes	Contigs	Length (bp)	CDS	Genes	miscRNA	rRNA	Repeat regions	tRNA	tmRNA
GCA_000186665.4	2	3711700	3470	3589	35	18	-	65	1
GCA_000695855.3	3	3935134	3718	3821	36	4	-	62	1
GCA_000746605.1	1	3803317	3517	3645	36	18	1	73	1
GCA_000746645.1	1	4335793	4282	4414	39	18	-	74	1
GCA_000786735.1	3	3968436	3764	3887	32	18	1	72	1
GCA_000794125.2	4	4003329	3766	3902	42	18	1	75	1
GCA_000814345.1	4	4073976	3820	3954	41	18	-	74	1
GCA_000828935.1	2	4190324	3922	4061	46	18	-	74	1
GCA_000830055.1	2	3917739	3655	3789	41	18	1	74	1
GCA_000963815.1	4	4066980	3864	3999	42	18	1	74	1
GCA_001026965.1	2	4199500	3988	4121	39	18	-	75	1
GCA_001077555.2	1	3947826	3730	3871	48	18	1	74	1
GCA_001077655.1	3	4192280	4005	4135	38	18	-	73	1
GCA_001077675.1	2	4006698	3727	3864	46	18	-	72	1
GCA_001077965.2	2	3850058	3657	3786	37	18	1	73	1
GCA_001261895.2	1	3819158	3598	3726	36	18	-	73	1
GCA_001399655.1	5	4131161	3906	4039	41	18	1	73	1
GCA_001514375.1	2	4139396	3943	4074	39	18	-	73	1
GCA_001517645.1	2	3947488	3625	3756	41	18	1	71	1
GCA_001543995.1	3	4155251	3968	4101	40	18	-	74	1
GCA_001573065.1	1	3846621	3600	3728	35	18	-	74	1
GCA_001573085.1	1	3977071	3719	3849	38	18	-	73	1
GCA_001573105.1	1	3879636	3635	3779	52	18	-	73	1
GCA_001573125.1	1	3908399	3634	3765	39	18	-	73	1
GCA_001578145.1	1	4172609	3960	4095	43	18	-	73	1
GCA_001593425.2	1	4004792	3724	3861	46	18	-	72	1
GCA_001636235.1	3	4092036	3921	4055	41	18	2	74	1
GCA_001668465.2	2	3885710	3634	3763	37	18	-	73	1
GCA_001669145.2	4	4107868	3921	4045	38	18	-	67	1
GCA_001674475.2	3	4014469	3789	3915	38	18	-	69	1
GCA_001674505.2	2	3943749	3706	3828	38	18	-	65	1
GCA_001721705.1	1	3719282	3388	3515	35	18	-	73	1
GCA_001806345.1	2	4034092	3828	3955	35	18	-	73	1
GCA_001806365.1	2	4086205	3890	4020	39	18	-	72	1
GCA_001806385.1	2	4056960	3839	3966	35	18	-	73	1
GCA_001806405.1	2	4128124	3934	4065	39	18	-	73	1
GCA_001806445.1	2	4038715	3851	3982	39	18	-	73	1
GCA_001806465.1	2	4054434	3856	3988	39	18	-	74	1
GCA_001806485.1	2	4075169	3868	3999	39	18	-	73	1
GCA_001887305.1	2	4098585	3889	4021	39	18	-	74	1
GCA_001895125.2	4	4119274	3898	4029	39	18	1	73	1
GCA_001895985.1	2	4093104	3850	3982	39	18	-	74	1
GCA_001896005.1	2	4267631	4070	4202	40	18	2	73	1
GCA_001902375.1	2	4080621	3884	4016	39	18	-	74	1
GCA_001922205.1	3	4156005	3936	4068	39	18	-	74	1
GCA_001922225.1	2	4076357	3821	3953	39	18	-	74	1
GCA_001922245.1	3	4174158	3953	4088	40	18	-	76	1
GCA_001941765.1	1	4004719	3725	3862	46	18	-	72	1
GCA_002082625.2	2	4065873	3847	3978	39	18	-	73	1
GCA_002082645.1	2	4108454	3934	4068	37	18	-	78	1
GCA_002082685.1	2	3938733	3707	3838	40	18	-	72	1
GCA_002082705.1	3	4049307	3837	3967	38	18	-	73	1
GCA_002082725.1	2	3987599	3735	3866	39	18	-	73	1
GCA_002082745.1	1	3884414	3605	3736	39	18	-	73	1
GCA_002082785.1	2	4273551	4021	4165	52	18	1	73	1
GCA_002082805.1	1	3870945	3629	3755	34	18	1	73	1
GCA_002082825.1	2	4028479	3800	3933	41	18	1	73	1
GCA_002082845.1	1	3972565	3728	3859	39	18	-	73	1
GCA_002082865.1	3	4064716	3864	3996	39	18	-	74	1
GCA_002082885.1	2	4023177	3813	3942	37	18	-	73	1
GCA_002116925.1	2	3990425	3712	3845	41	18	1	73	1
GCA_002210065.1	6	4144615	3914	4050	42	18	1	75	1
GCA_002504145.1	3	3810701	3592	3717	32	18	2	74	1
GCA_002741415.1	2	4032048	3790	3928	46	18	1	73	1
GCA_002761575.1	2	4102702	3877	4008	40	18	-	72	1
GCA_002762095.1	1	3966912	3722	3853	38	18	-	74	1
GCA_002762115.1	1	4000452	3765	3897	39	18	-	74	1
GCA_002762155.1	1	3913931	3654	3786	40	18	-	73	1
GCA_002843665.1	2	4058089	3830	3961	39	18	-	73	1
GCA_002950495.2	3	3941678	3651	3785	42	18	-	73	1
GCA_002999195.2	4	4140048	3919	4056	44	18	1	74	1
GCA_003181015.1	5	4173004	4022	4150	36	18	-	73	1
GCA_003264295.1	2	3974327	3724	3853	37	18	-	73	1
GCA_003288775.1	2	3920467	3650	3779	37	18	-	73	1
GCA_003296225.1	4	4036816	3827	3958	39	18	1	73	1
GCA_003345235.1	3	4111057	3910	4038	40	18	-	69	1
GCA_003431385.1	3	4342018	4169	4306	42	18	1	76	1
GCA_003516005.1	3	4080593	3829	3961	40	18	-	73	1
GCA_003522665.1	2	4128152	3993	4123	38	18	-	73	1
GCA_003522705.1	4	3862444	3662	3791	39	16	1	73	1
GCA_003522785.1	3	4151876	3934	4066	40	18	-	73	1
GCA_003522845.1	2	4066829	3818	3950	40	18	1	73	1
GCA_003522885.1	2	3989947	3732	3864	39	18	-	74	1
GCA_003591615.1	1	3891370	3617	3747	38	18	-	73	1
GCA_003812385.1	3	3885397	3637	3791	62	18	1	73	1
GCA_003812485.1	4	4250823	4065	4205	47	18	-	74	1
GCA_003931755.1	1	3943275	3713	3842	37	18	-	73	1
GCA_003931775.1	1	3943105	3711	3840	37	18	-	73	1
GCA_003948085.2	2	4104916	3834	3966	38	18	-	75	1
GCA_003948455.2	2	4018858	3743	3874	38	18	-	74	1
GCA_003948535.2	2	3921030	3644	3775	39	18	-	73	1
GCA_003949115.2	2	4099363	3829	3960	38	18	-	74	1
GCA_003949595.2	3	4052320	3820	3951	39	18	-	73	1
GCA_003949725.2	4	4113446	3844	3975	38	18	-	74	1
GCA_004028375.1	6	4023316	3763	3893	37	18	-	74	1
GCA_004101685.1	1	3937511	3681	3811	38	18	-	73	1
GCA_004101705.1	1	3940649	3687	3817	38	18	-	73	1
GCA_004101725.1	1	3934099	3676	3806	38	18	-	73	1
GCA_004101745.1	1	3944921	3686	3817	39	18	-	73	1
GCA_004136355.1	3	4058498	3880	4010	38	18	-	73	1
GCA_004564115.1	4	3932447	3779	3923	52	18	-	73	1
GCA_004758865.1	4	4172366	4051	4184	40	18	1	74	1
GCA_004768705.1	9	4045550	3822	3951	38	18	-	72	1
GCA_005280435.1	3	4277985	4083	4223	47	18	-	74	1
GCA_005280675.1	4	3796961	3593	3718	33	18	-	73	1
GCA_005280695.1	3	4012118	3800	3912	37	18	-	56	1
GCA_005518095.1	4	4366589	4173	4318	53	18	1	73	1
GCA_005519135.2	3	4013643	3743	3875	41	18	-	72	1
GCA_005671375.1	3	4136467	3927	4060	41	18	-	73	1
GCA_006385075.1	1	4130187	3934	4070	42	18	1	75	1
GCA_007107525.1	4	3960760	3654	3785	38	18	1	74	1
GCA_007221455.1	1	3896541	3567	3696	37	18	-	73	1
GCA_007647215.1	2	4002648	3768	3897	37	18	-	73	1
GCA_008033255.2	3	4041213	3841	3971	38	18	-	73	1
GCA_008244865.1	1	3935331	3680	3810	38	18	-	73	1
GCA_008244885.1	1	3936362	3680	3810	38	18	-	73	1
GCA_008244905.1	1	3935083	3679	3809	38	18	-	73	1
GCA_008630895.1	1	3961713	3665	3802	46	18	-	72	1
GCA_008807055.1	3	4029386	3817	3947	38	18	-	73	1
GCA_009035845.1	3	3999136	3725	3858	41	18	1	73	1
GCA_009455505.1	1	4092125	3888	4018	37	18	-	74	1
GCA_009497995.1	3	4095749	3912	4046	41	18	2	74	1
GCA_009498335.1	1	4030371	3847	3976	37	18	-	73	1
GCA_009759685.1	2	3990388	3721	3854	41	18	1	73	1
GCA_011067065.1	3	3884786	3616	3747	39	18	-	73	1
GCA_012272715.1	3	4118119	3883	4016	39	18	-	75	1
GCA_012272735.1	4	4229508	4013	4147	40	18	-	75	1
GCA_012272755.1	3	4147490	3924	4058	41	18	-	74	1
GCA_012272775.1	2	4050436	3807	3938	39	18	-	73	1
GCA_012272795.1	3	4095067	3853	3987	41	18	-	74	1
GCA_012931605.1	4	3940086	3684	3814	38	18	3	73	1
GCA_012931625.1	6	4174734	3970	4098	36	18	1	73	1
GCA_012931645.1	5	4159123	3932	4060	36	18	1	73	1
GCA_012931665.1	3	3965881	3688	3820	38	18	-	75	1
GCA_012934905.1	3	4433724	4226	4369	51	18	1	73	1
GCA_012934925.1	2	3964720	3680	3810	38	18	-	73	1
GCA_012934945.1	2	3928362	3690	3819	36	18	-	74	1
GCA_012934965.1	9	4071841	3842	3971	37	18	-	73	1
GCA_012934985.1	2	3952539	3717	3846	37	18	-	73	1
GCA_012935005.1	7	4277869	4065	4196	38	18	1	74	1
GCA_012935025.1	3	4015124	3779	3909	37	18	-	74	1
GCA_012935045.1	2	3935172	3663	3791	37	18	-	72	1
GCA_012935065.1	3	4045545	3824	3953	37	18	-	73	1
GCA_012935085.1	6	4180241	4008	4141	41	18	1	73	1
GCA_012935105.1	7	4192382	4019	4153	41	19	1	73	1
GCA_012935125.1	4	4133398	3921	4049	36	18	-	73	1
GCA_012935145.1	3	4062974	3836	3967	39	19	-	72	1
GCA_012935165.1	4	4017923	3778	3909	37	19	-	74	1
GCA_012935185.1	4	4020539	3837	3966	37	18	-	73	1
GCA_013305465.1	1	4082498	3851	3983	39	18	-	74	1
GCA_013372085.1	3	4030054	3757	3896	48	18	-	72	1
GCA_013376855.2	2	3873271	3578	3708	38	18	-	73	1
GCA_013377175.1	4	4161887	3933	4067	41	18	2	74	1
GCA_013416255.1	3	3971708	3760	3893	41	18	-	73	1
GCA_013416275.1	4	3869649	3678	3802	31	18	-	74	1
GCA_013787185.1	5	3934032	3867	4040	77	18	2	77	1
GCA_014322245.1	4	4105826	3876	4007	38	18	2	74	1
GCA_014672735.1	1	3750370	3398	3525	35	18	-	73	1
GCA_014705805.1	3	4179318	3986	4120	41	18	-	74	1
GCA_014705845.1	2	4095679	3871	4005	41	18	-	74	1
GCA_014705865.1	2	4049006	3811	3944	40	18	-	74	1
GCA_014705885.1	2	4148158	3940	4074	41	18	-	74	1
GCA_014874575.1	5	4566577	4303	4439	45	18	1	72	1
GCA_015732435.1	1	4103762	3896	4027	39	18	-	73	1
GCA_015870765.1	2	3879291	3589	3719	38	18	-	73	1
GCA_015870965.1	2	3880463	3583	3713	38	18	-	73	1
GCA_015910475.1	3	4032448	3783	3917	42	18	1	73	1
GCA_016350005.1	3	4073824	3866	3997	39	18	-	73	1
GCA_016350065.1	3	4088238	3888	4019	39	18	-	73	1
GCA_016350085.1	4	4090092	3873	4009	39	21	-	75	1
GCA_016350105.1	2	4076358	3868	3999	39	18	-	73	1
GCA_016864295.1	1	4088883	3929	4061	39	18	-	74	1
GCA_016864315.2	2	3913872	3640	3770	37	18	-	74	1
GCA_016864915.1	3	4092873	3900	4024	36	18	-	69	1
GCA_016865465.1	1	4011788	3856	3982	36	17	-	72	1
GCA_016919505.2	4	4095694	3913	4048	42	18	1	74	1
GCA_016919525.2	4	4114919	3963	4099	43	18	1	74	1
GCA_017096325.2	2	4046903	3834	3963	37	18	-	73	1
GCA_017096345.2	2	3986756	3779	3908	37	18	-	73	1
GCA_017096365.2	2	4030183	3804	3933	37	18	-	73	1
GCA_017096385.2	4	4117240	3929	4058	37	18	-	73	1
GCA_017096405.2	2	3995867	3784	3913	37	18	-	73	1
GCA_017096425.2	4	4231195	4164	4297	39	18	-	75	1
GCA_017098185.2	2	3981722	3787	3913	38	18	1	69	1
GCA_017098205.2	2	4147165	3954	4087	40	18	-	74	1
GCA_017098225.2	3	4224622	4036	4172	40	18	-	77	1
GCA_017098245.2	2	4017174	3849	3980	39	18	1	73	1
GCA_017098265.2	2	4017122	3790	3921	39	18	1	73	1
GCA_017639875.1	5	4357638	4131	4269	50	15	-	72	1
GCA_017723975.1	5	4390748	4157	4300	50	18	-	74	1
GCA_017724115.1	5	4395318	4162	4305	50	18	-	74	1
GCA_017724155.1	5	4415810	4188	4331	50	18	-	74	1
GCA_017724195.1	5	4398999	4169	4312	50	18	-	74	1
GCA_017724215.1	5	4395318	4162	4305	50	18	-	74	1
GCA_017726495.1	5	4414631	4184	4327	50	18	-	74	1
GCA_017726555.1	5	4395402	4164	4307	50	18	-	74	1
GCA_017726575.1	3	3903094	3663	3797	41	18	-	74	1
GCA_017742855.1	5	4400277	4170	4313	50	18	-	74	1
GCA_018135585.1	2	3968176	3668	3799	41	18	2	71	1
GCA_018454385.1	2	4084562	3823	3956	40	18	-	74	1
GCA_018604365.1	3	3976267	3745	3874	36	18	-	74	1
GCA_018808925.1	3	4308668	4042	4177	42	18	1	74	1
GCA_018831125.1	5	4324770	4081	4215	42	18	1	73	1
GCA_019076685.1	3	3883534	3798	3930	37	18	1	76	1
GCA_019331655.1	3	3944918	3650	3780	41	18	1	70	1
GCA_019356075.1	1	4010274	3779	3907	37	18	-	72	1
GCA_019356215.1	4	4075785	3800	3939	47	18	-	73	1
GCA_019458485.1	5	4053664	3811	3946	42	18	1	74	1
GCA_019703285.1	12	4071981	3880	4033	60	18	5	74	1
GCA_019997865.1	2	3959115	3787	3928	48	18	1	74	1
GCA_020132105.1	2	4016584	3770	3898	36	18	-	73	1
GCA_020520325.1	3	4068208	3872	4002	37	18	-	74	1
GCA_020520345.1	3	4067975	3872	4001	37	18	-	73	1
GCA_020520365.1	3	4068130	3870	4000	37	18	-	74	1
GCA_020520385.1	3	4069263	3875	4005	37	18	-	74	1
GCA_020520405.1	3	4069270	3873	4003	37	18	-	74	1
GCA_020906565.1	1	3935674	3718	3851	41	18	-	73	1
GCA_021398135.1	2	3921614	3691	3820	37	18	-	73	1
GCA_021484905.1	1	4264976	4100	4235	42	18	1	74	1
GCA_021559695.1	2	4072472	3862	3994	40	18	-	73	1
GCA_021609965.1	1	4125503	3906	4047	48	18	1	74	1
GCA_021725415.1	2	4078195	3871	4003	39	18	-	74	1
GCA_021730415.1	3	4038879	3868	3995	37	18	-	71	1
GCA_021764725.1	2	3862774	3575	3705	39	18	-	72	1
GCA_021899715.1	4	4363296	4145	4277	40	18	1	73	1
GCA_022107375.2	2	3997151	3776	3906	38	18	-	73	1
GCA_022429585.1	2	3895757	3627	3756	37	18	-	73	1
GCA_022459055.1	1	3918856	3652	3781	37	18	-	73	1
GCA_022459075.1	1	3638126	3399	3526	35	18	1	73	1
GCA_022459095.1	1	4014141	3795	3924	37	18	-	73	1
GCA_022459115.2	2	4043809	3826	3961	43	18	-	73	1
GCA_022459135.1	1	3897771	3647	3778	39	18	-	73	1
GCA_022459155.1	1	4118848	3930	4060	38	18	-	73	1
GCA_022459175.1	1	3996138	3733	3864	39	18	-	73	1
GCA_022459295.1	1	3974863	3725	3856	39	18	-	73	1
GCA_022459415.1	1	4106222	3845	3979	41	18	1	74	1
GCA_022459595.1	1	3976873	3735	3860	35	18	-	71	1
GCA_022459755.2	2	4030941	3768	3897	36	18	-	74	1
GCA_022459875.1	1	4021915	3796	3937	49	18	-	73	1
GCA_022460015.1	1	3991978	3762	3894	41	18	-	72	1
GCA_022460295.1	1	4058269	3772	3903	36	18	-	76	1
GCA_022460435.2	2	3962164	3662	3795	41	18	-	73	1
GCA_022460575.1	1	3995974	3756	3889	39	18	-	75	1
GCA_022460745.2	2	3856464	3552	3685	42	18	-	72	1
GCA_022460875.2	2	3827163	3522	3654	41	18	-	72	1
GCA_022461025.2	2	3847247	3603	3732	39	18	-	71	1
GCA_022466975.1	1	3980154	3717	3850	41	18	1	73	1
GCA_022467135.1	1	3901878	3621	3754	42	18	-	72	1
GCA_022467255.1	1	3871059	3644	3772	36	18	-	73	1
GCA_022467375.2	2	3956480	3677	3809	40	18	1	73	1
GCA_022467435.1	1	3996446	3821	3980	67	18	-	73	1
GCA_022467535.1	1	3875531	3592	3724	40	18	1	73	1
GCA_022467655.1	1	3874353	3590	3722	40	18	1	73	1
GCA_022467735.1	1	4008883	3788	3918	39	18	-	72	1
GCA_022467805.1	1	4012438	3789	3918	37	18	-	73	1
GCA_022467905.1	1	3930310	3693	3823	38	18	-	73	1
GCA_022467975.1	1	3995387	3737	3868	39	18	-	73	1
GCA_022468075.1	1	3937922	3661	3791	38	18	-	73	1
GCA_022468195.1	1	4068658	3895	4026	37	18	-	75	1
GCA_022468295.1	1	3913930	3633	3763	38	18	-	73	1
GCA_022468355.1	1	3964332	3734	3863	37	18	-	73	1
GCA_022468455.1	1	3921587	3678	3808	37	18	-	74	1
GCA_022468565.1	1	3922329	3686	3817	39	18	-	73	1
GCA_022468755.1	1	3905527	3648	3777	37	18	-	73	1
GCA_022468795.1	1	3963068	3772	3901	39	18	-	71	1
GCA_022468835.2	2	3856643	3551	3685	42	18	-	73	1
GCA_022468855.2	2	3855169	3551	3686	43	18	-	73	1
GCA_022468985.2	2	3978886	3750	3879	37	18	-	73	1
GCA_022469075.1	1	3997993	3764	3895	39	18	-	73	1
GCA_022548575.1	1	4103179	3871	4002	39	18	-	73	1
GCA_022605145.1	1	3907300	3693	3817	32	18	-	73	1
GCA_022759565.1	5	4230647	4059	4190	37	18	-	75	1
GCA_022811905.1	2	3948850	3632	3760	38	18	-	71	1
GCA_022916135.2	2	4028467	3770	3901	39	18	-	73	1
GCA_022916555.2	3	4012475	3782	3909	37	18	-	71	1
GCA_022921035.1	2	3932611	3701	3830	37	18	-	73	1
GCA_023054035.2	2	4046676	3793	3924	39	18	-	73	1
GCA_023093135.2	2	4028524	3770	3901	39	18	-	73	1
GCA_023221535.1	1	3878974	3640	3771	38	18	-	74	1
GCA_023360975.1	1	4237035	4109	4243	40	18	-	75	1
GCA_023360995.1	2	4091503	3884	4017	40	18	-	74	1
GCA_023361015.1	2	4136109	3923	4055	39	18	-	74	1
GCA_023361035.1	2	4145840	3957	4090	39	18	-	75	1
GCA_023361055.1	2	4153752	3980	4112	40	18	-	73	1
GCA_023361075.1	2	4170821	3996	4129	40	18	-	74	1
GCA_023361095.1	3	4041541	3879	4010	38	18	-	74	1
GCA_023361115.1	1	4014226	3784	3913	37	18	-	73	1
GCA_023361135.1	2	4135642	3896	4028	39	18	-	74	1
GCA_023361155.1	2	4155043	3936	4069	40	18	-	74	1
GCA_023361175.1	2	4175991	3975	4108	40	18	-	74	1
GCA_023361195.1	2	4154428	3983	4116	40	18	-	74	1
GCA_023361215.1	1	4017911	3809	3940	38	18	-	74	1
GCA_023361235.1	2	4132086	3942	4073	38	18	-	74	1
GCA_023361255.1	3	4246921	4070	4204	40	18	-	75	1
GCA_023361275.1	4	4247950	4067	4199	38	18	-	75	1
GCA_023361815.1	3	4102624	3904	4036	39	18	-	74	1
GCA_023361835.1	3	4131047	3950	4081	38	18	-	74	1
GCA_023361855.1	2	4194040	4002	4135	39	18	-	75	1
GCA_023361875.1	2	4174125	3983	4116	39	18	-	75	1
GCA_023361895.1	3	4217300	4021	4154	39	18	-	75	1
GCA_023361915.1	2	4191051	3965	4098	40	18	-	74	1
GCA_023361935.1	2	4098739	3896	4028	39	18	-	74	1
GCA_023361955.1	3	4140946	3914	4047	40	18	-	74	1
GCA_023361975.1	1	3952283	3700	3829	37	18	-	73	1
GCA_023361995.1	3	4244172	4058	4191	39	18	-	75	1
GCA_023362015.1	2	4024320	3833	3962	37	18	-	73	1
GCA_023362035.1	2	3963239	3751	3883	39	18	-	74	1
GCA_023362055.1	3	4135567	3954	4084	36	18	-	75	1
GCA_023362075.1	2	4140180	3929	4062	39	18	-	75	1
GCA_023362095.1	2	4157126	4006	4139	39	18	-	75	1
GCA_023362115.1	4	4086925	3904	4030	34	18	-	73	1
GCA_023362135.1	2	4137713	3937	4069	40	18	-	73	1
GCA_023362155.1	2	4137724	3938	4070	40	18	-	73	1
GCA_023362175.1	2	4003190	3757	3886	39	18	-	71	1
GCA_023362195.1	3	4177421	3957	4088	40	18	-	72	1
GCA_023362215.1	2	4002851	3771	3900	37	18	-	73	1
GCA_023362235.1	2	4164773	3968	4102	40	18	-	75	1
GCA_023362255.1	2	4160205	3939	4075	43	18	-	74	1
GCA_023362275.1	3	4248484	4061	4190	40	18	-	69	2
GCA_023517215.1	3	4071554	3846	3975	37	18	-	73	1
GCA_023517235.1	2	4072975	3784	3916	39	18	-	74	1
GCA_023517695.1	3	4160315	3979	4111	39	18	-	74	1
GCA_023517735.1	3	3970450	3749	3876	35	18	-	73	1
GCA_023615345.2	2	4155747	3921	4053	39	18	-	74	1
GCA_023615705.2	3	4112492	3936	4065	37	18	-	73	1
GCA_023615745.2	3	4048078	3841	3975	42	18	-	73	1
GCA_023809625.1	4	4302277	4001	4137	44	18	1	73	1
GCA_023809705.1	6	4340713	4055	4189	44	18	1	71	1
GCA_023981045.1	1	4205854	4007	4142	43	18	1	73	1
GCA_024106315.2	3	4024894	3769	3900	39	18	-	73	1
GCA_024134625.1	1	4029089	3797	3929	39	18	-	74	1
GCA_024134645.1	1	3901819	3613	3747	42	18	-	73	1
GCA_024134665.1	1	3892710	3605	3739	42	18	-	73	1
GCA_024134685.1	1	4056249	3824	3957	40	18	-	74	1
GCA_024138105.1	1	3931555	3692	3821	37	18	-	73	1
GCA_024138435.1	3	4103459	3864	3994	39	18	-	72	1
GCA_024139015.1	5	4045532	3865	3993	36	18	-	73	1
GCA_024139035.1	2	4215060	4047	4179	40	18	-	73	1
GCA_024139055.1	3	3983183	3717	3847	38	18	-	73	1
GCA_024139075.1	4	4093548	3858	3991	41	18	-	73	1
GCA_024139095.1	2	4144160	3974	4111	44	18	1	74	1
GCA_024172225.1	3	4073453	3875	4007	39	18	-	74	1
GCA_024205265.1	1	3858469	3594	3729	41	18	-	75	1
GCA_024205285.1	6	3887434	3631	3766	41	18	-	75	1
GCA_024271825.1	3	3951013	3701	3825	33	18	-	72	1
GCA_024426665.1	2	4254951	3991	4133	49	18	1	74	1
GCA_024730805.1	2	3996011	3795	3924	37	18	-	73	1
GCA_024732425.1	2	4183184	3908	4038	38	18	-	73	1
GCA_024749385.1	5	4034498	3806	3939	41	18	1	73	1
GCA_024749405.1	3	3959662	3815	3968	61	18	1	73	1
GCA_024749425.1	3	3896124	3718	3856	45	18	1	74	1
GCA_024749445.1	2	4025737	3762	3894	39	18	-	74	1
GCA_024749465.1	3	4042497	3791	3924	39	18	-	75	1
GCA_024749485.1	4	4134058	3927	4067	48	18	1	73	1
GCA_024749505.1	4	3821274	3786	3942	63	18	1	74	1
GCA_024749525.1	5	4174371	3881	4016	43	18	1	73	1
GCA_024749545.1	4	4032751	3802	3935	41	18	-	73	1
GCA_024749605.1	4	4231594	3960	4092	40	18	-	73	1
GCA_024749625.1	5	4300556	4102	4246	51	18	2	74	1
GCA_024749645.1	4	3919146	3691	3827	42	18	-	75	1
GCA_024749665.1	4	4217635	4033	4170	42	21	-	73	1
GCA_024749685.1	3	4003784	3843	3985	50	18	-	73	1
GCA_024749745.1	3	4171442	3975	4107	41	18	-	72	1
GCA_024749765.1	3	4171425	3968	4100	41	18	-	72	1
GCA_024800505.1	3	3943705	3717	3846	37	18	-	73	1
GCA_024922185.2	2	3976544	3746	3880	42	18	-	73	1
GCA_025258705.1	5	4473711	4372	4511	45	18	-	75	1
GCA_025258745.1	3	4471416	4359	4498	45	18	-	75	1
GCA_025258765.1	3	4437104	4276	4413	45	18	-	73	1
GCA_025258785.1	3	4484114	4370	4507	45	18	-	73	1
GCA_025258805.1	3	4477086	4355	4492	45	18	-	73	1
GCA_025258845.1	3	4438104	4275	4412	45	18	-	73	1
GCA_025264005.1	7	3841944	3600	3731	39	18	4	73	1
GCA_025369955.1	3	4478641	4356	4493	45	18	-	73	1
GCA_025402915.1	2	4048081	3790	3923	39	18	-	75	1
GCA_025722955.1	4	4080298	3896	4026	38	18	-	73	1
GCA_025853895.1	2	3975384	3745	3872	37	18	-	71	1
GCA_025853915.1	2	3981503	3761	3889	38	18	-	71	1
GCA_025853935.1	2	3981538	3756	3886	38	18	-	73	1
GCA_025853955.1	2	3981111	3758	3885	38	18	-	70	1
GCA_025853975.1	2	3985873	3756	3886	38	18	-	73	1
GCA_025853995.1	3	4135958	3936	4065	39	18	-	71	1
GCA_025854015.1	3	4141496	3942	4073	39	18	-	73	1
GCA_025854035.1	2	3980384	3688	3812	34	18	-	71	1
GCA_025854055.1	2	3975640	3745	3874	37	18	-	73	1
GCA_025854075.1	2	3979211	3753	3882	37	18	-	73	1
GCA_025854095.1	2	3981935	3676	3803	34	18	-	74	1
GCA_025854115.1	2	3985960	3760	3890	38	18	-	73	1
GCA_025854135.1	2	3996530	3770	3899	38	18	-	72	1
GCA_025854315.1	1	3917600	3645	3774	37	18	-	73	1
GCA_025916215.1	2	4177627	4000	4131	39	18	-	73	1
GCA_026062515.1	7	4422798	4190	4329	45	18	-	75	1
GCA_027239755.1	4	4081411	3818	3947	36	18	-	74	1
GCA_027558855.1	1	3977231	3750	3879	37	18	-	73	1
GCA_027943685.1	4	4030153	3800	3923	35	18	-	69	1
GCA_028201495.1	3	4129776	3878	4015	44	18	1	74	1
GCA_028370175.1	2	4018824	3759	3893	40	18	1	75	1
GCA_028548795.2	2	4187099	4009	4139	38	18	-	73	1
GCA_028583505.1	2	4078713	3896	4031	42	18	1	74	1
GCA_028622695.1	2	3899751	3639	3768	37	18	-	73	1
GCA_028622715.1	3	4075237	3864	3993	37	18	-	73	1
GCA_028622775.1	2	3878279	3632	3761	37	18	-	73	1
GCA_028622915.1	2	3867763	3595	3724	37	18	-	73	1
GCA_028634015.3	4	4048276	3915	4043	37	18	-	72	1
GCA_028751705.1	2	3905696	3684	3815	39	18	-	73	1
GCA_028752815.1	1	3903346	3665	3799	41	19	-	73	1
GCA_028753295.1	3	4101171	3850	3983	39	18	-	75	1
GCA_029223565.1	2	4072982	3784	3916	39	18	-	74	1
GCA_029674685.1	2	4159777	4024	4157	40	18	-	74	1
GCA_029713745.1	2	3990945	3778	3909	38	18	-	74	1
GCA_029713765.1	3	3875126	3638	3763	33	18	-	73	1
GCA_029713785.1	4	4069304	3844	3976	41	18	-	72	1
GCA_029713845.1	3	4081823	3953	4080	34	18	-	74	1
GCA_029713865.1	3	4166040	3951	4083	39	18	-	74	1
GCA_029713905.1	2	4005937	3796	3922	34	18	-	73	1
GCA_029713925.1	2	4004900	3798	3929	39	18	-	73	1
GCA_029713945.1	4	4192037	3998	4130	39	18	-	74	1
GCA_029713965.1	3	4041635	3803	3932	38	18	-	72	1
GCA_029714005.1	3	4113458	3912	4041	37	18	-	73	1
GCA_029714045.1	3	4012910	3797	3925	36	18	-	73	1
GCA_029714085.1	3	4006979	3770	3899	37	18	-	73	1
GCA_029714105.1	3	4029797	3807	3935	38	18	-	71	1
GCA_029714145.1	2	3975514	3741	3871	38	18	-	73	1
GCA_029714165.1	3	4109113	3934	4064	37	18	-	74	1
GCA_029748815.1	3	3967996	3711	3840	38	18	-	72	1
GCA_029767905.3	3	4104895	3920	4049	37	18	-	73	1
GCA_029774195.1	3	4236288	3975	4109	39	18	-	76	1
GCA_029774235.1	3	4094348	3863	3994	38	18	-	74	1
GCA_029774275.1	3	4094025	3869	4000	38	18	-	74	1
GCA_029774295.1	3	4093159	3863	3994	38	18	-	74	1
GCA_029774315.1	3	4093129	3871	4002	38	18	-	74	1
GCA_029774335.1	3	4093105	3859	3990	38	18	-	74	1
GCA_029774355.1	3	4093107	3859	3990	38	18	-	74	1
GCA_029814975.1	3	4094380	3873	4004	38	18	-	74	1
GCA_029931545.1	2	3928238	3646	3782	42	18	-	75	1
GCA_030027985.1	2	3923555	3676	3806	39	18	-	72	1
GCA_030028005.1	2	3907073	3663	3791	37	18	-	72	1
GCA_030168245.1	3	4012149	3803	3932	37	18	-	73	1
GCA_030168285.1	8	4308180	4119	4252	40	18	-	74	1
GCA_030413705.1	5	4229816	3945	4077	39	18	1	74	1
GCA_030585225.1	3	4073650	3844	3977	40	18	-	74	1
GCA_030585245.1	3	4065371	3870	4001	40	18	-	72	1
GCA_030585265.1	4	4003112	3777	3912	43	18	-	73	1
GCA_030585285.1	3	4094766	3860	3999	41	21	-	76	1
GCA_030585325.1	4	4062813	3828	3962	41	18	-	74	1
GCA_030585345.1	3	4012411	3782	3908	43	18	-	64	1
GCA_030585365.1	3	4059678	3823	3953	42	18	-	69	1
GCA_030585385.1	3	4022787	3797	3932	43	18	-	73	1
GCA_030585405.1	2	3986828	3760	3892	41	18	-	72	1
GCA_030704325.1	2	3935353	3680	3809	37	18	-	73	1
GCA_030718975.1	2	4100367	3909	4038	37	18	-	73	1
GCA_033181005.1	2	4047425	3811	3938	35	18	-	73	1
GCA_033181805.1	3	4015100	3776	3906	39	18	-	72	1
GCA_033378915.2	2	4044439	3829	3962	42	18	-	72	1
GCA_034126645.2	2	4120089	3896	4028	39	18	-	74	1
GCA_034126905.2	2	4038185	3804	3936	39	18	-	74	1
GCA_034331205.2	5	4238657	4087	4215	37	18	-	72	1
GCA_034422775.1	10	4072119	3893	4022	37	18	1	73	1
GCA_034422815.1	3	4125814	3999	4126	34	18	-	74	1
GCA_034494405.1	5	4312633	4038	4175	43	18	1	75	1
GCA_035753605.1	1	3918444	3632	3763	39	18	-	73	1
GCA_035754475.1	1	3958574	3721	3848	35	18	-	73	1
GCA_035937495.1	1	4038658	3818	3925	37	6	1	63	1
GCA_036287255.1	4	3934477	3720	3847	35	18	-	73	1
GCA_036287275.1	4	4093102	3883	4014	39	18	-	73	1
GCA_036601155.1	4	4018113	3815	3950	42	18	1	74	1
GCA_036602705.1	3	4032581	3841	3975	41	18	1	74	1
GCA_036718155.2	3	4033449	3834	3968	42	18	-	73	1
GCA_036870965.1	7	3963028	3757	3899	50	18	-	73	1
GCA_037008665.2	5	4181773	4002	4130	37	18	-	72	1
GCA_037008745.2	3	4239050	4034	4166	39	18	-	74	1
GCA_037039675.1	1	3948245	3703	3832	38	18	-	72	1
GCA_037215885.1	3	4122404	3919	4048	37	18	-	73	1
GCA_037939845.1	3	3949835	3725	3861	43	18	2	74	1
GCA_038069235.2	3	4026995	3796	3925	37	18	-	73	1
GCA_038069255.2	3	4026412	3791	3920	37	18	-	73	1
GCA_038418265.2	2	3942483	3686	3815	37	18	-	73	1
GCA_038418365.2	3	4087516	4006	4134	37	18	-	72	1
GCA_038441195.1	4	4112771	3889	4019	36	18	-	75	1
GCA_038441205.1	4	4224788	3997	4130	39	18	-	75	1
GCA_038441215.1	3	4303228	4124	4258	40	18	-	75	1
GCA_038441225.1	2	3931757	3673	3803	38	18	-	73	1
GCA_038441235.1	3	4124926	3919	4052	40	18	-	74	1
GCA_038441245.1	2	4106504	3889	4021	39	18	-	74	1
GCA_038441255.1	3	4008400	3790	3920	37	18	-	74	1
GCA_038441325.1	6	4351879	4119	4253	41	18	-	74	1
GCA_038442095.1	5	4181264	3922	4056	40	18	-	75	1
GCA_038442125.1	3	3986183	3752	3886	41	18	-	74	1
GCA_038522965.2	2	3996574	3758	3888	38	18	-	73	1
GCA_038627255.2	2	3992193	3748	3879	38	18	-	74	1
GCA_038627275.2	2	4002559	3759	3889	38	18	-	73	1
GCA_038627335.2	4	4261453	4063	4195	39	18	-	74	1
GCA_038983805.1	3	4052769	3842	3971	37	18	-	73	1
GCA_038985835.1	2	4147067	3919	4050	38	18	-	74	1
GCA_038987955.1	2	4155429	3959	4094	42	18	-	74	1
GCA_038990075.1	5	3915614	3682	3818	42	18	-	75	1
GCA_038992355.1	2	4022530	3775	3906	39	18	-	73	1
GCA_038993615.1	3	4042023	3800	3929	37	18	-	73	1
GCA_038995905.1	3	4061700	3802	3934	39	18	-	74	1
GCA_038998165.1	2	4009003	3790	3918	37	18	-	72	1
GCA_039518815.2	2	3908574	3649	3778	37	18	-	73	1
GCA_039545565.1	6	4220591	4042	4178	43	18	1	74	1
GCA_039566025.1	2	3983165	3748	3877	37	18	-	73	1
GCA_039654205.1	5	4187143	4010	4138	37	18	-	72	1
GCA_039779435.1	3	4061385	3799	3933	42	18	1	73	1
GCA_039780165.1	4	4112033	3926	4062	43	18	1	74	1
GCA_040267665.1	1	4001356	3767	3894	37	18	-	71	1
GCA_040357515.1	3	3929102	3705	3835	37	18	1	74	1
GCA_040529205.1	1	4001362	3767	3894	37	18	-	71	1
GCA_040529215.1	1	4001355	3767	3894	37	18	-	71	1
GCA_040529225.1	1	4000167	3766	3893	37	18	-	71	1
GCA_040529235.1	1	4000832	3768	3895	37	18	-	71	1
GCA_040529255.1	1	4001326	3788	3915	37	18	-	71	1
GCA_040529265.1	1	4001326	3783	3910	37	18	-	71	1
GCA_040529275.1	1	4001363	3790	3917	37	18	-	71	1
GCA_040529285.1	1	4001356	3767	3894	37	18	-	71	1
GCA_040529295.1	1	4001338	3786	3913	37	18	-	71	1
GCA_040529305.1	1	4001356	3767	3894	37	18	-	71	1
GCA_040529315.1	1	4001338	3784	3911	37	18	-	71	1
GCA_040529325.1	1	4001356	3767	3894	37	18	-	71	1
GCA_040536855.1	3	4070435	3845	3974	37	18	-	73	1
GCA_040536945.1	1	4001363	3769	3896	37	18	-	71	1
GCA_040536955.1	1	4001346	3767	3894	37	18	-	71	1
GCA_040536965.1	1	4001355	3767	3894	37	18	-	71	1
GCA_040543095.1	4	4027976	3751	3882	39	18	-	73	1
GCA_040703085.1	3	4053060	3806	3938	39	18	-	74	1
GCA_040822125.1	3	3900293	3640	3767	34	18	-	74	1
GCA_040822385.1	4	3879078	3653	3781	35	18	-	74	1
GCA_040822395.1	3	3900591	3626	3752	33	18	-	74	1
GCA_040822405.1	3	4122556	3919	4048	37	18	-	73	1
GCA_040822435.1	1	3830155	3493	3622	36	18	2	74	1
GCA_040834015.1	5	4198773	3987	4122	42	18	1	74	1
GCA_040930415.1	3	3850846	3506	3638	40	18	-	73	1
GCA_041004195.1	3	4041732	3800	3928	36	18	-	73	1
GCA_041014305.2	3	4100405	3915	4046	39	18	-	73	1
GCA_041154775.1	1	4015141	3738	3877	47	18	1	73	1
GCA_041154785.1	1	3901334	3624	3754	38	18	-	73	1
GCA_041154795.1	1	4004317	3746	3875	39	18	-	71	1
GCA_041154805.1	1	3984996	3718	3852	42	18	-	73	1
GCA_041154815.1	1	3851951	3614	3742	36	18	-	73	1
GCA_041154825.1	1	3881570	3645	3780	42	18	-	74	1
GCA_041154835.1	1	3890845	3678	3802	34	18	1	71	1
GCA_041154845.1	2	4217869	3988	4125	50	15	-	72
GCA_041154855.1	1	4156272	3931	4068	45	18	-	73	1
GCA_041154875.1	1	3983760	3710	3849	46	18	1	74	1
GCA_041927285.1	3	4160607	3941	4077	45	18	2	72	1
GCA_042140285.1	4	4067855	3851	3982	38	18	-	74	1
GCA_042140325.1	3	4084101	3840	3971	37	18	-	75	1
GCA_042140455.1	3	4123227	3901	4045	52	18	1	73	1
GCA_042140485.1	3	4011868	3810	3944	40	18	-	75	1
GCA_042140495.1	3	4050727	3847	3981	40	18	-	75	1
GCA_042140525.1	3	3960155	3713	3844	39	18	-	73	1
GCA_042140575.1	3	4003044	3730	3864	42	18	1	73	1
GCA_042140585.1	4	3985194	3715	3846	41	18	-	71	1
GCA_042141115.1	3	3948403	3688	3817	37	18	-	73	1
GCA_042141315.1	3	3952552	3695	3824	37	18	-	73	1
GCA_042141555.1	4	4021787	3805	3932	37	18	-	71	1
GCA_042142205.1	4	4201067	4019	4149	38	18	-	73	1
GCA_042142835.1	2	4195070	3924	4069	53	18	1	73	1
GCA_042143465.1	8	4018098	3748	3884	43	18	-	74	1
GCA_042144055.1	4	3829008	3541	3675	41	18	-	74	1
GCA_042145845.1	4	4126723	3935	4065	38	18	-	73	1
GCA_042146535.1	1	3866866	3612	3739	34	18	-	74	1
GCA_042147245.1	3	3981248	3758	3883	36	18	1	70	1
GCA_042147895.1	6	4091854	3907	4039	38	18	2	75	1
GCA_042148545.1	6	3898926	3722	3852	34	18	2	77	1
GCA_042149195.1	4	4050525	3834	3964	36	18	-	75	1
GCA_042149725.1	5	4145454	3954	4089	43	18	-	73	1
GCA_042151085.1	7	4137159	3941	4078	43	18	-	75	1
GCA_042151695.1	3	3851378	3637	3785	54	18	1	75	1
GCA_042152325.1	1	3862503	3512	3641	36	18	-	74	1
GCA_042153585.1	5	4253106	3980	4129	57	18	1	73	1
GCA_042474915.1	5	3931795	3732	3860	34	18	3	75	1
GCA_042478285.1	2	4160289	3831	3959	36	18	1	73	1
GCA_043038945.1	4	4148496	3958	4089	38	18	-	74	1
GCA_043039655.1	3	4169509	3945	4079	40	18	-	75	1
GCA_043040285.1	1	4035273	3825	3956	39	18	-	73	1
GCA_043040895.1	1	3908238	3694	3820	34	18	1	73	1
GCA_043041525.1	1	3870104	3579	3709	38	18	-	73	1
GCA_043042175.1	2	4136296	3922	4055	40	18	-	74	1
GCA_043042805.1	1	3942255	3678	3810	40	18	1	73	1
GCA_043043455.1	2	3982408	3718	3848	38	18	-	73	1
GCA_043044125.1	3	3877474	3710	3843	41	18	-	73	1
GCA_043044755.1	2	4039169	3814	3944	38	18	-	73	1
GCA_043045365.1	1	4004927	3768	3901	40	18	-	74	1
GCA_043046095.1	2	4202861	3992	4130	46	18	1	73	1
GCA_043046865.1	2	3981179	3716	3850	39	18	-	76	1
GCA_043047475.1	1	3962501	3750	3882	39	18	-	74	1
GCA_043048185.1	4	3788730	3595	3725	38	18	-	73	1
GCA_043048875.1	1	4150697	3963	4095	39	18	-	74	1
GCA_043049525.1	3	4204357	4013	4146	39	18	-	75	1
GCA_043050195.1	3	4152851	3928	4060	39	18	-	74	1
GCA_043050845.1	3	3833524	3639	3773	41	18	-	74	1
GCA_043051495.1	3	4288354	4129	4262	39	18	-	75	1
GCA_043052145.1	3	4153890	3930	4064	41	18	2	74	1
GCA_043052795.1	1	4029521	3855	4004	57	18	-	73	1
GCA_043053445.1	2	3928740	3675	3804	36	18	-	74	1
GCA_043054075.1	3	4122347	3863	3996	39	18	-	75	1
GCA_043054745.1	1	3979456	3716	3849	40	18	-	74	1
GCA_043055495.1	1	4048509	3819	3951	39	18	-	74	1
GCA_043056065.1	2	4054483	3783	3916	39	18	-	75	1
GCA_043056915.1	1	3810711	3539	3664	33	18	-	73	1
GCA_043451925.1	3	3977816	3751	3879	36	18	-	73	1
GCA_043571745.1	2	4120870	3979	4084	37	3	-	64	1
GCA_043572315.1	2	3971545	3704	3808	35	3	4	65	1
GCA_043572945.1	2	3971459	3706	3810	35	3	4	65	1
GCA_043950125.1	4	4111736	3839	3972	40	18	-	74	1
GCA_900088705.1	2	4050765	3848	3979	38	18	-	74	1
GCA_900478145.1	1	4044162	3792	3926	41	18	1	74	1

## Sheet: Supplementary Table S2b
Supplementary Table S2b: Functional Annotation and Classification of COGs Statistics
Genomes	J	A	K	L	B	D	Y	V	T	M	N	Z	W	U	O	X	C	G	E	F	H	I	P	Q	R	S
	Translation, ribosomal structure and biogenesis	RNA processing and modification	Transcription	Replication, recombination and repair	Chromatin structure and dynamics	Cell cycle control, cell division, chromosome partitioning	Nuclear structure	Defense mechanisms	Signal transduction mechanisms	Cell wall/membrane/envelope biogenesis	Cell motility	Cytoskeleton	Extracellular structures	Intracellular trafficking, secretion, and vesicular transport	Posttranslational modification, protein turnover, chaperones	Mobilome: prophages, transposons	Energy production and conversion	Carbohydrate transport and metabolism	Amino acid transport and metabolism	Nucleotide transport and metabolism	Coenzyme transport and metabolism	Lipid transport and metabolism	Inorganic ion transport and metabolism	Secondary metabolites biosynthesis, transport and catabolism	General function prediction only	Function unknown
GCA_000186665.4	232	2	254	103	0	50	0	76	95	192	36	0	9	47	119	30	167	132	264	84	159	219	187	61	189	144
GCA_000695855.3	231	1	265	112	0	52	0	80	96	199	40	0	7	66	124	32	176	138	262	84	162	228	203	62	205	149
GCA_000746605.1	236	1	256	106	0	51	0	80	99	191	42	0	10	57	114	29	169	141	248	84	158	212	188	57	194	140
GCA_000746645.1	231	1	285	132	0	53	0	84	98	209	38	0	7	60	123	159	174	149	278	84	164	236	194	69	202	155
GCA_000786735.1	230	2	255	123	0	52	0	83	95	205	41	0	5	47	122	85	179	135	262	84	157	221	194	62	191	152
GCA_000794125.2	231	1	272	125	0	51	0	77	105	197	41	0	10	59	120	47	176	145	266	87	162	226	201	63	204	155
GCA_000814345.1	225	1	275	124	0	57	0	82	106	209	38	0	9	59	125	80	173	137	259	88	160	224	193	63	201	143
GCA_000828935.1	231	1	280	123	0	54	0	88	104	202	41	0	10	65	129	52	178	144	261	86	169	237	201	68	213	149
GCA_000830055.1	230	1	268	111	0	53	0	74	106	194	41	0	10	55	120	33	176	145	263	86	162	226	199	63	195	153
GCA_000963815.1	231	1	273	126	0	53	0	79	105	202	40	0	10	56	124	43	175	144	265	87	162	226	202	63	201	157
GCA_001026965.1	234	1	277	128	0	54	0	80	97	204	40	0	7	66	120	69	179	140	270	88	166	229	204	62	215	152
GCA_001077555.2	229	1	258	135	0	49	0	88	93	196	42	0	10	47	121	101	174	140	264	85	161	215	196	65	197	150
GCA_001077655.1	234	2	265	130	0	61	0	95	99	205	41	0	5	60	129	70	179	142	263	88	164	221	194	62	202	155
GCA_001077675.1	237	2	274	112	0	52	0	80	99	198	37	0	9	60	125	40	169	136	263	84	167	225	202	70	198	157
GCA_001077965.2	230	1	259	113	0	52	0	91	101	202	32	0	4	46	126	168	177	137	259	83	158	197	219	62	183	145
GCA_001261895.2	231	2	261	108	0	50	0	75	100	197	35	0	6	52	120	62	169	133	264	84	161	219	190	63	189	146
GCA_001399655.1	239	1	276	127	0	58	0	84	104	207	43	0	10	56	122	72	173	136	257	86	163	228	204	72	201	141
GCA_001514375.1	229	1	271	119	0	56	0	83	95	204	39	0	7	56	122	64	176	139	275	84	164	229	201	61	213	155
GCA_001517645.1	229	2	274	103	0	50	0	80	100	203	39	0	7	67	125	33	179	149	268	88	170	238	216	70	196	151
GCA_001543995.1	231	1	272	118	0	56	0	83	94	205	39	0	7	56	124	71	175	138	275	85	165	228	201	60	217	154
GCA_001573065.1	232	1	254	107	0	49	0	80	98	198	38	0	7	61	119	47	173	131	253	84	159	214	197	58	193	140
GCA_001573085.1	230	1	259	107	0	52	0	84	98	197	39	0	7	65	121	54	175	143	269	82	164	228	194	60	207	148
GCA_001573105.1	236	1	258	108	0	50	0	81	98	192	39	0	5	64	120	73	176	137	261	84	164	226	199	60	203	145
GCA_001573125.1	234	1	260	110	0	51	0	75	90	196	40	0	7	64	117	37	175	138	271	84	163	225	196	59	208	146
GCA_001578145.1	231	2	284	113	0	57	0	89	103	208	41	0	9	60	129	70	172	144	266	84	162	227	203	63	206	153
GCA_001593425.2	237	2	274	112	0	52	0	80	99	197	37	0	9	60	125	40	169	136	263	84	167	225	202	70	198	157
GCA_001636235.1	228	1	274	121	0	55	0	85	96	205	41	0	8	61	129	105	173	136	258	84	159	209	198	58	200	154
GCA_001668465.2	231	1	253	102	0	48	0	73	101	196	38	0	7	61	119	54	174	137	262	84	160	227	201	61	205	149
GCA_001669145.2	233	1	263	117	0	55	0	81	101	202	38	0	7	63	127	75	173	139	263	86	164	226	203	61	205	159
GCA_001674475.2	233	1	258	110	0	51	0	81	99	201	38	0	7	63	123	69	174	139	263	83	162	226	204	60	204	153
GCA_001674505.2	232	1	256	106	0	48	0	77	99	200	38	0	7	64	119	67	174	139	263	83	162	226	202	60	203	151
GCA_001721705.1	229	1	255	101	0	50	0	69	93	188	40	0	9	57	118	7	172	146	262	84	162	223	189	65	188	141
GCA_001806345.1	234	1	268	114	0	53	0	81	96	200	43	0	8	64	126	54	178	140	269	85	163	232	202	61	204	151
GCA_001806365.1	229	1	265	116	0	53	0	79	95	202	40	0	7	58	124	58	175	136	266	84	163	230	203	62	210	152
GCA_001806385.1	233	1	267	114	0	53	0	83	97	197	41	0	7	65	126	63	176	140	264	84	162	230	204	60	205	148
GCA_001806405.1	233	1	266	121	0	53	0	89	96	210	40	0	7	60	124	87	178	139	264	84	166	229	203	60	208	149
GCA_001806445.1	229	1	264	114	0	52	0	79	94	207	40	0	7	57	123	52	175	139	267	84	167	229	206	61	207	150
GCA_001806465.1	228	1	266	113	0	52	0	78	94	203	40	0	7	58	123	60	176	139	266	84	163	229	205	60	207	150
GCA_001806485.1	229	1	263	116	0	52	0	79	95	204	40	0	7	60	124	63	176	140	266	85	163	229	203	61	212	152
GCA_001887305.1	234	1	269	124	0	53	0	78	97	202	41	0	7	66	124	42	174	139	271	82	163	229	202	61	207	154
GCA_001895125.2	226	1	270	117	0	56	0	91	109	210	44	0	10	52	131	64	174	142	259	85	167	222	217	58	200	152
GCA_001895985.1	234	1	270	116	0	54	0	82	101	201	39	0	7	66	120	50	180	141	272	88	166	230	204	62	215	146
GCA_001896005.1	231	1	287	128	0	50	0	92	97	202	41	0	8	63	121	91	177	151	281	85	167	238	195	70	207	159
GCA_001902375.1	232	1	269	117	0	58	0	85	99	201	39	0	7	68	123	40	175	143	264	85	165	230	203	62	221	146
GCA_001922205.1	235	1	274	121	0	55	0	83	99	203	39	0	7	68	124	49	179	141	272	88	166	231	206	62	213	147
GCA_001922225.1	234	1	270	115	0	53	0	78	98	201	39	0	7	65	120	49	179	141	271	88	166	230	202	62	214	143
GCA_001922245.1	238	1	272	122	0	55	0	84	98	207	39	0	7	67	125	52	181	141	270	89	173	235	206	62	216	148
GCA_001941765.1	237	2	274	112	0	52	0	80	99	197	37	0	9	60	125	40	169	136	263	84	167	225	202	70	198	157
GCA_002082625.2	227	1	267	115	0	51	0	79	94	204	40	0	7	57	124	65	176	139	265	84	163	228	204	60	206	151
GCA_002082645.1	239	1	261	124	0	54	0	79	100	199	38	0	2	64	124	116	175	132	259	88	161	218	200	62	196	148
GCA_002082685.1	232	1	258	113	0	49	0	82	96	189	36	0	1	68	124	62	170	137	267	83	163	220	197	57	203	141
GCA_002082705.1	229	1	271	114	0	55	0	81	95	203	40	0	7	53	124	46	177	139	274	84	164	229	203	60	211	153
GCA_002082725.1	231	1	262	111	0	52	0	78	99	199	39	0	7	65	125	38	175	140	267	84	164	229	206	61	209	144
GCA_002082745.1	233	1	257	109	0	48	0	77	98	191	38	0	2	64	120	41	175	136	264	84	163	227	201	61	203	139
GCA_002082785.1	231	2	285	115	0	55	0	94	100	201	40	0	7	67	132	67	180	155	271	86	176	237	224	72	202	166
GCA_002082805.1	231	2	263	116	0	52	0	80	100	199	42	0	5	54	124	29	179	137	264	85	160	218	199	62	193	150
GCA_002082825.1	231	1	268	120	0	54	0	81	110	200	39	0	10	57	123	85	175	144	263	86	161	226	202	63	196	154
GCA_002082845.1	227	1	264	109	0	50	0	76	94	201	40	0	7	55	119	58	176	139	264	84	163	228	201	60	207	149
GCA_002082865.1	228	1	268	113	0	53	0	81	94	204	40	0	7	57	123	58	177	140	266	84	163	228	204	60	207	152
GCA_002082885.1	226	1	261	114	0	51	0	79	94	204	40	0	7	56	124	59	175	138	260	84	162	226	199	60	204	148
GCA_002116925.1	234	1	272	127	0	47	0	81	102	195	41	0	10	63	119	30	172	140	258	86	162	231	192	62	197	159
GCA_002210065.1	231	1	276	130	0	55	0	80	106	201	40	0	10	58	124	52	176	145	266	88	163	226	203	63	204	156
GCA_002504145.1	225	2	258	125	0	53	0	90	97	197	36	0	6	48	126	66	174	137	242	88	158	194	185	58	185	146
GCA_002741415.1	234	1	263	124	0	54	0	78	103	197	40	0	6	56	119	87	176	145	262	86	160	219	198	62	197	152
GCA_002761575.1	234	1	270	122	0	52	0	81	97	202	39	0	7	63	122	61	180	141	268	89	167	229	200	63	208	151
GCA_002762095.1	227	1	262	114	0	51	0	76	94	201	39	0	7	55	119	43	175	135	270	83	163	229	204	62	200	149
GCA_002762115.1	227	1	265	119	0	51	0	75	94	202	43	0	7	55	119	55	175	135	270	83	163	229	200	60	200	150
GCA_002762155.1	232	1	258	106	0	48	0	77	98	194	38	0	7	64	119	42	175	137	274	84	165	229	199	61	210	146
GCA_002843665.1	228	1	267	117	0	54	0	82	95	204	39	0	7	55	124	53	175	138	275	84	164	229	201	60	211	150
GCA_002950495.2	232	1	259	106	0	49	0	86	100	194	38	0	7	64	120	54	175	144	272	84	167	229	202	61	210	145
GCA_002999195.2	229	1	281	126	0	56	0	83	110	201	41	0	10	61	125	56	176	146	266	87	164	226	201	63	207	161
GCA_003181015.1	230	1	271	120	0	54	0	80	100	201	37	0	6	58	126	72	177	141	268	90	163	228	197	61	207	155
GCA_003264295.1	231	1	265	110	0	53	0	79	96	197	40	0	7	64	123	30	176	138	265	84	162	228	201	61	204	147
GCA_003288775.1	231	1	264	108	0	50	0	77	97	195	40	0	7	63	120	34	177	138	262	84	162	228	202	61	206	147
GCA_003296225.1	232	1	265	124	0	53	0	79	101	202	38	0	9	58	121	56	170	143	267	86	161	221	185	60	198	156
GCA_003345235.1	231	1	275	118	0	55	0	80	95	202	41	0	8	63	123	81	174	145	268	84	163	232	194	73	197	149
GCA_003431385.1	236	2	302	127	0	54	0	98	107	207	42	0	7	71	127	91	187	156	269	85	174	246	225	75	209	163
GCA_003516005.1	234	1	269	109	0	51	0	84	99	206	42	0	13	65	122	53	175	145	273	84	163	233	202	61	216	147
GCA_003522665.1	230	1	276	130	0	55	0	78	93	200	40	0	8	60	125	111	172	136	256	85	161	204	195	57	201	158
GCA_003522705.1	230	2	258	119	0	55	0	78	98	199	43	0	4	52	123	61	179	137	261	89	162	217	191	63	191	142
GCA_003522785.1	235	1	267	115	0	57	0	85	99	209	39	0	7	67	125	50	178	141	271	89	164	232	211	61	213	150
GCA_003522845.1	233	1	266	112	0	55	0	84	102	206	40	0	10	56	126	44	175	144	271	86	162	228	198	64	194	156
GCA_003522885.1	234	1	265	109	0	49	0	77	97	200	40	0	7	63	120	46	175	139	268	84	163	230	202	61	209	144
GCA_003591615.1	230	1	262	108	0	52	0	79	96	193	39	0	7	53	118	28	175	141	265	83	163	230	192	60	204	147
GCA_003812385.1	224	1	257	119	0	52	0	91	98	201	46	0	15	53	125	90	180	138	261	85	163	213	200	60	195	156
GCA_003812485.1	234	1	290	130	0	53	0	88	93	207	39	0	8	64	118	105	177	150	270	84	168	225	197	67	217	156
GCA_003931755.1	230	1	254	113	0	49	0	81	96	197	39	0	7	52	118	45	170	140	264	83	160	219	198	57	209	147
GCA_003931775.1	230	1	254	113	0	49	0	81	96	197	39	0	7	52	118	45	170	140	264	83	160	219	198	57	209	147
GCA_003948085.2	230	1	274	117	0	53	0	84	98	194	41	0	10	64	122	83	175	148	261	87	166	224	202	63	193	151
GCA_003948455.2	232	1	263	110	0	52	0	82	100	194	39	0	7	65	119	46	181	137	270	88	165	229	202	62	214	139
GCA_003948535.2	230	1	257	105	0	48	0	76	99	197	38	0	7	64	121	40	175	142	265	83	164	228	201	61	204	147
GCA_003949115.2	230	1	274	117	0	53	0	84	99	194	41	0	10	64	122	79	175	148	261	87	166	224	202	63	193	151
GCA_003949595.2	231	1	261	112	0	52	0	79	100	201	38	0	7	66	125	48	175	142	267	84	164	228	204	61	210	151
GCA_003949725.2	230	1	276	118	0	53	0	83	99	194	41	0	10	65	122	81	175	148	261	87	166	224	202	63	193	151
GCA_004028375.1	236	2	276	119	0	53	0	78	98	215	39	0	10	59	129	39	176	137	270	89	166	227	197	64	198	150
GCA_004101685.1	233	1	256	106	0	49	0	78	102	193	38	0	2	66	119	35	177	137	268	84	163	230	200	61	212	143
GCA_004101705.1	233	1	256	106	0	49	0	77	103	193	38	0	2	66	119	36	177	137	268	84	163	230	200	61	213	143
GCA_004101725.1	233	1	256	106	0	49	0	77	102	193	38	0	2	66	119	35	177	137	268	84	163	230	200	61	212	143
GCA_004101745.1	233	1	259	106	0	49	0	77	99	198	39	0	7	66	119	34	174	140	270	84	162	230	201	61	213	142
GCA_004136355.1	231	1	255	118	0	54	0	75	100	202	39	0	7	60	126	103	170	132	265	89	162	223	203	62	205	155
GCA_004564115.1	229	1	257	114	0	53	0	89	96	194	40	0	10	44	130	207	185	129	256	88	163	216	201	60	190	144
GCA_004758865.1	237	2	277	133	0	58	0	95	103	206	41	0	5	55	133	124	180	141	263	85	159	222	194	62	197	159
GCA_004768705.1	228	1	262	129	0	56	0	86	108	197	39	0	10	51	125	80	172	133	251	89	158	213	198	65	201	140
GCA_005280435.1	233	1	286	132	0	55	0	87	107	206	41	0	10	70	131	74	178	146	262	86	171	236	203	67	211	146
GCA_005280675.1	235	1	266	110	0	47	0	68	89	196	38	0	4	64	129	25	183	146	266	86	165	236	199	67	202	144
GCA_005280695.1	237	1	261	110	0	51	0	82	99	205	40	0	7	69	124	45	177	140	265	84	164	233	207	60	210	152
GCA_005518095.1	235	2	293	120	0	54	0	97	101	213	40	0	7	70	132	101	183	157	272	88	176	239	230	71	210	170
GCA_005519135.2	233	1	264	110	0	52	0	86	99	201	39	0	7	67	122	48	175	141	268	84	162	229	203	60	202	149
GCA_005671375.1	234	1	267	119	0	55	0	73	98	199	40	0	7	66	123	64	175	144	265	89	164	229	202	62	213	157
GCA_006385075.1	232	1	279	132	0	53	0	77	105	196	43	0	10	56	121	45	176	146	265	88	162	226	200	65	204	158
GCA_007107525.1	227	1	265	115	0	54	0	79	100	197	41	0	13	53	124	65	170	145	255	91	164	218	200	60	198	141
GCA_007221455.1	232	1	263	103	0	47	0	78	99	197	38	0	7	62	120	30	179	146	274	84	163	236	202	62	203	145
GCA_007647215.1	232	1	265	114	0	53	0	82	96	197	40	0	7	66	124	33	176	138	267	84	162	228	201	61	206	147
GCA_008033255.2	236	1	263	110	0	50	0	82	101	202	38	0	7	63	124	69	177	141	265	85	166	230	206	60	209	155
GCA_008244865.1	233	1	256	106	0	49	0	77	102	193	38	0	2	66	119	34	177	137	268	84	163	230	200	61	212	143
GCA_008244885.1	233	1	256	106	0	49	0	77	102	193	38	0	2	66	119	36	177	137	268	84	163	230	200	61	212	143
GCA_008244905.1	233	1	256	106	0	49	0	77	102	193	38	0	2	66	119	36	177	137	268	84	163	230	200	61	212	143
GCA_008630895.1	237	2	269	108	0	53	0	78	99	196	37	0	9	60	125	36	169	136	263	84	167	226	202	70	196	148
GCA_008807055.1	231	1	264	112	0	53	0	84	100	195	40	0	7	65	124	37	176	141	266	85	164	229	203	62	208	146
GCA_009035845.1	234	1	275	127	0	47	0	81	102	195	41	0	10	63	119	32	172	140	258	86	162	231	192	62	198	160
GCA_009455505.1	235	1	266	113	0	49	0	85	97	209	41	0	7	66	125	57	179	144	264	84	162	237	206	63	206	151
GCA_009497995.1	228	1	273	121	0	54	0	84	96	199	41	0	8	61	129	105	174	137	254	84	159	209	197	58	201	151
GCA_009498335.1	233	1	268	114	0	52	0	79	98	199	41	0	7	64	121	42	179	142	264	84	163	231	202	61	207	163
GCA_009759685.1	234	1	272	127	0	47	0	81	102	196	41	0	10	63	119	30	172	140	260	86	162	232	192	62	197	159
GCA_011067065.1	232	1	257	109	0	48	0	75	97	192	38	0	2	64	120	41	175	135	267	84	163	227	204	61	201	142
GCA_012272715.1	232	1	275	121	0	54	0	80	96	200	40	0	7	63	123	52	179	139	271	88	164	229	201	62	210	154
GCA_012272735.1	234	1	279	129	0	56	0	85	97	203	40	0	7	64	126	62	179	139	274	88	166	229	205	62	219	156
GCA_012272755.1	235	1	274	124	0	51	0	82	97	202	41	0	7	65	125	53	175	139	271	84	164	229	207	61	219	159
GCA_012272775.1	227	1	265	112	0	51	0	78	93	206	40	0	7	57	125	83	177	139	263	84	163	228	203	60	207	148
GCA_012272795.1	235	1	272	122	0	51	0	80	97	201	41	0	7	65	124	48	175	139	271	84	164	229	207	61	216	155
GCA_012931605.1	229	1	267	118	0	55	0	112	105	201	34	0	5	44	126	157	180	144	263	87	166	202	212	73	183	149
GCA_012931625.1	229	1	270	135	0	58	0	83	103	202	41	0	10	64	118	56	169	141	249	85	160	213	196	57	211	152
GCA_012931645.1	229	1	269	135	0	58	0	83	101	202	41	0	10	64	118	56	169	141	249	85	160	212	196	57	209	152
GCA_012931665.1	228	1	268	118	0	55	0	71	102	201	40	0	10	57	122	48	170	142	259	85	166	230	212	62	195	158
GCA_012934905.1	233	2	296	127	0	56	0	97	100	206	41	0	7	68	132	102	180	156	271	87	175	237	226	71	207	177
GCA_012934925.1	233	1	263	110	0	50	0	82	99	204	40	0	7	65	122	40	177	139	260	84	164	232	205	62	205	144
GCA_012934945.1	234	1	258	109	0	49	0	79	96	198	39	0	7	62	118	46	174	137	258	84	162	221	204	58	205	147
GCA_012934965.1	233	1	265	113	0	52	0	83	99	206	40	0	7	65	125	37	176	140	264	84	164	229	205	61	208	151
GCA_012934985.1	235	1	262	110	0	49	0	80	96	198	39	0	7	62	121	43	176	138	262	84	162	229	202	61	207	157
GCA_012935005.1	234	1	271	118	0	56	0	88	106	198	42	0	9	58	125	179	175	145	266	86	164	226	209	71	214	159
GCA_012935025.1	233	1	266	111	0	50	0	80	97	205	40	0	7	63	120	41	176	139	262	84	163	229	205	61	209	148
GCA_012935045.1	233	1	264	108	0	50	0	79	96	197	40	0	7	63	120	34	176	138	262	84	162	228	202	61	203	147
GCA_012935065.1	233	1	266	112	0	53	0	82	97	199	40	0	7	65	124	35	176	139	261	84	163	228	205	61	209	158
GCA_012935085.1	234	2	274	131	0	60	0	93	100	199	41	0	5	55	125	83	179	144	268	89	164	222	195	61	203	159
GCA_012935105.1	233	2	275	131	0	60	0	95	100	200	41	0	5	55	125	85	179	143	268	89	164	222	195	61	204	159
GCA_012935125.1	232	2	268	138	0	57	0	96	96	203	41	0	5	49	124	59	182	139	260	92	163	219	197	66	200	154
GCA_012935145.1	236	1	270	118	0	49	0	86	98	201	40	0	7	62	122	48	177	139	263	84	164	230	204	61	209	153
GCA_012935165.1	233	1	266	111	0	50	0	80	97	205	40	0	7	63	120	42	176	139	262	84	163	229	205	61	209	148
GCA_012935185.1	232	1	268	112	0	52	0	80	95	197	40	0	7	63	121	49	176	137	262	84	163	228	203	61	211	147
GCA_013305465.1	237	1	263	110	0	50	0	85	98	216	40	0	7	65	123	51	182	143	266	84	164	228	204	60	212	153
GCA_013372085.1	237	2	278	113	0	52	0	83	99	197	37	0	9	60	126	43	169	136	266	84	167	226	203	71	199	160
GCA_013376855.2	233	1	257	111	0	48	0	76	96	194	39	0	7	62	121	47	175	139	259	85	162	218	201	62	200	150
GCA_013377175.1	229	1	275	122	0	53	0	83	98	201	42	0	10	62	122	83	172	143	260	90	160	224	196	66	193	155
GCA_013416255.1	239	2	268	115	0	49	0	79	95	203	40	0	10	65	127	41	170	137	268	85	167	226	192	65	202	157
GCA_013416275.1	232	2	261	116	0	55	0	86	99	190	43	0	11	53	130	130	173	141	253	89	167	210	192	60	187	146
GCA_013787185.1	230	2	253	127	0	52	0	95	91	193	38	0	7	42	132	288	174	125	258	89	159	200	186	57	172	135
GCA_014322245.1	225	2	284	131	0	55	0	93	104	203	38	0	6	52	129	89	183	149	258	89	162	227	205	65	200	151
GCA_014672735.1	227	1	258	104	0	49	0	77	94	192	39	0	10	59	118	24	171	144	260	88	160	220	192	64	195	136
GCA_014705805.1	235	1	273	126	0	56	0	88	97	204	39	0	7	65	124	59	180	140	266	89	167	229	202	63	208	153
GCA_014705845.1	235	1	270	122	0	52	0	79	97	201	39	0	7	63	120	59	180	140	266	89	167	229	200	63	208	151
GCA_014705865.1	233	1	267	119	0	52	0	81	97	200	38	0	7	63	121	57	180	139	267	89	166	229	199	63	207	150
GCA_014705885.1	235	1	272	125	0	52	0	82	97	202	39	0	7	63	121	65	180	140	268	89	167	229	200	63	211	154
GCA_014874575.1	231	2	312	127	0	57	0	108	111	221	42	0	7	70	130	90	197	156	280	91	178	243	231	74	207	169
GCA_015732435.1	234	1	271	117	0	53	0	82	94	203	40	0	7	65	120	49	175	139	269	84	163	229	204	61	216	153
GCA_015870765.1	235	1	257	111	0	48	0	76	96	194	39	0	7	61	121	52	175	140	259	85	162	218	202	62	202	151
GCA_015870965.1	235	1	257	111	0	48	0	77	96	194	39	0	7	61	121	51	176	140	261	85	162	218	203	62	201	150
GCA_015910475.1	232	1	275	121	0	53	0	81	105	201	40	0	9	65	128	31	175	142	261	85	165	228	202	62	201	152
GCA_016350005.1	227	1	266	111	0	54	0	80	92	204	39	0	7	57	122	68	176	139	267	84	163	228	203	61	207	151
GCA_016350065.1	227	1	269	111	0	54	0	80	94	204	39	0	7	57	123	68	176	139	267	84	163	228	203	61	210	149
GCA_016350085.1	230	1	268	111	0	54	0	80	95	206	39	0	7	57	123	67	176	139	268	84	163	228	203	61	209	151
GCA_016350105.1	226	1	267	111	0	54	0	80	94	205	39	0	7	57	123	70	176	139	268	85	163	228	203	61	208	149
GCA_016864295.1	233	1	273	121	0	54	0	85	98	201	40	0	10	65	122	88	176	148	259	87	168	224	198	62	194	146
GCA_016864315.2	230	1	266	107	0	50	0	74	98	192	39	0	10	67	122	84	173	145	257	87	165	226	203	62	192	142
GCA_016864915.1	237	1	276	115	0	56	0	87	95	203	40	0	10	68	123	75	174	151	260	87	163	226	210	66	190	149
GCA_016865465.1	229	1	269	120	0	52	0	79	94	205	39	0	7	58	122	44	177	139	266	84	163	216	198	60	213	148
GCA_016919505.2	231	1	276	131	0	53	0	79	105	202	40	0	10	56	124	42	175	145	265	87	162	226	200	63	206	157
GCA_016919525.2	233	1	275	134	0	52	0	81	105	207	40	0	10	56	124	43	175	147	265	87	162	228	200	63	206	157
GCA_017096325.2	232	1	269	117	0	54	0	83	96	197	40	0	7	65	124	35	176	138	266	84	162	228	202	61	205	150
GCA_017096345.2	232	1	267	113	0	54	0	81	97	201	40	0	7	67	126	30	177	138	264	85	162	232	203	62	208	148
GCA_017096365.2	236	1	266	113	0	53	0	82	99	198	40	0	7	67	124	34	176	139	265	84	163	228	205	61	200	147
GCA_017096385.2	235	1	266	129	0	59	0	81	96	205	40	0	7	68	124	49	173	132	255	87	160	203	200	57	211	156
GCA_017096405.2	232	1	267	113	0	54	0	83	96	202	40	0	7	65	126	31	177	138	265	84	163	229	203	61	204	147
GCA_017096425.2	236	1	279	141	0	60	0	85	100	215	39	0	7	69	129	59	183	140	273	89	167	237	211	63	222	159
GCA_017098185.2	231	1	262	113	0	54	0	85	95	197	40	0	7	67	125	30	177	140	266	84	160	226	200	58	199	152
GCA_017098205.2	238	1	272	124	0	54	0	82	98	199	40	0	7	68	123	52	177	138	269	84	165	229	206	61	217	155
GCA_017098225.2	235	1	279	126	0	56	0	87	97	207	39	0	7	71	127	75	180	142	273	90	167	229	204	62	214	150
GCA_017098245.2	233	1	267	113	0	55	0	84	96	199	40	0	7	65	127	31	179	142	269	86	168	235	203	63	207	149
GCA_017098265.2	231	1	266	111	0	54	0	85	96	198	40	0	7	65	124	31	176	140	267	84	162	228	204	61	208	149
GCA_017639875.1	234	1	289	132	0	56	0	91	106	208	42	0	10	67	130	76	175	145	258	87	172	237	203	70	211	145
GCA_017723975.1	234	1	291	133	0	56	0	92	106	211	42	0	10	67	132	76	177	147	261	88	172	238	203	70	214	149
GCA_017724115.1	234	1	291	135	0	56	0	92	106	211	42	0	10	67	132	76	177	147	261	88	172	238	203	70	214	149
GCA_017724155.1	234	1	291	135	0	56	0	94	107	211	42	0	10	67	133	78	177	147	261	88	172	239	204	70	215	149
GCA_017724195.1	234	1	291	135	0	56	0	92	106	211	42	0	10	67	132	76	177	147	261	88	172	238	203	70	214	149
GCA_017724215.1	234	1	291	135	0	56	0	92	106	211	42	0	10	67	132	76	177	147	261	88	172	238	203	70	214	149
GCA_017726495.1	234	1	291	135	0	56	0	94	107	211	42	0	10	67	133	78	177	147	261	88	172	238	204	70	215	149
GCA_017726555.1	234	1	291	135	0	56	0	92	106	211	42	0	10	67	132	77	177	147	261	88	172	238	203	70	214	149
GCA_017726575.1	235	2	273	111	0	50	0	78	95	199	41	0	10	57	125	51	170	136	262	86	166	226	191	63	198	155
GCA_017742855.1	234	1	291	135	0	56	0	92	106	211	42	0	10	67	132	78	177	147	261	88	172	238	203	70	214	149
GCA_018135585.1	230	2	271	111	0	50	0	89	110	198	41	0	10	60	130	38	181	143	269	86	167	223	219	67	206	152
GCA_018454385.1	234	1	272	121	0	53	0	83	97	196	39	0	7	63	122	54	179	139	273	88	166	229	202	62	217	150
GCA_018604365.1	232	1	260	112	0	51	0	83	99	196	38	0	2	63	121	46	176	135	257	84	161	224	205	61	204	147
GCA_018808925.1	236	2	285	118	0	54	0	97	99	201	40	0	7	68	130	135	184	152	270	87	175	238	229	71	207	160
GCA_018831125.1	233	2	292	125	0	58	0	96	101	206	39	0	7	70	133	67	177	154	270	90	171	234	219	73	197	162
GCA_019076685.1	229	2	258	123	0	51	0	91	98	197	44	0	9	44	133	148	177	136	253	85	164	214	199	57	182	151
GCA_019331655.1	234	1	274	125	0	47	0	81	102	194	41	0	10	63	119	25	172	140	257	86	162	231	191	62	196	158
GCA_019356075.1	235	1	265	114	0	50	0	84	97	198	40	0	7	64	120	46	176	141	263	84	164	229	203	61	207	151
GCA_019356215.1	237	2	281	114	0	53	0	83	100	198	41	0	10	60	127	41	170	136	265	85	168	228	210	73	200	160
GCA_019458485.1	234	1	273	112	0	54	0	83	107	197	41	0	10	57	119	56	174	146	263	87	164	227	200	63	207	155
GCA_019703285.1	226	1	270	117	0	57	0	119	106	204	33	0	7	45	135	210	182	135	271	87	155	196	210	65	190	149
GCA_019997865.1	231	2	260	121	0	52	0	104	91	190	35	0	7	48	130	188	183	134	252	84	158	214	203	63	184	155
GCA_020132105.1	243	1	267	116	0	50	0	82	107	197	39	0	10	53	124	64	175	142	261	86	161	230	198	68	195	144
GCA_020520325.1	232	1	270	115	0	53	0	82	96	199	41	0	7	65	125	42	176	138	263	84	162	228	203	61	208	157
GCA_020520345.1	232	1	270	115	0	53	0	82	96	199	41	0	7	65	125	42	176	138	263	84	162	228	203	61	208	157
GCA_020520365.1	232	1	270	115	0	53	0	82	96	199	41	0	7	65	125	42	176	138	263	84	162	228	203	61	208	157
GCA_020520385.1	232	1	270	115	0	53	0	82	96	200	41	0	7	65	125	42	176	138	263	84	162	228	203	61	208	157
GCA_020520405.1	232	1	270	115	0	53	0	83	96	199	41	0	7	65	125	42	176	138	263	84	162	228	203	61	208	157
GCA_020906565.1	232	1	257	105	0	48	0	76	97	198	38	0	7	64	118	52	176	138	268	85	166	229	201	64	202	154
GCA_021398135.1	231	1	260	111	0	50	0	77	94	198	40	0	7	54	117	40	171	137	263	83	160	220	202	57	207	152
GCA_021484905.1	310	1	273	113	0	54	0	82	107	197	41	0	10	56	119	49	176	146	263	88	164	227	200	63	205	153
GCA_021559695.1	234	1	271	118	0	51	0	75	93	196	40	0	7	65	119	68	175	139	266	84	164	228	204	61	209	157
GCA_021609965.1	246	1	278	124	0	53	0	87	113	203	41	0	10	63	119	70	174	146	269	87	170	227	212	63	212	153
GCA_021725415.1	234	1	271	116	0	51	0	77	96	204	41	0	7	65	119	51	175	137	269	84	163	229	205	61	205	159
GCA_021730415.1	234	1	266	116	0	54	0	80	94	207	40	0	7	65	125	59	176	139	262	84	161	226	206	59	204	150
GCA_021764725.1	232	1	258	108	0	48	0	74	97	190	38	0	2	63	121	40	175	135	264	84	162	227	201	61	202	141
GCA_021899715.1	238	2	289	119	0	58	0	96	104	208	40	0	7	69	135	74	188	156	272	89	177	240	228	70	206	168
GCA_022107375.2	233	2	277	110	0	50	0	87	101	193	40	0	2	57	124	23	177	143	268	85	168	225	208	70	201	153
GCA_022429585.1	235	1	259	104	0	48	0	75	99	197	39	0	7	64	119	38	176	139	261	84	163	228	205	61	202	145
GCA_022459055.1	232	1	262	108	0	50	0	78	96	194	40	0	7	62	120	34	176	138	262	84	162	228	202	61	203	146
GCA_022459075.1	229	2	247	108	0	50	0	75	93	192	38	0	3	44	119	34	176	127	263	83	158	213	190	63	188	139
GCA_022459095.1	229	1	266	118	0	51	0	83	106	195	40	0	10	53	124	69	175	144	261	86	162	230	199	69	196	145
GCA_022459115.2	235	1	271	119	0	50	0	74	98	199	42	0	7	63	120	94	173	145	269	84	164	222	206	61	204	151
GCA_022459135.1	231	1	255	103	0	46	0	74	97	197	38	0	7	64	118	59	177	143	269	84	163	229	199	62	206	147
GCA_022459155.1	233	1	273	114	0	53	0	85	96	199	40	0	7	64	121	58	176	143	273	84	163	231	203	63	218	159
GCA_022459175.1	234	1	259	106	0	48	0	78	99	208	38	0	7	64	120	43	176	142	274	84	163	238	199	62	214	147
GCA_022459295.1	234	1	257	106	0	48	0	78	99	207	38	0	7	64	121	43	175	140	272	84	163	230	199	61	214	147
GCA_022459415.1	233	1	271	123	0	52	0	77	99	196	43	0	10	55	120	61	176	147	267	87	162	222	205	72	205	155
GCA_022459595.1	233	1	266	109	0	50	0	80	97	195	42	0	7	63	121	52	176	141	262	84	162	230	202	60	201	148
GCA_022459755.2	229	1	274	111	0	52	0	82	98	197	39	0	10	65	124	70	177	150	260	87	166	230	205	62	199	148
GCA_022459875.1	235	1	265	111	0	49	0	86	98	200	39	0	7	62	120	58	176	143	263	85	163	227	204	60	205	156
GCA_022460015.1	234	1	259	111	0	47	0	86	97	201	36	0	6	63	121	54	171	139	272	83	163	225	194	59	213	153
GCA_022460295.1	229	1	270	113	0	53	0	84	97	203	40	0	10	63	126	77	176	149	261	87	168	229	207	62	200	145
GCA_022460435.2	234	1	267	111	0	51	0	75	96	198	41	0	7	62	121	61	173	142	265	84	165	224	204	61	199	146
GCA_022460575.1	232	1	265	112	0	48	0	78	97	203	38	0	6	65	119	68	175	140	270	84	162	227	197	60	211	145
GCA_022460745.2	233	1	258	104	0	49	0	73	96	199	40	0	7	61	119	73	173	142	266	84	165	222	203	61	196	143
GCA_022460875.2	231	1	257	103	0	49	0	70	95	195	39	0	7	60	118	68	173	143	264	84	163	224	200	61	195	144
GCA_022461025.2	232	1	246	106	0	48	0	73	99	195	38	0	7	62	119	73	170	135	266	84	161	222	200	61	199	142
GCA_022466975.1	236	1	270	127	0	47	0	81	102	194	41	0	10	63	119	29	172	141	259	86	162	232	192	62	196	158
GCA_022467135.1	237	2	270	105	0	50	0	76	97	196	40	0	10	57	126	29	169	135	264	85	167	227	205	72	196	157
GCA_022467255.1	233	1	252	110	0	50	0	76	96	190	37	0	5	63	120	33	172	135	260	83	161	220	192	58	201	154
GCA_022467375.2	231	1	263	117	0	53	0	74	108	201	42	0	10	57	125	51	175	145	264	86	159	226	200	63	192	151
GCA_022467435.1	233	1	261	112	0	51	0	81	97	199	45	0	7	68	122	117	174	139	260	83	162	224	196	60	204	151
GCA_022467535.1	229	1	260	110	0	51	0	71	109	198	41	0	10	55	122	41	175	145	264	86	159	226	200	63	192	151
GCA_022467655.1	229	1	259	110	0	51	0	71	108	198	42	0	10	55	121	41	175	145	265	86	159	227	200	63	192	151
GCA_022467735.1	236	1	266	113	0	51	0	82	97	198	40	0	7	61	121	55	177	138	263	85	162	228	205	61	205	147
GCA_022467805.1	235	1	262	107	0	50	0	85	96	199	39	0	6	62	121	57	175	138	264	83	162	228	204	70	204	147
GCA_022467905.1	230	1	255	106	0	48	0	76	98	197	35	0	2	62	119	76	173	138	263	84	161	226	202	60	203	149
GCA_022467975.1	233	1	261	109	0	49	0	84	98	206	39	0	7	67	121	43	176	140	263	84	165	228	203	62	204	147
GCA_022468075.1	233	1	256	105	0	49	0	78	98	201	39	0	7	65	123	35	175	142	266	84	166	228	198	60	200	143
GCA_022468195.1	233	1	267	116	0	50	0	82	97	206	41	0	7	63	121	57	176	139	263	84	163	228	204	61	202	146
GCA_022468295.1	233	1	256	104	0	49	0	78	97	202	39	0	7	65	122	31	175	141	266	84	165	228	197	60	199	143
GCA_022468355.1	234	1	262	112	0	51	0	76	96	196	40	0	7	62	120	39	176	140	262	84	162	228	201	61	206	154
GCA_022468455.1	235	1	264	110	0	51	0	77	99	192	39	0	2	63	121	37	179	138	267	85	162	230	203	62	199	144
GCA_022468565.1	233	1	255	102	0	48	0	74	98	197	38	0	7	62	118	65	176	140	267	85	165	229	200	62	197	150
GCA_022468755.1	232	1	262	108	0	50	0	77	96	198	40	0	7	63	120	37	176	137	261	83	162	228	203	61	197	145
GCA_022468795.1	232	1	253	106	0	48	0	79	99	198	37	0	7	61	120	112	175	139	260	83	161	225	205	61	202	148
GCA_022468835.2	233	1	259	104	0	49	0	73	96	198	39	0	7	61	120	73	173	142	267	84	165	222	203	61	196	144
GCA_022468855.2	234	1	258	106	0	49	0	73	97	196	39	0	7	61	119	74	173	142	266	84	165	222	203	61	197	145
GCA_022468985.2	230	1	269	111	0	52	0	84	105	203	39	0	10	54	125	32	174	141	266	85	161	238	194	67	198	147
GCA_022469075.1	233	1	267	108	0	51	0	78	98	203	40	0	7	63	120	43	176	142	266	84	162	228	200	61	207	147
GCA_022548575.1	235	1	260	118	0	52	0	87	103	198	40	0	2	65	126	63	176	140	262	84	167	228	207	60	212	152
GCA_022605145.1	227	1	257	116	0	50	0	72	107	202	42	0	10	58	122	78	171	145	259	87	163	214	191	56	203	148
GCA_022759565.1	229	1	274	132	0	58	0	85	97	205	39	0	7	62	124	68	174	135	266	88	161	219	203	58	210	153
GCA_022811905.1	227	1	268	115	0	51	0	90	103	198	41	0	13	51	118	43	180	146	258	89	164	220	195	64	197	145
GCA_022916135.2	229	1	265	110	0	54	0	74	96	190	39	0	6	63	125	94	175	145	259	92	164	221	210	67	194	148
GCA_022916555.2	232	1	266	112	0	51	0	79	96	198	40	0	7	64	124	36	176	139	262	84	162	229	203	61	207	150
GCA_022921035.1	231	1	260	112	0	50	0	78	94	199	40	0	7	54	117	37	173	137	264	84	162	222	199	57	209	153
GCA_023054035.2	230	1	267	111	0	54	0	75	96	191	39	0	6	64	125	99	175	146	259	92	165	221	210	67	194	148
GCA_023093135.2	229	1	265	110	0	53	0	74	96	190	39	0	6	64	125	94	175	145	259	92	164	221	210	67	194	148
GCA_023221535.1	233	1	259	106	0	48	0	77	99	196	38	0	7	66	121	47	176	143	263	84	163	228	200	60	197	146
GCA_023360975.1	233	1	282	132	0	57	0	79	96	209	42	0	7	67	120	94	176	140	262	83	164	228	208	61	206	155
GCA_023360995.1	236	1	270	121	0	50	0	80	96	203	40	0	7	65	123	54	175	139	270	83	163	230	207	61	208	159
GCA_023361015.1	236	1	273	121	0	54	0	80	98	207	40	0	7	69	125	53	181	139	272	90	168	230	203	62	209	150
GCA_023361035.1	234	1	278	128	0	55	0	80	97	206	40	0	7	66	122	52	180	139	273	88	166	232	205	63	213	153
GCA_023361055.1	235	1	275	122	0	55	0	83	96	206	39	0	7	69	124	48	176	140	271	85	165	230	203	63	216	160
GCA_023361075.1	235	1	273	123	0	53	0	82	99	201	40	0	7	71	127	68	176	140	273	84	164	231	208	61	216	154
GCA_023361095.1	233	1	260	128	0	54	0	77	94	197	38	0	2	63	124	57	175	127	266	83	163	225	204	61	211	153
GCA_023361115.1	235	1	265	116	0	50	0	85	97	197	40	0	7	63	121	51	176	140	264	85	164	228	203	61	206	152
GCA_023361135.1	235	1	273	125	0	54	0	81	97	202	39	0	7	66	120	57	179	141	271	89	166	229	203	62	215	150
GCA_023361155.1	234	1	278	128	0	56	0	82	98	201	40	0	7	66	121	68	179	139	272	88	167	231	201	62	215	152
GCA_023361175.1	234	1	278	128	0	57	0	80	99	208	40	0	7	66	121	69	180	140	272	88	167	231	204	62	216	152
GCA_023361195.1	238	1	272	123	0	55	0	84	98	200	40	0	7	67	126	48	176	138	278	84	166	231	212	61	217	155
GCA_023361215.1	235	1	269	118	0	51	0	77	97	197	40	0	7	65	124	38	175	136	267	84	163	234	204	61	208	157
GCA_023361235.1	234	1	275	122	0	57	0	82	98	200	40	0	7	68	123	42	175	137	268	84	164	229	205	61	211	156
GCA_023361255.1	236	1	275	132	0	57	0	84	99	207	40	0	7	68	127	76	180	141	272	89	168	233	203	62	220	153
GCA_023361275.1	234	1	278	134	0	60	0	83	96	202	39	0	2	67	125	68	179	136	269	88	165	228	208	62	209	162
GCA_023361815.1	236	1	271	118	0	55	0	78	97	205	40	0	7	67	124	44	174	139	273	82	163	231	211	63	207	161
GCA_023361835.1	234	1	271	123	0	55	0	80	99	200	40	0	7	69	124	43	177	139	268	84	167	229	206	61	212	156
GCA_023361855.1	234	1	281	126	0	58	0	83	98	206	39	0	7	65	120	59	180	140	272	88	166	230	204	62	217	152
GCA_023361875.1	233	1	275	127	0	54	0	79	97	205	40	0	7	67	121	68	180	140	264	89	166	229	205	62	215	151
GCA_023361895.1	234	1	275	130	0	57	0	81	97	207	39	0	7	67	126	55	180	140	275	88	166	230	201	62	213	153
GCA_023361915.1	235	1	277	130	0	55	0	81	101	201	40	0	7	64	121	71	180	143	272	88	168	229	203	62	216	152
GCA_023361935.1	234	1	269	122	0	54	0	78	96	204	41	0	7	67	125	41	174	141	271	84	163	231	202	61	211	154
GCA_023361955.1	234	1	266	123	0	55	0	84	99	202	39	0	7	68	126	57	178	141	274	87	165	229	206	62	217	147
GCA_023361975.1	234	1	264	109	0	50	0	79	97	200	40	0	7	62	121	35	176	140	262	84	164	228	202	61	203	143
GCA_023361995.1	236	1	279	136	0	58	0	85	97	202	40	0	7	68	126	55	179	136	270	88	165	230	203	62	212	155
GCA_023362015.1	232	1	265	113	0	53	0	77	98	200	37	0	2	69	125	36	177	138	266	84	163	229	204	61	206	152
GCA_023362035.1	233	1	267	114	0	51	0	77	96	199	40	0	7	56	118	45	175	135	263	84	164	225	206	58	212	151
GCA_023362055.1	232	1	273	122	0	59	0	81	97	202	38	0	7	67	123	50	178	137	266	90	163	223	200	62	210	151
GCA_023362075.1	234	1	273	122	0	55	0	81	98	204	39	0	7	65	122	58	180	140	270	86	167	233	201	62	209	150
GCA_023362095.1	234	1	278	123	0	55	0	81	99	207	39	0	7	68	122	61	181	145	275	88	169	233	213	62	219	153
GCA_023362115.1	230	1	265	127	0	58	0	79	94	199	40	0	6	55	123	54	177	134	257	89	163	218	197	58	208	153
GCA_023362135.1	234	1	272	119	0	52	0	82	99	201	41	0	7	68	123	61	176	137	270	84	163	229	212	61	212	155
GCA_023362155.1	235	1	271	119	0	52	0	82	99	201	41	0	7	68	123	61	176	137	270	84	163	229	213	61	212	155
GCA_023362175.1	234	1	269	116	0	50	0	78	96	201	41	0	7	64	122	41	174	139	267	82	163	231	204	61	204	152
GCA_023362195.1	236	1	278	128	0	55	0	80	97	204	40	0	7	65	121	57	179	139	271	88	166	230	206	62	215	156
GCA_023362215.1	231	1	263	113	0	54	0	82	97	199	40	0	7	68	123	32	176	138	265	84	163	228	200	61	207	145
GCA_023362235.1	235	1	277	127	0	55	0	80	97	205	40	0	7	69	121	56	180	140	272	88	166	231	205	62	215	154
GCA_023362255.1	240	1	272	134	0	53	0	82	99	203	40	0	7	65	120	82	178	139	276	88	166	225	201	62	213	149
GCA_023362275.1	236	1	278	136	0	58	0	86	97	206	40	0	7	67	125	56	179	140	277	88	168	230	205	63	220	153
GCA_023517215.1	231	1	266	112	0	52	0	81	98	202	40	0	7	65	125	42	176	139	264	84	163	228	204	61	207	153
GCA_023517235.1	230	1	274	116	0	54	0	82	106	202	41	0	10	69	129	28	173	145	263	86	170	236	196	67	190	151
GCA_023517695.1	233	1	273	122	0	53	0	82	98	201	40	0	7	70	125	65	174	138	275	84	163	228	208	61	211	157
GCA_023517735.1	232	1	256	115	0	52	0	80	94	195	39	0	2	63	124	37	177	134	259	83	162	225	197	61	196	153
GCA_023615345.2	230	1	277	118	0	53	0	78	96	191	41	0	6	65	125	105	175	146	259	92	165	221	210	67	197	156
GCA_023615705.2	232	1	271	119	0	54	0	84	97	198	41	0	7	65	124	48	176	139	267	84	165	228	206	62	213	153
GCA_023615745.2	233	2	275	115	0	53	0	89	95	199	38	0	2	59	130	20	177	143	262	85	168	222	202	70	205	153
GCA_023809625.1	233	2	304	115	0	55	0	101	107	211	39	0	7	68	131	69	199	155	280	91	178	241	231	76	202	155
GCA_023809705.1	233	2	307	119	0	55	0	101	107	215	39	0	7	68	132	71	199	155	280	91	178	241	231	76	203	164
GCA_023981045.1	233	2	283	117	0	55	0	91	102	212	44	0	9	60	130	94	172	144	265	84	164	226	202	66	203	154
GCA_024106315.2	229	1	264	110	0	54	0	74	96	190	39	0	6	63	124	97	174	145	258	92	164	221	210	67	194	148
GCA_024134625.1	234	1	269	117	0	51	0	76	97	197	40	0	7	65	119	41	175	137	269	84	163	229	204	61	209	153
GCA_024134645.1	237	2	271	105	0	50	0	77	98	196	40	0	10	57	126	29	169	135	263	85	167	227	204	72	196	157
GCA_024134665.1	237	2	269	105	0	50	0	77	98	197	39	0	10	57	126	31	169	134	261	85	166	225	204	72	195	156
GCA_024134685.1	236	1	269	118	0	51	0	77	98	202	40	0	7	65	119	45	175	139	270	84	164	229	204	61	214	153
GCA_024138105.1	226	1	261	110	0	49	0	75	94	197	39	0	2	55	119	57	175	135	262	84	162	228	202	60	199	148
GCA_024138435.1	229	1	276	124	0	56	0	79	98	199	44	0	10	63	126	84	173	141	260	85	161	221	197	62	194	160
GCA_024139015.1	234	1	277	122	0	53	0	84	99	198	41	0	10	59	124	120	171	136	250	85	164	221	198	59	196	157
GCA_024139035.1	230	1	289	122	0	53	0	83	99	201	42	0	6	61	124	130	180	150	266	84	167	228	202	67	208	151
GCA_024139055.1	230	1	278	116	0	51	0	83	103	197	41	0	9	56	125	55	175	141	260	84	164	225	202	65	201	155
GCA_024139075.1	232	1	280	124	0	53	0	88	103	201	40	0	8	59	129	68	175	143	259	86	166	226	204	65	205	159
GCA_024139095.1	230	1	283	121	0	54	0	76	105	201	42	0	10	58	121	85	176	145	268	86	161	225	201	63	199	156
GCA_024172225.1	228	1	269	113	0	55	0	85	93	200	40	0	7	56	123	61	174	138	266	84	163	229	204	60	207	153
GCA_024205265.1	227	1	259	109	0	47	0	88	99	199	41	0	13	46	122	61	170	143	256	88	160	220	189	64	201	139
GCA_024205285.1	228	1	259	108	0	47	0	91	99	199	41	0	13	46	122	64	170	143	256	88	160	220	190	65	205	142
GCA_024271825.1	227	1	256	115	0	55	0	75	95	194	43	0	10	63	125	71	170	131	257	85	157	216	191	63	187	153
GCA_024426665.1	232	2	290	117	0	52	0	90	102	204	40	0	7	67	130	86	183	152	267	90	172	237	226	74	198	164
GCA_024730805.1	232	1	264	116	0	51	0	79	94	200	40	0	7	54	117	41	172	137	265	84	162	222	200	57	210	160
GCA_024732425.1	234	1	277	123	0	57	0	81	102	197	39	0	7	66	125	49	180	147	275	89	165	236	210	63	214	158
GCA_024749385.1	230	1	276	121	0	56	0	75	104	196	43	0	10	57	124	53	176	145	266	87	164	228	202	64	200	154
GCA_024749405.1	229	2	267	126	0	54	0	93	92	193	37	0	10	48	130	210	172	135	258	83	160	214	201	64	188	152
GCA_024749425.1	224	2	264	124	0	53	0	93	103	196	37	0	11	46	129	207	173	133	253	83	160	199	194	60	177	149
GCA_024749445.1	231	2	268	120	0	53	0	80	100	198	42	0	9	58	122	28	176	140	263	86	167	228	208	63	202	151
GCA_024749465.1	232	1	268	127	0	58	0	81	106	203	39	0	10	63	130	37	174	136	257	88	163	225	199	64	193	146
GCA_024749485.1	237	1	269	124	0	56	0	87	104	198	43	0	11	56	119	112	177	146	267	84	161	223	199	61	197	159
GCA_024749505.1	229	2	233	124	0	50	0	93	92	190	42	0	3	44	119	385	167	119	253	82	148	181	190	56	178	145
GCA_024749525.1	233	1	275	120	0	57	0	83	104	207	41	0	10	71	123	51	176	146	253	90	161	221	208	67	204	155
GCA_024749545.1	234	1	270	110	0	50	0	83	99	199	40	0	7	64	122	66	177	142	264	84	164	231	210	63	202	161
GCA_024749605.1	235	2	278	130	0	57	0	84	111	210	41	0	10	65	123	56	174	138	261	90	163	231	210	63	208	146
GCA_024749625.1	227	1	289	141	0	57	0	83	109	209	40	0	10	56	130	179	180	144	269	90	168	221	201	63	203	149
GCA_024749645.1	235	3	266	115	0	54	0	86	98	200	39	0	10	41	128	99	175	135	258	86	163	216	198	64	188	149
GCA_024749665.1	240	1	280	128	0	55	0	81	96	209	41	0	7	64	124	83	174	143	270	85	164	222	210	61	203	153
GCA_024749685.1	228	1	251	114	0	52	0	81	98	198	39	0	6	53	122	95	172	139	253	84	158	216	196	58	205	157
GCA_024749745.1	238	1	277	125	0	55	0	80	96	206	41	0	7	64	124	82	174	143	269	85	164	222	209	61	203	153
GCA_024749765.1	238	1	276	125	0	55	0	80	96	206	41	0	7	64	124	82	174	143	269	85	164	222	209	61	203	153
GCA_024800505.1	232	1	261	112	0	50	0	78	94	199	40	0	7	54	117	39	172	137	264	84	162	222	200	57	209	157
GCA_024922185.2	233	2	273	111	0	51	0	86	95	195	38	0	2	57	126	19	177	143	262	85	168	222	201	70	205	151
GCA_025258705.1	234	1	290	148	0	60	0	89	97	205	41	0	8	61	123	161	175	137	260	87	168	211	200	61	216	161
GCA_025258745.1	233	1	290	147	0	60	0	86	97	205	41	0	8	61	126	166	176	139	259	85	166	211	203	60	215	161
GCA_025258765.1	234	1	288	144	0	59	0	89	97	205	41	0	8	62	123	162	175	139	259	85	165	210	200	60	212	158
GCA_025258785.1	234	1	290	148	0	60	0	87	97	204	40	0	8	61	124	172	175	139	261	86	166	210	201	60	214	160
GCA_025258805.1	232	1	290	148	0	60	0	88	97	204	41	0	8	61	123	169	175	139	260	87	167	210	200	60	213	161
GCA_025258845.1	234	1	288	144	0	59	0	89	97	205	41	0	8	62	123	164	175	139	259	85	165	210	200	60	212	158
GCA_025264005.1	226	1	245	111	0	52	0	92	98	194	39	0	6	49	124	140	178	128	262	86	155	188	197	62	186	146
GCA_025369955.1	234	1	290	148	0	60	0	88	97	204	41	0	8	61	123	169	176	139	259	86	166	211	200	60	213	161
GCA_025402915.1	233	1	269	119	0	54	0	76	93	201	39	0	7	65	119	52	179	139	270	88	164	225	198	60	211	144
GCA_025722955.1	232	1	263	111	0	50	0	81	100	199	38	0	7	63	122	78	176	138	264	84	164	228	206	60	210	158
GCA_025853895.1	233	2	277	108	0	50	0	85	100	193	39	0	2	58	124	19	177	142	266	85	167	224	206	70	198	152
GCA_025853915.1	234	2	276	110	0	50	0	86	100	193	40	0	2	59	124	22	177	141	265	85	168	223	206	70	199	152
GCA_025853935.1	234	2	276	110	0	51	0	86	100	193	39	0	2	58	124	22	177	141	265	85	168	223	206	70	199	152
GCA_025853955.1	234	2	276	110	0	50	0	86	100	193	39	0	2	59	124	22	177	141	265	85	168	223	206	70	199	152
GCA_025853975.1	234	2	277	110	0	51	0	86	100	193	39	0	2	58	123	22	178	142	266	85	168	224	206	70	199	152
GCA_025853995.1	231	1	271	117	0	53	0	85	100	200	39	0	7	65	125	45	178	142	265	84	163	227	209	62	207	156
GCA_025854015.1	231	1	271	118	0	52	0	85	100	200	39	0	7	65	125	45	178	142	265	84	163	228	209	62	207	156
GCA_025854035.1	226	1	262	116	0	53	0	85	103	199	42	0	13	50	120	55	180	145	259	91	161	222	198	64	197	134
GCA_025854055.1	233	2	277	108	0	51	0	85	100	193	39	0	2	58	124	19	177	142	266	85	167	224	206	70	198	152
GCA_025854075.1	234	2	277	108	0	50	0	86	100	193	39	0	2	58	124	20	177	142	266	85	167	224	206	70	198	153
GCA_025854095.1	226	1	262	116	0	53	0	85	103	199	42	0	13	49	120	54	180	144	259	91	161	222	198	64	197	134
GCA_025854115.1	234	2	277	110	0	50	0	87	100	193	39	0	3	58	124	22	177	142	266	85	168	224	206	70	199	152
GCA_025854135.1	234	2	277	110	0	50	0	86	100	193	39	0	2	58	124	22	177	142	266	85	168	224	210	70	199	152
GCA_025854315.1	232	1	262	108	0	50	0	79	96	194	40	0	7	63	120	32	176	138	262	84	162	228	201	61	205	145
GCA_025916215.1	231	1	270	119	0	53	0	87	97	201	41	0	7	67	125	65	178	139	268	84	163	228	203	61	215	153
GCA_026062515.1	231	2	284	129	0	65	0	87	105	208	40	0	10	61	128	98	171	140	265	94	171	233	226	61	215	146
GCA_027239755.1	228	1	284	121	0	57	0	87	120	206	40	0	10	54	130	102	174	144	263	86	166	217	207	61	208	158
GCA_027558855.1	238	2	268	107	0	51	0	81	99	195	39	0	2	55	128	24	176	144	267	86	167	225	201	71	198	154
GCA_027943685.1	233	1	268	112	0	52	0	83	97	199	41	0	7	65	125	61	176	140	263	84	164	230	205	60	205	148
GCA_028201495.1	231	1	275	124	0	55	0	80	106	205	42	0	10	58	120	64	181	146	264	86	164	226	200	65	197	154
GCA_028370175.1	228	1	271	118	0	53	0	80	108	197	38	0	9	56	120	37	176	145	266	87	161	226	205	63	204	153
GCA_028548795.2	240	1	268	121	0	54	0	85	99	206	40	0	7	70	130	65	177	139	266	84	164	246	203	61	209	153
GCA_028583505.1	231	1	274	129	0	53	0	79	105	202	40	0	10	56	124	41	175	144	265	87	162	226	201	63	203	155
GCA_028622695.1	233	1	259	106	0	48	0	77	96	196	39	0	7	61	119	39	177	139	262	84	162	228	202	61	204	151
GCA_028622715.1	233	1	265	114	0	53	0	85	97	198	41	0	7	65	124	47	174	139	262	84	164	228	205	61	208	156
GCA_028622775.1	231	1	256	106	0	51	0	77	94	189	39	0	7	64	123	29	175	137	260	84	163	228	199	61	201	145
GCA_028622915.1	230	1	260	103	0	49	0	77	95	192	40	0	7	64	120	27	175	137	258	84	162	228	202	61	205	144
GCA_028634015.3	229	1	252	112	0	52	0	70	98	193	40	0	7	62	123	141	175	133	252	89	166	228	194	53	205	154
GCA_028751705.1	235	1	260	107	0	49	0	75	97	199	38	0	7	63	120	36	177	141	274	87	166	232	203	63	208	151
GCA_028752815.1	234	1	257	103	0	48	0	74	100	201	38	0	7	63	118	37	177	142	274	84	166	233	201	62	207	149
GCA_028753295.1	231	1	274	123	0	55	0	79	97	201	39	0	7	65	121	48	179	139	270	88	165	229	200	63	206	144
GCA_029223565.1	230	1	274	116	0	54	0	83	107	202	41	0	10	68	129	28	173	145	263	86	170	236	196	67	190	151
GCA_029674685.1	234	1	271	121	0	50	0	80	100	197	39	0	7	63	121	66	176	140	265	84	164	229	208	62	214	161
GCA_029713745.1	232	1	266	107	0	50	0	79	96	199	40	0	7	64	121	61	177	137	263	84	162	228	203	61	205	147
GCA_029713765.1	228	1	260	103	0	50	0	77	94	198	41	0	7	52	118	54	172	138	257	82	160	221	206	57	197	148
GCA_029713785.1	237	1	267	119	0	52	0	82	98	203	41	0	7	65	126	67	179	140	263	85	162	218	205	62	204	149
GCA_029713845.1	233	1	257	115	0	51	0	77	99	199	41	0	7	62	126	80	171	130	263	82	160	226	206	60	199	153
GCA_029713865.1	234	1	268	120	0	53	0	82	100	203	39	0	7	63	123	95	181	141	267	88	168	232	203	70	209	155
GCA_029713905.1	232	1	262	105	0	50	0	79	100	194	41	0	5	64	120	77	175	142	263	82	162	228	205	61	201	148
GCA_029713925.1	232	1	268	111	0	50	0	79	96	199	40	0	7	64	121	61	178	139	263	84	162	228	202	61	208	149
GCA_029713945.1	236	1	274	125	0	57	0	90	97	201	40	0	7	65	127	51	176	140	264	88	164	228	207	62	216	159
GCA_029713965.1	235	1	263	117	0	51	0	81	98	201	41	0	7	64	126	68	175	140	261	85	161	218	203	62	200	149
GCA_029714005.1	235	1	266	120	0	53	0	87	96	200	40	0	7	65	124	59	176	140	263	85	163	228	202	61	206	149
GCA_029714045.1	233	1	262	117	0	50	0	81	100	197	39	0	6	63	122	58	177	136	261	85	162	228	208	61	198	154
GCA_029714085.1	232	1	264	109	0	51	0	80	97	194	40	0	7	61	120	41	176	140	263	84	163	228	204	61	208	147
GCA_029714105.1	234	1	263	112	0	52	0	82	99	200	40	0	7	66	126	53	177	141	262	84	165	227	213	60	207	159
GCA_029714145.1	232	1	267	109	0	50	0	79	93	197	40	0	7	63	120	39	176	138	262	84	162	228	206	61	211	157
GCA_029714165.1	234	1	270	117	0	54	0	82	97	203	40	0	7	64	125	58	176	139	263	82	162	229	206	61	202	150
GCA_029748815.1	234	1	264	110	0	50	0	80	97	198	40	0	7	63	120	37	176	139	263	84	163	229	205	61	206	148
GCA_029767905.3	233	1	265	114	0	53	0	84	97	197	41	0	7	65	124	68	175	139	264	84	163	228	206	61	209	153
GCA_029774195.1	230	1	281	127	0	57	0	89	106	206	41	0	10	68	133	40	173	145	262	90	172	237	197	68	196	156
GCA_029774235.1	231	1	267	123	0	53	0	75	95	200	41	0	8	64	122	84	179	143	266	89	167	229	199	60	204	157
GCA_029774275.1	231	1	267	122	0	53	0	75	95	201	41	0	8	64	122	83	179	143	266	90	167	228	199	61	205	158
GCA_029774295.1	231	1	267	122	0	53	0	75	95	201	41	0	8	64	122	83	179	143	266	89	167	228	199	61	204	157
GCA_029774315.1	231	1	267	122	0	53	0	75	95	202	41	0	8	64	122	83	179	143	266	88	167	229	199	61	204	158
GCA_029774335.1	231	1	267	122	0	52	0	75	95	200	41	0	8	64	122	83	179	143	266	89	167	228	199	61	204	156
GCA_029774355.1	231	1	267	122	0	52	0	75	95	200	41	0	8	64	122	84	179	143	266	89	167	228	199	61	204	157
GCA_029814975.1	232	1	267	122	0	53	0	75	95	201	42	0	8	64	122	83	179	143	266	89	167	228	199	61	204	158
GCA_029931545.1	232	1	266	128	0	52	0	81	99	199	39	0	7	63	125	57	182	144	265	85	161	218	195	63	199	147
GCA_030027985.1	231	1	257	105	0	48	0	75	100	197	37	0	3	62	118	58	177	137	263	84	163	228	205	61	205	152
GCA_030028005.1	231	1	253	105	0	48	0	75	98	198	37	0	2	61	118	57	176	135	264	84	162	229	202	61	203	152
GCA_030168245.1	231	1	262	114	0	48	0	77	99	200	40	0	7	61	120	78	174	137	263	85	160	226	204	62	208	154
GCA_030168285.1	234	1	284	130	0	58	0	82	99	203	39	0	7	64	125	73	180	140	273	93	167	229	204	64	217	161
GCA_030413705.1	231	2	290	114	0	54	0	98	99	200	40	0	6	67	131	46	183	153	267	87	176	238	218	73	200	167
GCA_030585225.1	235	1	267	120	0	53	0	80	100	198	38	0	2	65	123	66	176	137	262	90	170	230	198	63	214	152
GCA_030585245.1	235	1	269	120	0	53	0	79	100	199	38	0	2	62	124	72	180	137	263	90	170	231	199	63	213	152
GCA_030585265.1	231	1	274	116	0	54	0	82	97	189	35	0	4	58	123	59	176	140	256	85	167	221	198	65	191	156
GCA_030585285.1	238	1	271	119	0	53	0	79	99	203	39	0	7	65	124	66	180	140	265	88	169	239	198	63	211	153
GCA_030585325.1	234	1	270	119	0	53	0	79	97	201	39	0	7	63	122	66	180	140	265	88	168	231	198	63	210	152
GCA_030585345.1	231	1	274	115	0	54	0	82	97	188	35	0	4	58	123	58	176	140	256	85	167	221	198	65	191	156
GCA_030585365.1	235	1	277	115	0	55	0	82	97	201	37	0	9	58	123	60	176	143	258	86	168	224	199	65	197	159
GCA_030585385.1	231	1	274	115	0	54	0	81	97	189	38	0	4	58	123	60	177	141	256	85	168	223	198	65	191	157
GCA_030585405.1	231	1	272	113	0	54	0	79	97	189	36	0	4	58	121	52	176	141	256	84	166	221	199	65	189	157
GCA_030704325.1	231	1	263	107	0	50	0	77	95	192	40	0	7	63	120	36	175	139	259	84	163	229	201	61	208	147
GCA_030718975.1	233	1	269	119	0	54	0	83	97	199	41	0	7	65	124	48	174	139	265	84	164	228	204	61	208	156
GCA_033181005.1	233	1	267	114	0	53	0	82	98	198	41	0	7	66	125	52	176	140	263	84	162	229	203	60	204	149
GCA_033181805.1	228	1	264	111	0	52	0	77	95	201	40	0	7	57	123	51	175	136	263	84	163	229	205	62	208	150
GCA_033378915.2	236	1	266	114	0	53	0	82	96	200	41	0	7	67	124	56	175	138	261	84	167	225	205	59	213	152
GCA_034126645.2	232	1	269	121	0	54	0	85	96	200	39	0	7	56	119	53	178	138	267	88	165	228	202	62	217	149
GCA_034126905.2	232	1	263	116	0	52	0	83	96	198	38	0	7	55	120	51	178	138	267	88	165	228	202	62	215	146
GCA_034331205.2	230	1	271	126	0	58	0	82	100	199	39	0	2	65	127	85	177	133	258	89	165	227	203	61	213	166
GCA_034422775.1	235	1	277	128	0	53	0	92	108	206	43	0	11	51	126	74	180	147	273	88	165	224	209	64	202	163
GCA_034422815.1	227	1	273	134	0	58	0	88	107	202	39	0	10	53	133	67	178	141	267	90	162	232	204	66	204	144
GCA_034494405.1	230	1	288	125	0	56	0	84	103	208	42	0	9	79	126	50	182	149	267	86	169	240	231	66	192	156
GCA_035753605.1	233	2	260	103	0	48	0	76	103	199	39	0	7	66	121	27	175	141	264	85	163	231	206	61	204	141
GCA_035754475.1	232	1	263	110	0	51	0	80	96	194	41	0	7	62	122	60	172	138	262	84	159	219	201	55	205	147
GCA_035937495.1	237	2	269	112	0	51	0	97	96	201	40	0	7	66	136	54	178	149	259	86	170	219	227	69	196	160
GCA_036287255.1	226	1	247	112	0	51	0	73	88	203	40	0	7	52	123	51	170	126	261	83	158	224	199	61	203	152
GCA_036287275.1	227	1	270	111	0	55	0	83	94	204	39	0	7	57	122	72	176	138	267	84	164	228	206	60	211	153
GCA_036601155.1	229	1	274	125	0	51	0	73	105	199	40	0	10	54	120	40	175	144	265	87	160	226	200	63	206	155
GCA_036602705.1	228	1	274	127	0	51	0	72	105	199	40	0	10	54	120	40	175	143	265	87	160	226	200	63	207	155
GCA_036718155.2	232	1	280	114	0	53	0	76	100	201	39	0	9	59	123	54	174	138	259	85	164	212	206	65	190	154
GCA_036870965.1	232	1	259	106	0	51	0	81	98	201	40	0	2	63	122	80	176	138	260	84	163	225	203	59	197	148
GCA_037008665.2	229	1	268	124	0	58	0	81	100	199	39	0	2	65	127	77	177	133	258	90	164	227	203	61	211	162
GCA_037008745.2	230	1	278	125	0	55	0	80	96	197	41	0	6	67	129	108	175	146	259	92	165	221	211	67	199	157
GCA_037039675.1	233	1	261	111	0	47	0	82	99	196	38	0	2	66	121	46	177	136	266	84	163	219	204	59	206	144
GCA_037215885.1	234	1	270	114	0	52	0	85	101	202	40	0	7	66	124	46	176	139	265	84	163	228	207	61	208	154
GCA_037939845.1	234	2	274	116	0	53	0	97	100	189	42	0	10	52	132	65	181	142	263	87	165	213	192	60	193	150
GCA_038069235.2	232	1	266	113	0	53	0	81	95	194	40	0	7	65	124	43	175	139	262	84	162	228	202	62	208	151
GCA_038069255.2	231	1	263	110	0	53	0	83	96	193	40	0	7	66	124	43	175	139	261	84	163	229	204	61	211	150
GCA_038418265.2	231	1	263	109	0	50	0	78	95	192	40	0	7	63	120	37	175	139	259	84	163	229	201	61	208	147
GCA_038418365.2	229	1	252	111	0	52	0	70	99	197	40	0	7	60	123	188	175	133	254	89	166	230	196	52	205	152
GCA_038441195.1	234	1	270	126	0	55	0	84	97	195	43	0	4	67	125	52	178	139	267	88	169	223	203	60	203	147
GCA_038441205.1	233	1	275	128	0	56	0	87	97	207	40	0	7	67	126	62	179	140	269	88	166	229	205	62	212	152
GCA_038441215.1	235	1	279	132	0	58	0	88	99	210	41	0	7	68	126	69	179	139	273	88	167	229	208	62	219	153
GCA_038441225.1	230	1	262	110	0	50	0	78	94	201	40	0	7	52	118	45	173	136	264	84	162	222	199	58	204	148
GCA_038441235.1	234	1	273	115	0	51	0	82	99	203	39	0	7	69	124	79	174	145	269	84	164	232	208	63	210	149
GCA_038441245.1	233	1	274	115	0	50	0	83	98	202	40	0	7	65	122	79	175	142	271	84	163	231	205	62	214	159
GCA_038441255.1	232	1	259	121	0	55	0	77	96	194	38	0	2	60	122	45	174	126	267	88	160	221	199	63	209	152
GCA_038441325.1	233	1	284	134	0	59	0	93	109	209	37	0	9	50	130	108	182	144	268	87	163	228	205	64	205	149
GCA_038442095.1	226	1	279	130	0	58	0	83	108	203	38	0	12	47	124	116	181	140	258	87	162	219	202	60	204	143
GCA_038442125.1	224	1	272	123	0	52	0	76	104	199	37	0	12	45	123	104	180	137	256	87	160	219	200	60	200	143
GCA_038522965.2	231	1	256	112	0	54	0	75	96	198	39	0	7	64	122	37	176	134	267	88	163	228	199	61	210	144
GCA_038627255.2	231	1	256	112	0	54	0	74	96	198	39	0	7	64	122	37	176	134	267	88	163	228	197	61	210	144
GCA_038627275.2	231	1	256	112	0	54	0	74	97	198	39	0	7	65	122	38	176	134	267	88	163	228	199	61	210	144
GCA_038627335.2	230	1	281	126	0	55	0	80	96	197	41	0	6	68	129	111	177	146	259	92	165	221	212	67	200	162
GCA_038983805.1	233	1	266	117	0	52	0	81	95	203	40	0	7	67	126	45	176	138	264	84	161	224	202	59	205	153
GCA_038985835.1	231	1	279	123	0	57	0	82	96	204	40	0	7	65	120	54	179	139	270	88	164	229	202	62	215	152
GCA_038987955.1	232	1	275	120	0	55	0	83	96	207	42	0	7	66	122	80	176	138	269	84	164	220	209	59	213	159
GCA_038990075.1	228	1	262	110	0	47	0	89	99	202	41	0	13	46	123	74	170	144	256	88	160	220	190	64	202	143
GCA_038992355.1	233	1	267	114	0	55	0	83	97	196	41	0	2	66	125	38	175	136	268	84	163	229	203	61	212	146
GCA_038993615.1	234	1	268	113	0	51	0	84	98	203	41	0	7	65	126	38	176	139	264	84	163	228	203	61	203	148
GCA_038995905.1	233	1	272	118	0	54	0	78	96	201	39	0	7	65	120	45	175	139	263	88	165	228	202	61	211	147
GCA_038998165.1	231	1	268	113	0	53	0	79	92	201	41	0	7	55	121	49	174	140	270	82	162	223	197	59	209	152
GCA_039518815.2	231	1	263	106	0	50	0	75	94	192	40	0	7	62	120	33	175	138	259	84	162	229	200	61	206	147
GCA_039545565.1	233	1	284	138	0	56	0	81	107	203	42	0	10	65	125	78	176	146	266	87	160	226	205	63	203	163
GCA_039566025.1	233	1	266	111	0	50	0	80	99	201	41	0	7	62	122	46	176	139	263	84	162	229	202	61	203	147
GCA_039654205.1	230	1	268	124	0	58	0	82	100	199	38	0	1	65	127	78	177	133	258	89	165	227	203	61	211	163
GCA_039779435.1	234	1	272	123	0	56	0	80	105	204	42	0	10	59	124	63	176	145	265	86	161	226	204	64	192	155
GCA_039780165.1	235	1	277	128	0	57	0	73	99	199	43	0	10	59	118	39	176	143	268	86	161	223	198	63	202	158
GCA_040267665.1	238	1	267	108	0	50	0	79	99	203	40	0	7	69	122	37	176	142	262	88	165	230	207	61	205	144
GCA_040357515.1	231	2	267	125	0	53	0	83	100	203	39	0	5	54	125	49	181	137	266	89	161	217	195	63	197	156
GCA_040529205.1	238	1	267	108	0	50	0	79	99	203	40	0	7	69	122	37	176	142	262	88	165	230	207	61	205	144
GCA_040529215.1	238	1	267	108	0	50	0	79	99	203	40	0	7	69	122	37	176	142	262	88	165	230	207	61	205	144
GCA_040529225.1	238	1	267	108	0	50	0	79	99	203	40	0	7	69	122	37	176	142	262	88	165	230	207	61	205	144
GCA_040529235.1	238	1	267	108	0	50	0	79	99	203	40	0	7	69	122	37	176	142	262	88	165	230	207	61	205	145
GCA_040529255.1	238	1	269	108	0	51	0	79	99	206	40	0	7	69	122	37	178	145	262	88	165	230	207	62	206	144
GCA_040529265.1	238	1	267	108	0	50	0	79	99	208	40	0	7	69	122	37	177	143	263	88	165	231	209	61	208	145
GCA_040529275.1	238	1	267	108	0	50	0	79	99	205	40	0	7	69	122	37	179	144	263	88	165	234	209	62	205	144
GCA_040529285.1	238	1	267	108	0	50	0	79	99	203	40	0	7	69	122	37	176	142	262	88	165	230	207	61	205	144
GCA_040529295.1	238	1	269	108	0	51	0	79	100	207	40	0	7	69	122	37	177	145	262	88	165	230	207	61	205	144
GCA_040529305.1	238	1	267	108	0	50	0	79	99	203	40	0	7	69	122	37	176	142	262	88	165	230	207	61	205	144
GCA_040529315.1	238	1	269	108	0	50	0	79	99	206	40	0	7	69	122	37	176	143	263	88	165	233	207	62	207	144
GCA_040529325.1	238	1	267	108	0	50	0	79	99	203	40	0	7	69	122	37	176	142	262	88	165	230	207	61	205	144
GCA_040536855.1	233	1	268	116	0	54	0	83	97	198	40	0	7	65	125	40	176	140	265	84	163	228	203	61	208	157
GCA_040536945.1	238	1	267	108	0	50	0	79	99	203	40	0	7	69	122	37	176	142	262	88	165	230	207	61	206	145
GCA_040536955.1	238	1	267	108	0	50	0	79	99	203	40	0	7	69	122	37	176	142	262	88	165	230	207	61	205	144
GCA_040536965.1	238	1	267	108	0	50	0	79	99	203	40	0	7	69	122	37	176	142	262	88	165	230	207	61	205	144
GCA_040543095.1	233	2	267	120	0	53	0	85	96	198	41	0	10	63	124	34	171	142	256	85	163	220	197	65	201	160
GCA_040703085.1	233	2	268	122	0	54	0	85	96	205	40	0	10	63	123	36	172	141	255	85	163	222	197	65	205	160
GCA_040822125.1	230	2	266	120	0	53	0	80	101	201	35	0	4	53	127	30	181	139	265	89	162	218	200	63	199	149
GCA_040822385.1	230	2	261	117	0	53	0	82	102	199	46	0	4	52	123	38	181	135	264	88	160	217	193	65	194	146
GCA_040822395.1	230	2	266	121	0	55	0	79	100	201	40	0	5	54	124	28	179	137	264	89	161	217	199	63	193	147
GCA_040822405.1	231	1	270	116	0	52	0	79	99	204	40	0	7	68	128	54	175	141	270	84	163	226	205	59	208	152
GCA_040822435.1	228	1	265	102	0	56	0	82	98	202	40	0	10	50	121	23	175	144	259	84	162	230	209	65	189	143
GCA_040834015.1	233	1	280	137	0	55	0	84	107	209	42	0	10	58	124	62	176	145	266	87	162	227	206	63	206	153
GCA_040930415.1	235	2	270	108	0	49	0	74	98	192	40	0	10	57	125	9	171	134	270	86	166	229	192	65	195	154
GCA_041004195.1	233	1	265	110	0	53	0	81	95	209	40	0	7	66	124	46	176	140	266	84	162	225	201	59	212	148
GCA_041014305.2	233	1	268	117	0	54	0	82	103	199	41	0	10	65	127	67	176	141	268	85	163	232	198	67	198	147
GCA_041154775.1	236	1	268	115	0	54	0	86	110	194	41	0	10	59	119	61	175	147	261	86	167	230	201	62	206	150
GCA_041154785.1	233	1	260	105	0	48	0	78	97	194	39	0	6	65	121	37	175	142	266	84	164	230	202	61	209	144
GCA_041154795.1	233	1	261	106	0	49	0	80	98	200	40	0	7	66	122	62	175	141	269	84	164	229	202	60	216	145
GCA_041154805.1	233	1	268	113	0	50	0	82	105	207	41	0	10	58	126	73	175	142	260	85	164	225	216	64	198	145
GCA_041154815.1	229	1	255	103	0	47	0	80	95	190	39	0	7	64	124	36	172	136	260	77	161	220	199	59	200	141
GCA_041154825.1	225	1	257	110	0	48	0	82	94	202	40	0	10	46	123	79	170	140	252	84	160	217	188	62	201	148
GCA_041154835.1	230	2	256	123	0	53	0	93	98	200	40	0	5	47	124	44	180	135	262	85	160	219	195	63	196	147
GCA_041154845.1	227	1	281	124	0	54	0	86	102	203	41	0	10	64	127	70	177	145	262	87	168	229	202	68	212	150
GCA_041154855.1	231	1	276	121	0	49	0	78	104	206	42	0	10	64	127	67	175	146	263	88	166	238	201	66	210	154
GCA_041154875.1	236	1	267	113	0	54	0	82	108	194	41	0	10	59	118	54	175	148	262	86	166	230	201	62	202	150
GCA_041927285.1	232	1	270	119	0	56	0	87	97	200	41	0	8	65	126	122	173	147	270	84	165	229	192	68	200	145
GCA_042140285.1	231	1	269	128	0	53	0	85	102	195	38	0	7	51	123	76	177	144	260	90	161	231	189	69	196	146
GCA_042140325.1	234	2	279	119	0	55	0	86	101	195	39	0	2	56	126	39	180	142	268	89	168	223	203	70	204	152
GCA_042140455.1	230	2	279	114	0	53	0	90	100	193	42	0	7	53	128	69	178	148	260	90	169	228	222	62	195	163
GCA_042140485.1	232	2	275	109	0	51	0	82	98	195	39	0	2	57	126	32	176	141	267	85	168	223	203	70	200	160
GCA_042140495.1	239	2	275	109	0	51	0	82	99	195	39	0	2	57	126	32	176	143	266	85	168	223	212	72	199	163
GCA_042140525.1	230	1	260	110	0	52	0	73	96	198	38	0	7	53	122	40	175	139	268	89	165	227	200	63	207	145
GCA_042140575.1	230	1	265	119	0	53	0	77	103	198	39	0	9	56	122	35	175	141	258	86	164	226	195	63	196	161
GCA_042140585.1	234	1	264	112	0	53	0	79	98	200	40	0	7	64	126	81	173	140	264	86	165	221	209	60	197	147
GCA_042141115.1	234	2	273	108	0	51	0	81	99	191	39	0	2	57	125	11	176	141	266	85	166	223	202	69	197	158
GCA_042141315.1	234	2	272	108	0	51	0	81	99	191	39	0	2	57	125	11	176	141	266	85	166	223	202	70	197	159
GCA_042141555.1	234	2	278	110	0	51	0	82	99	194	40	0	2	58	125	28	176	142	266	85	166	223	205	70	198	164
GCA_042142205.1	233	2	268	130	0	61	0	95	99	205	42	0	5	60	129	73	179	142	263	88	164	221	194	62	203	156
GCA_042142835.1	231	2	282	114	0	54	0	91	101	198	38	0	2	65	130	70	182	151	265	88	172	235	224	72	198	168
GCA_042143465.1	231	1	281	124	0	53	0	94	96	197	41	0	13	49	128	53	172	148	254	89	166	219	191	66	209	147
GCA_042144055.1	229	1	264	110	0	51	0	76	93	198	36	0	9	55	120	51	179	137	258	85	156	225	188	60	192	145
GCA_042145845.1	231	1	264	119	0	55	0	78	98	203	39	0	7	64	127	92	174	138	263	88	163	226	204	60	208	159
GCA_042146535.1	234	1	255	110	0	53	0	79	95	196	42	0	9	52	123	51	169	138	254	84	165	208	202	61	183	140
GCA_042147245.1	230	1	258	120	0	55	0	82	99	201	41	0	5	59	123	36	173	142	261	86	161	224	186	63	193	153
GCA_042147895.1	235	1	267	115	0	55	0	92	90	200	41	0	8	61	128	78	171	138	266	83	161	223	187	63	193	153
GCA_042148545.1	228	1	238	124	0	56	0	86	88	193	40	0	8	58	125	92	164	123	248	84	154	188	175	58	190	148
GCA_042149195.1	231	1	262	121	0	52	0	75	89	199	39	0	7	62	125	60	179	137	263	88	163	224	193	63	206	146
GCA_042149725.1	231	1	270	123	0	57	0	75	94	199	37	0	2	64	127	58	175	139	271	89	163	228	200	62	214	163
GCA_042151085.1	232	1	285	120	0	53	0	86	104	206	37	0	9	48	132	102	185	140	265	90	160	228	207	64	203	162
GCA_042151695.1	230	2	256	125	0	52	0	86	98	200	41	0	6	45	124	148	171	136	254	89	164	211	198	60	182	142
GCA_042152325.1	237	2	260	111	0	49	0	70	98	195	39	0	10	59	121	9	174	137	260	91	166	232	201	66	196	151
GCA_042153585.1	233	2	289	111	0	57	0	90	100	201	42	0	7	69	133	68	179	154	266	86	172	237	224	70	197	161
GCA_042474915.1	228	1	267	122	0	54	0	92	97	194	34	0	5	56	127	131	179	138	261	89	163	203	193	63	191	152
GCA_042478285.1	230	1	284	128	0	58	0	78	97	207	43	0	11	65	126	40	176	149	260	87	167	231	208	65	195	150
GCA_043038945.1	231	1	272	128	0	58	0	86	100	203	39	0	7	70	126	51	182	143	279	90	169	229	200	62	220	149
GCA_043039655.1	234	1	271	126	0	55	0	82	99	204	38	0	7	67	126	61	179	143	274	88	169	229	202	61	216	149
GCA_043040285.1	233	1	265	111	0	51	0	77	97	200	39	0	2	65	119	92	175	135	271	83	163	227	200	61	209	149
GCA_043040895.1	231	2	266	120	0	55	0	80	99	200	40	0	5	54	122	27	180	135	265	85	159	217	199	62	197	156
GCA_043041525.1	230	1	255	102	0	49	0	77	98	193	39	0	7	64	118	32	175	142	269	83	164	229	197	60	208	146
GCA_043042175.1	235	1	271	122	0	54	0	79	97	204	41	0	7	66	123	66	175	139	272	84	165	229	201	61	213	154
GCA_043042805.1	231	1	269	113	0	56	0	74	105	195	42	0	10	55	118	25	173	141	258	86	162	225	188	63	196	155
GCA_043043455.1	230	1	264	113	0	52	0	79	96	198	39	0	7	66	122	29	174	138	272	84	162	229	198	60	208	147
GCA_043044125.1	232	3	268	119	0	57	0	91	93	196	39	0	8	43	133	98	172	135	263	86	160	203	200	61	188	148
GCA_043044755.1	236	1	258	106	0	51	0	76	97	206	38	0	2	63	126	81	182	140	274	86	165	242	202	63	217	150
GCA_043045365.1	233	1	260	112	0	48	0	82	101	198	38	0	7	64	123	43	176	140	273	84	164	230	206	61	221	150
GCA_043046095.1	233	2	283	119	0	57	0	87	101	209	43	0	9	62	129	96	172	145	267	84	162	227	202	64	202	155
GCA_043046865.1	232	1	268	113	0	53	0	77	96	202	39	0	7	67	123	31	175	140	269	85	163	229	201	60	205	143
GCA_043047475.1	234	1	259	112	0	49	0	73	99	197	40	0	7	63	117	54	175	141	265	84	165	226	200	60	211	149
GCA_043048185.1	232	2	253	108	0	51	0	84	98	192	39	0	9	54	128	101	168	136	254	86	165	213	196	56	185	155
GCA_043048875.1	234	1	270	121	0	50	0	84	97	200	39	0	7	66	120	68	175	139	274	84	164	228	200	61	217	157
GCA_043049525.1	230	1	278	133	0	58	0	83	94	204	39	0	7	55	124	70	179	141	271	88	165	229	200	62	213	150
GCA_043050195.1	235	1	274	122	0	57	0	82	97	207	39	0	7	68	124	54	180	140	272	88	165	231	199	62	213	144
GCA_043050845.1	233	3	251	108	0	55	0	86	89	198	40	0	10	41	128	130	172	133	258	90	162	216	190	61	187	139
GCA_043051495.1	246	1	277	133	0	59	0	86	101	208	40	0	7	75	136	64	188	145	291	96	169	236	205	62	226	156
GCA_043052145.1	229	1	274	123	0	52	0	83	98	201	42	0	10	62	122	83	172	143	260	90	160	224	196	66	193	154
GCA_043052795.1	236	1	267	117	0	52	0	81	97	195	42	0	6	64	122	101	176	137	263	84	164	227	199	60	208	154
GCA_043053445.1	234	1	262	111	0	49	0	78	97	200	40	0	7	62	122	48	175	139	261	84	162	223	203	59	199	144
GCA_043054075.1	235	1	269	124	0	55	0	81	99	204	39	0	7	68	127	52	180	143	278	88	165	230	203	64	208	144
GCA_043054745.1	230	1	265	115	0	50	0	76	94	203	40	0	7	55	118	59	174	137	266	84	165	224	199	60	212	144
GCA_043055495.1	232	1	267	111	0	53	0	76	98	197	39	0	7	65	118	49	175	143	264	85	164	228	203	61	216	148
GCA_043056065.1	232	1	274	118	0	58	0	82	96	200	39	0	7	64	120	45	179	139	270	88	165	229	201	62	211	142
GCA_043056915.1	227	1	256	101	0	49	0	69	110	202	38	0	10	56	121	57	171	143	254	85	162	218	204	61	204	154
GCA_043451925.1	229	1	265	113	0	57	0	86	108	198	40	0	10	56	131	86	176	144	261	83	159	221	199	64	202	148
GCA_043571745.1	234	1	275	122	0	59	0	87	97	203	40	0	7	69	131	43	175	140	264	87	164	227	210	60	213	162
GCA_043572315.1	226	2	268	121	0	54	0	78	96	203	40	0	10	65	124	31	174	142	260	90	166	231	189	63	191	149
GCA_043572945.1	226	2	268	121	0	54	0	78	96	202	40	0	10	65	124	32	174	142	261	90	166	231	189	63	191	149
GCA_043950125.1	234	1	274	121	0	56	0	83	97	204	39	0	7	69	125	43	179	139	272	88	166	229	200	62	212	145
GCA_900088705.1	230	1	270	120	0	50	0	77	95	205	41	0	7	52	118	55	176	140	265	84	163	227	200	60	210	158
GCA_900478145.1	232	1	271	125	0	53	0	79	106	202	42	0	10	56	120	34	176	145	266	87	162	227	201	63	202	151

## Sheet: Supplementary Table S2c
Supplementary Table S2c: Functional Annotation and Classification of COGs counts
Genomes	% of sequences classified into COG functional category	Number of sequences classified	Total sequences
GCA_000186665.4	82.16	2851	3470
GCA_000695855.3	79.99	2974	3718
GCA_000746605.1	81.4	2863	3517
GCA_000746645.1	74.38	3185	4282
GCA_000786735.1	79.22	2982	3764
GCA_000794125.2	80.22	3021	3766
GCA_000814345.1	79.35	3031	3820
GCA_000828935.1	78.68	3086	3922
GCA_000830055.1	81.09	2964	3655
GCA_000963815.1	78.29	3025	3864
GCA_001026965.1	77.28	3082	3988
GCA_001077555.2	80.88	3017	3730
GCA_001077655.1	76.55	3066	4005
GCA_001077675.1	80.39	2996	3727
GCA_001077965.2	83.26	3045	3657
GCA_001261895.2	81.07	2917	3598
GCA_001399655.1	78.34	3060	3906
GCA_001514375.1	77.17	3043	3943
GCA_001517645.1	83.78	3037	3625
GCA_001543995.1	76.99	3055	3968
GCA_001573065.1	80.36	2893	3600
GCA_001573085.1	80.24	2984	3719
GCA_001573105.1	81.98	2980	3635
GCA_001573125.1	81.1	2947	3634
GCA_001578145.1	77.68	3076	3960
GCA_001593425.2	80.42	2995	3724
GCA_001636235.1	77.48	3038	3921
GCA_001668465.2	81.01	2944	3634
GCA_001669145.2	77.58	3042	3921
GCA_001674475.2	79.23	3002	3789
GCA_001674505.2	80.33	2977	3706
GCA_001721705.1	84.09	2849	3388
GCA_001806345.1	79.08	3027	3828
GCA_001806365.1	77.33	3008	3890
GCA_001806385.1	78.67	3020	3839
GCA_001806405.1	77.96	3067	3934
GCA_001806445.1	78.01	3004	3851
GCA_001806465.1	77.85	3002	3856
GCA_001806485.1	78.08	3020	3868
GCA_001887305.1	77.65	3020	3889
GCA_001895125.2	78.42	3057	3898
GCA_001895985.1	79.09	3045	3850
GCA_001896005.1	77.2	3142	4070
GCA_001902375.1	78.09	3033	3884
GCA_001922205.1	77.82	3063	3936
GCA_001922225.1	79.19	3026	3821
GCA_001922245.1	78.12	3088	3953
GCA_001941765.1	80.4	2995	3725
GCA_002082625.2	78.16	3007	3847
GCA_002082645.1	77.28	3040	3934
GCA_002082685.1	79.55	2949	3707
GCA_002082705.1	78.52	3013	3837
GCA_002082725.1	79.95	2986	3735
GCA_002082745.1	81.33	2932	3605
GCA_002082785.1	78.71	3165	4021
GCA_002082805.1	81.12	2944	3629
GCA_002082825.1	80.24	3049	3800
GCA_002082845.1	79.72	2972	3728
GCA_002082865.1	77.85	3008	3864
GCA_002082885.1	77.94	2972	3813
GCA_002116925.1	80.31	2981	3712
GCA_002210065.1	78.03	3054	3914
GCA_002504145.1	80.62	2896	3592
GCA_002741415.1	79.66	3019	3790
GCA_002761575.1	78.59	3047	3877
GCA_002762095.1	79.5	2959	3722
GCA_002762115.1	79.1	2978	3765
GCA_002762155.1	81.12	2964	3654
GCA_002843665.1	78.67	3013	3830
GCA_002950495.2	82.14	2999	3651
GCA_002999195.2	78.51	3077	3919
GCA_003181015.1	75.66	3043	4022
GCA_003264295.1	79.54	2962	3724
GCA_003288775.1	80.93	2954	3650
GCA_003296225.1	78.02	2986	3827
GCA_003345235.1	78.06	3052	3910
GCA_003431385.1	78.2	3260	4169
GCA_003516005.1	79.58	3047	3829
GCA_003522665.1	75.93	3032	3993
GCA_003522705.1	80.67	2954	3662
GCA_003522785.1	77.94	3066	3934
GCA_003522845.1	78.92	3013	3818
GCA_003522885.1	79.93	2983	3732
GCA_003591615.1	80.9	2926	3617
GCA_003812385.1	83.12	3023	3637
GCA_003812485.1	77.27	3141	4065
GCA_003931755.1	78.88	2929	3713
GCA_003931775.1	78.93	2929	3711
GCA_003948085.2	79.32	3041	3834
GCA_003948455.2	80.07	2997	3743
GCA_003948535.2	81.04	2953	3644
GCA_003949115.2	79.34	3038	3829
GCA_003949595.2	78.72	3007	3820
GCA_003949725.2	79.16	3043	3844
GCA_004028375.1	80.44	3027	3763
GCA_004101685.1	80.22	2953	3681
GCA_004101705.1	80.15	2955	3687
GCA_004101725.1	80.3	2952	3676
GCA_004101745.1	80.41	2964	3686
GCA_004136355.1	78.27	3037	3880
GCA_004564115.1	81.93	3096	3779
GCA_004758865.1	77.29	3131	4051
GCA_004768705.1	78.28	2992	3822
GCA_005280435.1	76.88	3139	4083
GCA_005280675.1	82.55	2966	3593
GCA_005280695.1	79.55	3023	3800
GCA_005518095.1	78.15	3261	4173
GCA_005519135.2	80.2	3002	3743
GCA_005671375.1	77.57	3046	3927
GCA_006385075.1	77.28	3040	3934
GCA_007107525.1	81.44	2976	3654
GCA_007221455.1	83.29	2971	3567
GCA_007647215.1	79.09	2980	3768
GCA_008033255.2	79.15	3040	3841
GCA_008244865.1	80.19	2951	3680
GCA_008244885.1	80.24	2953	3680
GCA_008244905.1	80.27	2953	3679
GCA_008630895.1	81.04	2970	3665
GCA_008807055.1	78.41	2993	3817
GCA_009035845.1	80.21	2988	3725
GCA_009455505.1	78.37	3047	3888
GCA_009497995.1	77.3	3024	3912
GCA_009498335.1	78.37	3015	3847
GCA_009759685.1	80.22	2985	3721
GCA_011067065.1	81.17	2935	3616
GCA_012272715.1	78.32	3041	3883
GCA_012272735.1	77.25	3100	4013
GCA_012272755.1	78.11	3065	3924
GCA_012272775.1	79.25	3017	3807
GCA_012272795.1	79.03	3045	3853
GCA_012931605.1	84.5	3113	3684
GCA_012931625.1	75.64	3003	3970
GCA_012931645.1	76.22	2997	3932
GCA_012931665.1	81.34	3000	3688
GCA_012934905.1	77	3254	4226
GCA_012934925.1	81.2	2988	3680
GCA_012934945.1	79.84	2946	3690
GCA_012934965.1	78.29	3008	3842
GCA_012934985.1	80.2	2981	3717
GCA_012935005.1	78.72	3200	4065
GCA_012935025.1	79.12	2990	3779
GCA_012935045.1	80.67	2955	3663
GCA_012935065.1	78.4	2998	3824
GCA_012935085.1	77	3086	4008
GCA_012935105.1	76.91	3091	4019
GCA_012935125.1	77.58	3042	3921
GCA_012935145.1	78.78	3022	3836
GCA_012935165.1	79.17	2991	3778
GCA_012935185.1	77.9	2989	3837
GCA_013305465.1	78.99	3042	3851
GCA_013372085.1	80.3	3017	3757
GCA_013376855.2	82.25	2943	3578
GCA_013377175.1	77.29	3040	3933
GCA_013416255.1	79.84	3002	3760
GCA_013416275.1	82.27	3026	3678
GCA_013787185.1	80.29	3105	3867
GCA_014322245.1	79.98	3100	3876
GCA_014672735.1	84.81	2882	3398
GCA_014705805.1	77.04	3071	3986
GCA_014705845.1	78.48	3038	3871
GCA_014705865.1	79.38	3025	3811
GCA_014705885.1	77.72	3062	3940
GCA_014874575.1	77.48	3334	4303
GCA_015732435.1	77.75	3029	3896
GCA_015870765.1	82.31	2954	3589
GCA_015870965.1	82.5	2956	3583
GCA_015910475.1	79.7	3015	3783
GCA_016350005.1	77.78	3007	3866
GCA_016350065.1	77.52	3014	3888
GCA_016350085.1	77.98	3020	3873
GCA_016350105.1	77.92	3014	3868
GCA_016864295.1	77.7	3053	3929
GCA_016864315.2	82.2	2992	3640
GCA_016864915.1	78.51	3062	3900
GCA_016865465.1	77.36	2983	3856
GCA_016919505.2	77.59	3036	3913
GCA_016919525.2	76.99	3051	3963
GCA_017096325.2	78.04	2992	3834
GCA_017096345.2	79.25	2995	3779
GCA_017096365.2	78.55	2988	3804
GCA_017096385.2	76.2	2994	3929
GCA_017096405.2	78.96	2988	3784
GCA_017096425.2	75.98	3164	4164
GCA_017098185.2	78.4	2969	3787
GCA_017098205.2	77.36	3059	3954
GCA_017098225.2	77.25	3118	4036
GCA_017098245.2	78.44	3019	3849
GCA_017098265.2	78.84	2988	3790
GCA_017639875.1	76.13	3145	4131
GCA_017723975.1	76.26	3170	4157
GCA_017724115.1	76.21	3172	4162
GCA_017724155.1	75.96	3181	4188
GCA_017724195.1	76.09	3172	4169
GCA_017724215.1	76.21	3172	4162
GCA_017726495.1	76	3180	4184
GCA_017726555.1	76.2	3173	4164
GCA_017726575.1	81.35	2980	3663
GCA_017742855.1	76.12	3174	4170
GCA_018135585.1	83.23	3053	3668
GCA_018454385.1	79.7	3047	3823
GCA_018604365.1	78.99	2958	3745
GCA_018808925.1	80.28	3245	4042
GCA_018831125.1	77.82	3176	4081
GCA_019076685.1	80.17	3045	3798
GCA_019331655.1	81.4	2971	3650
GCA_019356075.1	79.39	3000	3779
GCA_019356215.1	80.05	3042	3800
GCA_019458485.1	79.51	3030	3811
GCA_019703285.1	81.7	3170	3880
GCA_019997865.1	81.57	3089	3787
GCA_020132105.1	79.92	3013	3770
GCA_020520325.1	77.69	3008	3872
GCA_020520345.1	77.69	3008	3872
GCA_020520365.1	77.73	3008	3870
GCA_020520385.1	77.65	3009	3875
GCA_020520405.1	77.69	3009	3873
GCA_020906565.1	80.04	2976	3718
GCA_021398135.1	79.44	2932	3691
GCA_021484905.1	75.54	3097	4100
GCA_021559695.1	78.33	3025	3862
GCA_021609965.1	79.9	3121	3906
GCA_021725415.1	78.02	3020	3871
GCA_021730415.1	77.95	3015	3868
GCA_021764725.1	81.79	2924	3575
GCA_021899715.1	78	3233	4145
GCA_022107375.2	79.37	2997	3776
GCA_022429585.1	81.31	2949	3627
GCA_022459055.1	80.67	2946	3652
GCA_022459075.1	83.38	2834	3399
GCA_022459095.1	79.37	3012	3795
GCA_022459115.2	79.77	3052	3826
GCA_022459135.1	81.41	2969	3647
GCA_022459155.1	77.79	3057	3930
GCA_022459175.1	80.47	3004	3733
GCA_022459295.1	80.21	2988	3725
GCA_022459415.1	79.04	3039	3845
GCA_022459595.1	79.84	2982	3735
GCA_022459755.2	80.57	3036	3768
GCA_022459875.1	79.37	3013	3796
GCA_022460015.1	79.43	2988	3762
GCA_022460295.1	80.86	3050	3772
GCA_022460435.2	81.59	2988	3662
GCA_022460575.1	79.95	3003	3756
GCA_022460745.2	83.56	2968	3552
GCA_022460875.2	83.59	2944	3522
GCA_022461025.2	81.57	2939	3603
GCA_022466975.1	80.17	2980	3717
GCA_022467135.1	82.08	2972	3621
GCA_022467255.1	79.64	2902	3644
GCA_022467375.2	81.43	2994	3677
GCA_022467435.1	79.74	3047	3821
GCA_022467535.1	82.38	2959	3592
GCA_022467655.1	82.42	2959	3590
GCA_022467735.1	79.17	2999	3788
GCA_022467805.1	79.04	2995	3789
GCA_022467905.1	80.26	2964	3693
GCA_022467975.1	80.01	2990	3737
GCA_022468075.1	80.63	2952	3661
GCA_022468195.1	77.2	3007	3895
GCA_022468295.1	80.98	2942	3633
GCA_022468355.1	79.54	2970	3734
GCA_022468455.1	80.48	2960	3678
GCA_022468565.1	80.55	2969	3686
GCA_022468755.1	80.7	2944	3648
GCA_022468795.1	79.85	3012	3772
GCA_022468835.2	83.64	2970	3551
GCA_022468855.2	83.69	2972	3551
GCA_022468985.2	79.63	2986	3750
GCA_022469075.1	79.3	2985	3764
GCA_022548575.1	78.48	3038	3871
GCA_022605145.1	80.67	2979	3693
GCA_022759565.1	75.09	3048	4059
GCA_022811905.1	81.97	2977	3632
GCA_022916135.2	80.13	3021	3770
GCA_022916555.2	78.77	2979	3782
GCA_022921035.1	79.44	2940	3701
GCA_023054035.2	80.02	3035	3793
GCA_023093135.2	80.13	3021	3770
GCA_023221535.1	81.26	2958	3640
GCA_023360975.1	75.49	3102	4109
GCA_023360995.1	78.3	3041	3884
GCA_023361015.1	78.21	3068	3923
GCA_023361035.1	77.79	3078	3957
GCA_023361055.1	77.11	3069	3980
GCA_023361075.1	77.25	3087	3996
GCA_023361095.1	77.24	2996	3879
GCA_023361115.1	79.47	3007	3784
GCA_023361135.1	78.59	3062	3896
GCA_023361155.1	78.4	3086	3936
GCA_023361175.1	77.99	3100	3975
GCA_023361195.1	77.25	3077	3983
GCA_023361215.1	78.97	3008	3809
GCA_023361235.1	77.09	3039	3942
GCA_023361255.1	76.9	3130	4070
GCA_023361275.1	76.1	3095	4067
GCA_023361815.1	78.05	3047	3904
GCA_023361835.1	77.09	3045	3950
GCA_023361855.1	77.16	3088	4002
GCA_023361875.1	77.2	3075	3983
GCA_023361895.1	76.7	3084	4021
GCA_023361915.1	78.11	3097	3965
GCA_023361935.1	77.8	3031	3896
GCA_023361955.1	78.36	3067	3914
GCA_023361975.1	80.05	2962	3700
GCA_023361995.1	76.15	3090	4058
GCA_023362015.1	77.95	2988	3833
GCA_023362035.1	79.37	2977	3751
GCA_023362055.1	76.68	3032	3954
GCA_023362075.1	77.81	3057	3929
GCA_023362095.1	77.71	3113	4006
GCA_023362115.1	76.46	2985	3904
GCA_023362135.1	77.7	3059	3937
GCA_023362155.1	77.7	3060	3938
GCA_023362175.1	79.77	2997	3757
GCA_023362195.1	77.86	3081	3957
GCA_023362215.1	78.94	2977	3771
GCA_023362235.1	77.7	3083	3968
GCA_023362255.1	78.57	3095	3939
GCA_023362275.1	76.73	3116	4061
GCA_023517215.1	78.03	3001	3846
GCA_023517235.1	79.78	3019	3784
GCA_023517695.1	77.13	3069	3979
GCA_023517735.1	78.34	2937	3749
GCA_023615345.2	78.4	3074	3921
GCA_023615705.2	77.08	3034	3936
GCA_023615745.2	78.03	2997	3841
GCA_023809625.1	81.23	3250	4001
GCA_023809705.1	80.74	3274	4055
GCA_023981045.1	77.66	3112	4007
GCA_024106315.2	80.13	3020	3769
GCA_024134625.1	78.96	2998	3797
GCA_024134645.1	82.29	2973	3613
GCA_024134665.1	82.25	2965	3605
GCA_024134685.1	79	3021	3824
GCA_024138105.1	79.63	2940	3692
GCA_024138435.1	78.75	3043	3864
GCA_024139015.1	79.15	3059	3865
GCA_024139035.1	77.69	3144	4047
GCA_024139055.1	81.17	3017	3717
GCA_024139075.1	79.68	3074	3858
GCA_024139095.1	77.18	3067	3974
GCA_024172225.1	77.65	3009	3875
GCA_024205265.1	81.86	2942	3594
GCA_024205285.1	81.44	2957	3631
GCA_024271825.1	79.44	2940	3701
GCA_024426665.1	79.73	3182	3991
GCA_024730805.1	78.13	2965	3795
GCA_024732425.1	79.2	3095	3908
GCA_024749385.1	79.66	3032	3806
GCA_024749405.1	81.73	3118	3815
GCA_024749425.1	82.57	3070	3718
GCA_024749445.1	79.61	2995	3762
GCA_024749465.1	79.13	3000	3791
GCA_024749485.1	78.71	3091	3927
GCA_024749505.1	82.54	3125	3786
GCA_024749525.1	78.77	3057	3881
GCA_024749545.1	80.04	3043	3802
GCA_024749605.1	77.93	3086	3960
GCA_024749625.1	78.47	3219	4102
GCA_024749645.1	81.44	3006	3691
GCA_024749665.1	76.72	3094	4033
GCA_024749685.1	77.44	2976	3843
GCA_024749745.1	77.46	3079	3975
GCA_024749765.1	77.57	3078	3968
GCA_024800505.1	79.31	2948	3717
GCA_024922185.2	79.34	2972	3746
GCA_025258705.1	73.06	3194	4372
GCA_025258745.1	73.32	3196	4359
GCA_025258765.1	74.28	3176	4276
GCA_025258785.1	73.18	3198	4370
GCA_025258805.1	73.34	3194	4355
GCA_025258845.1	74.34	3178	4275
GCA_025264005.1	82.36	2965	3600
GCA_025369955.1	73.35	3195	4356
GCA_025402915.1	79.31	3006	3790
GCA_025722955.1	77.85	3033	3896
GCA_025853895.1	79.49	2977	3745
GCA_025853915.1	79.34	2984	3761
GCA_025853935.1	79.42	2983	3756
GCA_025853955.1	79.38	2983	3758
GCA_025853975.1	79.53	2987	3756
GCA_025853995.1	77.03	3032	3936
GCA_025854015.1	76.94	3033	3942
GCA_025854035.1	80.69	2976	3688
GCA_025854055.1	79.52	2978	3745
GCA_025854075.1	79.43	2981	3753
GCA_025854095.1	80.88	2973	3676
GCA_025854115.1	79.47	2988	3760
GCA_025854135.1	79.31	2990	3770
GCA_025854315.1	80.82	2946	3645
GCA_025916215.1	76.4	3056	4000
GCA_026062515.1	75.66	3170	4190
GCA_027239755.1	81.82	3124	3818
GCA_027558855.1	79.41	2978	3750
GCA_027943685.1	79.45	3019	3800
GCA_028201495.1	78.75	3054	3878
GCA_028370175.1	79.86	3002	3759
GCA_028548795.2	77.03	3088	4009
GCA_028583505.1	77.67	3026	3896
GCA_028622695.1	81.09	2951	3639
GCA_028622715.1	77.92	3011	3864
GCA_028622775.1	80.4	2920	3632
GCA_028622915.1	81.25	2921	3595
GCA_028634015.3	77.37	3029	3915
GCA_028751705.1	81.13	2989	3684
GCA_028752815.1	81.2	2976	3665
GCA_028753295.1	78.55	3024	3850
GCA_029223565.1	79.81	3020	3784
GCA_029674685.1	75.87	3053	4024
GCA_029713745.1	79.14	2990	3778
GCA_029713765.1	80.29	2921	3638
GCA_029713785.1	78.88	3032	3844
GCA_029713845.1	75.84	2998	3953
GCA_029713865.1	78.51	3102	3951
GCA_029713905.1	78.95	2997	3796
GCA_029713925.1	79.07	3003	3798
GCA_029713945.1	76.91	3075	3998
GCA_029713965.1	79.07	3007	3803
GCA_029714005.1	77.35	3026	3912
GCA_029714045.1	78.98	2999	3797
GCA_029714085.1	78.81	2971	3770
GCA_029714105.1	79.59	3030	3807
GCA_029714145.1	79.71	2982	3741
GCA_029714165.1	76.82	3022	3934
GCA_029748815.1	80.17	2975	3711
GCA_029767905.3	77.32	3031	3920
GCA_029774195.1	77.61	3085	3975
GCA_029774235.1	79.14	3057	3863
GCA_029774275.1	79.06	3059	3869
GCA_029774295.1	79.11	3056	3863
GCA_029774315.1	79	3058	3871
GCA_029774335.1	79.11	3053	3859
GCA_029774355.1	79.17	3055	3859
GCA_029814975.1	78.98	3059	3873
GCA_029931545.1	82.5	3008	3646
GCA_030027985.1	80.71	2967	3676
GCA_030028005.1	80.59	2952	3663
GCA_030168245.1	79.17	3011	3803
GCA_030168285.1	75.92	3127	4119
GCA_030413705.1	79.59	3140	3945
GCA_030585225.1	79.08	3040	3844
GCA_030585245.1	78.86	3052	3870
GCA_030585265.1	78.85	2978	3777
GCA_030585285.1	79.53	3070	3860
GCA_030585325.1	79.57	3046	3828
GCA_030585345.1	78.66	2975	3782
GCA_030585365.1	79.13	3025	3823
GCA_030585385.1	78.64	2986	3797
GCA_030585405.1	78.75	2961	3760
GCA_030704325.1	80.11	2948	3680
GCA_030718975.1	77.33	3023	3909
GCA_033181005.1	78.9	3007	3811
GCA_033181805.1	78.97	2982	3776
GCA_033378915.2	78.92	3022	3829
GCA_034126645.2	77.67	3026	3896
GCA_034126905.2	78.89	3001	3804
GCA_034331205.2	75.29	3077	4087
GCA_034422775.1	80.14	3120	3893
GCA_034422815.1	77.02	3080	3999
GCA_034494405.1	77.74	3139	4038
GCA_035753605.1	81.36	2955	3632
GCA_035754475.1	79.58	2961	3721
GCA_035937495.1	80.7	3081	3818
GCA_036287255.1	78.25	2911	3720
GCA_036287275.1	78.01	3029	3883
GCA_036601155.1	78.69	3002	3815
GCA_036602705.1	78.16	3002	3841
GCA_036718155.2	77.93	2988	3834
GCA_036870965.1	79.56	2989	3757
GCA_037008665.2	76.36	3056	4002
GCA_037008745.2	76.97	3105	4034
GCA_037039675.1	79.96	2961	3703
GCA_037215885.1	77.24	3027	3919
GCA_037939845.1	80.86	3012	3725
GCA_038069235.2	78.69	2987	3796
GCA_038069255.2	78.79	2987	3791
GCA_038418265.2	80.09	2952	3686
GCA_038418365.2	76.91	3081	4006
GCA_038441195.1	77.91	3030	3889
GCA_038441205.1	77.26	3088	3997
GCA_038441215.1	75.9	3130	4124
GCA_038441225.1	79.99	2938	3673
GCA_038441235.1	78.44	3074	3919
GCA_038441245.1	79.07	3075	3889
GCA_038441255.1	78.13	2961	3790
GCA_038441325.1	76.5	3151	4119
GCA_038442095.1	78.56	3081	3922
GCA_038442125.1	80.33	3014	3752
GCA_038522965.2	78.82	2962	3758
GCA_038627255.2	78.95	2959	3748
GCA_038627275.2	78.85	2964	3759
GCA_038627335.2	76.84	3122	4063
GCA_038983805.1	78.06	2999	3842
GCA_038985835.1	78.06	3059	3919
GCA_038987955.1	77.72	3077	3959
GCA_038990075.1	80.72	2972	3682
GCA_038992355.1	79.34	2995	3775
GCA_038993615.1	78.89	2998	3800
GCA_038995905.1	79.12	3008	3802
GCA_038998165.1	78.6	2979	3790
GCA_039518815.2	80.43	2935	3649
GCA_039545565.1	77.14	3118	4042
GCA_039566025.1	79.64	2985	3748
GCA_039654205.1	76.26	3058	4010
GCA_039779435.1	80.21	3047	3799
GCA_039780165.1	76.82	3016	3926
GCA_040267665.1	79.64	3000	3767
GCA_040357515.1	80.92	2998	3705
GCA_040529205.1	79.64	3000	3767
GCA_040529215.1	79.64	3000	3767
GCA_040529225.1	79.66	3000	3766
GCA_040529235.1	79.64	3001	3768
GCA_040529255.1	79.54	3013	3788
GCA_040529265.1	79.7	3015	3783
GCA_040529275.1	79.55	3015	3790
GCA_040529285.1	79.64	3000	3767
GCA_040529295.1	79.56	3012	3786
GCA_040529305.1	79.64	3000	3767
GCA_040529315.1	79.62	3013	3784
GCA_040529325.1	79.64	3000	3767
GCA_040536855.1	78.34	3012	3845
GCA_040536945.1	79.65	3002	3769
GCA_040536955.1	79.64	3000	3767
GCA_040536965.1	79.64	3000	3767
GCA_040543095.1	79.61	2986	3751
GCA_040703085.1	78.88	3002	3806
GCA_040822125.1	81.51	2967	3640
GCA_040822385.1	80.81	2952	3653
GCA_040822395.1	81.47	2954	3626
GCA_040822405.1	77.37	3032	3919
GCA_040822435.1	84.11	2938	3493
GCA_040834015.1	77.58	3093	3987
GCA_040930415.1	83.6	2931	3506
GCA_041004195.1	79.03	3003	3800
GCA_041014305.2	77.7	3042	3915
GCA_041154775.1	81.3	3039	3738
GCA_041154785.1	81.71	2961	3624
GCA_041154795.1	80.35	3010	3746
GCA_041154805.1	81.79	3041	3718
GCA_041154815.1	80.11	2895	3614
GCA_041154825.1	80.63	2939	3645
GCA_041154835.1	80.4	2957	3678
GCA_041154845.1	77.48	3090	3988
GCA_041154855.1	78.43	3083	3931
GCA_041154875.1	81.37	3019	3710
GCA_041927285.1	78.58	3097	3941
GCA_042140285.1	78.47	3022	3851
GCA_042140325.1	78.96	3032	3840
GCA_042140455.1	78.83	3075	3901
GCA_042140485.1	78.56	2993	3810
GCA_042140495.1	78.37	3015	3847
GCA_042140525.1	79.67	2958	3713
GCA_042140575.1	79.68	2972	3730
GCA_042140585.1	81.32	3021	3715
GCA_042141115.1	80.15	2956	3688
GCA_042141315.1	80.03	2957	3695
GCA_042141555.1	78.79	2998	3805
GCA_042142205.1	76.49	3074	4019
GCA_042142835.1	79.84	3133	3924
GCA_042143465.1	80.63	3022	3748
GCA_042144055.1	82.41	2918	3541
GCA_042145845.1	77.79	3061	3935
GCA_042146535.1	80.4	2904	3612
GCA_042147245.1	78.55	2952	3758
GCA_042147895.1	77.02	3009	3907
GCA_042148545.1	77.08	2869	3722
GCA_042149195.1	77.86	2985	3834
GCA_042149725.1	76.93	3042	3954
GCA_042151085.1	79.14	3119	3941
GCA_042151695.1	83.04	3020	3637
GCA_042152325.1	83.54	2934	3512
GCA_042153585.1	79.1	3148	3980
GCA_042474915.1	81.46	3040	3732
GCA_042478285.1	79.77	3056	3831
GCA_043038945.1	78.2	3095	3958
GCA_043039655.1	78.1	3081	3945
GCA_043040285.1	79.08	3025	3825
GCA_043040895.1	80.02	2956	3694
GCA_043041525.1	82.09	2938	3579
GCA_043042175.1	78	3059	3922
GCA_043042805.1	79.96	2941	3678
GCA_043043455.1	79.83	2968	3718
GCA_043044125.1	80.75	2996	3710
GCA_043044755.1	80.28	3062	3814
GCA_043045365.1	80.02	3015	3768
GCA_043046095.1	77.91	3110	3992
GCA_043046865.1	80.17	2979	3716
GCA_043047475.1	79.49	2981	3750
GCA_043048185.1	82.48	2965	3595
GCA_043048875.1	77.11	3056	3963
GCA_043049525.1	76.6	3074	4013
GCA_043050195.1	77.93	3061	3928
GCA_043050845.1	81.89	2980	3639
GCA_043051495.1	77.67	3207	4129
GCA_043052145.1	77.3	3038	3930
GCA_043052795.1	79.2	3053	3855
GCA_043053445.1	80.54	2960	3675
GCA_043054075.1	79.32	3064	3863
GCA_043054745.1	80.14	2978	3716
GCA_043055495.1	78.55	3000	3819
GCA_043056065.1	79.88	3022	3783
GCA_043056915.1	83.44	2953	3539
GCA_043451925.1	80.97	3037	3751
GCA_043571745.1	77.16	3070	3979
GCA_043572315.1	80.26	2973	3704
GCA_043572945.1	80.25	2974	3706
GCA_043950125.1	79.32	3045	3839
GCA_900088705.1	78.07	3004	3848
GCA_900478145.1	79.4	3011	3792
