# Supplementary material for: Genomic landscape of nosocomial Acinetobacter baumannii: A comprehensive analysis of the resistome, virulome, and mobilome
Source: Sci Rep. 2025 May 25;15:18203. doi: 10.1038/s41598-025-03246-7 (PMC12104467; doi:10.1038/s41598-025-03246-7)
Supplement: Supplementary file 4 — Supplementary Material 4 [file 41598_2025_3246_MOESM4_ESM.xlsx]

## Sheet: Supplementary Table S3
Supplementary Table S3: Multi Locus Sequence Typing and Capsule Typing
Genomes	Sequence Typing																Capsule Typing
	Oxford Scheme								Pasteur Scheme
	ST	gltA	gyrB	gdhB	recA	cpn60	gpi	rpoD	ST	cpn60	fusA	gltA	pyrG	recA	rplB	rpoB	K locus	OC locus
GCA_000186665.4	942	1	64	109	1	23	106	26	267	12	37	2	2	3	2	14	KL9	OCL2
GCA_000695855.3	195	1	3	3	2	2	96	3	2	2	2	2	2	2	2	2	KL3	OCL1
GCA_000746605.1	1000	34	52	29	28	67	114	4	638	100	3	14	1	7	1	4	KL47	OCL7
GCA_000746645.1	758	1	17	8	10	28	106	32	79	26	2	2	2	29	4	5	KL9	OCL10
GCA_000786735.1	447	1	15	13	12	4	106	2	10	1	3	2	1	4	4	4	KL49	OCL2
GCA_000794125.2	781	10	53	4	11	4	200	5	1	1	1	1	1	5	1	1	KL15	OCL3
GCA_000814345.1	1161	28	35	45	1	16	177	2	464	5	2	4	1	3	4	4	KL31	OCL6
GCA_000828935.1	919	31	17	67	40	1	99	7	622	3	12	11	2	14	4	14	KL22	OCL5
GCA_000830055.1	231	10	12	4	11	4	98	5	1	1	1	1	1	5	1	1	KL1	OCL1
GCA_000963815.1	945	10	12	4	11	4	79	5	1	1	1	1	1	5	1	1	KL25	OCL2
GCA_001026965.1	208	1	3	3	2	2	97	3	2	2	2	2	2	2	2	2	KL2	OCL1
GCA_001077555.2	2203	21	12	140	1	1	373	4	1545	3	1	7	5	3	1	4	KL84	OCL6
GCA_001077655.1	447	1	15	13	12	4	106	2	10	1	3	2	1	4	4	4	KL49	OCL2
GCA_001077675.1	112	1	12	56	36	1	61	26	437	3	2	2	2	30	4	28	KL3	OCL2
GCA_001077965.2	2202	33	12	40	26	129	372	4	1549	246	3	5	26	6	2	3	KL92	OCL6
GCA_001261895.2	942	1	64	109	1	23	106	26	267	12	37	2	2	3	2	14	KL9	OCL2
GCA_001399655.1	498	10	12	4	11	4	142	5	81	1	1	1	1	5	1	2	KL12	OCL2
GCA_001514375.1	191	1	3	3	2	2	94	3	2	2	2	2	2	2	2	2	KL72	OCL1
GCA_001517645.1	819	21	15	2	28	1	107	4	126	3	2	7	2	7	1	3	KL95	OCL7
GCA_001543995.1	191	1	3	3	2	2	94	3	2	2	2	2	2	2	2	2	KL72	OCL1
GCA_001573065.1	457	1	15	3	2	2	153	3	2	2	2	2	2	2	2	2	KL49	OCL1
GCA_001573085.1	368	1	3	3	2	2	140	3	2	2	2	2	2	2	2	2	KL34	OCL1
GCA_001573105.1	806	21	15	3	2	35	202	4	215	27	2	7	2	2	1	2	KL10	OCL5
GCA_001573125.1	381	1	81	3	2	2	16	3	2	2	2	2	2	2	2	2	KL77	OCL1
GCA_001578145.1	642	22	15	13	12	4	169	2	23	1	3	10	1	4	4	4	KL8	OCL2
GCA_001593425.2	112	1	12	56	36	1	61	26	437	3	2	2	2	30	4	28	KL3	OCL2
GCA_001636235.1	1321	1	44	8	10	28	54	32	422	26	72	2	2	29	4	5	KL195	OCL10
GCA_001668465.2	281	1	17	3	2	2	99	3	2	2	2	2	2	2	2	2	KL22	OCL3
GCA_001669145.2	281	1	17	3	2	2	99	3	2	2	2	2	2	2	2	2	KL22	OCL3
GCA_001674475.2	281	1	17	3	2	2	99	3	2	2	2	2	2	2	2	2	KL22	OCL3
GCA_001674505.2	281	1	17	3	2	2	99	3	2	2	2	2	2	2	2	2	KL22	OCL3
GCA_001721705.1	2205	15	21	8	43	1	200	122	1546	3	3	15	5	71	1	36	KL137	OCL12
GCA_001806345.1	451	1	3	3	2	2	142	3	2	2	2	2	2	2	2	2	KL6	OCL1
GCA_001806365.1	369	1	3	3	2	2	106	3	2	2	2	2	2	2	2	2	KL49	OCL1
GCA_001806385.1	451	1	3	3	2	2	142	3	2	2	2	2	2	2	2	2	KL6	OCL1
GCA_001806405.1	191	1	3	3	2	2	94	3	2	2	2	2	2	2	2	2	KL72	OCL1
GCA_001806445.1	369	1	3	3	2	2	106	3	2	2	2	2	2	2	2	2	KL49	OCL1
GCA_001806465.1	191	1	3	3	2	2	94	3	2	2	2	2	2	2	2	2	KL72	OCL1
GCA_001806485.1	208	1	3	3	2	2	97	3	2	2	2	2	2	2	2	2	KL115	OCL1
GCA_001887305.1	208	1	3	3	2	2	97	3	2	2	2	2	2	2	2	2	KL2	OCL1
GCA_001895125.2	-	1	-	65	45	4	432	26	412	1	52	2	2	67	4	5	KL174	OCL2
GCA_001895985.1	208	1	3	3	2	2	97	3	2	2	2	2	2	2	2	2	KL2	OCL1
GCA_001896005.1	1942	1	17	8	10	28	110	32	79	26	2	2	2	29	4	5	KL23	OCL10
GCA_001902375.1	368	1	3	3	2	2	140	3	2	2	2	2	2	2	2	2	KL34	OCL1
GCA_001922205.1	208	1	3	3	2	2	97	3	2	2	2	2	2	2	2	2	KL2	OCL1
GCA_001922225.1	208	1	3	3	2	2	97	3	2	2	2	2	2	2	2	2	KL2	OCL1
GCA_001922245.1	208	1	3	3	2	2	97	3	2	2	2	2	2	2	2	2	KL2	OCL1
GCA_001941765.1	112	1	12	56	36	1	61	26	437	3	2	2	2	30	4	28	KL3	OCL2
GCA_002082625.2	191	1	3	3	2	2	94	3	2	2	2	2	2	2	2	2	KL72	OCL1
GCA_002082645.1	208	1	3	3	2	2	97	3	2	2	2	2	2	2	2	2	KL2	OCL1
GCA_002082685.1	872	1	3	3	2	2	144	3	2	2	2	2	2	2	2	2	KL116	OCL1
GCA_002082705.1	191	1	3	3	2	2	94	3	2	2	2	2	2	2	2	2	KL72	OCL1
GCA_002082725.1	357	1	12	3	2	2	145	3	2	2	2	2	2	2	2	2	KL48	OCL1
GCA_002082745.1	357	1	12	3	2	2	145	3	2	2	2	2	2	2	2	2	KL48	OCL1
GCA_002082785.1	229	1	15	2	28	1	107	32	25	3	3	2	4	7	2	4	KL14	OCL5
GCA_002082805.1	447	1	15	13	12	4	106	2	10	1	3	2	1	4	4	4	KL49	OCL2
GCA_002082825.1	491	10	53	4	11	4	98	5	1	1	1	1	1	5	1	1	KL40	OCL3
GCA_002082845.1	191	1	3	3	2	2	94	3	187	2	2	2	2	2	2	43	KL72	OCL1
GCA_002082865.1	191	1	3	3	2	2	94	3	2	2	2	2	2	2	2	2	KL72	OCL1
GCA_002082885.1	191	1	3	3	2	2	94	3	2	2	2	2	2	2	2	2	KL72	OCL1
GCA_002116925.1	931	1	10	8	6	1	110	14	52	3	2	2	7	9	1	5	KL3	OCL1
GCA_002210065.1	781	10	53	4	11	4	200	5	1	1	1	1	1	5	1	1	KL15	OCL3
GCA_002504145.1	1469	21	15	2	28	104	275	4	138	3	3	7	26	7	1	4	KL139	OCL6
GCA_002741415.1	439	10	33	4	11	4	140	5	1	1	1	1	1	5	1	1	KL20	OCL4
GCA_002761575.1	208	1	3	3	2	2	97	3	2	2	2	2	2	2	2	2	KL2	OCL1
GCA_002762095.1	191	1	3	3	2	2	94	3	2	2	2	2	2	2	2	2	KL72	OCL1
GCA_002762115.1	191	1	3	3	2	2	94	3	2	2	2	2	2	2	2	2	KL72	OCL1
GCA_002762155.1	1962	1	3	189	2	2	140	3	2	2	2	2	2	2	2	2	KL34	OCL1
GCA_002843665.1	191	1	3	3	2	2	94	3	2	2	2	2	2	2	2	2	KL72	OCL1
GCA_002950495.2	368	1	3	3	2	2	140	3	2	2	2	2	2	2	2	2	KL34	OCL1
GCA_002999195.2	449	10	12	4	11	1	98	5	20	3	1	1	1	5	1	1	KL1	OCL1
GCA_003181015.1	350	1	12	3	2	2	102	3	2	2	2	2	2	2	2	2	KL9	OCL1
GCA_003264295.1	195	1	3	3	2	2	96	3	2	2	2	2	2	2	2	2	KL3	OCL1
GCA_003288775.1	195	1	3	3	2	2	96	3	2	2	2	2	2	2	2	2	KL3	OCL1
GCA_003296225.1	1567	10	12	182	11	4	100	5	1	1	1	1	1	5	1	1	KL40	OCL2
GCA_003345235.1	758	1	17	8	10	28	106	32	156	26	2	2	2	29	4	4	KL9	OCL10
GCA_003431385.1	490	1	15	2	28	1	102	32	25	3	3	2	4	7	2	4	KL7	OCL7
GCA_003516005.1	208	1	3	3	2	2	97	3	1544	2	2	2	2	2	129	2	KL2	OCL1
GCA_003522665.1	934	1	17	8	10	28	94	32	422	26	72	2	2	29	4	5	KL9	OCL10
GCA_003522705.1	-	1	81	233	12	4	16	2	10	1	3	2	1	4	4	4	KL77	OCL2
GCA_003522785.1	473	1	3	3	2	2	99	3	2	2	2	2	2	2	2	2	KL22	OCL1
GCA_003522845.1	231	10	12	4	11	4	98	5	1	1	1	1	1	5	1	1	KL1	OCL7
GCA_003522885.1	417	1	17	3	2	2	110	3	2	2	2	2	2	2	2	2	KL23	OCL1
GCA_003591615.1	368	1	3	3	2	2	140	3	922	2	2	2	75	2	2	2	KL34	OCL1
GCA_003812385.1	-	60	12	140	1	4	-	107	57	1	3	17	5	3	1	14	KL37	OCL6
GCA_003812485.1	233	1	15	8	10	28	106	32	79	26	2	2	2	29	4	5	KL49	OCL10
GCA_003931755.1	208	1	3	3	2	2	97	3	2	2	2	2	2	2	2	2	KL2	OCL1
GCA_003931775.1	208	1	3	3	2	2	97	3	2	2	2	2	2	2	2	2	KL2	OCL1
GCA_003948085.2	944	2	21	12	32	26	198	5	78	25	3	6	2	28	1	29	KL3	OCL1
GCA_003948455.2	208	1	3	3	2	2	97	3	2	2	2	2	2	2	2	2	KL2	OCL1
GCA_003948535.2	368	1	3	3	2	2	140	3	2	2	2	2	2	2	2	2	KL34	OCL1
GCA_003949115.2	944	2	21	12	32	26	198	5	78	25	3	6	2	28	1	29	KL3	OCL1
GCA_003949595.2	368	1	3	3	2	2	140	3	2	2	2	2	2	2	2	2	KL34	OCL1
GCA_003949725.2	944	2	21	12	32	26	198	5	78	25	3	6	2	28	1	29	KL3	OCL1
GCA_004028375.1	880	1	12	56	1	1	142	26	77	3	2	2	2	3	4	28	KL13	OCL2
GCA_004101685.1	208	1	3	3	2	2	97	3	2	2	2	2	2	2	2	2	KL9	OCL1
GCA_004101705.1	208	1	3	3	2	2	97	3	2	2	2	2	2	2	2	2	KL9	OCL1
GCA_004101725.1	208	1	3	3	2	2	97	3	2	2	2	2	2	2	2	2	KL9	OCL1
GCA_004101745.1	208	1	3	3	2	2	97	3	2	2	2	2	2	2	2	2	KL9	OCL1
GCA_004136355.1	450	1	17	3	2	2	102	3	2	2	2	2	2	2	2	2	KL9	OCL1
GCA_004564115.1	747	1	15	12	6	28	153	32	345	26	4	2	2	9	2	5	KL63	OCL6
GCA_004758865.1	585	1	15	13	12	4	163	2	10	1	3	2	1	4	4	4	KL108	OCL2
GCA_004768705.1	1089	28	38	45	1	16	66	2	85	5	2	4	1	3	3	4	KL152	OCL5
GCA_005280435.1	2440	31	17	67	40	1	108	7	622	3	12	11	2	14	4	14	KL235	OCL5
GCA_005280675.1	2439	1	17	269	6	4	79	214	285	1	52	2	2	9	4	2	KL208	OCL16
GCA_005280695.1	1052	1	12	3	2	2	219	3	2	2	2	2	2	2	2	2	KL234	OCL1
GCA_005518095.1	1388	1	15	2	28	1	142	32	25	3	3	2	4	7	2	4	KL12	OCL5
GCA_005519135.2	437	1	12	3	2	2	97	3	2	2	2	2	2	2	2	2	KL2	OCL1
GCA_005671375.1	208	1	3	3	2	2	97	3	2	2	2	2	2	2	2	2	KL2	OCL1
GCA_006385075.1	231	10	12	4	11	4	98	5	1	1	1	1	1	5	1	1	KL17	OCL1
GCA_007107525.1	128	2	44	58	1	1	54	41	49	3	3	6	2	3	1	5	KL11	OCL8
GCA_007221455.1	350	1	12	3	2	2	102	3	2	2	2	2	2	2	2	2	KL9	OCL1
GCA_007647215.1	195	1	3	3	2	2	96	3	2	2	2	2	2	2	2	2	KL3	OCL1
GCA_008033255.2	281	1	17	3	2	2	99	3	2	2	2	2	2	2	2	2	KL22	OCL3
GCA_008244865.1	208	1	3	3	2	2	97	3	2	2	2	2	2	2	2	2	KL9	OCL1
GCA_008244885.1	208	1	3	3	2	2	97	3	2	2	2	2	2	2	2	2	KL9	OCL1
GCA_008244905.1	208	1	3	3	2	2	97	3	2	2	2	2	2	2	2	2	KL9	OCL1
GCA_008630895.1	112	1	12	56	36	1	61	26	437	3	2	2	2	30	4	28	KL3	OCL2
GCA_008807055.1	195	1	3	3	2	2	96	3	2	2	2	2	2	2	2	2	KL3	OCL1
GCA_009035845.1	931	1	10	8	6	1	110	14	52	3	2	2	7	9	1	5	KL3	OCL1
GCA_009455505.1	-	1	90	3	2	2	153	3	2	2	2	2	2	2	2	2	KL54	OCL1
GCA_009497995.1	227	1	15	8	10	28	99	32	422	26	72	2	2	29	4	5	KL22	OCL10
GCA_009498335.1	195	1	3	3	2	2	96	3	2	2	2	2	2	2	2	2	KL3	OCL1
GCA_009759685.1	931	1	10	8	6	1	110	14	52	3	2	2	7	9	1	5	KL3	OCL1
GCA_011067065.1	357	1	12	3	2	2	145	3	2	2	2	2	2	2	2	2	KL48	OCL1
GCA_012272715.1	540	1	3	3	2	2	160	3	2	2	2	2	2	2	2	2	KL160	OCL1
GCA_012272735.1	540	1	3	3	2	2	160	3	2	2	2	2	2	2	2	2	KL160	OCL1
GCA_012272755.1	540	1	3	3	2	2	160	3	2	2	2	2	2	2	2	2	KL160	OCL1
GCA_012272775.1	191	1	3	3	2	2	94	3	2	2	2	2	2	2	2	2	KL72	OCL1
GCA_012272795.1	540	1	3	3	2	2	160	3	2	2	2	2	2	2	2	2	KL160	OCL1
GCA_012931605.1	1856	33	12	59	11	1	145	5	1472	3	1	5	26	13	2	3	KL48	OCL5
GCA_012931625.1	514	1	52	29	28	18	114	7	103	7	3	2	1	7	1	4	KL24	OCL7
GCA_012931645.1	514	1	52	29	28	18	114	7	103	7	3	2	1	7	1	4	KL24	OCL7
GCA_012931665.1	1552	44	73	4	11	44	304	4	107	34	35	37	1	5	6	36	KL47	OCL17
GCA_012934905.1	691	1	15	2	28	1	110	32	25	3	3	2	4	7	2	4	KL3	OCL5
GCA_012934925.1	848	1	15	3	2	2	142	3	2	2	2	2	2	2	2	2	KL13	OCL1
GCA_012934945.1	208	1	3	3	2	2	97	3	2	2	2	2	2	2	2	2	KL2	OCL1
GCA_012934965.1	369	1	3	3	2	2	106	3	2	2	2	2	2	2	2	2	KL49	OCL1
GCA_012934985.1	195	1	3	3	2	2	96	3	2	2	2	2	2	2	2	2	KL3	OCL1
GCA_012935005.1	231	10	12	4	11	4	98	5	1	1	1	1	1	5	1	1	KL17	OCL5
GCA_012935025.1	451	1	3	3	2	2	142	3	2	2	2	2	2	2	2	2	KL12	OCL1
GCA_012935045.1	451	1	3	3	2	2	142	3	2	2	2	2	2	2	2	2	KL120	OCL1
GCA_012935065.1	195	1	3	3	2	2	96	3	2	2	2	2	2	2	2	2	KL3	OCL1
GCA_012935085.1	391	1	15	13	12	4	102	2	10	1	3	2	1	4	4	4	KL9	OCL2
GCA_012935105.1	391	1	15	13	12	4	102	2	10	1	3	2	1	4	4	4	KL9	OCL2
GCA_012935125.1	447	1	15	13	12	4	106	2	10	1	3	2	1	4	4	4	KL49	OCL2
GCA_012935145.1	218	1	3	3	2	2	102	3	2	2	2	2	2	2	2	2	KL9	OCL1
GCA_012935165.1	451	1	3	3	2	2	142	3	2	2	2	2	2	2	2	2	KL12	OCL1
GCA_012935185.1	195	1	3	3	2	2	96	3	2	2	2	2	2	2	2	2	KL3	OCL1
GCA_013305465.1	1050	1	3	3	2	2	219	3	2	2	2	2	2	2	2	2	KL234	OCL1
GCA_013372085.1	112	1	12	56	36	1	61	26	437	3	2	2	2	30	4	28	KL3	OCL2
GCA_013376855.2	1578	1	38	3	2	2	144	3	570	2	2	2	2	2	2	4	KL116	OCL1
GCA_013377175.1	1508	31	45	8	6	30	157	6	108	35	1	11	7	9	25	2	KL52	OCL1
GCA_013416255.1	1325	1	12	56	1	1	110	26	374	3	2	2	2	3	4	4	KL3	OCL2
GCA_013416275.1	734	1	15	59	28	4	157	45	239	1	4	2	2	7	1	4	KL52	OCL6
GCA_013787185.1	-	1	34	-	28	1	144	45	203	3	4	2	2	7	1	2	KL81	OCL6
GCA_014322245.1	2209	21	12	2	28	1	221	4	138	3	3	7	26	7	1	4	KL133	OCL7
GCA_014672735.1	-	1	52	62	39	4	110	41	172	1	16	2	6	18	4	4	KL51	OCL1
GCA_014705805.1	208	1	3	3	2	2	97	3	2	2	2	2	2	2	2	2	KL2	OCL1
GCA_014705845.1	208	1	3	3	2	2	97	3	2	2	2	2	2	2	2	2	KL2	OCL1
GCA_014705865.1	208	1	3	3	2	2	97	3	2	2	2	2	2	2	2	2	KL2	OCL1
GCA_014705885.1	208	1	3	3	2	2	97	3	2	2	2	2	2	2	2	2	KL2	OCL1
GCA_014874575.1	2089	21	15	2	28	1	157	165	126	3	2	7	2	7	1	3	KL14	OCL6
GCA_015732435.1	2211	122	3	3	2	2	97	3	1555	2	2	181	2	2	2	2	KL2	OCL1
GCA_015870765.1	1578	1	38	3	2	2	144	3	570	2	2	2	2	2	2	4	KL116	OCL1
GCA_015870965.1	1578	1	38	3	2	2	144	3	570	2	2	2	2	2	2	4	KL116	OCL1
GCA_015910475.1	931	1	10	8	6	1	110	14	438	3	2	2	7	9	4	5	KL3	OCL6
GCA_016350005.1	191	1	3	3	2	2	94	3	2	2	2	2	2	2	2	2	KL72	OCL1
GCA_016350065.1	191	1	3	3	2	2	94	3	2	2	2	2	2	2	2	2	KL72	OCL1
GCA_016350085.1	191	1	3	3	2	2	94	3	2	2	2	2	2	2	2	2	KL72	OCL1
GCA_016350105.1	191	1	3	3	2	2	94	3	2	2	2	2	2	2	2	2	KL72	OCL1
GCA_016864295.1	1631	2	15	12	32	26	202	5	1077	25	3	6	2	28	1	2	KL10	OCL1
GCA_016864315.2	944	2	21	12	32	26	198	5	78	25	3	6	2	28	1	29	KL3	OCL1
GCA_016864915.1	1104	2	21	12	32	26	106	5	78	25	3	6	2	28	1	29	KL49	OCL1
GCA_016865465.1	2279	1	15	189	70	2	106	3	571	2	2	2	2	104	2	4	KL49	OCL1
GCA_016919505.2	945	10	12	4	11	4	79	5	1	1	1	1	1	5	1	1	KL25	OCL2
GCA_016919525.2	945	10	12	4	11	4	79	5	1	1	1	1	1	5	1	1	KL25	OCL2
GCA_017096325.2	195	1	3	3	2	2	96	3	2	2	2	2	2	2	2	2	KL3	OCL1
GCA_017096345.2	195	1	3	3	2	2	96	3	2	2	2	2	2	2	2	2	KL3	OCL1
GCA_017096365.2	208	1	3	3	2	2	97	3	2	2	2	2	2	2	2	2	KL2	OCL1
GCA_017096385.2	208	1	3	3	2	2	97	3	2	2	2	2	2	2	2	2	KL2	OCL1
GCA_017096405.2	195	1	3	3	2	2	96	3	2	2	2	2	2	2	2	2	KL3	OCL1
GCA_017096425.2	208	1	3	3	2	2	97	3	2	2	2	2	2	2	2	2	KL2	OCL1
GCA_017098185.2	2143	1	17	3	2	2	191	3	2	2	2	2	2	2	2	2	KL34	OCL1
GCA_017098205.2	208	1	3	3	2	2	97	3	2	2	2	2	2	2	2	2	KL2	OCL1
GCA_017098225.2	218	1	3	3	2	2	102	3	2	2	2	2	2	2	2	2	KL7	OCL1
GCA_017098245.2	368	1	3	3	2	2	140	3	2	2	2	2	2	2	2	2	KL34	OCL1
GCA_017098265.2	368	1	3	3	2	2	140	3	2	2	2	2	2	2	2	2	KL34	OCL1
GCA_017639875.1	865	31	17	67	40	1	142	7	622	3	12	11	2	14	4	14	KL12	OCL1
GCA_017723975.1	865	31	17	67	40	1	142	7	622	3	12	11	2	14	4	14	KL12	OCL1
GCA_017724115.1	865	31	17	67	40	1	142	7	622	3	12	11	2	14	4	14	KL12	OCL1
GCA_017724155.1	865	31	17	67	40	1	142	7	622	3	12	11	2	14	4	14	KL12	OCL1
GCA_017724195.1	865	31	17	67	40	1	142	7	622	3	12	11	2	14	4	14	KL12	OCL1
GCA_017724215.1	865	31	17	67	40	1	142	7	622	3	12	11	2	14	4	14	KL12	OCL1
GCA_017726495.1	865	31	17	67	40	1	142	7	622	3	12	11	2	14	4	14	KL12	OCL1
GCA_017726555.1	865	31	17	67	40	1	142	7	622	3	12	11	2	14	4	14	KL12	OCL1
GCA_017726575.1	-	1	15	56	1	1	106	26	374	3	2	2	2	3	4	4	KL9	OCL2
GCA_017742855.1	865	31	17	67	40	1	142	7	622	3	12	11	2	14	4	14	KL12	OCL1
GCA_018135585.1	351	1	17	82	39	1	143	7	221	3	1	2	1	18	1	48	KL37	OCL6
GCA_018454385.1	540	1	3	3	2	2	160	3	2	2	2	2	2	2	2	2	KL160	OCL1
GCA_018604365.1	218	1	3	3	2	2	102	3	2	2	2	2	2	2	2	2	KL9	OCL1
GCA_018808925.1	364	1	15	2	28	1	40	32	25	3	3	2	4	7	2	4	KL16	OCL5
GCA_018831125.1	229	1	15	2	28	1	107	32	25	3	3	2	4	7	2	4	KL14	OCL6
GCA_019076685.1	1930	36	35	62	31	22	157	4	142	13	4	40	1	42	1	16	KL102	OCL6
GCA_019331655.1	931	1	10	8	6	1	110	14	52	3	2	2	7	9	1	5	KL3	OCL1
GCA_019356075.1	208	1	3	3	2	2	97	3	2	2	2	2	2	2	2	2	KL2	OCL1
GCA_019356215.1	112	1	12	56	36	1	61	26	437	3	2	2	2	30	4	28	KL3	OCL2
GCA_019458485.1	231	10	12	4	11	4	98	5	1	1	1	1	1	5	1	1	KL1	OCL1
GCA_019703285.1	2762	33	102	40	26	22	424	5	-	13	4	5	3	6	-	29	KL197	OCL5
GCA_019997865.1	705	33	31	2	28	1	191	5	132	3	5	5	1	7	1	4	KL230	OCL21
GCA_020132105.1	1089	28	38	45	1	16	66	2	85	5	2	4	1	3	3	4	KL152	OCL6
GCA_020520325.1	195	1	3	3	2	2	96	3	2	2	2	2	2	2	2	2	KL3	OCL1
GCA_020520345.1	195	1	3	3	2	2	96	3	2	2	2	2	2	2	2	2	KL3	OCL1
GCA_020520365.1	195	1	3	3	2	2	96	3	2	2	2	2	2	2	2	2	KL3	OCL1
GCA_020520385.1	195	1	3	3	2	2	96	3	2	2	2	2	2	2	2	2	KL3	OCL1
GCA_020520405.1	195	1	3	3	2	2	96	3	2	2	2	2	2	2	2	2	KL3	OCL1
GCA_020906565.1	208	1	3	3	2	2	97	3	2	2	2	2	2	2	2	2	KL2	OCL1
GCA_021398135.1	208	1	3	3	2	2	97	3	2	2	2	2	2	2	2	2	KL2	OCL1
GCA_021484905.1	231	10	12	4	11	4	98	5	1	1	1	1	1	5	1	1	KL1	OCL1
GCA_021559695.1	208	1	3	3	2	2	97	3	2	2	2	2	2	2	2	2	KL7	OCL1
GCA_021609965.1	231	10	12	4	11	4	98	5	1	1	1	1	1	5	1	1	KL1	OCL1
GCA_021725415.1	208	1	3	3	2	2	97	3	2	2	2	2	2	2	2	2	KL2	OCL1
GCA_021730415.1	1166	1	3	3	2	4	106	2	98	1	2	2	2	2	2	2	KL49	OCL1
GCA_021764725.1	357	1	12	3	2	2	145	3	2	2	2	2	2	2	2	2	KL48	OCL1
GCA_021899715.1	440	1	15	2	28	1	148	32	25	3	3	2	4	7	2	4	KL130	OCL5
GCA_022107375.2	345	46	12	110	1	16	141	50	499	5	2	39	2	3	1	5	KL18	OCL3
GCA_022429585.1	208	1	3	3	2	2	97	3	2	2	2	2	2	2	2	2	KL2	OCL1
GCA_022459055.1	195	1	3	3	2	2	96	3	2	2	2	2	2	2	2	2	KL3	OCL1
GCA_022459075.1	2455	1	1	13	12	94	16	2	10	1	3	2	1	4	4	4	KL58	OCL2
GCA_022459095.1	1089	28	38	45	1	16	66	2	85	5	2	4	1	3	3	4	KL152	OCL6
GCA_022459115.2	502	1	12	3	2	2	100	3	636	2	1	2	2	2	1	1	KL40	OCL2
GCA_022459135.1	208	1	3	3	2	2	97	3	2	2	2	2	2	2	2	2	KL2	OCL1
GCA_022459155.1	195	1	3	3	2	2	96	3	2	2	2	2	2	2	2	2	KL3	OCL1
GCA_022459175.1	848	1	15	3	2	2	142	3	2	2	2	2	2	2	2	2	KL13	OCL1
GCA_022459295.1	848	1	15	3	2	2	142	3	2	2	2	2	2	2	2	2	KL13	OCL1
GCA_022459415.1	405	10	12	4	11	4	141	5	1	1	1	1	1	5	1	1	KL18	OCL1
GCA_022459595.1	451	1	3	3	2	2	142	3	2	2	2	2	2	2	2	2	KL6	OCL1
GCA_022459755.2	944	2	21	12	32	26	198	5	78	25	3	6	2	28	1	29	KL3	OCL1
GCA_022459875.1	556	1	12	3	2	2	144	3	2	2	2	2	2	2	2	2	KL81	OCL1
GCA_022460015.1	208	1	3	3	2	2	97	3	2	2	2	2	2	2	2	2	KL2	OCL1
GCA_022460295.1	2454	2	21	12	32	26	142	5	78	25	3	6	2	28	1	29	KL13	OCL1
GCA_022460435.2	502	1	12	3	2	2	100	3	636	2	1	2	2	2	1	1	KL40	OCL2
GCA_022460575.1	218	1	3	3	2	2	102	3	2	2	2	2	2	2	2	2	KL7	OCL1
GCA_022460745.2	502	1	12	3	2	2	100	3	636	2	1	2	2	2	1	1	KL40	OCL2
GCA_022460875.2	502	1	12	3	2	2	100	3	636	2	1	2	2	2	1	1	KL40	OCL2
GCA_022461025.2	448	1	15	3	2	2	98	3	2	2	2	2	2	2	2	2	KL40	OCL1
GCA_022466975.1	931	1	10	8	6	1	110	14	52	3	2	2	7	9	1	5	KL3	OCL1
GCA_022467135.1	112	1	12	56	36	1	61	26	437	3	2	2	2	30	4	28	KL3	OCL2
GCA_022467255.1	195	1	3	3	2	2	96	3	2	2	2	2	2	2	2	2	KL3	OCL1
GCA_022467375.2	441	10	12	4	11	4	100	5	1	1	1	1	1	5	1	1	KL4	OCL1
GCA_022467435.1	2056	21	15	189	2	35	202	4	215	27	2	7	2	2	1	2	KL10	OCL5
GCA_022467535.1	441	10	12	4	11	4	100	5	1	1	1	1	1	5	1	1	KL4	OCL1
GCA_022467655.1	441	10	12	4	11	4	100	5	1	1	1	1	1	5	1	1	KL4	OCL1
GCA_022467735.1	208	1	3	3	2	2	97	3	604	2	2	2	55	2	2	2	KL2	OCL1
GCA_022467805.1	218	1	3	3	2	2	102	3	2	2	2	2	2	2	2	2	KL9	OCL1
GCA_022467905.1	281	1	17	3	2	2	99	3	2	2	2	2	2	2	2	2	KL22	OCL3
GCA_022467975.1	450	1	17	3	2	2	102	3	2	2	2	2	2	2	2	2	KL9	OCL1
GCA_022468075.1	369	1	3	3	2	2	106	3	2	2	2	2	2	2	2	2	KL9	OCL1
GCA_022468195.1	218	1	3	3	2	2	102	3	2	2	2	2	2	2	2	2	KL9	OCL1
GCA_022468295.1	369	1	3	3	2	2	106	3	2	2	2	2	2	2	2	2	KL9	OCL1
GCA_022468355.1	195	1	3	3	2	2	96	3	2	2	2	2	2	2	2	2	KL3	OCL1
GCA_022468455.1	425	1	3	3	2	2	100	3	2	2	2	2	2	2	2	2	KL40	OCL1
GCA_022468565.1	208	1	3	3	2	2	97	3	2	2	2	2	2	2	2	2	KL2	OCL1
GCA_022468755.1	425	1	3	3	2	2	100	3	2	2	2	2	2	2	2	2	KL40	OCL1
GCA_022468795.1	1839	1	17	189	2	2	99	3	2	2	2	2	2	2	2	2	KL22	OCL3
GCA_022468835.2	502	1	12	3	2	2	100	3	636	2	1	2	2	2	1	1	KL40	OCL2
GCA_022468855.2	502	1	12	3	2	2	100	3	636	2	1	2	2	2	1	1	KL40	OCL2
GCA_022468985.2	1752	28	38	45	1	16	142	2	85	5	2	4	1	3	3	4	KL12	OCL6
GCA_022469075.1	195	1	3	3	2	2	96	3	2	2	2	2	2	2	2	2	KL9	OCL1
GCA_022548575.1	848	1	15	3	2	2	142	3	2	2	2	2	2	2	2	2	KL125	OCL1
GCA_022605145.1	373	1	12	12	11	4	103	3	40	1	2	2	2	5	1	14	KL47	OCL6
GCA_022759565.1	208	1	3	3	2	2	97	3	2	2	2	2	2	2	2	2	KL2	OCL1
GCA_022811905.1	355	1	81	11	48	18	114	43	16	7	7	2	2	8	4	4	KL24	OCL2
GCA_022916135.2	944	2	21	12	32	26	198	5	78	25	3	6	2	28	1	29	KL3	OCL1
GCA_022916555.2	195	1	3	3	2	2	96	3	2	2	2	2	2	2	2	2	KL3	OCL1
GCA_022921035.1	208	1	3	3	2	2	97	3	2	2	2	2	2	2	2	2	KL2	OCL1
GCA_023054035.2	944	2	21	12	32	26	198	5	78	25	3	6	2	28	1	29	KL3	OCL1
GCA_023093135.2	944	2	21	12	32	26	198	5	78	25	3	6	2	28	1	29	KL3	OCL1
GCA_023221535.1	423	1	46	3	2	2	142	3	2	2	2	2	2	2	2	2	KL6	OCL1
GCA_023360975.1	208	1	3	3	2	2	97	3	2	2	2	2	2	2	2	2	KL7	OCL1
GCA_023360995.1	208	1	3	3	2	2	97	3	2	2	2	2	2	2	2	2	KL2	OCL1
GCA_023361015.1	208	1	3	3	2	2	97	3	2	2	2	2	2	2	2	2	KL2	OCL1
GCA_023361035.1	208	1	3	3	2	2	97	3	2	2	2	2	2	2	2	2	KL2	OCL1
GCA_023361055.1	208	1	3	3	2	2	97	3	2	2	2	2	2	2	2	2	KL2	OCL1
GCA_023361075.1	208	1	3	3	2	2	97	3	2	2	2	2	2	2	2	2	KL7	OCL1
GCA_023361095.1	208	1	3	3	2	2	97	3	2	2	2	2	2	2	2	2	KL2	OCL1
GCA_023361115.1	208	1	3	3	2	2	97	3	2	2	2	2	2	2	2	2	KL2	OCL1
GCA_023361135.1	208	1	3	3	2	2	97	3	2	2	2	2	2	2	2	2	KL2	OCL1
GCA_023361155.1	208	1	3	3	2	2	97	3	2	2	2	2	2	2	2	2	KL2	OCL1
GCA_023361175.1	208	1	3	3	2	2	97	3	2	2	2	2	2	2	2	2	KL2	OCL1
GCA_023361195.1	208	1	3	3	2	2	97	3	2	2	2	2	2	2	2	2	KL2	OCL1
GCA_023361215.1	208	1	3	3	2	2	97	3	2	2	2	2	2	2	2	2	KL2	OCL1
GCA_023361235.1	208	1	3	3	2	2	97	3	2	2	2	2	2	2	2	2	KL2	OCL1
GCA_023361255.1	208	1	3	3	2	2	97	3	2	2	2	2	2	2	2	2	KL2	OCL1
GCA_023361275.1	208	1	3	3	2	2	97	3	2	2	2	2	2	2	2	2	KL2	OCL1
GCA_023361815.1	208	1	3	3	2	2	97	3	2	2	2	2	2	2	2	2	KL2	OCL1
GCA_023361835.1	208	1	3	3	2	2	97	3	2	2	2	2	2	2	2	2	KL2	OCL1
GCA_023361855.1	208	1	3	3	2	2	97	3	2	2	2	2	2	2	2	2	KL2	OCL1
GCA_023361875.1	208	1	3	3	2	2	97	3	2	2	2	2	2	2	2	2	KL2	OCL1
GCA_023361895.1	208	1	3	3	2	2	97	3	2	2	2	2	2	2	2	2	KL2	OCL1
GCA_023361915.1	208	1	3	3	2	2	97	3	2	2	2	2	2	2	2	2	KL2	OCL1
GCA_023361935.1	208	1	3	3	2	2	97	3	2	2	2	2	2	2	2	2	KL2	OCL1
GCA_023361955.1	208	1	3	3	2	2	97	3	2	2	2	2	2	2	2	2	KL120	OCL1
GCA_023361975.1	208	1	3	3	2	2	97	3	2	2	2	2	2	2	2	2	KL2	OCL1
GCA_023361995.1	208	1	3	3	2	2	97	3	2	2	2	2	2	2	2	2	KL2	OCL1
GCA_023362015.1	208	1	3	3	2	2	97	3	2	2	2	2	2	2	2	2	KL2	OCL1
GCA_023362035.1	208	1	3	3	2	2	97	3	2	2	2	2	2	2	2	2	KL33	OCL1
GCA_023362055.1	208	1	3	3	2	2	97	3	2	2	2	2	2	2	2	2	KL2	OCL1
GCA_023362075.1	208	1	3	3	2	2	97	3	2	2	2	2	2	2	2	2	KL2	OCL1
GCA_023362095.1	208	1	3	3	2	2	97	3	2	2	2	2	2	2	2	2	KL2	OCL1
GCA_023362115.1	208	1	3	3	2	2	97	3	2	2	2	2	2	2	2	2	KL2	OCL1
GCA_023362135.1	208	1	3	3	2	2	97	3	2	2	2	2	2	2	2	2	KL2	OCL1
GCA_023362155.1	208	1	3	3	2	2	97	3	2	2	2	2	2	2	2	2	KL2	OCL1
GCA_023362175.1	208	1	3	3	2	2	97	3	2	2	2	2	2	2	2	2	KL2	OCL1
GCA_023362195.1	208	1	3	3	2	2	97	3	2	2	2	2	2	2	2	2	KL2	OCL1
GCA_023362215.1	208	1	3	3	2	2	97	3	2	2	2	2	2	2	2	2	KL3	OCL1
GCA_023362235.1	208	1	3	3	2	2	97	3	2	2	2	2	2	2	2	2	KL2	OCL1
GCA_023362255.1	208	1	3	3	2	2	97	3	2	2	2	2	2	2	2	2	KL2	OCL1
GCA_023362275.1	208	1	3	3	2	2	97	3	2	2	2	2	2	2	2	2	KL2	OCL1
GCA_023517215.1	369	1	3	3	2	2	106	3	2	2	2	2	2	2	2	2	KL9	OCL1
GCA_023517235.1	462	31	33	59	40	16	142	7	46	5	12	11	2	14	9	14	KL28	OCL1
GCA_023517695.1	208	1	3	3	2	2	97	3	2	2	2	2	2	2	2	2	KL7	OCL1
GCA_023517735.1	208	1	3	3	2	2	97	3	2	2	2	2	2	2	2	2	KL2	OCL1
GCA_023615345.2	944	2	21	12	32	26	198	5	78	25	3	6	2	28	1	29	KL3	OCL1
GCA_023615705.2	195	1	3	3	2	2	96	3	2	2	2	2	2	2	2	2	KL3	OCL1
GCA_023615745.2	345	46	12	110	1	16	141	50	499	5	2	39	2	3	1	5	KL18	OCL3
GCA_023809625.1	2089	21	15	2	28	1	157	165	126	3	2	7	2	7	1	3	KL14	OCL6
GCA_023809705.1	2089	21	15	2	28	1	157	165	126	3	2	7	2	7	1	3	KL14	OCL6
GCA_023981045.1	-	22	15	-	2	4	169	2	256	1	3	10	1	2	4	4	KL8	OCL2
GCA_024106315.2	944	2	21	12	32	26	198	5	78	25	3	6	2	28	1	29	KL3	OCL1
GCA_024134625.1	208	1	3	3	2	2	97	3	2	2	2	2	2	2	2	2	KL2	OCL1
GCA_024134645.1	112	1	12	56	36	1	61	26	437	3	2	2	2	30	4	28	KL3	OCL2
GCA_024134665.1	112	1	12	56	36	1	61	26	437	3	2	2	2	30	4	28	KL3	OCL2
GCA_024134685.1	208	1	3	3	2	2	97	3	2	2	2	2	2	2	2	2	KL2	OCL1
GCA_024138105.1	191	1	3	3	2	2	94	3	2	2	2	2	2	2	2	2	KL72	OCL1
GCA_024138435.1	235	1	69	90	2	1	79	30	162	3	2	2	2	2	4	8	KL19	OCL1
GCA_024139015.1	1637	1	15	12	6	28	102	40	109	26	4	2	2	9	1	5	KL9	OCL3
GCA_024139035.1	1283	1	15	8	10	28	102	32	79	26	2	2	2	29	4	5	KL9	OCL10
GCA_024139055.1	225	12	17	12	1	29	99	39	318	6	6	8	2	3	5	5	KL22	OCL7
GCA_024139075.1	225	12	17	12	1	29	99	39	15	6	6	8	2	3	5	4	KL22	OCL7
GCA_024139095.1	231	10	12	4	11	4	98	5	1	1	1	1	1	5	1	1	KL1	OCL1
GCA_024172225.1	451	1	3	3	2	2	142	3	2	2	2	2	2	2	2	2	KL6	OCL1
GCA_024205265.1	1418	21	48	58	42	36	114	4	164	40	3	7	2	40	4	4	KL47	OCL5
GCA_024205285.1	1418	21	48	58	42	36	114	4	164	40	3	7	2	40	4	4	KL47	OCL5
GCA_024271825.1	235	1	69	90	2	1	79	30	162	3	2	2	2	2	4	8	KL19	OCL1
GCA_024426665.1	229	1	15	2	28	1	107	32	25	3	3	2	4	7	2	4	KL14	OCL6
GCA_024730805.1	208	1	3	3	2	2	97	3	2	2	2	2	2	2	2	2	KL2	OCL1
GCA_024732425.1	452	1	12	3	2	2	110	3	45	2	6	2	2	2	2	2	KL3	OCL7
GCA_024749385.1	775	10	12	4	11	4	102	5	1	1	1	1	1	5	1	1	KL32	OCL1
GCA_024749405.1	-	21	31	2	28	1	104	4	33	3	5	7	1	7	1	4	KL229	OCL21
GCA_024749425.1	552	21	35	2	28	1	145	4	193	3	1	7	1	7	2	4	KL48	OCL6
GCA_024749445.1	1100	37	38	67	47	1	200	52	400	3	3	55	2	66	1	5	KL15	OCL1
GCA_024749465.1	1078	28	38	45	1	16	144	2	85	5	2	4	1	3	3	4	KL81	OCL6
GCA_024749485.1	439	10	33	4	11	4	140	5	1	1	1	1	1	5	1	1	KL20	OCL4
GCA_024749505.1	-	1	34	-	28	22	107	5	58	13	4	2	2	7	1	2	KL101	OCL5
GCA_024749525.1	514	1	52	29	28	18	114	7	103	7	3	2	1	7	1	4	KL24	OCL7
GCA_024749545.1	348	1	35	3	2	2	102	3	2	2	2	2	2	2	2	2	KL9	OCL1
GCA_024749605.1	956	23	35	3	27	23	144	7	54	12	3	18	2	17	4	5	KL81	OCL6
GCA_024749625.1	-	1	49	6	1	4	205	6	32	1	1	2	2	3	4	4	KL6	OCL6
GCA_024749645.1	-	1	12	-	1	1	149	26	268	3	2	2	2	3	1	5	KL170	OCL6
GCA_024749665.1	502	1	12	3	2	2	100	3	636	2	1	2	2	2	1	1	KL40	OCL2
GCA_024749685.1	195	1	3	3	2	2	96	3	2	2	2	2	2	2	2	2	KL3	OCL1
GCA_024749745.1	502	1	12	3	2	2	100	3	636	2	1	2	2	2	1	1	KL40	OCL2
GCA_024749765.1	502	1	12	3	2	2	100	3	636	2	1	2	2	2	1	1	KL40	OCL2
GCA_024800505.1	208	1	3	3	2	2	97	3	2	2	2	2	2	2	2	2	KL2	OCL1
GCA_024922185.2	345	46	12	110	1	16	141	50	499	5	2	39	2	3	1	5	KL18	OCL3
GCA_025258705.1	1694	1	3	8	10	28	97	32	422	26	72	2	2	29	4	5	KL2	OCL10
GCA_025258745.1	1694	1	3	8	10	28	97	32	422	26	72	2	2	29	4	5	KL2	OCL10
GCA_025258765.1	1694	1	3	8	10	28	97	32	422	26	72	2	2	29	4	5	KL2	OCL10
GCA_025258785.1	1694	1	3	8	10	28	97	32	422	26	72	2	2	29	4	5	KL2	OCL10
GCA_025258805.1	1694	1	3	8	10	28	97	32	422	26	72	2	2	29	4	5	KL2	OCL10
GCA_025258845.1	1694	1	3	8	10	28	97	32	422	26	72	2	2	29	4	5	KL2	OCL10
GCA_025264005.1	-	35	12	343	28	32	-	4	2266	8	1	56	3	7	1	4	KL134	OCL21
GCA_025369955.1	1694	1	3	8	10	28	97	32	422	26	72	2	2	29	4	5	KL2	OCL10
GCA_025402915.1	381	1	81	3	2	2	16	3	2	2	2	2	2	2	2	2	KL77	OCL1
GCA_025722955.1	281	1	17	3	2	2	99	3	2	2	2	2	2	2	2	2	KL22	OCL3
GCA_025853895.1	345	46	12	110	1	16	141	50	499	5	2	39	2	3	1	5	KL18	OCL3
GCA_025853915.1	345	46	12	110	1	16	141	50	499	5	2	39	2	3	1	5	KL18	OCL3
GCA_025853935.1	345	46	12	110	1	16	141	50	499	5	2	39	2	3	1	5	KL18	OCL3
GCA_025853955.1	345	46	12	110	1	16	141	50	499	5	2	39	2	3	1	5	KL18	OCL3
GCA_025853975.1	-	46	12	110	1	-	141	50	-	-	2	39	2	3	1	5	KL18	OCL3
GCA_025853995.1	368	1	3	3	2	2	140	3	2	2	2	2	2	2	2	2	KL34	OCL1
GCA_025854015.1	368	1	3	3	2	2	140	3	2	2	2	2	2	2	2	2	KL34	OCL1
GCA_025854035.1	355	1	81	11	48	18	114	43	16	7	7	2	2	8	4	4	KL24	OCL7
GCA_025854055.1	345	46	12	110	1	16	141	50	499	5	2	39	2	3	1	5	KL18	OCL3
GCA_025854075.1	345	46	12	110	1	16	141	50	499	5	2	39	2	3	1	5	KL18	OCL3
GCA_025854095.1	355	1	81	11	48	18	114	43	16	7	7	2	2	8	4	4	KL24	OCL7
GCA_025854115.1	345	46	12	110	1	16	141	50	499	5	2	39	2	3	1	5	KL18	OCL3
GCA_025854135.1	345	46	12	110	1	16	141	50	499	5	2	39	2	3	1	5	KL18	OCL3
GCA_025854315.1	195	1	3	3	2	2	96	3	2	2	2	2	2	2	2	2	KL3	OCL1
GCA_025916215.1	195	1	3	3	2	2	96	3	2	2	2	2	2	2	2	2	KL3	OCL1
GCA_026062515.1	1134	1	52	59	12	1	79	44	111	3	3	2	2	4	8	12	KL19	OCL1
GCA_027239755.1	1221	1	12	12	11	4	109	3	40	1	2	2	2	5	1	14	KL162	OCL6
GCA_027558855.1	345	46	12	110	1	16	141	50	499	5	2	39	2	3	1	5	KL18	OCL3
GCA_027943685.1	451	1	3	3	2	2	142	3	2	2	2	2	2	2	2	2	KL6	OCL1
GCA_028201495.1	231	10	12	4	11	4	98	5	1	1	1	1	1	5	1	1	KL1	OCL1
GCA_028370175.1	947	10	53	74	11	4	200	5	1	1	1	1	1	5	1	1	KL15	OCL3
GCA_028548795.2	1791	1	3	3	2	2	61	3	2	2	2	2	2	2	2	2	KL101	OCL1
GCA_028583505.1	945	10	12	4	11	4	79	5	1	1	1	1	1	5	1	1	KL25	OCL2
GCA_028622695.1	208	1	3	3	2	2	97	3	2	2	2	2	2	2	2	2	KL2	OCL1
GCA_028622715.1	195	1	3	3	2	2	96	3	2	2	2	2	2	2	2	2	KL3	OCL1
GCA_028622775.1	195	1	3	3	2	2	96	3	2	2	2	2	2	2	2	2	KL3	OCL1
GCA_028622915.1	195	1	3	3	2	2	96	3	2	2	2	2	2	2	2	2	KL3	OCL1
GCA_028634015.3	281	1	17	3	2	2	99	3	2	2	2	2	2	2	2	2	KL22	OCL3
GCA_028751705.1	208	1	3	3	2	2	97	3	2	2	2	2	2	2	2	2	KL2	OCL1
GCA_028752815.1	208	1	3	3	2	2	97	3	2	2	2	2	2	2	2	2	KL2	OCL1
GCA_028753295.1	208	1	3	3	2	2	97	3	2	2	2	2	2	2	2	2	KL2	OCL1
GCA_029223565.1	462	31	33	59	40	16	142	7	46	5	12	11	2	14	9	14	KL28	OCL1
GCA_029674685.1	195	1	3	3	2	2	96	3	2	2	2	2	2	2	2	2	KL3	OCL1
GCA_029713745.1	195	1	3	3	2	2	96	3	2	2	2	2	2	2	2	2	KL3	OCL1
GCA_029713765.1	218	1	3	3	2	2	102	3	1579	2	229	2	2	2	2	2	KL9	OCL1
GCA_029713785.1	684	1	3	3	2	2	110	3	570	2	2	2	2	2	2	4	KL23	OCL1
GCA_029713845.1	451	1	3	3	2	2	142	3	1579	2	229	2	2	2	2	2	KL6	OCL1
GCA_029713865.1	1286	1	35	3	2	2	100	3	2	2	2	2	2	2	2	2	KL4	OCL1
GCA_029713905.1	451	1	3	3	2	2	142	3	1579	2	229	2	2	2	2	2	KL6	OCL1
GCA_029713925.1	195	1	3	3	2	2	96	3	2	2	2	2	2	2	2	2	KL3	OCL1
GCA_029713945.1	195	1	3	3	2	2	96	3	2	2	2	2	2	2	2	2	KL3	OCL1
GCA_029713965.1	684	1	3	3	2	2	110	3	570	2	2	2	2	2	2	4	KL23	OCL1
GCA_029714005.1	218	1	3	3	2	2	102	3	2	2	2	2	2	2	2	2	KL9	OCL1
GCA_029714045.1	-	1	12	4	11	2	195	3	1572	2	2	2	2	5	2	1	KL216	OCL1
GCA_029714085.1	546	1	3	3	2	2	66	3	2	2	2	2	2	2	2	2	KL152	OCL1
GCA_029714105.1	2074	1	87	3	2	2	107	3	1580	2	230	2	2	2	2	2	KL14	OCL1
GCA_029714145.1	195	1	3	3	2	2	96	3	2	2	2	2	2	2	2	2	KL3	OCL1
GCA_029714165.1	218	1	3	3	2	2	102	3	2	2	2	2	2	2	2	2	KL9	OCL1
GCA_029748815.1	208	1	3	3	2	2	97	3	2	2	2	2	2	2	2	2	KL2	OCL1
GCA_029767905.3	195	1	3	3	2	2	96	3	2	2	2	2	2	2	2	2	KL3	OCL1
GCA_029774195.1	462	31	33	59	40	16	142	7	46	5	12	11	2	14	9	14	KL28	OCL1
GCA_029774235.1	793	1	109	3	2	2	172	3	724	2	2	2	2	2	2	5	KL60	OCL1
GCA_029774275.1	793	1	109	3	2	2	172	3	724	2	2	2	2	2	2	5	KL60	OCL1
GCA_029774295.1	793	1	109	3	2	2	172	3	724	2	2	2	2	2	2	5	KL60	OCL1
GCA_029774315.1	793	1	109	3	2	2	172	3	724	2	2	2	2	2	2	5	KL60	OCL1
GCA_029774335.1	793	1	109	3	2	2	172	3	724	2	2	2	2	2	2	5	KL60	OCL1
GCA_029774355.1	793	1	109	3	2	2	172	3	724	2	2	2	2	2	2	5	KL60	OCL1
GCA_029814975.1	793	1	109	3	2	2	172	3	724	2	2	2	2	2	2	5	KL60	OCL1
GCA_029931545.1	2422	1	58	264	178	48	413	5	282	3	3	2	6	52	2	14	KL47	OCL6
GCA_030027985.1	281	1	17	3	2	2	99	3	2	2	2	2	2	2	2	2	KL22	OCL3
GCA_030028005.1	281	1	17	3	2	2	99	3	2	2	2	2	2	2	2	2	KL22	OCL3
GCA_030168245.1	281	1	17	3	2	2	99	3	2	2	2	2	2	2	2	2	KL22	OCL3
GCA_030168285.1	208	1	3	3	2	2	97	3	2	2	2	2	2	2	2	2	KL2	OCL1
GCA_030413705.1	2280	1	15	2	28	1	265	32	25	3	3	2	4	7	2	4	KL37	OCL7
GCA_030585225.1	208	1	3	3	2	2	97	3	2	2	2	2	2	2	2	2	KL2	OCL1
GCA_030585245.1	208	1	3	3	2	2	97	3	2	2	2	2	2	2	2	2	KL2	OCL1
GCA_030585265.1	1703	10	12	1	33	4	102	5	406	1	1	1	2	65	1	5	KL152	OCL1
GCA_030585285.1	208	1	3	3	2	2	97	3	2	2	2	2	2	2	2	2	KL2	OCL1
GCA_030585325.1	208	1	3	3	2	2	97	3	2	2	2	2	2	2	2	2	KL2	OCL1
GCA_030585345.1	1703	10	12	1	33	4	102	5	406	1	1	1	2	65	1	5	KL152	OCL1
GCA_030585365.1	1703	10	12	1	33	4	102	5	406	1	1	1	2	65	1	5	KL9	OCL1
GCA_030585385.1	1703	10	12	1	33	4	102	5	406	1	1	1	2	65	1	5	KL152	OCL1
GCA_030585405.1	1703	10	12	1	33	4	102	5	406	1	1	1	2	65	1	5	KL152	OCL1
GCA_030704325.1	195	1	3	3	2	2	96	3	2	2	2	2	2	2	2	2	KL3	OCL1
GCA_030718975.1	195	1	3	3	2	2	96	3	2	2	2	2	2	2	2	2	KL3	OCL1
GCA_033181005.1	451	1	3	3	2	2	142	3	2	2	2	2	2	2	2	2	KL6	OCL1
GCA_033181805.1	369	1	3	3	2	2	106	3	2	2	2	2	2	2	2	2	KL49	OCL1
GCA_033378915.2	1102	1	17	3	2	2	106	3	2	2	2	2	2	2	2	2	KL49	OCL1
GCA_034126645.2	208	1	3	3	2	2	97	3	-	2	2	2	2	2	-	2	KL2	OCL1
GCA_034126905.2	208	1	3	3	2	2	97	3	-	2	2	2	2	2	-	2	KL2	OCL1
GCA_034331205.2	281	1	17	3	2	2	99	3	2	2	2	2	2	2	2	2	KL22	OCL3
GCA_034422775.1	441	10	12	4	11	4	100	5	1	1	1	1	1	5	1	1	KL40	OCL3
GCA_034422815.1	1089	28	38	45	1	16	66	2	85	5	2	4	1	3	3	4	KL152	OCL5
GCA_034494405.1	1552	44	73	4	11	44	304	4	1142	34	4	37	1	5	6	36	KL47	OCL17
GCA_035753605.1	357	1	12	3	2	2	145	3	187	2	2	2	2	2	2	43	KL48	OCL1
GCA_035754475.1	451	1	3	3	2	2	142	3	2	2	2	2	2	2	2	2	KL6	OCL1
GCA_035937495.1	440	1	15	2	28	1	148	32	307	3	3	2	4	7	2	30	KL130	OCL1
GCA_036287255.1	369	1	3	3	2	2	106	3	2	2	2	2	2	2	2	2	KL49	OCL1
GCA_036287275.1	191	1	3	3	2	2	94	3	2	2	2	2	2	2	2	2	KL72	OCL1
GCA_036601155.1	945	10	12	4	11	4	79	5	1	1	1	1	1	5	1	1	KL25	OCL2
GCA_036602705.1	945	10	12	4	11	4	79	5	1	1	1	1	1	5	1	1	KL25	OCL2
GCA_036718155.2	2679	10	12	1	33	4	141	5	2512	1	2	1	2	65	1	5	KL18	OCL3
GCA_036870965.1	1933	1	62	3	2	2	202	3	2	2	2	2	2	2	2	2	KL10	OCL1
GCA_037008665.2	281	1	17	3	2	2	99	3	2	2	2	2	2	2	2	2	KL22	OCL3
GCA_037008745.2	944	2	21	12	32	26	198	5	78	25	3	6	2	28	1	29	KL3	OCL1
GCA_037039675.1	3326	1	102	3	2	2	193	3	2	2	2	2	2	2	2	2	KL166	OCL1
GCA_037215885.1	-	1	3	3	-	2	97	3	2716	2	2	2	2	615	2	2	KL2	OCL1
GCA_037939845.1	-	36	31	59	28	4	188	4	1336	1	3	40	2	7	1	1	KL226	OCL9
GCA_038069235.2	195	1	3	3	2	2	96	3	2	2	2	2	2	2	2	2	KL3	OCL1
GCA_038069255.2	195	1	3	3	2	2	96	3	2	2	2	2	2	2	2	2	KL3	OCL1
GCA_038418265.2	195	1	3	3	2	2	96	3	2	2	2	2	2	2	2	2	KL3	OCL1
GCA_038418365.2	281	1	17	3	2	2	99	3	2	2	2	2	2	2	2	2	KL22	OCL3
GCA_038441195.1	686	1	52	3	2	2	140	3	195	2	2	2	2	2	1	2	KL20	OCL4
GCA_038441205.1	218	1	3	3	2	2	102	3	2	2	2	2	2	2	2	2	KL9	OCL1
GCA_038441215.1	208	1	3	3	2	2	97	3	2	2	2	2	2	2	2	2	KL2	OCL1
GCA_038441225.1	218	1	3	3	2	2	102	3	2	2	2	2	2	2	2	2	KL9	OCL1
GCA_038441235.1	455	1	87	3	2	2	83	3	2	2	2	2	2	2	2	2	KL10	OCL1
GCA_038441245.1	455	1	87	3	2	2	83	3	2	2	2	2	2	2	2	2	KL10	OCL1
GCA_038441255.1	473	1	3	3	2	2	99	3	2	2	2	2	2	2	2	2	KL22	OCL1
GCA_038441325.1	823	1	3	6	1	4	97	6	32	1	1	2	2	3	4	4	KL2	OCL6
GCA_038442095.1	1060	1	3	6	1	4	149	6	32	1	1	2	2	3	4	4	KL32	OCL6
GCA_038442125.1	1060	1	3	6	1	4	149	6	32	1	1	2	2	3	4	4	KL32	OCL6
GCA_038522965.2	208	1	3	3	2	2	97	3	2	2	2	2	2	2	2	2	KL2	OCL1
GCA_038627255.2	208	1	3	3	2	2	97	3	2	2	2	2	2	2	2	2	KL2	OCL1
GCA_038627275.2	208	1	3	3	2	2	97	3	2	2	2	2	2	2	2	2	KL2	OCL1
GCA_038627335.2	944	2	21	12	32	26	198	5	78	25	3	6	2	28	1	29	KL3	OCL1
GCA_038983805.1	136	1	3	3	2	2	16	3	2	2	2	2	2	2	2	2	KL77	OCL1
GCA_038985835.1	208	1	3	3	2	2	97	3	2	2	2	2	2	2	2	2	KL2	OCL1
GCA_038987955.1	3326	1	102	3	2	2	193	3	2	2	2	2	2	2	2	2	KL166	OCL1
GCA_038990075.1	1418	21	48	58	42	36	114	4	164	40	3	7	2	40	4	4	KL47	OCL5
GCA_038992355.1	540	1	3	3	2	2	160	3	2	2	2	2	2	2	2	2	KL160	OCL1
GCA_038993615.1	136	1	3	3	2	2	16	3	2	2	2	2	2	2	2	2	KL77	OCL1
GCA_038995905.1	208	1	3	3	2	2	97	3	2	2	2	2	2	2	2	2	KL2	OCL1
GCA_038998165.1	381	1	81	3	2	2	16	3	2	2	2	2	2	2	2	2	KL77	OCL1
GCA_039518815.2	195	1	3	3	2	2	96	3	2	2	2	2	2	2	2	2	KL3	OCL1
GCA_039545565.1	491	10	53	4	11	4	98	5	1	1	1	1	1	5	1	1	KL40	OCL3
GCA_039566025.1	1890	1	3	3	2	2	202	3	2	2	2	2	2	2	2	2	KL10	OCL1
GCA_039654205.1	281	1	17	3	2	2	99	3	2	2	2	2	2	2	2	2	KL22	OCL3
GCA_039779435.1	441	10	12	4	11	4	100	5	1	1	1	1	1	5	1	1	KL4	OCL1
GCA_039780165.1	231	10	12	4	11	4	98	5	1	1	1	1	1	5	1	1	KL1	OCL5
GCA_040267665.1	208	1	3	3	2	2	97	3	2	2	2	2	2	2	2	2	KL2	OCL1
GCA_040357515.1	447	1	15	13	12	4	106	2	10	1	3	2	1	4	4	4	KL49	OCL2
GCA_040529205.1	208	1	3	3	2	2	97	3	2	2	2	2	2	2	2	2	KL2	OCL1
GCA_040529215.1	208	1	3	3	2	2	97	3	2	2	2	2	2	2	2	2	KL2	OCL1
GCA_040529225.1	208	1	3	3	2	2	97	3	2	2	2	2	2	2	2	2	KL2	OCL1
GCA_040529235.1	208	1	3	3	2	2	97	3	2	2	2	2	2	2	2	2	KL2	OCL1
GCA_040529255.1	208	1	3	3	2	2	97	3	2	2	2	2	2	2	2	2	KL2	OCL1
GCA_040529265.1	208	1	3	3	2	2	97	3	2	2	2	2	2	2	2	2	KL2	OCL1
GCA_040529275.1	208	1	3	3	2	2	97	3	2	2	2	2	2	2	2	2	KL2	OCL1
GCA_040529285.1	208	1	3	3	2	2	97	3	2	2	2	2	2	2	2	2	KL2	OCL1
GCA_040529295.1	208	1	3	3	2	2	97	3	2	2	2	2	2	2	2	2	KL2	OCL1
GCA_040529305.1	208	1	3	3	2	2	97	3	2	2	2	2	2	2	2	2	KL2	OCL1
GCA_040529315.1	-	1	3	3	2	2	-	3	2	2	2	2	2	2	2	2	KL2	OCL1
GCA_040529325.1	208	1	3	3	2	2	97	3	2	2	2	2	2	2	2	2	KL2	OCL1
GCA_040536855.1	195	1	3	3	2	2	96	3	2	2	2	2	2	2	2	2	KL3	OCL1
GCA_040536945.1	208	1	3	3	2	2	97	3	2	2	2	2	2	2	2	2	KL2	OCL1
GCA_040536955.1	208	1	3	3	2	2	97	3	2	2	2	2	2	2	2	2	KL2	OCL1
GCA_040536965.1	208	1	3	3	2	2	97	3	2	2	2	2	2	2	2	2	KL2	OCL1
GCA_040543095.1	499	24	92	96	11	49	162	26	158	41	42	13	1	5	4	14	KL23	OCL1
GCA_040703085.1	-	24	12	96	11	49	163	26	158	41	42	13	1	5	4	14	KL49	OCL1
GCA_040822125.1	447	1	15	13	12	4	106	2	10	1	3	2	1	4	4	4	KL49	OCL2
GCA_040822385.1	620	1	1	13	12	4	16	2	575	1	3	2	1	4	4	92	KL58	OCL2
GCA_040822395.1	447	1	15	13	12	4	106	2	10	1	3	2	1	4	4	4	KL49	OCL2
GCA_040822405.1	2675	1	71	3	2	2	172	3	2	2	2	2	2	2	2	2	KL52	OCL1
GCA_040822435.1	3266	1	1	66	12	33	137	41	150	39	2	2	2	4	27	4	KL46	OCL6
GCA_040834015.1	-	10	53	4	11	4	163	5	1	1	1	1	1	5	1	1	KL70	OCL3
GCA_040930415.1	-	1	52	56	1	1	61	26	374	3	2	2	2	3	4	4	KL32	OCL2
GCA_041004195.1	136	1	3	3	2	2	16	3	2	2	2	2	2	2	2	2	KL77	OCL1
GCA_041014305.2	1580	28	38	45	1	16	102	2	85	5	2	4	1	3	3	4	KL200	OCL5
GCA_041154775.1	231	10	12	4	11	4	98	5	1	1	1	1	1	5	1	1	KL17	OCL1
GCA_041154785.1	1697	1	17	3	2	2	66	3	2	2	2	2	2	2	2	2	KL152	OCL1
GCA_041154795.1	2275	1	15	3	2	2	237	3	2	2	2	2	2	2	2	2	KL50	OCL1
GCA_041154805.1	236	12	17	12	1	29	102	39	15	6	6	8	2	3	5	4	KL9	OCL7
GCA_041154815.1	2063	1	17	3	2	2	108	3	2	2	2	2	2	2	2	2	KL235	OCL1
GCA_041154825.1	1418	21	48	58	42	36	114	4	164	40	3	7	2	40	4	4	KL47	OCL5
GCA_041154835.1	447	1	15	13	12	4	106	2	10	1	3	2	1	4	4	4	KL49	OCL2
GCA_041154845.1	919	31	17	67	40	1	99	7	-	3	-	11	2	14	4	14	KL22	OCL5
GCA_041154855.1	862	31	33	67	40	1	142	7	149	3	12	11	2	14	9	14	KL12	OCL1
GCA_041154875.1	231	10	12	4	11	4	98	5	1	1	1	1	1	5	1	1	KL17	OCL1
GCA_041927285.1	758	1	17	8	10	28	106	32	79	26	2	2	2	29	4	5	KL9	OCL10
GCA_042140285.1	691	1	15	2	28	1	110	32	25	3	3	2	4	7	2	4	KL152	OCL6
GCA_042140325.1	345	46	12	110	1	16	141	50	499	5	2	39	2	3	1	5	KL18	OCL3
GCA_042140455.1	276	1	15	2	28	1	104	32	-	3	3	2	-	7	2	4	KL104	OCL10
GCA_042140485.1	345	46	12	110	1	16	141	50	499	5	2	39	2	3	1	5	KL18	OCL3
GCA_042140495.1	345	46	12	110	1	16	141	50	499	5	2	39	2	3	1	5	KL18	OCL3
GCA_042140525.1	208	1	3	3	2	2	97	3	2	2	2	2	2	2	2	2	KL2	OCL1
GCA_042140575.1	231	10	12	4	11	4	98	5	-	1	1	1	1	5	1	-	KL1	OCL1
GCA_042140585.1	502	1	12	3	2	2	100	3	636	2	1	2	2	2	1	1	KL40	OCL2
GCA_042141115.1	345	46	12	110	1	16	141	50	499	5	2	39	2	3	1	5	KL18	OCL3
GCA_042141315.1	345	46	12	110	1	16	141	50	499	5	2	39	2	3	1	5	KL18	OCL3
GCA_042141555.1	345	46	12	110	1	16	141	50	499	5	2	39	2	3	1	5	KL18	OCL3
GCA_042142205.1	447	1	15	13	12	4	106	2	10	1	3	2	1	4	4	4	KL49	OCL2
GCA_042142835.1	1489	1	15	2	28	1	283	32	25	3	3	2	4	7	2	4	KL22	OCL5
GCA_042143465.1	234	21	48	58	42	36	109	4	164	40	3	7	2	40	4	4	KL47	OCL5
GCA_042144055.1	124	1	17	8	10	28	66	32	79	26	2	2	2	29	4	5	KL2	OCL6
GCA_042145845.1	281	1	17	3	2	2	99	3	195	2	2	2	2	2	1	2	KL22	OCL3
GCA_042146535.1	203	41	1	12	32	1	98	6	229	3	3	51	2	28	1	3	KL17	OCL1
GCA_042147245.1	1567	10	12	182	11	4	100	5	1	1	1	1	1	5	1	1	KL40	OCL2
GCA_042147895.1	-	1	17	-	10	4	102	32	298	1	2	2	2	29	4	5	KL9	OCL10
GCA_042148545.1	205	1	17	8	10	28	99	32	79	26	2	2	2	29	4	5	KL159	OCL10
GCA_042149195.1	208	1	3	3	2	2	97	3	2	2	2	2	2	2	2	2	KL2	OCL1
GCA_042149725.1	208	1	3	3	2	2	97	3	2	2	2	2	2	2	2	2	KL2	OCL1
GCA_042151085.1	-	1	3	-	1	4	97	6	32	1	1	2	2	3	4	4	KL2	OCL6
GCA_042151695.1	-	1	12	59	28	1	-	45	-	3	4	2	2	7	1	3	KL149	OCL5
GCA_042152325.1	1776	24	111	96	11	49	16	26	342	41	60	13	1	5	4	14	KL58	OCL1
GCA_042153585.1	691	1	15	2	28	1	110	32	25	3	3	2	4	7	2	4	KL23	OCL5
GCA_042474915.1	2220	33	12	40	26	32	104	5	152	8	1	5	3	6	2	3	KL180	OCL7
GCA_042478285.1	744	1	1	66	12	33	178	41	150	39	2	2	2	4	27	4	KL175	OCL6
GCA_043038945.1	368	1	3	3	2	2	140	3	2	2	2	2	2	2	2	2	KL9	OCL1
GCA_043039655.1	369	1	3	3	2	2	106	3	2	2	2	2	2	2	2	2	KL9	OCL1
GCA_043040285.1	643	1	3	3	2	2	169	3	2	2	2	2	2	2	2	2	KL8	OCL4
GCA_043040895.1	447	1	15	13	12	4	106	2	10	1	3	2	1	4	4	4	KL49	OCL2
GCA_043041525.1	1513	1	3	143	2	2	140	3	2	2	2	2	2	2	2	2	KL34	OCL1
GCA_043042175.1	684	1	3	3	2	2	110	3	2	2	2	2	2	2	2	2	KL23	OCL1
GCA_043042805.1	1512	10	12	4	11	4	296	5	1	1	1	1	1	5	1	1	KL1	OCL1
GCA_043043455.1	1511	1	48	3	2	2	142	3	104	2	2	2	2	2	2	14	KL33	OCL1
GCA_043044125.1	1510	1	12	56	1	1	140	26	719	3	2	2	2	3	2	4	KL44	OCL5
GCA_043044755.1	651	1	3	3	2	2	174	3	2	2	2	2	2	2	2	2	KL62	OCL1
GCA_043045365.1	281	1	17	3	2	2	99	3	2	2	2	2	2	2	2	2	KL22	OCL1
GCA_043046095.1	642	22	15	13	12	4	169	2	23	1	3	10	1	4	4	4	KL8	OCL2
GCA_043046865.1	218	1	3	3	2	2	102	3	2	2	2	2	2	2	2	2	KL7	OCL1
GCA_043047475.1	473	1	3	3	2	2	99	3	2	2	2	2	2	2	2	2	KL22	OCL1
GCA_043048185.1	867	1	12	59	28	4	172	45	239	1	4	2	2	7	1	4	KL89	OCL5
GCA_043048875.1	436	1	3	3	2	2	103	3	2	2	2	2	2	2	2	2	KL47	OCL1
GCA_043049525.1	1509	1	3	3	2	2	293	3	2	2	2	2	2	2	2	2	KL2	OCL1
GCA_043050195.1	451	1	3	3	2	2	142	3	2	2	2	2	2	2	2	2	KL122	OCL1
GCA_043050845.1	1199	1	34	56	1	1	144	26	990	3	2	2	2	3	2	2	KL42	OCL5
GCA_043051495.1	469	1	12	3	2	2	103	3	2	2	2	2	2	2	2	2	KL47	OCL1
GCA_043052145.1	1508	31	45	8	6	30	157	6	108	35	1	11	7	9	25	2	KL52	OCL1
GCA_043052795.1	806	21	15	3	2	35	202	4	215	27	2	7	2	2	1	2	KL10	OCL5
GCA_043053445.1	457	1	15	3	2	2	153	3	2	2	2	2	2	2	2	2	KL49	OCL1
GCA_043054075.1	452	1	12	3	2	2	110	3	2	2	2	2	2	2	2	2	KL23	OCL1
GCA_043054745.1	191	1	3	3	2	2	94	3	2	2	2	2	2	2	2	2	KL72	OCL1
GCA_043055495.1	368	1	3	3	2	2	140	3	2	2	2	2	2	2	2	2	KL34	OCL1
GCA_043056065.1	540	1	3	3	2	2	160	3	2	2	2	2	2	2	2	2	KL160	OCL1
GCA_043056915.1	373	1	12	12	11	4	103	3	40	1	2	2	2	5	1	14	KL47	OCL6
GCA_043451925.1	520	1	72	12	11	4	54	3	40	1	2	2	2	5	1	14	KL83	OCL8
GCA_043571745.1	195	1	3	3	2	2	96	3	2	2	2	2	2	2	2	2	KL3	OCL1
GCA_043572315.1	-	1	114	62	54	4	165	72	-	1	2	2	1	11	2	4	KL86	OCL6
GCA_043572945.1	-	1	114	62	54	4	165	72	-	1	2	2	1	11	2	4	KL86	OCL6
GCA_043950125.1	208	1	3	3	2	2	97	3	2	2	2	2	2	2	2	2	KL2	OCL1
GCA_900088705.1	136	1	3	3	2	2	16	3	1550	2	226	2	2	2	2	2	KL58	OCL1
GCA_900478145.1	207	10	53	74	11	4	100	5	1	1	1	1	1	5	1	1	KL4	OCL3
