# Supplementary material for: Genomic landscape of nosocomial Acinetobacter baumannii: A comprehensive analysis of the resistome, virulome, and mobilome
Source: Sci Rep. 2025 May 25;15:18203. doi: 10.1038/s41598-025-03246-7 (PMC12104467; doi:10.1038/s41598-025-03246-7)
Supplement: Supplementary file 6 — Supplementary Material 6 [file 41598_2025_3246_MOESM6_ESM.xlsx]

## Sheet: Supplementary Table S5a
Supplementary Table S5a: IS Elements Frequency Statistics
Genomes	Seq ID	Family	Number of IS	IS length (bp)	Genome length (bp)	Genome covered by IS (%)
GCA_000186665.4	CP003967.2	IS21	1	1475	3704284	0.04
GCA_000186665.4	CP003967.2	IS5	18	18625	3704284	0.5
GCA_000695855.3	CP007535.2	IS21	1	1475	3851648	0.04
GCA_000695855.3	CP007535.2	IS256	1	1635	3851648	0.04
GCA_000695855.3	CP007535.2	IS3	1	1276	3851648	0.03
GCA_000695855.3	CP007535.2	IS4	1	1359	3851648	0.04
GCA_000695855.3	CP007535.2	IS5	1	2177	3851648	0.06
GCA_000695855.3	CP007535.2	IS6	1	1543	3851648	0.04
GCA_000695855.3	CP007535.2	IS66	1	2421	3851648	0.06
GCA_000695855.3	CP007535.2	IS91	1	4625	3851648	0.12
GCA_000695855.3	CP008851.1	IS4	1	1180	74749	1.58
GCA_000746605.1	CP009256.1	IS21	2	5685	3803317	0.15
GCA_000746605.1	CP009256.1	IS256	1	1416	3803317	0.04
GCA_000746605.1	CP009256.1	IS3	3	4243	3803317	0.11
GCA_000746605.1	CP009256.1	IS4	9	10626	3803317	0.28
GCA_000746605.1	CP009256.1	IS5	1	1039	3803317	0.03
GCA_000746605.1	CP009256.1	IS6	1	823	3803317	0.02
GCA_000746605.1	CP009256.1	IS91	1	980	3803317	0.03
GCA_000746605.1	CP009256.1	ISL3	1	249	3803317	0.01
GCA_000746645.1	CP009257.1	IS21	2	5159	4335793	0.12
GCA_000746645.1	CP009257.1	IS3	1	1702	4335793	0.04
GCA_000746645.1	CP009257.1	IS4	24	28336	4335793	0.65
GCA_000746645.1	CP009257.1	IS5	88	76923	4335793	1.77
GCA_000746645.1	CP009257.1	IS91	6	6830	4335793	0.16
GCA_000746645.1	CP009257.1	ISL3	2	5016	4335793	0.12
GCA_000786735.1	CP007712.1	IS21	1	1540	3954354	0.04
GCA_000786735.1	CP007712.1	IS256	14	18088	3954354	0.46
GCA_000786735.1	CP007712.1	IS3	2	1559	3954354	0.04
GCA_000786735.1	CP007712.1	IS30	14	15218	3954354	0.38
GCA_000786735.1	CP007712.1	IS4	19	21202	3954354	0.54
GCA_000786735.1	CP007712.1	IS5	24	24028	3954354	0.61
GCA_000786735.1	CP007712.1	IS6	1	819	3954354	0.02
GCA_000786735.1	CP007712.1	IS66	12	29704	3954354	0.75
GCA_000786735.1	CP007712.1	IS91	1	1242	3954354	0.03
GCA_000794125.2	CP114381.1	IS21	2	4709	3990368	0.12
GCA_000794125.2	CP114381.1	IS256	1	1354	3990368	0.03
GCA_000794125.2	CP114381.1	IS4	4	4720	3990368	0.12
GCA_000794125.2	CP114381.1	IS5	3	3115	3990368	0.08
GCA_000794125.2	CP114381.1	ISL3	2	6745	3990368	0.17
GCA_000794125.2	CP114381.1	new	3	2460	3990368	0.06
GCA_000814345.1	CP010397.1	IS110	1	1433	3902527	0.04
GCA_000814345.1	CP010397.1	IS21	1	1475	3902527	0.04
GCA_000814345.1	CP010397.1	IS3	1	297	3902527	0.01
GCA_000814345.1	CP010397.1	IS30	31	33703	3902527	0.86
GCA_000814345.1	CP010398.1	IS3	2	1396	114848	1.22
GCA_000814345.1	CP010398.1	IS5	2	2088	114848	1.82
GCA_000814345.1	CP010398.1	IS6	1	822	114848	0.72
GCA_000814345.1	CP010399.1	IS3	1	1213	47274	2.57
GCA_000814345.1	CP010399.1	IS30	2	2174	47274	4.6
GCA_000828935.1	AP014649.1	IS21	1	1475	4000970	0.04
GCA_000828935.1	AP014649.1	IS3	5	8888	4000970	0.22
GCA_000828935.1	AP014649.1	IS30	2	2174	4000970	0.05
GCA_000828935.1	AP014649.1	IS4	6	7080	4000970	0.18
GCA_000828935.1	AP014649.1	IS5	3	3117	4000970	0.08
GCA_000828935.1	AP014650.1	IS21	1	987	189354	0.52
GCA_000828935.1	AP014650.1	IS4	2	3728	189354	1.97
GCA_000828935.1	AP014650.1	IS5	2	851	189354	0.45
GCA_000828935.1	AP014650.1	IS6	2	1640	189354	0.87
GCA_000828935.1	AP014650.1	IS91	3	9660	189354	5.1
GCA_000830055.1	CP010781.1	IS21	1	1475	3909008	0.04
GCA_000830055.1	CP010781.1	ISL3	4	15365	3909008	0.39
GCA_000830055.1	CP010781.1	new	2	5522	3909008	0.14
GCA_000963815.1	CP008706.1	IS21	1	1540	3972672	0.04
GCA_000963815.1	CP008706.1	IS256	2	2584	3972672	0.07
GCA_000963815.1	CP008706.1	IS4	3	3540	3972672	0.09
GCA_000963815.1	CP008706.1	IS5	2	2084	3972672	0.05
GCA_000963815.1	CP008706.1	ISL3	1	3295	3972672	0.08
GCA_000963815.1	CP008707.1	IS30	2	2174	83610	2.6
GCA_000963815.1	CP008707.1	new	1	419	83610	0.5
GCA_001026965.1	CP010779.1	IS21	1	1475	4087343	0.04
GCA_001026965.1	CP010779.1	IS256	1	1292	4087343	0.03
GCA_001026965.1	CP010779.1	IS3	1	1276	4087343	0.03
GCA_001026965.1	CP010779.1	IS4	16	18884	4087343	0.46
GCA_001026965.1	CP010779.1	IS5	1	1539	4087343	0.04
GCA_001026965.1	CP010779.1	IS6	8	6560	4087343	0.16
GCA_001026965.1	CP010779.1	IS66	1	2877	4087343	0.07
GCA_001026965.1	CP010779.1	IS91	2	5057	4087343	0.12
GCA_001026965.1	CP010779.1	new	6	21156	4087343	0.52
GCA_001026965.1	CP010780.1	IS3	1	1273	112157	1.14
GCA_001026965.1	CP010780.1	IS4	1	2035	112157	1.81
GCA_001026965.1	CP010780.1	IS5	2	2088	112157	1.86
GCA_001077555.2	CP021342.1	IS110	2	3936	3947826	0.1
GCA_001077555.2	CP021342.1	IS21	3	3717	3947826	0.09
GCA_001077555.2	CP021342.1	IS256	6	7240	3947826	0.18
GCA_001077555.2	CP021342.1	IS3	8	9973	3947826	0.25
GCA_001077555.2	CP021342.1	IS4	1	1312	3947826	0.03
GCA_001077555.2	CP021342.1	IS5	22	21637	3947826	0.55
GCA_001077555.2	CP021342.1	IS630	6	5296	3947826	0.13
GCA_001077555.2	CP021342.1	IS982	1	1016	3947826	0.03
GCA_001077655.1	CP012006.1	IS21	1	1540	3935688	0.04
GCA_001077655.1	CP012006.1	IS256	10	12920	3935688	0.33
GCA_001077655.1	CP012006.1	IS3	7	7720	3935688	0.2
GCA_001077655.1	CP012006.1	IS30	12	13044	3935688	0.33
GCA_001077655.1	CP012006.1	IS4	5	5900	3935688	0.15
GCA_001077655.1	CP012006.1	IS5	5	5040	3935688	0.13
GCA_001077655.1	CP012006.1	IS6	1	819	3935688	0.02
GCA_001077655.1	CP012006.1	IS91	1	1242	3935688	0.03
GCA_001077655.1	CP012007.1	IS4	2	3569	169023	2.11
GCA_001077655.1	CP012007.1	IS5	2	2060	169023	1.22
GCA_001077655.1	CP012007.1	IS6	4	3280	169023	1.94
GCA_001077655.1	CP012007.1	IS91	5	11102	169023	6.57
GCA_001077655.1	CP012008.1	IS30	2	2174	87569	2.48
GCA_001077655.1	CP012008.1	IS4	2	3740	87569	4.27
GCA_001077675.1	CP012004.1	IS21	1	1976	3857743	0.05
GCA_001077675.1	CP012004.1	IS3	1	1331	3857743	0.03
GCA_001077675.1	CP012004.1	IS5	3	2347	3857743	0.06
GCA_001077675.1	CP012004.1	IS701	1	1831	3857743	0.05
GCA_001077675.1	CP012005.1	IS3	1	1309	148955	0.88
GCA_001077675.1	CP012005.1	IS4	1	1200	148955	0.81
GCA_001077675.1	CP012005.1	IS701	1	1831	148955	1.23
GCA_001077675.1	CP012005.1	IS91	1	2299	148955	1.54
GCA_001077675.1	CP012005.1	new	3	9877	148955	6.63
GCA_001077965.2	CP021347.1	IS110	1	1427	3824908	0.04
GCA_001077965.2	CP021347.1	IS21	2	4787	3824908	0.13
GCA_001077965.2	CP021347.1	IS256	7	8171	3824908	0.21
GCA_001077965.2	CP021347.1	IS3	13	15205	3824908	0.4
GCA_001077965.2	CP021347.1	IS30	13	14131	3824908	0.37
GCA_001077965.2	CP021347.1	IS481	1	1021	3824908	0.03
GCA_001077965.2	CP021347.1	IS5	77	79307	3824908	2.07
GCA_001077965.2	CP021347.1	IS982	6	5898	3824908	0.15
GCA_001077965.2	CP021347.1	ISNCY	1	1482	3824908	0.04
GCA_001077965.2	CP021348.1	IS3	1	1280	25150	5.09
GCA_001399655.1	CP012952.1	IS21	2	5333	4063596	0.13
GCA_001399655.1	CP012952.1	IS3	4	4743	4063596	0.12
GCA_001399655.1	CP012952.1	IS4	18	21244	4063596	0.52
GCA_001399655.1	CP012952.1	IS481	1	3489	4063596	0.09
GCA_001399655.1	CP012952.1	IS5	3	1573	4063596	0.04
GCA_001399655.1	CP012956.1	IS21	1	1669	47457	3.52
GCA_001399655.1	CP012956.1	IS4	3	3540	47457	7.46
GCA_001399655.1	CP012956.1	IS5	1	138	47457	0.29
GCA_001399655.1	CP012956.1	IS6	5	5808	47457	12.24
GCA_001399655.1	CP012956.1	IS701	1	1098	47457	2.31
GCA_001399655.1	CP012956.1	ISNCY	1	1484	47457	3.13
GCA_001514375.1	CP013924.1	IS21	1	1976	4086879	0.05
GCA_001514375.1	CP013924.1	IS256	1	1292	4086879	0.03
GCA_001514375.1	CP013924.1	IS3	1	1276	4086879	0.03
GCA_001514375.1	CP013924.1	IS4	18	21158	4086879	0.52
GCA_001514375.1	CP013924.1	IS5	13	13073	4086879	0.32
GCA_001514375.1	CP013924.1	IS6	9	7380	4086879	0.18
GCA_001514375.1	CP013924.1	IS66	1	2877	4086879	0.07
GCA_001514375.1	CP013924.1	IS91	1	2560	4086879	0.06
GCA_001543995.1	CP014215.1	IS21	2	5664	4075545	0.14
GCA_001543995.1	CP014215.1	IS256	1	1591	4075545	0.04
GCA_001543995.1	CP014215.1	IS3	1	1276	4075545	0.03
GCA_001543995.1	CP014215.1	IS4	22	25964	4075545	0.64
GCA_001543995.1	CP014215.1	IS481	1	2570	4075545	0.06
GCA_001543995.1	CP014215.1	IS5	10	9506	4075545	0.23
GCA_001543995.1	CP014215.1	new	5	4100	4075545	0.1
GCA_001543995.1	CP014216.1	IS5	1	1037	74241	1.4
GCA_001573065.1	CP014538.1	IS21	1	2152	3846621	0.06
GCA_001573065.1	CP014538.1	IS256	2	2584	3846621	0.07
GCA_001573065.1	CP014538.1	IS3	1	1276	3846621	0.03
GCA_001573065.1	CP014538.1	IS4	21	24786	3846621	0.64
GCA_001573065.1	CP014538.1	IS5	7	7083	3846621	0.18
GCA_001573065.1	CP014538.1	IS91	2	6144	3846621	0.16
GCA_001573065.1	CP014538.1	new	10	20613	3846621	0.54
GCA_001573085.1	CP014539.1	IS21	1	1475	3977071	0.04
GCA_001573085.1	CP014539.1	IS256	1	1591	3977071	0.04
GCA_001573085.1	CP014539.1	IS4	26	30708	3977071	0.77
GCA_001573085.1	CP014539.1	IS5	1	1539	3977071	0.04
GCA_001573085.1	CP014539.1	IS6	7	5740	3977071	0.14
GCA_001573085.1	CP014539.1	IS66	1	2877	3977071	0.07
GCA_001573085.1	CP014539.1	IS91	3	10127	3977071	0.25
GCA_001573085.1	CP014539.1	new	7	17864	3977071	0.45
GCA_001573105.1	CP014540.1	IS21	2	5067	3879636	0.13
GCA_001573105.1	CP014540.1	IS3	18	23562	3879636	0.61
GCA_001573105.1	CP014540.1	IS4	16	18888	3879636	0.49
GCA_001573105.1	CP014540.1	IS5	5	5631	3879636	0.15
GCA_001573105.1	CP014540.1	IS6	9	7380	3879636	0.19
GCA_001573105.1	CP014540.1	IS66	1	2877	3879636	0.07
GCA_001573105.1	CP014540.1	IS91	2	7185	3879636	0.19
GCA_001573125.1	CP014541.1	IS21	1	1475	3908399	0.04
GCA_001573125.1	CP014541.1	IS256	4	5255	3908399	0.13
GCA_001573125.1	CP014541.1	IS3	1	1276	3908399	0.03
GCA_001573125.1	CP014541.1	IS4	12	14160	3908399	0.36
GCA_001573125.1	CP014541.1	IS5	1	1539	3908399	0.04
GCA_001573125.1	CP014541.1	IS6	8	6560	3908399	0.17
GCA_001573125.1	CP014541.1	IS66	1	2877	3908399	0.07
GCA_001573125.1	CP014541.1	IS91	1	2560	3908399	0.07
GCA_001578145.1	CP014528.1	IS21	1	1475	4172609	0.04
GCA_001578145.1	CP014528.1	IS3	4	3790	4172609	0.09
GCA_001578145.1	CP014528.1	IS30	11	11959	4172609	0.29
GCA_001578145.1	CP014528.1	IS4	19	22398	4172609	0.54
GCA_001578145.1	CP014528.1	IS481	1	2773	4172609	0.07
GCA_001578145.1	CP014528.1	IS5	1	1064	4172609	0.03
GCA_001578145.1	CP014528.1	IS91	1	4625	4172609	0.11
GCA_001593425.2	CP018664.1	IS21	1	1475	4004792	0.04
GCA_001593425.2	CP018664.1	IS3	3	3723	4004792	0.09
GCA_001593425.2	CP018664.1	IS4	1	1200	4004792	0.03
GCA_001593425.2	CP018664.1	IS5	2	1918	4004792	0.05
GCA_001593425.2	CP018664.1	IS701	3	6699	4004792	0.17
GCA_001593425.2	CP018664.1	IS91	1	2299	4004792	0.06
GCA_001593425.2	CP018664.1	new	2	5193	4004792	0.13
GCA_001636235.1	CP015364.1	IS21	2	5333	3998012	0.13
GCA_001636235.1	CP015364.1	IS3	3	3791	3998012	0.09
GCA_001636235.1	CP015364.1	IS30	13	14139	3998012	0.35
GCA_001636235.1	CP015364.1	IS4	2	2360	3998012	0.06
GCA_001636235.1	CP015364.1	IS5	15	14608	3998012	0.37
GCA_001636235.1	CP015364.1	IS91	1	2765	3998012	0.07
GCA_001636235.1	CP015364.1	IS982	15	14639	3998012	0.37
GCA_001636235.1	CP015365.1	IS1	1	802	13478	5.95
GCA_001636235.1	CP015365.1	IS30	2	2174	13478	16.13
GCA_001636235.1	CP015366.1	IS30	2	2178	80546	2.7
GCA_001636235.1	CP015366.1	ISL3	1	2005	80546	2.49
GCA_001668465.2	CP035049.1	IS21	1	1680	3873900	0.04
GCA_001668465.2	CP035049.1	IS30	5	5435	3873900	0.14
GCA_001668465.2	CP035049.1	IS4	22	25972	3873900	0.67
GCA_001668465.2	CP035049.1	IS5	11	11429	3873900	0.3
GCA_001668465.2	CP035049.1	new	7	18158	3873900	0.47
GCA_001669145.2	CP035045.1	IS21	1	1680	3915869	0.04
GCA_001669145.2	CP035045.1	IS30	8	8700	3915869	0.22
GCA_001669145.2	CP035045.1	IS4	23	27007	3915869	0.69
GCA_001669145.2	CP035045.1	IS5	11	11426	3915869	0.29
GCA_001669145.2	CP035045.1	IS66	8	20739	3915869	0.53
GCA_001669145.2	CP035045.1	IS91	1	4625	3915869	0.12
GCA_001669145.2	CP035045.1	new	3	2460	3915869	0.06
GCA_001669145.2	CP035047.1	IS30	2	2174	74091	2.93
GCA_001669145.2	CP035047.1	IS4	2	2360	74091	3.19
GCA_001674475.2	CP035051.1	IS21	1	1680	3929411	0.04
GCA_001674475.2	CP035051.1	IS30	8	8698	3929411	0.22
GCA_001674475.2	CP035051.1	IS4	23	27030	3929411	0.69
GCA_001674475.2	CP035051.1	IS5	11	11431	3929411	0.29
GCA_001674475.2	CP035051.1	IS91	1	2497	3929411	0.06
GCA_001674475.2	CP035051.1	new	11	23214	3929411	0.59
GCA_001674475.2	CP035052.1	IS30	2	2174	74091	2.93
GCA_001674475.2	CP035052.1	IS4	2	2360	74091	3.19
GCA_001674505.2	CP035043.1	IS21	1	1680	3930797	0.04
GCA_001674505.2	CP035043.1	IS30	5	5434	3930797	0.14
GCA_001674505.2	CP035043.1	IS4	26	30578	3930797	0.78
GCA_001674505.2	CP035043.1	IS5	15	15590	3930797	0.4
GCA_001674505.2	CP035043.1	IS66	7	18153	3930797	0.46
GCA_001674505.2	CP035043.1	IS91	1	2497	3930797	0.06
GCA_001674505.2	CP035043.1	new	3	2460	3930797	0.06
GCA_001674505.2	CP035044.1	IS30	2	2174	12952	16.79
GCA_001721705.1	CP012587.1	IS21	1	1475	3719282	0.04
GCA_001806345.1	CP017642.1	IS21	2	2610	3963217	0.07
GCA_001806345.1	CP017642.1	IS256	1	1292	3963217	0.03
GCA_001806345.1	CP017642.1	IS3	1	1276	3963217	0.03
GCA_001806345.1	CP017642.1	IS4	24	28509	3963217	0.72
GCA_001806345.1	CP017642.1	IS5	26	27751	3963217	0.7
GCA_001806345.1	CP017642.1	IS6	4	3280	3963217	0.08
GCA_001806345.1	CP017642.1	IS91	1	4625	3963217	0.12
GCA_001806345.1	CP017642.1	new	1	515	3963217	0.01
GCA_001806365.1	CP017644.1	IS21	1	1475	4004978	0.04
GCA_001806365.1	CP017644.1	IS256	1	1591	4004978	0.04
GCA_001806365.1	CP017644.1	IS3	1	1276	4004978	0.03
GCA_001806365.1	CP017644.1	IS4	17	20239	4004978	0.51
GCA_001806365.1	CP017644.1	IS481	1	2570	4004978	0.06
GCA_001806365.1	CP017644.1	IS5	1	4337	4004978	0.11
GCA_001806365.1	CP017644.1	new	3	2462	4004978	0.06
GCA_001806385.1	CP017646.1	IS21	1	1475	3983069	0.04
GCA_001806385.1	CP017646.1	IS256	1	1292	3983069	0.03
GCA_001806385.1	CP017646.1	IS3	1	1276	3983069	0.03
GCA_001806385.1	CP017646.1	IS4	25	29692	3983069	0.75
GCA_001806385.1	CP017646.1	IS5	25	26733	3983069	0.67
GCA_001806385.1	CP017646.1	IS91	1	4625	3983069	0.12
GCA_001806385.1	CP017646.1	new	8	19495	3983069	0.49
GCA_001806385.1	CP017647.1	IS5	3	3069	73891	4.15
GCA_001806405.1	CP017648.1	IS21	1	1976	4006639	0.05
GCA_001806405.1	CP017648.1	IS256	1	1292	4006639	0.03
GCA_001806405.1	CP017648.1	IS3	1	1276	4006639	0.03
GCA_001806405.1	CP017648.1	IS4	16	18649	4006639	0.47
GCA_001806405.1	CP017648.1	IS481	1	2570	4006639	0.06
GCA_001806405.1	CP017648.1	IS5	29	30231	4006639	0.75
GCA_001806405.1	CP017648.1	IS6	5	4100	4006639	0.1
GCA_001806405.1	CP017648.1	IS91	1	2560	4006639	0.06
GCA_001806405.1	CP017649.1	IS21	1	3139	121485	2.58
GCA_001806405.1	CP017649.1	IS5	4	4092	121485	3.37
GCA_001806445.1	CP017652.1	IS21	1	1475	3967831	0.04
GCA_001806445.1	CP017652.1	IS256	1	1591	3967831	0.04
GCA_001806445.1	CP017652.1	IS4	15	17702	3967831	0.45
GCA_001806445.1	CP017652.1	IS481	1	2570	3967831	0.06
GCA_001806445.1	CP017652.1	IS5	2	5662	3967831	0.14
GCA_001806445.1	CP017652.1	IS6	3	2460	3967831	0.06
GCA_001806465.1	CP017654.1	IS21	1	1475	3982361	0.04
GCA_001806465.1	CP017654.1	IS256	1	1591	3982361	0.04
GCA_001806465.1	CP017654.1	IS4	18	21419	3982361	0.54
GCA_001806465.1	CP017654.1	IS481	1	2570	3982361	0.06
GCA_001806465.1	CP017654.1	IS5	5	8783	3982361	0.22
GCA_001806465.1	CP017654.1	new	4	3280	3982361	0.08
GCA_001806485.1	CP017656.1	IS21	1	1475	3973763	0.04
GCA_001806485.1	CP017656.1	IS256	1	1591	3973763	0.04
GCA_001806485.1	CP017656.1	IS3	1	1276	3973763	0.03
GCA_001806485.1	CP017656.1	IS4	16	17844	3973763	0.45
GCA_001806485.1	CP017656.1	IS481	1	2570	3973763	0.06
GCA_001806485.1	CP017656.1	IS5	10	13875	3973763	0.35
GCA_001806485.1	CP017656.1	new	3	2448	3973763	0.06
GCA_001806485.1	CP017657.1	IS21	1	3340	101406	3.29
GCA_001806485.1	CP017657.1	IS5	3	3069	101406	3.03
GCA_001887305.1	CP018143.1	IS21	1	1680	4021072	0.04
GCA_001887305.1	CP018143.1	IS256	1	1292	4021072	0.03
GCA_001887305.1	CP018143.1	IS3	1	1276	4021072	0.03
GCA_001887305.1	CP018143.1	IS4	15	17714	4021072	0.44
GCA_001887305.1	CP018143.1	IS5	2	1788	4021072	0.04
GCA_001887305.1	CP018143.1	IS91	2	5057	4021072	0.13
GCA_001887305.1	CP018143.1	new	6	4920	4021072	0.12
GCA_001887305.1	CP018144.1	IS4	2	4616	77513	5.96
GCA_001895125.2	AP023077.1	IS1	1	753	3992063	0.02
GCA_001895125.2	AP023077.1	IS21	1	1475	3992063	0.04
GCA_001895125.2	AP023077.1	IS3	1	1426	3992063	0.04
GCA_001895125.2	AP023077.1	IS30	3	3246	3992063	0.08
GCA_001895125.2	AP023077.1	IS4	4	4326	3992063	0.11
GCA_001895125.2	AP023077.1	IS5	17	17673	3992063	0.44
GCA_001895125.2	AP023077.1	IS6	4	3280	3992063	0.08
GCA_001895125.2	AP023077.1	IS91	1	2444	3992063	0.06
GCA_001895125.2	AP023077.1	new	3	20946	3992063	0.52
GCA_001895125.2	AP023078.1	IS3	1	1662	73028	2.28
GCA_001895125.2	AP023078.1	ISL3	1	1983	73028	2.72
GCA_001895125.2	AP023079.1	IS3	1	1213	41087	2.95
GCA_001895125.2	AP023079.1	IS30	1	1087	41087	2.65
GCA_001895125.2	AP023080.1	IS1	1	802	13096	6.12
GCA_001895125.2	AP023080.1	IS6	1	2243	13096	17.13
GCA_001895985.1	CP018256.1	IS21	1	1475	3982140	0.04
GCA_001895985.1	CP018256.1	IS256	1	1292	3982140	0.03
GCA_001895985.1	CP018256.1	IS3	1	1276	3982140	0.03
GCA_001895985.1	CP018256.1	IS4	25	29389	3982140	0.74
GCA_001895985.1	CP018256.1	IS5	1	1540	3982140	0.04
GCA_001895985.1	CP018256.1	IS6	5	4100	3982140	0.1
GCA_001895985.1	CP018256.1	IS66	1	2877	3982140	0.07
GCA_001895985.1	CP018256.1	IS91	2	5058	3982140	0.13
GCA_001895985.1	CP018256.1	new	6	21157	3982140	0.53
GCA_001895985.1	CP018257.1	IS3	1	1273	110964	1.15
GCA_001895985.1	CP018257.1	IS5	1	1049	110964	0.95
GCA_001896005.1	CP018254.1	IS21	5	10944	4250048	0.26
GCA_001896005.1	CP018254.1	IS3	1	1702	4250048	0.04
GCA_001896005.1	CP018254.1	IS30	2	2174	4250048	0.05
GCA_001896005.1	CP018254.1	IS4	13	15344	4250048	0.36
GCA_001896005.1	CP018254.1	IS481	1	2567	4250048	0.06
GCA_001896005.1	CP018254.1	IS5	11	18063	4250048	0.43
GCA_001896005.1	CP018254.1	IS6	3	5661	4250048	0.13
GCA_001896005.1	CP018254.1	IS91	1	1242	4250048	0.03
GCA_001896005.1	CP018254.1	ISNCY	2	2964	4250048	0.07
GCA_001896005.1	CP018255.1	IS4	3	2259	17583	12.85
GCA_001896005.1	CP018255.1	ISNCY	3	4446	17583	25.29
GCA_001902375.1	CP018421.1	IS21	1	1680	4011552	0.04
GCA_001902375.1	CP018421.1	IS256	1	1292	4011552	0.03
GCA_001902375.1	CP018421.1	IS3	1	1276	4011552	0.03
GCA_001902375.1	CP018421.1	IS4	21	24779	4011552	0.62
GCA_001902375.1	CP018421.1	IS6	4	3280	4011552	0.08
GCA_001902375.1	CP018421.1	IS66	1	2877	4011552	0.07
GCA_001902375.1	CP018421.1	IS91	2	6834	4011552	0.17
GCA_001902375.1	CP018421.1	new	4	15258	4011552	0.38
GCA_001922205.1	CP016295.1	IS21	1	1475	3970947	0.04
GCA_001922205.1	CP016295.1	IS256	1	1292	3970947	0.03
GCA_001922205.1	CP016295.1	IS3	1	1276	3970947	0.03
GCA_001922205.1	CP016295.1	IS4	20	23600	3970947	0.59
GCA_001922205.1	CP016295.1	IS5	1	1540	3970947	0.04
GCA_001922205.1	CP016295.1	IS6	7	5740	3970947	0.14
GCA_001922205.1	CP016295.1	IS66	1	2877	3970947	0.07
GCA_001922205.1	CP016295.1	IS91	2	5058	3970947	0.13
GCA_001922205.1	CP016295.1	new	6	21157	3970947	0.53
GCA_001922205.1	CP016296.1	IS3	1	1273	110968	1.15
GCA_001922205.1	CP016296.1	IS5	2	2088	110968	1.88
GCA_001922205.1	CP016297.1	IS30	2	2174	74090	2.93
GCA_001922205.1	CP016297.1	IS4	2	2360	74090	3.19
GCA_001922225.1	CP016298.1	IS21	1	1475	3965390	0.04
GCA_001922225.1	CP016298.1	IS256	1	1292	3965390	0.03
GCA_001922225.1	CP016298.1	IS3	1	1276	3965390	0.03
GCA_001922225.1	CP016298.1	IS4	21	24792	3965390	0.63
GCA_001922225.1	CP016298.1	IS5	1	1540	3965390	0.04
GCA_001922225.1	CP016298.1	IS6	5	4100	3965390	0.1
GCA_001922225.1	CP016298.1	IS66	1	2877	3965390	0.07
GCA_001922225.1	CP016298.1	IS91	2	5058	3965390	0.13
GCA_001922225.1	CP016298.1	new	5	19948	3965390	0.5
GCA_001922225.1	CP016299.1	IS3	1	1273	110967	1.15
GCA_001922225.1	CP016299.1	IS5	2	2088	110967	1.88
GCA_001922245.1	CP016300.1	IS21	1	1475	3990003	0.04
GCA_001922245.1	CP016300.1	IS256	1	1292	3990003	0.03
GCA_001922245.1	CP016300.1	IS3	1	1276	3990003	0.03
GCA_001922245.1	CP016300.1	IS4	19	22428	3990003	0.56
GCA_001922245.1	CP016300.1	IS5	1	1540	3990003	0.04
GCA_001922245.1	CP016300.1	IS66	1	2877	3990003	0.07
GCA_001922245.1	CP016300.1	IS91	2	5058	3990003	0.13
GCA_001922245.1	CP016300.1	new	12	25688	3990003	0.64
GCA_001922245.1	CP016301.1	IS3	1	1273	110967	1.15
GCA_001922245.1	CP016301.1	IS5	2	2088	110967	1.88
GCA_001922245.1	CP016302.1	IS30	2	2174	73188	2.97
GCA_001922245.1	CP016302.1	IS4	2	2360	73188	3.22
GCA_001941765.1	CP019034.1	IS21	1	1475	4004719	0.04
GCA_001941765.1	CP019034.1	IS3	3	3723	4004719	0.09
GCA_001941765.1	CP019034.1	IS4	1	1200	4004719	0.03
GCA_001941765.1	CP019034.1	IS5	2	1918	4004719	0.05
GCA_001941765.1	CP019034.1	IS701	3	6699	4004719	0.17
GCA_001941765.1	CP019034.1	IS91	1	2299	4004719	0.06
GCA_001941765.1	CP019034.1	new	2	5193	4004719	0.13
GCA_002082625.2	CP020582.1	IS5	2	3902	90972	4.29
GCA_002082625.2	CP020584.1	IS21	1	1475	3974901	0.04
GCA_002082625.2	CP020584.1	IS256	1	1292	3974901	0.03
GCA_002082625.2	CP020584.1	IS4	13	15340	3974901	0.39
GCA_002082625.2	CP020584.1	IS481	1	2570	3974901	0.06
GCA_002082625.2	CP020584.1	IS5	8	8780	3974901	0.22
GCA_002082625.2	CP020584.1	IS6	4	3280	3974901	0.08
GCA_002082625.2	CP020584.1	IS66	1	2877	3974901	0.07
GCA_002082625.2	CP020584.1	IS91	1	2560	3974901	0.06
GCA_002082645.1	CP020585.1	IS3	1	1273	111999	1.14
GCA_002082645.1	CP020585.1	IS5	3	3111	111999	2.78
GCA_002082645.1	CP020586.1	IS21	1	1475	3996455	0.04
GCA_002082645.1	CP020586.1	IS256	2	2584	3996455	0.06
GCA_002082645.1	CP020586.1	IS3	6	9868	3996455	0.25
GCA_002082645.1	CP020586.1	IS4	18	21449	3996455	0.54
GCA_002082645.1	CP020586.1	IS5	42	41346	3996455	1.03
GCA_002082645.1	CP020586.1	IS6	8	7399	3996455	0.19
GCA_002082645.1	CP020586.1	IS91	1	2444	3996455	0.06
GCA_002082685.1	CP020590.1	IS21	1	1475	3866657	0.04
GCA_002082685.1	CP020590.1	IS3	3	4323	3866657	0.11
GCA_002082685.1	CP020590.1	IS4	17	20062	3866657	0.52
GCA_002082685.1	CP020590.1	IS481	1	2567	3866657	0.07
GCA_002082685.1	CP020590.1	IS5	4	4660	3866657	0.12
GCA_002082685.1	CP020590.1	IS6	7	5740	3866657	0.15
GCA_002082685.1	CP020590.1	IS66	1	2877	3866657	0.07
GCA_002082685.1	CP020590.1	IS91	2	7185	3866657	0.19
GCA_002082685.1	CP020590.1	new	4	9945	3866657	0.26
GCA_002082705.1	CP020573.1	IS5	1	1037	74241	1.4
GCA_002082705.1	CP020574.1	IS21	1	1475	3966348	0.04
GCA_002082705.1	CP020574.1	IS256	1	1292	3966348	0.03
GCA_002082705.1	CP020574.1	IS3	1	1276	3966348	0.03
GCA_002082705.1	CP020574.1	IS4	19	22420	3966348	0.57
GCA_002082705.1	CP020574.1	IS5	8	7914	3966348	0.2
GCA_002082705.1	CP020574.1	IS66	1	2877	3966348	0.07
GCA_002082705.1	CP020574.1	IS91	1	2528	3966348	0.06
GCA_002082705.1	CP020574.1	new	8	6560	3966348	0.17
GCA_002082725.1	CP020592.1	IS21	1	1475	3913358	0.04
GCA_002082725.1	CP020592.1	IS256	1	1591	3913358	0.04
GCA_002082725.1	CP020592.1	IS3	1	1309	3913358	0.03
GCA_002082725.1	CP020592.1	IS4	23	27323	3913358	0.7
GCA_002082725.1	CP020592.1	IS5	10	13222	3913358	0.34
GCA_002082725.1	CP020592.1	IS91	1	4625	3913358	0.12
GCA_002082725.1	CP020592.1	new	3	15395	3913358	0.39
GCA_002082725.1	CP020593.1	IS5	1	1037	74241	1.4
GCA_002082745.1	CP020591.1	IS21	1	1475	3884414	0.04
GCA_002082745.1	CP020591.1	IS256	3	4349	3884414	0.11
GCA_002082745.1	CP020591.1	IS3	2	2618	3884414	0.07
GCA_002082745.1	CP020591.1	IS4	22	26143	3884414	0.67
GCA_002082745.1	CP020591.1	IS5	6	9130	3884414	0.24
GCA_002082745.1	CP020591.1	IS91	1	4625	3884414	0.12
GCA_002082745.1	CP020591.1	new	10	14863	3884414	0.38
GCA_002082785.1	CP020596.1	IS3	1	456	195838	0.23
GCA_002082785.1	CP020596.1	IS4	4	5913	195838	3.02
GCA_002082785.1	CP020596.1	IS5	4	5749	195838	2.94
GCA_002082785.1	CP020596.1	IS6	9	9143	195838	4.67
GCA_002082785.1	CP020596.1	IS701	1	1845	195838	0.94
GCA_002082785.1	CP020596.1	IS91	8	16999	195838	8.68
GCA_002082785.1	CP020596.1	new	1	2827	195838	1.44
GCA_002082785.1	CP020597.1	IS21	2	4578	4077713	0.11
GCA_002082785.1	CP020597.1	IS3	11	14117	4077713	0.35
GCA_002082785.1	CP020597.1	IS4	21	25387	4077713	0.62
GCA_002082805.1	CP020598.1	IS21	1	2152	3870945	0.06
GCA_002082805.1	CP020598.1	IS256	8	10336	3870945	0.27
GCA_002082805.1	CP020598.1	IS3	2	1559	3870945	0.04
GCA_002082805.1	CP020598.1	IS4	4	4718	3870945	0.12
GCA_002082805.1	CP020598.1	IS5	2	1114	3870945	0.03
GCA_002082805.1	CP020598.1	IS6	4	3276	3870945	0.08
GCA_002082805.1	CP020598.1	IS91	1	1711	3870945	0.04
GCA_002082825.1	CP020594.1	IS30	2	2174	98301	2.21
GCA_002082825.1	CP020594.1	IS4	2	3702	98301	3.77
GCA_002082825.1	CP020594.1	IS5	2	2094	98301	2.13
GCA_002082825.1	CP020595.1	IS21	1	1475	3930178	0.04
GCA_002082825.1	CP020595.1	IS256	1	1292	3930178	0.03
GCA_002082825.1	CP020595.1	IS30	1	1108	3930178	0.03
GCA_002082825.1	CP020595.1	IS4	12	14160	3930178	0.36
GCA_002082825.1	CP020595.1	IS481	1	2508	3930178	0.06
GCA_002082825.1	CP020595.1	IS5	29	30133	3930178	0.77
GCA_002082825.1	CP020595.1	ISL3	3	11992	3930178	0.31
GCA_002082845.1	CP020579.1	IS21	1	1475	3972565	0.04
GCA_002082845.1	CP020579.1	IS256	1	1292	3972565	0.03
GCA_002082845.1	CP020579.1	IS4	15	17700	3972565	0.45
GCA_002082845.1	CP020579.1	IS481	1	2570	3972565	0.06
GCA_002082845.1	CP020579.1	IS5	8	8720	3972565	0.22
GCA_002082845.1	CP020579.1	IS91	1	2560	3972565	0.06
GCA_002082845.1	CP020579.1	new	4	3280	3972565	0.08
GCA_002082865.1	CP020577.1	IS4	1	1180	73264	1.61
GCA_002082865.1	CP020578.1	IS21	1	1475	3982722	0.04
GCA_002082865.1	CP020578.1	IS256	1	1292	3982722	0.03
GCA_002082865.1	CP020578.1	IS4	17	20060	3982722	0.5
GCA_002082865.1	CP020578.1	IS481	1	2570	3982722	0.06
GCA_002082865.1	CP020578.1	IS5	3	3907	3982722	0.1
GCA_002082865.1	CP020578.1	IS6	4	3280	3982722	0.08
GCA_002082865.1	CP020578.1	IS66	1	2877	3982722	0.07
GCA_002082865.1	CP020578.1	IS91	1	2560	3982722	0.06
GCA_002082885.1	CP020580.1	IS5	2	3902	90973	4.29
GCA_002082885.1	CP020581.1	IS21	1	1475	3932204	0.04
GCA_002082885.1	CP020581.1	IS256	1	1292	3932204	0.03
GCA_002082885.1	CP020581.1	IS4	14	16520	3932204	0.42
GCA_002082885.1	CP020581.1	IS481	1	2570	3932204	0.07
GCA_002082885.1	CP020581.1	IS5	3	3907	3932204	0.1
GCA_002082885.1	CP020581.1	IS6	4	3280	3932204	0.08
GCA_002082885.1	CP020581.1	IS66	1	2877	3932204	0.07
GCA_002082885.1	CP020581.1	IS91	1	2560	3932204	0.07
GCA_002116925.1	CP015121.1	IS110	1	2262	3980886	0.06
GCA_002116925.1	CP015121.1	IS21	2	4407	3980886	0.11
GCA_002116925.1	CP015121.1	IS701	2	2204	3980886	0.06
GCA_002116925.1	CP015121.1	IS91	1	2634	3980886	0.07
GCA_002116925.1	CP015121.1	ISL3	2	5368	3980886	0.13
GCA_002210065.1	CP021782.1	IS21	1	1475	4039997	0.04
GCA_002210065.1	CP021782.1	IS256	1	1292	4039997	0.03
GCA_002210065.1	CP021782.1	IS4	5	5900	4039997	0.15
GCA_002210065.1	CP021782.1	IS5	3	3117	4039997	0.08
GCA_002210065.1	CP021782.1	IS6	3	2460	4039997	0.06
GCA_002210065.1	CP021782.1	ISL3	3	11992	4039997	0.3
GCA_002210065.1	CP021782.1	new	2	5522	4039997	0.14
GCA_002210065.1	CP021787.1	IS4	2	3702	86334	4.29
GCA_002504145.1	CP018332.1	IS110	1	2039	3686342	0.06
GCA_002504145.1	CP018332.1	IS21	1	1680	3686342	0.05
GCA_002504145.1	CP018332.1	IS256	9	11373	3686342	0.31
GCA_002504145.1	CP018332.1	IS3	8	11770	3686342	0.32
GCA_002504145.1	CP018332.1	IS30	3	1960	3686342	0.05
GCA_002504145.1	CP018332.1	IS5	19	21481	3686342	0.58
GCA_002504145.1	CP018333.1	IS5	2	2077	112773	1.84
GCA_002741415.1	CP024418.1	IS21	1	1475	3999012	0.04
GCA_002741415.1	CP024418.1	IS3	3	5667	3999012	0.14
GCA_002741415.1	CP024418.1	IS30	11	11957	3999012	0.3
GCA_002741415.1	CP024418.1	IS4	8	11334	3999012	0.28
GCA_002741415.1	CP024418.1	IS5	13	13509	3999012	0.34
GCA_002741415.1	CP024418.1	ISL3	3	11992	3999012	0.3
GCA_002741415.1	CP024418.1	new	5	4100	3999012	0.1
GCA_002741415.1	CP024419.1	IS1	1	802	33036	2.43
GCA_002741415.1	CP024419.1	IS3	1	1339	33036	4.05
GCA_002741415.1	CP024419.1	new	3	2460	33036	7.45
GCA_002761575.1	CP024124.1	IS21	2	4746	3991735	0.12
GCA_002761575.1	CP024124.1	IS256	1	1591	3991735	0.04
GCA_002761575.1	CP024124.1	IS3	3	3828	3991735	0.1
GCA_002761575.1	CP024124.1	IS4	23	27152	3991735	0.68
GCA_002761575.1	CP024124.1	IS91	1	4625	3991735	0.12
GCA_002761575.1	CP024124.1	new	13	18454	3991735	0.46
GCA_002761575.1	CP024125.1	IS3	1	1273	110967	1.15
GCA_002761575.1	CP024125.1	IS5	2	2088	110967	1.88
GCA_002762095.1	CP024611.1	IS21	1	1680	3966912	0.04
GCA_002762095.1	CP024611.1	IS256	1	1292	3966912	0.03
GCA_002762095.1	CP024611.1	IS3	1	1276	3966912	0.03
GCA_002762095.1	CP024611.1	IS4	15	17712	3966912	0.45
GCA_002762095.1	CP024611.1	IS5	2	2080	3966912	0.05
GCA_002762095.1	CP024611.1	new	6	4920	3966912	0.12
GCA_002762115.1	CP024613.1	IS21	1	1680	4000452	0.04
GCA_002762115.1	CP024613.1	IS256	1	1292	4000452	0.03
GCA_002762115.1	CP024613.1	IS3	1	1276	4000452	0.03
GCA_002762115.1	CP024613.1	IS4	15	17712	4000452	0.44
GCA_002762115.1	CP024613.1	IS5	2	2080	4000452	0.05
GCA_002762115.1	CP024613.1	new	5	4100	4000452	0.1
GCA_002762155.1	CP024612.1	IS21	1	1680	3913931	0.04
GCA_002762155.1	CP024612.1	IS256	1	1292	3913931	0.03
GCA_002762155.1	CP024612.1	IS3	1	1276	3913931	0.03
GCA_002762155.1	CP024612.1	IS4	12	14176	3913931	0.36
GCA_002762155.1	CP024612.1	IS5	1	1539	3913931	0.04
GCA_002762155.1	CP024612.1	IS66	1	2877	3913931	0.07
GCA_002762155.1	CP024612.1	IS91	3	7999	3913931	0.2
GCA_002762155.1	CP024612.1	new	9	7380	3913931	0.19
GCA_002843665.1	CP025266.1	IS21	1	1475	3983848	0.04
GCA_002843665.1	CP025266.1	IS256	1	1591	3983848	0.04
GCA_002843665.1	CP025266.1	IS3	1	1276	3983848	0.03
GCA_002843665.1	CP025266.1	IS4	18	21425	3983848	0.54
GCA_002843665.1	CP025266.1	IS5	11	13825	3983848	0.35
GCA_002843665.1	CP025266.1	IS6	10	8200	3983848	0.21
GCA_002843665.1	CP025267.1	IS5	1	1037	74241	1.4
GCA_002950495.2	CP026749.2	IS1	1	802	42455	1.89
GCA_002950495.2	CP026749.2	IS3	1	1309	42455	3.08
GCA_002950495.2	CP026749.2	IS6	2	1638	42455	3.86
GCA_002950495.2	CP026749.2	IS66	4	6471	42455	15.24
GCA_002950495.2	CP026750.2	IS21	1	1680	3893621	0.04
GCA_002950495.2	CP026750.2	IS256	1	1292	3893621	0.03
GCA_002950495.2	CP026750.2	IS4	11	12994	3893621	0.33
GCA_002950495.2	CP026750.2	IS5	1	1539	3893621	0.04
GCA_002950495.2	CP026750.2	IS66	1	2877	3893621	0.07
GCA_002950495.2	CP026750.2	IS91	3	7999	3893621	0.21
GCA_002950495.2	CP026750.2	new	13	22638	3893621	0.58
GCA_002999195.2	CP027245.2	IS1	2	1585	70509	2.25
GCA_002999195.2	CP027245.2	IS1182	1	3318	70509	4.71
GCA_002999195.2	CP027245.2	IS3	1	715	70509	1.01
GCA_002999195.2	CP027245.2	IS4	1	1183	70509	1.68
GCA_002999195.2	CP027245.2	IS6	3	2460	70509	3.49
GCA_002999195.2	CP027245.2	ISNCY	1	1513	70509	2.15
GCA_002999195.2	CP027246.2	IS21	1	1680	3990012	0.04
GCA_002999195.2	CP027246.2	IS4	7	8439	3990012	0.21
GCA_002999195.2	CP027246.2	IS5	1	4337	3990012	0.11
GCA_002999195.2	CP027246.2	ISL3	2	6745	3990012	0.17
GCA_003181015.1	CP029569.1	IS21	1	1475	3975885	0.04
GCA_003181015.1	CP029569.1	IS3	2	1566	3975885	0.04
GCA_003181015.1	CP029569.1	IS30	15	16305	3975885	0.41
GCA_003181015.1	CP029569.1	IS4	20	23818	3975885	0.6
GCA_003181015.1	CP029569.1	IS91	1	2497	3975885	0.06
GCA_003181015.1	CP029570.1	IS4	1	2418	108151	2.24
GCA_003181015.1	CP029571.1	IS30	3	3261	71234	4.58
GCA_003264295.1	CP019217.1	IS21	1	1680	3909773	0.04
GCA_003264295.1	CP019217.1	IS256	2	2584	3909773	0.07
GCA_003264295.1	CP019217.1	IS3	1	1276	3909773	0.03
GCA_003264295.1	CP019217.1	IS4	19	22428	3909773	0.57
GCA_003264295.1	CP019217.1	IS66	1	2877	3909773	0.07
GCA_003264295.1	CP019217.1	IS91	1	2497	3909773	0.06
GCA_003288775.1	CP030083.1	IS21	1	1680	3911735	0.04
GCA_003288775.1	CP030083.1	IS256	2	2584	3911735	0.07
GCA_003288775.1	CP030083.1	IS3	1	1276	3911735	0.03
GCA_003288775.1	CP030083.1	IS4	21	24792	3911735	0.63
GCA_003288775.1	CP030083.1	IS66	1	2877	3911735	0.07
GCA_003288775.1	CP030083.1	IS91	1	2497	3911735	0.06
GCA_003288775.1	CP030083.1	new	5	4100	3911735	0.1
GCA_003296225.1	CP030106.1	IS21	1	1475	3947407	0.04
GCA_003296225.1	CP030106.1	IS30	6	6522	3947407	0.17
GCA_003296225.1	CP030106.1	IS4	2	2360	3947407	0.06
GCA_003296225.1	CP030106.1	IS6	3	2460	3947407	0.06
GCA_003296225.1	CP030106.1	ISL3	1	3295	3947407	0.08
GCA_003296225.1	CP030109.1	IS1	1	802	84678	0.95
GCA_003296225.1	CP030109.1	IS30	5	6736	84678	7.95
GCA_003345235.1	CP026338.1	IS21	1	1680	4089681	0.04
GCA_003345235.1	CP026338.1	IS4	8	9440	4089681	0.23
GCA_003345235.1	CP026338.1	IS5	17	15124	4089681	0.37
GCA_003345235.1	CP026338.1	IS6	2	3203	4089681	0.08
GCA_003345235.1	CP026338.1	IS91	1	1242	4089681	0.03
GCA_003345235.1	CP026338.1	ISL3	1	1796	4089681	0.04
GCA_003345235.1	CP026339.1	IS5	1	883	16095	5.49
GCA_003431385.1	CP022283.1	IS21	1	1475	4159217	0.04
GCA_003431385.1	CP022283.1	IS30	7	7609	4159217	0.18
GCA_003431385.1	CP022283.1	IS4	5	5900	4159217	0.14
GCA_003431385.1	CP022283.1	IS481	1	2567	4159217	0.06
GCA_003431385.1	CP022283.1	IS5	11	12811	4159217	0.31
GCA_003431385.1	CP022284.1	IS30	1	1087	12381	8.78
GCA_003431385.1	CP022285.1	IS21	1	760	170420	0.45
GCA_003431385.1	CP022285.1	IS3	5	5595	170420	3.28
GCA_003431385.1	CP022285.1	IS4	1	1297	170420	0.76
GCA_003431385.1	CP022285.1	IS5	6	5426	170420	3.18
GCA_003431385.1	CP022285.1	IS6	4	4146	170420	2.43
GCA_003431385.1	CP022285.1	IS701	1	1118	170420	0.66
GCA_003431385.1	CP022285.1	IS91	1	4691	170420	2.75
GCA_003431385.1	CP022285.1	new	2	5142	170420	3.02
GCA_003516005.1	CP023031.1	IS21	1	1475	3986569	0.04
GCA_003516005.1	CP023031.1	IS256	1	1292	3986569	0.03
GCA_003516005.1	CP023031.1	IS3	1	1276	3986569	0.03
GCA_003516005.1	CP023031.1	IS30	7	7609	3986569	0.19
GCA_003516005.1	CP023031.1	IS4	22	25966	3986569	0.65
GCA_003516005.1	CP023031.1	IS5	1	1539	3986569	0.04
GCA_003516005.1	CP023031.1	IS6	8	6560	3986569	0.16
GCA_003516005.1	CP023031.1	IS66	1	2877	3986569	0.07
GCA_003516005.1	CP023031.1	IS91	2	5057	3986569	0.13
GCA_003516005.1	CP023031.1	new	1	1209	3986569	0.03
GCA_003516005.1	CP023032.1	IS1	1	802	13478	5.95
GCA_003516005.1	CP023032.1	IS30	2	2174	13478	16.13
GCA_003516005.1	CP023033.1	IS30	2	2178	80546	2.7
GCA_003516005.1	CP023033.1	ISL3	1	2005	80546	2.49
GCA_003522665.1	CP023020.1	IS21	2	3420	4119128	0.08
GCA_003522665.1	CP023020.1	IS3	3	4484	4119128	0.11
GCA_003522665.1	CP023020.1	IS30	12	13050	4119128	0.32
GCA_003522665.1	CP023020.1	IS4	2	2360	4119128	0.06
GCA_003522665.1	CP023020.1	IS5	16	15683	4119128	0.38
GCA_003522665.1	CP023020.1	IS701	1	1232	4119128	0.03
GCA_003522665.1	CP023020.1	IS982	13	12749	4119128	0.31
GCA_003522665.1	CP023020.1	new	3	2460	4119128	0.06
GCA_003522705.1	CP023022.1	IS21	1	1475	3736581	0.04
GCA_003522705.1	CP023022.1	IS256	12	15504	3736581	0.41
GCA_003522705.1	CP023022.1	IS3	1	1324	3736581	0.04
GCA_003522705.1	CP023022.1	IS30	2	2174	3736581	0.06
GCA_003522705.1	CP023022.1	IS5	2	2078	3736581	0.06
GCA_003522705.1	CP023025.1	IS4	1	1178	113420	1.04
GCA_003522705.1	CP023025.1	IS5	2	1277	113420	1.13
GCA_003522705.1	CP023025.1	IS6	1	819	113420	0.72
GCA_003522705.1	CP023025.1	IS91	1	1711	113420	1.51
GCA_003522785.1	CP023026.1	IS21	1	1475	4031086	0.04
GCA_003522785.1	CP023026.1	IS256	1	1292	4031086	0.03
GCA_003522785.1	CP023026.1	IS3	1	1276	4031086	0.03
GCA_003522785.1	CP023026.1	IS30	1	1087	4031086	0.03
GCA_003522785.1	CP023026.1	IS4	19	22424	4031086	0.56
GCA_003522785.1	CP023026.1	IS5	1	1539	4031086	0.04
GCA_003522785.1	CP023026.1	IS701	1	1160	4031086	0.03
GCA_003522785.1	CP023026.1	IS91	2	5057	4031086	0.13
GCA_003522785.1	CP023026.1	new	9	7769	4031086	0.19
GCA_003522785.1	CP023027.1	IS701	1	1160	10062	11.53
GCA_003522785.1	CP023028.1	IS30	2	2178	110728	1.97
GCA_003522785.1	CP023028.1	ISL3	1	1756	110728	1.59
GCA_003522845.1	CP023029.1	IS21	1	1475	3971623	0.04
GCA_003522845.1	CP023029.1	IS30	19	20655	3971623	0.52
GCA_003522845.1	CP023029.1	IS4	11	17153	3971623	0.43
GCA_003522845.1	CP023029.1	IS6	1	818	3971623	0.02
GCA_003522845.1	CP023029.1	IS91	1	1242	3971623	0.03
GCA_003522845.1	CP023030.1	IS30	3	3261	95206	3.43
GCA_003522845.1	CP023030.1	ISL3	1	1756	95206	1.84
GCA_003522885.1	CP023034.1	IS21	1	1475	3980012	0.04
GCA_003522885.1	CP023034.1	IS256	1	1292	3980012	0.03
GCA_003522885.1	CP023034.1	IS3	1	1276	3980012	0.03
GCA_003522885.1	CP023034.1	IS4	17	20064	3980012	0.5
GCA_003522885.1	CP023034.1	IS5	1	1539	3980012	0.04
GCA_003522885.1	CP023034.1	IS6	7	5740	3980012	0.14
GCA_003522885.1	CP023034.1	IS66	1	2877	3980012	0.07
GCA_003522885.1	CP023034.1	IS91	2	5057	3980012	0.13
GCA_003522885.1	CP023035.1	IS701	1	1160	9935	11.68
GCA_003591615.1	CP023140.1	IS21	1	1680	3891370	0.04
GCA_003591615.1	CP023140.1	IS256	1	1292	3891370	0.03
GCA_003591615.1	CP023140.1	IS3	1	1276	3891370	0.03
GCA_003591615.1	CP023140.1	IS4	17	20068	3891370	0.52
GCA_003591615.1	CP023140.1	IS5	2	1788	3891370	0.05
GCA_003591615.1	CP023140.1	IS66	1	2877	3891370	0.07
GCA_003591615.1	CP023140.1	IS91	2	5057	3891370	0.13
GCA_003591615.1	CP023140.1	new	5	4100	3891370	0.11
GCA_003812385.1	CP033768.1	IS110	1	958	3781536	0.03
GCA_003812385.1	CP033768.1	IS21	2	5294	3781536	0.14
GCA_003812385.1	CP033768.1	IS3	25	32648	3781536	0.86
GCA_003812385.1	CP033768.1	IS481	1	1021	3781536	0.03
GCA_003812385.1	CP033768.1	IS5	11	11344	3781536	0.3
GCA_003812385.1	CP033769.1	IS256	2	2599	97783	2.66
GCA_003812385.1	CP033769.1	IS3	3	3596	97783	3.68
GCA_003812385.1	CP033769.1	IS5	3	3989	97783	4.08
GCA_003812385.1	CP033769.1	IS6	2	1752	97783	1.79
GCA_003812385.1	CP033769.1	ISNCY	6	8228	97783	8.41
GCA_003812485.1	CP033869.1	IS21	1	2152	4193847	0.05
GCA_003812485.1	CP033869.1	IS256	2	3791	4193847	0.09
GCA_003812485.1	CP033869.1	IS3	3	3927	4193847	0.09
GCA_003812485.1	CP033869.1	IS30	18	19049	4193847	0.45
GCA_003812485.1	CP033869.1	IS4	13	15346	4193847	0.37
GCA_003812485.1	CP033869.1	IS481	1	2567	4193847	0.06
GCA_003812485.1	CP033869.1	IS5	3	3117	4193847	0.07
GCA_003812485.1	CP033869.1	IS6	2	2467	4193847	0.06
GCA_003812485.1	CP033869.1	IS91	2	5313	4193847	0.13
GCA_003812485.1	CP033869.1	new	6	68452	4193847	1.63
GCA_003812485.1	CP033872.1	IS3	2	2941	35502	8.28
GCA_003931755.1	CP034242.1	IS21	1	1680	3943275	0.04
GCA_003931755.1	CP034242.1	IS256	1	1292	3943275	0.03
GCA_003931755.1	CP034242.1	IS3	1	1276	3943275	0.03
GCA_003931755.1	CP034242.1	IS4	28	33068	3943275	0.84
GCA_003931755.1	CP034242.1	IS5	2	1789	3943275	0.05
GCA_003931755.1	CP034242.1	IS6	6	4920	3943275	0.12
GCA_003931755.1	CP034242.1	IS66	1	2877	3943275	0.07
GCA_003931755.1	CP034242.1	IS91	2	5058	3943275	0.13
GCA_003931755.1	CP034242.1	new	3	24587	3943275	0.62
GCA_003931775.1	CP034243.1	IS21	1	1680	3943105	0.04
GCA_003931775.1	CP034243.1	IS256	1	1292	3943105	0.03
GCA_003931775.1	CP034243.1	IS3	1	1276	3943105	0.03
GCA_003931775.1	CP034243.1	IS4	28	33066	3943105	0.84
GCA_003931775.1	CP034243.1	IS5	2	1789	3943105	0.05
GCA_003931775.1	CP034243.1	IS6	6	4920	3943105	0.12
GCA_003931775.1	CP034243.1	IS66	1	2877	3943105	0.07
GCA_003931775.1	CP034243.1	IS91	2	5058	3943105	0.13
GCA_003931775.1	CP034243.1	new	3	24587	3943105	0.62
GCA_003948085.2	CP039341.1	IS21	1	1680	4049647	0.04
GCA_003948085.2	CP039341.1	IS3	4	3727	4049647	0.09
GCA_003948085.2	CP039341.1	IS4	10	11802	4049647	0.29
GCA_003948085.2	CP039341.1	IS5	3	3119	4049647	0.08
GCA_003948085.2	CP039341.1	IS91	5	7772	4049647	0.19
GCA_003948455.2	CP039518.1	IS21	1	1680	3891074	0.04
GCA_003948455.2	CP039518.1	IS256	1	1292	3891074	0.03
GCA_003948455.2	CP039518.1	IS3	1	1276	3891074	0.03
GCA_003948455.2	CP039518.1	IS4	22	25956	3891074	0.67
GCA_003948455.2	CP039518.1	IS5	1	1540	3891074	0.04
GCA_003948455.2	CP039518.1	IS66	1	2877	3891074	0.07
GCA_003948455.2	CP039518.1	IS91	2	5058	3891074	0.13
GCA_003948455.2	CP039518.1	new	5	22002	3891074	0.57
GCA_003948455.2	CP039519.1	IS3	2	1396	127784	1.09
GCA_003948455.2	CP039519.1	IS4	2	3702	127784	2.9
GCA_003948455.2	CP039519.1	IS5	2	2088	127784	1.63
GCA_003948535.2	CP039520.1	IS21	1	1680	3915428	0.04
GCA_003948535.2	CP039520.1	IS256	1	1292	3915428	0.03
GCA_003948535.2	CP039520.1	IS3	1	1276	3915428	0.03
GCA_003948535.2	CP039520.1	IS4	14	16529	3915428	0.42
GCA_003948535.2	CP039520.1	IS5	1	1539	3915428	0.04
GCA_003948535.2	CP039520.1	IS6	3	2460	3915428	0.06
GCA_003948535.2	CP039520.1	IS66	1	2877	3915428	0.07
GCA_003948535.2	CP039520.1	IS91	2	5057	3915428	0.13
GCA_003948535.2	CP039520.1	new	4	15258	3915428	0.39
GCA_003949115.2	CP039343.1	IS21	1	1680	4044095	0.04
GCA_003949115.2	CP039343.1	IS3	3	3771	4044095	0.09
GCA_003949115.2	CP039343.1	IS4	9	10624	4044095	0.26
GCA_003949115.2	CP039343.1	IS5	3	3119	4044095	0.08
GCA_003949115.2	CP039343.1	IS91	5	7773	4044095	0.19
GCA_003949595.2	CP039993.1	IS21	1	1680	3975485	0.04
GCA_003949595.2	CP039993.1	IS256	1	1292	3975485	0.03
GCA_003949595.2	CP039993.1	IS3	1	1276	3975485	0.03
GCA_003949595.2	CP039993.1	IS4	15	17699	3975485	0.45
GCA_003949595.2	CP039993.1	IS5	1	1539	3975485	0.04
GCA_003949595.2	CP039993.1	IS66	1	2877	3975485	0.07
GCA_003949595.2	CP039993.1	IS91	2	5057	3975485	0.13
GCA_003949595.2	CP039993.1	new	9	19358	3975485	0.49
GCA_003949725.2	CP039930.1	IS21	2	3469	3963137	0.09
GCA_003949725.2	CP039930.1	IS3	3	3771	3963137	0.1
GCA_003949725.2	CP039930.1	IS4	9	10627	3963137	0.27
GCA_003949725.2	CP039930.1	IS5	3	3119	3963137	0.08
GCA_003949725.2	CP039930.1	IS66	21	52319	3963137	1.32
GCA_003949725.2	CP039930.1	IS91	5	7773	3963137	0.2
GCA_004028375.1	CP034092.1	IS21	1	1680	3864628	0.04
GCA_004028375.1	CP034092.1	IS256	10	12748	3864628	0.33
GCA_004028375.1	CP034092.1	IS3	3	4829	3864628	0.12
GCA_004028375.1	CP034094.1	IS6	1	819	27452	2.98
GCA_004101685.1	CP035184.1	IS21	1	1680	3937511	0.04
GCA_004101685.1	CP035184.1	IS256	2	2584	3937511	0.07
GCA_004101685.1	CP035184.1	IS3	1	1276	3937511	0.03
GCA_004101685.1	CP035184.1	IS4	32	37766	3937511	0.96
GCA_004101685.1	CP035184.1	IS5	1	1540	3937511	0.04
GCA_004101685.1	CP035184.1	IS91	2	5058	3937511	0.13
GCA_004101685.1	CP035184.1	new	9	7854	3937511	0.2
GCA_004101705.1	CP035183.1	IS21	1	1680	3940649	0.04
GCA_004101705.1	CP035183.1	IS256	3	3876	3940649	0.1
GCA_004101705.1	CP035183.1	IS3	1	1276	3940649	0.03
GCA_004101705.1	CP035183.1	IS4	33	38944	3940649	0.99
GCA_004101705.1	CP035183.1	IS5	1	1540	3940649	0.04
GCA_004101705.1	CP035183.1	IS91	2	5058	3940649	0.13
GCA_004101705.1	CP035183.1	new	9	7854	3940649	0.2
GCA_004101725.1	CP035185.1	IS21	1	1976	3934099	0.05
GCA_004101725.1	CP035185.1	IS256	2	2584	3934099	0.07
GCA_004101725.1	CP035185.1	IS3	1	1276	3934099	0.03
GCA_004101725.1	CP035185.1	IS4	30	35406	3934099	0.9
GCA_004101725.1	CP035185.1	IS5	1	1540	3934099	0.04
GCA_004101725.1	CP035185.1	IS91	2	5058	3934099	0.13
GCA_004101725.1	CP035185.1	new	9	7854	3934099	0.2
GCA_004101745.1	CP035186.1	IS21	1	1680	3944921	0.04
GCA_004101745.1	CP035186.1	IS256	1	1292	3944921	0.03
GCA_004101745.1	CP035186.1	IS3	1	1276	3944921	0.03
GCA_004101745.1	CP035186.1	IS4	28	33044	3944921	0.84
GCA_004101745.1	CP035186.1	IS5	1	1540	3944921	0.04
GCA_004101745.1	CP035186.1	IS6	7	5740	3944921	0.15
GCA_004101745.1	CP035186.1	IS91	2	5058	3944921	0.13
GCA_004101745.1	CP035186.1	new	1	1209	3944921	0.03
GCA_004136355.1	CP031444.1	IS1	1	806	3935403	0.02
GCA_004136355.1	CP031444.1	IS1595	51	36386	3935403	0.92
GCA_004136355.1	CP031444.1	IS21	1	1475	3935403	0.04
GCA_004136355.1	CP031444.1	IS256	1	1591	3935403	0.04
GCA_004136355.1	CP031444.1	IS3	1	1276	3935403	0.03
GCA_004136355.1	CP031444.1	IS4	16	18910	3935403	0.48
GCA_004136355.1	CP031444.1	IS6	4	3280	3935403	0.08
GCA_004136355.1	CP031444.1	IS91	2	8570	3935403	0.22
GCA_004136355.1	CP031444.1	new	9	31324	3935403	0.8
GCA_004136355.1	CP031445.1	IS6	3	2864	112216	2.55
GCA_004564115.1	CP038258.1	IS21	1	2152	3752576	0.06
GCA_004564115.1	CP038258.1	IS256	3	3731	3752576	0.1
GCA_004564115.1	CP038258.1	IS3	32	41193	3752576	1.1
GCA_004564115.1	CP038258.1	IS30	42	45102	3752576	1.2
GCA_004564115.1	CP038258.1	IS4	8	9450	3752576	0.25
GCA_004564115.1	CP038258.1	IS5	37	40448	3752576	1.08
GCA_004564115.1	CP038258.1	ISNCY	2	2966	3752576	0.08
GCA_004564115.1	CP038259.1	IS256	2	2510	135229	1.86
GCA_004564115.1	CP038259.1	IS3	8	6051	135229	4.47
GCA_004564115.1	CP038259.1	IS481	1	1738	135229	1.29
GCA_004564115.1	CP038259.1	IS5	5	5133	135229	3.8
GCA_004564115.1	CP038259.1	IS6	2	2810	135229	2.08
GCA_004564115.1	CP038259.1	IS630	1	1045	135229	0.77
GCA_004564115.1	CP038259.1	ISNCY	1	1482	135229	1.1
GCA_004564115.1	CP038260.1	IS3	1	1274	25856	4.93
GCA_004564115.1	CP038260.1	IS5	1	866	25856	3.35
GCA_004564115.1	CP038260.1	IS66	1	2516	25856	9.73
GCA_004564115.1	CP038261.1	IS3	1	1580	18786	8.41
GCA_004758865.1	CP038500.1	IS21	1	1475	4017696	0.04
GCA_004758865.1	CP038500.1	IS256	13	17145	4017696	0.43
GCA_004758865.1	CP038500.1	IS3	4	4081	4017696	0.1
GCA_004758865.1	CP038500.1	IS30	4	4290	4017696	0.11
GCA_004758865.1	CP038500.1	IS4	4	4718	4017696	0.12
GCA_004758865.1	CP038500.1	IS5	1	249	4017696	0.01
GCA_004758865.1	CP038500.1	IS66	2	5149	4017696	0.13
GCA_004758865.1	CP038501.1	IS256	1	1322	78125	1.69
GCA_004758865.1	CP038501.1	IS3	1	1290	78125	1.65
GCA_004758865.1	CP038501.1	IS6	6	5428	78125	6.95
GCA_004758865.1	CP038501.1	IS66	1	1965	78125	2.52
GCA_004758865.1	CP038502.1	IS3	1	1201	47417	2.53
GCA_004758865.1	CP038502.1	IS30	2	3054	47417	6.44
GCA_004758865.1	CP038502.1	IS5	1	1038	47417	2.19
GCA_004758865.1	CP038502.1	IS6	4	3278	47417	6.91
GCA_004768705.1	CP038644.1	IS1	1	858	3827138	0.02
GCA_004768705.1	CP038644.1	IS21	4	3674	3827138	0.1
GCA_004768705.1	CP038644.1	IS3	6	6380	3827138	0.17
GCA_004768705.1	CP038644.1	IS30	3	3263	3827138	0.09
GCA_004768705.1	CP038644.1	IS4	17	19633	3827138	0.51
GCA_004768705.1	CP038644.1	IS5	7	6951	3827138	0.18
GCA_004768705.1	CP038644.1	IS6	3	2459	3827138	0.06
GCA_004768705.1	CP038644.1	ISNCY	1	1481	3827138	0.04
GCA_004768705.1	CP038644.1	new	2	5237	3827138	0.14
GCA_004768705.1	CP038645.1	IS3	1	1273	116047	1.1
GCA_004768705.1	CP038645.1	IS4	1	1184	116047	1.02
GCA_004768705.1	CP038645.1	IS5	2	2088	116047	1.8
GCA_004768705.1	CP038645.1	IS6	1	822	116047	0.71
GCA_004768705.1	CP038646.1	IS1	1	933	57333	1.63
GCA_004768705.1	CP038646.1	IS3	2	4836	57333	8.43
GCA_004768705.1	CP038646.1	IS4	1	1359	57333	2.37
GCA_004768705.1	CP038646.1	IS5	2	5375	57333	9.38
GCA_004768705.1	CP038646.1	IS66	1	177	57333	0.31
GCA_004768705.1	CP038646.1	new	3	2389	57333	4.17
GCA_005280435.1	CP040050.1	IS21	1	1475	4082961	0.04
GCA_005280435.1	CP040050.1	IS3	8	11714	4082961	0.29
GCA_005280435.1	CP040050.1	IS30	2	2174	4082961	0.05
GCA_005280435.1	CP040050.1	IS4	17	20950	4082961	0.51
GCA_005280435.1	CP040050.1	IS5	3	3946	4082961	0.1
GCA_005280435.1	CP040051.1	IS4	1	2369	189343	1.25
GCA_005280435.1	CP040051.1	IS5	3	3278	189343	1.73
GCA_005280435.1	CP040051.1	IS6	2	1639	189343	0.87
GCA_005280435.1	CP040051.1	IS91	3	7946	189343	4.2
GCA_005280675.1	CP040080.1	IS21	1	2152	3766238	0.06
GCA_005280675.1	CP040080.1	IS256	7	9035	3766238	0.24
GCA_005280675.1	CP040080.1	IS5	2	2077	3766238	0.06
GCA_005280695.1	CP040084.1	IS21	1	1475	3977630	0.04
GCA_005280695.1	CP040084.1	IS256	1	1591	3977630	0.04
GCA_005280695.1	CP040084.1	IS30	4	4348	3977630	0.11
GCA_005280695.1	CP040084.1	IS4	19	21642	3977630	0.54
GCA_005280695.1	CP040084.1	IS5	1	1539	3977630	0.04
GCA_005280695.1	CP040084.1	IS6	3	2460	3977630	0.06
GCA_005280695.1	CP040084.1	IS66	1	2877	3977630	0.07
GCA_005280695.1	CP040084.1	IS91	2	7185	3977630	0.18
GCA_005280695.1	CP040084.1	new	8	18962	3977630	0.48
GCA_005518095.1	CP040259.1	IS21	2	4578	4143962	0.11
GCA_005518095.1	CP040259.1	IS3	13	15825	4143962	0.38
GCA_005518095.1	CP040259.1	IS4	16	19018	4143962	0.46
GCA_005518095.1	CP040259.1	IS481	1	2567	4143962	0.06
GCA_005518095.1	CP040260.1	IS3	2	2279	202283	1.13
GCA_005518095.1	CP040260.1	IS4	4	6238	202283	3.08
GCA_005518095.1	CP040260.1	IS5	4	4048	202283	2
GCA_005518095.1	CP040260.1	IS6	8	8788	202283	4.34
GCA_005518095.1	CP040260.1	IS701	1	1118	202283	0.55
GCA_005518095.1	CP040260.1	IS91	4	13978	202283	6.91
GCA_005518095.1	CP040260.1	new	2	5202	202283	2.57
GCA_005518095.1	CP040261.1	IS3	1	1286	14880	8.64
GCA_005519135.2	CP031380.1	IS21	1	1475	3919274	0.04
GCA_005519135.2	CP031380.1	IS3	2	2618	3919274	0.07
GCA_005519135.2	CP031380.1	IS30	7	7609	3919274	0.19
GCA_005519135.2	CP031380.1	IS6	2	1640	3919274	0.04
GCA_005519135.2	CP031380.1	ISL3	1	1693	3919274	0.04
GCA_005519135.2	CP031381.2	IS1	1	802	24268	3.3
GCA_005519135.2	CP031381.2	IS3	1	1308	24268	5.39
GCA_005519135.2	CP031381.2	new	2	2009	24268	8.28
GCA_005519135.2	CP031382.1	IS30	2	2174	70101	3.1
GCA_005671375.1	CP040425.1	IS21	1	1680	4014051	0.04
GCA_005671375.1	CP040425.1	IS256	1	1292	4014051	0.03
GCA_005671375.1	CP040425.1	IS3	1	1276	4014051	0.03
GCA_005671375.1	CP040425.1	IS30	8	8696	4014051	0.22
GCA_005671375.1	CP040425.1	IS4	24	28348	4014051	0.71
GCA_005671375.1	CP040425.1	IS91	6	6978	4014051	0.17
GCA_006385075.1	CP041035.1	IS21	4	6637	4130187	0.16
GCA_006385075.1	CP041035.1	IS3	2	2430	4130187	0.06
GCA_006385075.1	CP041035.1	IS4	5	5902	4130187	0.14
GCA_006385075.1	CP041035.1	IS5	6	5429	4130187	0.13
GCA_006385075.1	CP041035.1	ISL3	2	6745	4130187	0.16
GCA_007107525.1	CP041587.1	IS21	1	1475	3798644	0.04
GCA_007107525.1	CP041587.1	IS3	12	16746	3798644	0.44
GCA_007107525.1	CP041587.1	IS4	3	3540	3798644	0.09
GCA_007107525.1	CP041587.1	IS5	5	5195	3798644	0.14
GCA_007107525.1	CP041590.1	IS4	3	3540	145071	2.44
GCA_007107525.1	CP041590.1	IS5	5	4394	145071	3.03
GCA_007107525.1	CP041590.1	IS6	2	1639	145071	1.13
GCA_007107525.1	CP041590.1	IS91	1	1242	145071	0.86
GCA_007221455.1	CP032055.1	IS21	1	1475	3896541	0.04
GCA_007221455.1	CP032055.1	IS4	2	2527	3896541	0.06
GCA_007221455.1	CP032055.1	IS91	1	4625	3896541	0.12
GCA_007221455.1	CP032055.1	new	7	5740	3896541	0.15
GCA_007647215.1	CP019114.1	IS21	1	1680	3927258	0.04
GCA_007647215.1	CP019114.1	IS256	2	2584	3927258	0.07
GCA_007647215.1	CP019114.1	IS3	1	1276	3927258	0.03
GCA_007647215.1	CP019114.1	IS4	25	29691	3927258	0.76
GCA_007647215.1	CP019114.1	IS5	1	2177	3927258	0.06
GCA_007647215.1	CP019114.1	IS6	5	4100	3927258	0.1
GCA_007647215.1	CP019114.1	IS91	1	4625	3927258	0.12
GCA_008033255.2	CP042841.1	IS21	1	1475	3963235	0.04
GCA_008033255.2	CP042841.1	IS30	4	4348	3963235	0.11
GCA_008033255.2	CP042841.1	IS4	24	27792	3963235	0.7
GCA_008033255.2	CP042841.1	IS5	7	7275	3963235	0.18
GCA_008033255.2	CP042841.1	new	16	30862	3963235	0.78
GCA_008244865.1	CP043419.1	IS21	1	1680	3935331	0.04
GCA_008244865.1	CP043419.1	IS256	1	1292	3935331	0.03
GCA_008244865.1	CP043419.1	IS3	1	1276	3935331	0.03
GCA_008244865.1	CP043419.1	IS4	32	37768	3935331	0.96
GCA_008244865.1	CP043419.1	IS5	1	1540	3935331	0.04
GCA_008244865.1	CP043419.1	IS91	2	5058	3935331	0.13
GCA_008244865.1	CP043419.1	new	9	7854	3935331	0.2
GCA_008244885.1	CP043417.1	IS21	1	1680	3936362	0.04
GCA_008244885.1	CP043417.1	IS256	3	3876	3936362	0.1
GCA_008244885.1	CP043417.1	IS3	1	1276	3936362	0.03
GCA_008244885.1	CP043417.1	IS4	31	36586	3936362	0.93
GCA_008244885.1	CP043417.1	IS5	1	1540	3936362	0.04
GCA_008244885.1	CP043417.1	IS91	2	5058	3936362	0.13
GCA_008244885.1	CP043417.1	new	9	7854	3936362	0.2
GCA_008244905.1	CP043418.1	IS21	1	1976	3935083	0.05
GCA_008244905.1	CP043418.1	IS256	2	2584	3935083	0.07
GCA_008244905.1	CP043418.1	IS3	1	1276	3935083	0.03
GCA_008244905.1	CP043418.1	IS4	30	35406	3935083	0.9
GCA_008244905.1	CP043418.1	IS5	1	1540	3935083	0.04
GCA_008244905.1	CP043418.1	IS91	2	5058	3935083	0.13
GCA_008244905.1	CP043418.1	new	10	8674	3935083	0.22
GCA_008630895.1	CP043910.1	IS21	1	1475	3961713	0.04
GCA_008630895.1	CP043910.1	IS3	3	3723	3961713	0.09
GCA_008630895.1	CP043910.1	IS4	1	1200	3961713	0.03
GCA_008630895.1	CP043910.1	IS5	1	879	3961713	0.02
GCA_008630895.1	CP043910.1	IS701	3	6699	3961713	0.17
GCA_008630895.1	CP043910.1	IS91	1	2299	3961713	0.06
GCA_008630895.1	CP043910.1	new	2	5193	3961713	0.13
GCA_008807055.1	CP032743.1	IS21	1	1475	3949489	0.04
GCA_008807055.1	CP032743.1	IS256	2	2584	3949489	0.07
GCA_008807055.1	CP032743.1	IS3	1	1276	3949489	0.03
GCA_008807055.1	CP032743.1	IS4	23	27148	3949489	0.69
GCA_008807055.1	CP032743.1	IS6	6	4920	3949489	0.12
GCA_008807055.1	CP032743.1	IS66	1	2877	3949489	0.07
GCA_008807055.1	CP032743.1	IS91	1	2497	3949489	0.06
GCA_008807055.1	CP032743.1	new	3	9426	3949489	0.24
GCA_009035845.1	CP045110.1	IS110	1	2262	3981941	0.06
GCA_009035845.1	CP045110.1	IS21	3	10213	3981941	0.26
GCA_009035845.1	CP045110.1	IS701	3	3305	3981941	0.08
GCA_009035845.1	CP045110.1	IS91	1	2299	3981941	0.06
GCA_009035845.1	CP045110.1	ISL3	1	249	3981941	0.01
GCA_009455505.1	CP045528.1	IS21	1	1475	4092125	0.04
GCA_009455505.1	CP045528.1	IS30	1	1087	4092125	0.03
GCA_009455505.1	CP045528.1	IS4	21	24573	4092125	0.6
GCA_009455505.1	CP045528.1	IS5	1	4337	4092125	0.11
GCA_009455505.1	CP045528.1	IS91	1	2497	4092125	0.06
GCA_009455505.1	CP045528.1	new	7	14290	4092125	0.35
GCA_009497995.1	CP033243.1	IS21	1	1680	4006665	0.04
GCA_009497995.1	CP033243.1	IS3	6	8213	4006665	0.2
GCA_009497995.1	CP033243.1	IS30	13	14098	4006665	0.35
GCA_009497995.1	CP033243.1	IS4	2	2354	4006665	0.06
GCA_009497995.1	CP033243.1	IS5	13	12566	4006665	0.31
GCA_009497995.1	CP033243.1	IS982	15	14630	4006665	0.37
GCA_009497995.1	CP033243.1	ISL3	1	1340	4006665	0.03
GCA_009497995.1	CP033244.1	IS30	1	1881	8536	22.04
GCA_009497995.1	CP033245.1	IS30	2	2178	80548	2.7
GCA_009497995.1	CP033245.1	ISL3	1	2005	80548	2.49
GCA_009498335.1	CP042931.1	IS21	1	1475	4030371	0.04
GCA_009498335.1	CP042931.1	IS256	2	2584	4030371	0.06
GCA_009498335.1	CP042931.1	IS3	1	1276	4030371	0.03
GCA_009498335.1	CP042931.1	IS4	22	25974	4030371	0.64
GCA_009498335.1	CP042931.1	IS66	1	2877	4030371	0.07
GCA_009498335.1	CP042931.1	IS91	1	2497	4030371	0.06
GCA_009498335.1	CP042931.1	new	10	20806	4030371	0.52
GCA_009759685.1	CP046654.1	IS110	1	2262	3980848	0.06
GCA_009759685.1	CP046654.1	IS21	3	10213	3980848	0.26
GCA_009759685.1	CP046654.1	IS701	2	2204	3980848	0.06
GCA_009759685.1	CP046654.1	IS91	1	2299	3980848	0.06
GCA_009759685.1	CP046654.1	ISL3	1	249	3980848	0.01
GCA_011067065.1	CP049363.1	IS21	1	1680	3854994	0.04
GCA_011067065.1	CP049363.1	IS256	4	5882	3854994	0.15
GCA_011067065.1	CP049363.1	IS3	2	2618	3854994	0.07
GCA_011067065.1	CP049363.1	IS4	15	17704	3854994	0.46
GCA_011067065.1	CP049363.1	IS5	6	6332	3854994	0.16
GCA_011067065.1	CP049363.1	IS6	6	4920	3854994	0.13
GCA_011067065.1	CP049363.1	IS66	1	2877	3854994	0.07
GCA_011067065.1	CP049363.1	IS91	2	7185	3854994	0.19
GCA_011067065.1	CP049363.1	new	1	519	3854994	0.01
GCA_012272715.1	CP050904.1	IS21	1	1680	3998421	0.04
GCA_012272715.1	CP050904.1	IS256	1	1292	3998421	0.03
GCA_012272715.1	CP050904.1	IS4	17	20062	3998421	0.5
GCA_012272715.1	CP050904.1	IS5	1	249	3998421	0.01
GCA_012272715.1	CP050904.1	IS6	4	3280	3998421	0.08
GCA_012272715.1	CP050904.1	IS66	1	2623	3998421	0.07
GCA_012272715.1	CP050904.1	IS91	1	2497	3998421	0.06
GCA_012272715.1	CP050905.1	IS3	2	1396	110967	1.26
GCA_012272715.1	CP050905.1	IS5	2	2088	110967	1.88
GCA_012272735.1	CP050907.1	IS21	1	1680	4038616	0.04
GCA_012272735.1	CP050907.1	IS256	1	1292	4038616	0.03
GCA_012272735.1	CP050907.1	IS4	15	17704	4038616	0.44
GCA_012272735.1	CP050907.1	IS5	2	1788	4038616	0.04
GCA_012272735.1	CP050907.1	IS6	9	7380	4038616	0.18
GCA_012272735.1	CP050907.1	IS66	2	5262	4038616	0.13
GCA_012272735.1	CP050907.1	IS91	2	5057	4038616	0.13
GCA_012272735.1	CP050907.1	new	1	1209	4038616	0.03
GCA_012272735.1	CP050908.1	IS3	2	1396	110967	1.26
GCA_012272735.1	CP050908.1	IS5	2	2088	110967	1.88
GCA_012272735.1	CP050909.1	IS256	1	1334	71194	1.87
GCA_012272755.1	CP050911.1	IS21	1	1680	4067565	0.04
GCA_012272755.1	CP050911.1	IS256	1	1292	4067565	0.03
GCA_012272755.1	CP050911.1	IS4	17	20060	4067565	0.49
GCA_012272755.1	CP050911.1	IS5	2	1788	4067565	0.04
GCA_012272755.1	CP050911.1	IS6	9	7380	4067565	0.18
GCA_012272755.1	CP050911.1	IS66	2	5262	4067565	0.13
GCA_012272755.1	CP050911.1	IS91	2	5057	4067565	0.12
GCA_012272755.1	CP050911.1	new	1	1209	4067565	0.03
GCA_012272755.1	CP050912.1	IS256	1	1334	71194	1.87
GCA_012272775.1	CP050914.1	IS21	1	1680	3958415	0.04
GCA_012272775.1	CP050914.1	IS256	1	1292	3958415	0.03
GCA_012272775.1	CP050914.1	IS4	17	20241	3958415	0.51
GCA_012272775.1	CP050914.1	IS481	1	2570	3958415	0.06
GCA_012272775.1	CP050914.1	IS5	27	31047	3958415	0.78
GCA_012272775.1	CP050914.1	IS66	1	887	3958415	0.02
GCA_012272775.1	CP050914.1	new	7	5740	3958415	0.15
GCA_012272775.1	CP050915.1	IS5	1	1039	92021	1.13
GCA_012272775.1	CP050915.1	new	2	3902	92021	4.24
GCA_012272795.1	CP050916.1	IS21	1	1680	4015142	0.04
GCA_012272795.1	CP050916.1	IS256	1	1292	4015142	0.03
GCA_012272795.1	CP050916.1	IS4	16	18880	4015142	0.47
GCA_012272795.1	CP050916.1	IS5	2	1788	4015142	0.04
GCA_012272795.1	CP050916.1	IS6	9	7380	4015142	0.18
GCA_012272795.1	CP050916.1	IS66	2	5262	4015142	0.13
GCA_012272795.1	CP050916.1	IS91	2	5057	4015142	0.13
GCA_012272795.1	CP050916.1	new	1	1209	4015142	0.03
GCA_012272795.1	CP050917.1	IS256	1	1334	71194	1.87
GCA_012931605.1	CP051862.1	IS21	1	1680	3763047	0.04
GCA_012931605.1	CP051862.1	IS256	10	12965	3763047	0.34
GCA_012931605.1	CP051862.1	IS3	13	15929	3763047	0.42
GCA_012931605.1	CP051862.1	IS4	7	8759	3763047	0.23
GCA_012931605.1	CP051862.1	IS481	1	1021	3763047	0.03
GCA_012931605.1	CP051862.1	IS5	55	56593	3763047	1.5
GCA_012931605.1	CP051862.1	ISNCY	1	1482	3763047	0.04
GCA_012931605.1	CP051863.1	IS1	1	802	90089	0.89
GCA_012931605.1	CP051863.1	IS3	2	1040	90089	1.15
GCA_012931605.1	CP051863.1	IS4	1	1195	90089	1.33
GCA_012931605.1	CP051863.1	IS5	2	1246	90089	1.38
GCA_012931605.1	CP051863.1	IS6	3	2457	90089	2.73
GCA_012931605.1	CP051863.1	IS701	2	2142	90089	2.38
GCA_012931605.1	CP051863.1	ISNCY	3	4483	90089	4.98
GCA_012931605.1	CP051863.1	new	2	2658	90089	2.95
GCA_012931605.1	CP051864.1	IS256	2	6136	67097	9.14
GCA_012931605.1	CP051864.1	IS3	4	11209	67097	16.71
GCA_012931605.1	CP051864.1	ISNCY	4	5594	67097	8.34
GCA_012931605.1	CP051865.1	ISNCY	4	5904	19853	29.74
GCA_012931625.1	CP051869.1	IS1380	1	1372	4100469	0.03
GCA_012931625.1	CP051869.1	IS21	2	9624	4100469	0.23
GCA_012931625.1	CP051869.1	IS3	3	4868	4100469	0.12
GCA_012931625.1	CP051869.1	IS5	1	249	4100469	0.01
GCA_012931625.1	CP051869.1	ISL3	3	11992	4100469	0.29
GCA_012931625.1	CP051869.1	new	3	5275	4100469	0.13
GCA_012931625.1	CP051870.1	IS6	2	2453	48239	5.09
GCA_012931625.1	CP051870.1	new	1	986	48239	2.04
GCA_012931625.1	CP051872.1	IS982	1	977	8215	11.89
GCA_012931645.1	CP051875.1	IS21	1	1680	4091477	0.04
GCA_012931645.1	CP051875.1	IS3	4	6525	4091477	0.16
GCA_012931645.1	CP051875.1	IS5	1	249	4091477	0.01
GCA_012931645.1	CP051875.1	IS6	2	3880	4091477	0.09
GCA_012931645.1	CP051875.1	IS66	1	2594	4091477	0.06
GCA_012931645.1	CP051875.1	IS982	1	1645	4091477	0.04
GCA_012931645.1	CP051875.1	ISL3	2	6745	4091477	0.16
GCA_012931645.1	CP051875.1	new	2	4182	4091477	0.1
GCA_012931645.1	CP051876.1	IS6	2	2453	48239	5.09
GCA_012931645.1	CP051876.1	new	1	986	48239	2.04
GCA_012931645.1	CP051878.1	IS982	1	977	8215	11.89
GCA_012931665.1	CP051866.1	IS21	1	1680	3873866	0.04
GCA_012931665.1	CP051867.1	IS21	1	741	81353	0.91
GCA_012931665.1	CP051867.1	IS3	6	5739	81353	7.05
GCA_012931665.1	CP051867.1	IS4	1	1194	81353	1.47
GCA_012931665.1	CP051867.1	IS6	4	3279	81353	4.03
GCA_012931665.1	CP051867.1	IS91	1	1768	81353	2.17
GCA_012934905.1	CP050385.1	IS21	2	4578	4210906	0.11
GCA_012934905.1	CP050385.1	IS3	11	13259	4210906	0.31
GCA_012934905.1	CP050385.1	IS4	15	17880	4210906	0.42
GCA_012934905.1	CP050385.1	IS481	1	2567	4210906	0.06
GCA_012934905.1	CP050386.1	IS3	3	1611	215278	0.75
GCA_012934905.1	CP050386.1	IS4	6	8448	215278	3.92
GCA_012934905.1	CP050386.1	IS5	4	5749	215278	2.67
GCA_012934905.1	CP050386.1	IS6	10	8040	215278	3.73
GCA_012934905.1	CP050386.1	IS701	1	1845	215278	0.86
GCA_012934905.1	CP050386.1	IS91	5	13772	215278	6.4
GCA_012934905.1	CP050386.1	new	3	4459	215278	2.07
GCA_012934925.1	CP050388.1	IS21	1	1680	3948250	0.04
GCA_012934925.1	CP050388.1	IS256	2	2584	3948250	0.07
GCA_012934925.1	CP050388.1	IS3	1	1975	3948250	0.05
GCA_012934925.1	CP050388.1	IS30	2	2174	3948250	0.06
GCA_012934925.1	CP050388.1	IS4	27	31888	3948250	0.81
GCA_012934925.1	CP050388.1	IS5	6	6465	3948250	0.16
GCA_012934925.1	CP050388.1	IS6	6	4922	3948250	0.12
GCA_012934925.1	CP050388.1	IS91	3	6765	3948250	0.17
GCA_012934925.1	CP050389.1	IS3	1	1286	16470	7.81
GCA_012934945.1	CP050390.1	IS21	1	1680	3919631	0.04
GCA_012934945.1	CP050390.1	IS256	2	2584	3919631	0.07
GCA_012934945.1	CP050390.1	IS3	1	1276	3919631	0.03
GCA_012934945.1	CP050390.1	IS4	21	24947	3919631	0.64
GCA_012934945.1	CP050390.1	IS66	1	2877	3919631	0.07
GCA_012934945.1	CP050390.1	IS91	1	2497	3919631	0.06
GCA_012934945.1	CP050390.1	new	8	13526	3919631	0.35
GCA_012934965.1	CP050392.1	IS30	2	2174	70712	3.07
GCA_012934965.1	CP050397.1	IS4	1	868	1025	84.68
GCA_012934965.1	CP050400.1	IS21	1	1475	3982992	0.04
GCA_012934965.1	CP050400.1	IS256	2	2584	3982992	0.06
GCA_012934965.1	CP050400.1	IS3	1	1276	3982992	0.03
GCA_012934965.1	CP050400.1	IS4	22	26151	3982992	0.66
GCA_012934965.1	CP050400.1	IS5	1	2177	3982992	0.05
GCA_012934965.1	CP050400.1	IS91	1	4625	3982992	0.12
GCA_012934965.1	CP050400.1	new	5	16104	3982992	0.4
GCA_012934985.1	CP050401.1	IS21	1	1680	3943808	0.04
GCA_012934985.1	CP050401.1	IS256	3	3876	3943808	0.1
GCA_012934985.1	CP050401.1	IS3	1	1022	3943808	0.03
GCA_012934985.1	CP050401.1	IS4	23	27154	3943808	0.69
GCA_012934985.1	CP050401.1	IS66	1	1822	3943808	0.05
GCA_012934985.1	CP050401.1	IS91	1	2497	3943808	0.06
GCA_012934985.1	CP050401.1	new	6	4920	3943808	0.12
GCA_012935005.1	CP050403.1	IS21	1	1680	4137731	0.04
GCA_012935005.1	CP050403.1	IS256	6	8232	4137731	0.2
GCA_012935005.1	CP050403.1	IS3	1	1104	4137731	0.03
GCA_012935005.1	CP050403.1	IS30	4	4350	4137731	0.11
GCA_012935005.1	CP050403.1	IS4	12	14164	4137731	0.34
GCA_012935005.1	CP050403.1	IS5	15	15371	4137731	0.37
GCA_012935005.1	CP050403.1	IS6	1	819	4137731	0.02
GCA_012935005.1	CP050403.1	IS91	1	641	4137731	0.02
GCA_012935005.1	CP050403.1	new	25	64470	4137731	1.56
GCA_012935005.1	CP050404.1	IS256	2	3263	99090	3.29
GCA_012935005.1	CP050404.1	IS30	2	3100	99090	3.13
GCA_012935005.1	CP050404.1	IS4	2	1892	99090	1.91
GCA_012935005.1	CP050405.1	IS3	1	1286	14906	8.63
GCA_012935005.1	CP050406.1	IS6	1	705	12574	5.61
GCA_012935025.1	CP050421.1	IS21	1	1680	4000714	0.04
GCA_012935025.1	CP050421.1	IS256	2	2584	4000714	0.06
GCA_012935025.1	CP050421.1	IS3	1	1276	4000714	0.03
GCA_012935025.1	CP050421.1	IS4	31	36602	4000714	0.91
GCA_012935025.1	CP050421.1	IS66	1	2877	4000714	0.07
GCA_012935025.1	CP050421.1	new	6	14642	4000714	0.37
GCA_012935045.1	CP050410.1	IS21	1	1680	3926441	0.04
GCA_012935045.1	CP050410.1	IS256	2	2584	3926441	0.07
GCA_012935045.1	CP050410.1	IS3	1	1276	3926441	0.03
GCA_012935045.1	CP050410.1	IS4	22	25966	3926441	0.66
GCA_012935045.1	CP050410.1	IS66	1	2877	3926441	0.07
GCA_012935045.1	CP050410.1	IS91	1	2497	3926441	0.06
GCA_012935045.1	CP050410.1	new	5	4100	3926441	0.1
GCA_012935065.1	CP050412.1	IS21	1	1680	3966715	0.04
GCA_012935065.1	CP050412.1	IS256	2	2584	3966715	0.07
GCA_012935065.1	CP050412.1	IS3	1	1276	3966715	0.03
GCA_012935065.1	CP050412.1	IS4	23	27148	3966715	0.68
GCA_012935065.1	CP050412.1	IS91	1	2497	3966715	0.06
GCA_012935065.1	CP050412.1	new	7	18627	3966715	0.47
GCA_012935065.1	CP050413.1	IS30	2	2174	70098	3.1
GCA_012935085.1	CP050415.1	IS21	1	2152	3948262	0.05
GCA_012935085.1	CP050415.1	IS256	10	12920	3948262	0.33
GCA_012935085.1	CP050415.1	IS3	6	6507	3948262	0.16
GCA_012935085.1	CP050415.1	IS30	16	17392	3948262	0.44
GCA_012935085.1	CP050415.1	IS4	8	9444	3948262	0.24
GCA_012935085.1	CP050415.1	IS5	8	8153	3948262	0.21
GCA_012935085.1	CP050415.1	IS6	1	819	3948262	0.02
GCA_012935085.1	CP050415.1	IS91	1	1242	3948262	0.03
GCA_012935085.1	CP050416.1	IS30	2	2174	150385	1.45
GCA_012935085.1	CP050416.1	IS4	3	4928	150385	3.28
GCA_012935085.1	CP050416.1	IS5	1	3283	150385	2.18
GCA_012935085.1	CP050416.1	IS6	1	820	150385	0.55
GCA_012935085.1	CP050416.1	IS91	5	8131	150385	5.41
GCA_012935085.1	CP050418.1	IS3	1	1286	18783	6.85
GCA_012935105.1	CP050425.1	IS21	1	1680	4002798	0.04
GCA_012935105.1	CP050425.1	IS256	10	12920	4002798	0.32
GCA_012935105.1	CP050425.1	IS3	6	6507	4002798	0.16
GCA_012935105.1	CP050425.1	IS30	17	18481	4002798	0.46
GCA_012935105.1	CP050425.1	IS4	9	10624	4002798	0.27
GCA_012935105.1	CP050425.1	IS5	9	9192	4002798	0.23
GCA_012935105.1	CP050425.1	IS6	1	819	4002798	0.02
GCA_012935105.1	CP050425.1	IS91	1	1242	4002798	0.03
GCA_012935105.1	CP050426.1	IS30	2	2174	150385	1.45
GCA_012935105.1	CP050426.1	IS4	3	4928	150385	3.28
GCA_012935105.1	CP050426.1	IS5	1	3283	150385	2.18
GCA_012935105.1	CP050426.1	IS6	1	820	150385	0.55
GCA_012935105.1	CP050426.1	IS91	5	8131	150385	5.41
GCA_012935105.1	CP050427.1	IS3	1	1286	18783	6.85
GCA_012935125.1	CP050432.1	IS21	1	1680	3886190	0.04
GCA_012935125.1	CP050432.1	IS256	15	19380	3886190	0.5
GCA_012935125.1	CP050432.1	IS3	4	4177	3886190	0.11
GCA_012935125.1	CP050432.1	IS4	8	9446	3886190	0.24
GCA_012935125.1	CP050432.1	IS5	8	8312	3886190	0.21
GCA_012935125.1	CP050432.1	IS6	1	819	3886190	0.02
GCA_012935125.1	CP050432.1	IS91	1	1242	3886190	0.03
GCA_012935125.1	CP050433.1	IS21	1	987	226394	0.44
GCA_012935125.1	CP050433.1	IS4	3	4928	226394	2.18
GCA_012935125.1	CP050433.1	IS5	2	1271	226394	0.56
GCA_012935125.1	CP050433.1	IS6	4	3277	226394	1.45
GCA_012935125.1	CP050433.1	IS91	7	13803	226394	6.1
GCA_012935145.1	CP050523.1	IS21	2	3051	4052480	0.08
GCA_012935145.1	CP050523.1	IS256	3	3876	4052480	0.1
GCA_012935145.1	CP050523.1	IS30	4	4348	4052480	0.11
GCA_012935145.1	CP050523.1	IS4	22	25968	4052480	0.64
GCA_012935145.1	CP050523.1	IS6	2	1742	4052480	0.04
GCA_012935145.1	CP050523.1	IS66	1	2877	4052480	0.07
GCA_012935145.1	CP050523.1	IS91	2	3210	4052480	0.08
GCA_012935145.1	CP050523.1	new	4	3280	4052480	0.08
GCA_012935165.1	CP050526.1	IS21	1	1680	4000831	0.04
GCA_012935165.1	CP050526.1	IS256	3	3876	4000831	0.1
GCA_012935165.1	CP050526.1	IS3	1	1276	4000831	0.03
GCA_012935165.1	CP050526.1	IS4	30	35420	4000831	0.89
GCA_012935165.1	CP050526.1	IS66	1	2877	4000831	0.07
GCA_012935165.1	CP050526.1	new	6	14642	4000831	0.37
GCA_012935185.1	CP051474.1	IS21	1	1680	4001402	0.04
GCA_012935185.1	CP051474.1	IS256	3	3876	4001402	0.1
GCA_012935185.1	CP051474.1	IS3	3	4106	4001402	0.1
GCA_012935185.1	CP051474.1	IS4	27	31876	4001402	0.8
GCA_012935185.1	CP051474.1	IS66	1	2877	4001402	0.07
GCA_012935185.1	CP051474.1	IS91	1	2497	4001402	0.06
GCA_012935185.1	CP051474.1	new	5	4100	4001402	0.1
GCA_013305465.1	CP054302.1	IS21	1	1475	4082498	0.04
GCA_013305465.1	CP054302.1	IS256	1	1591	4082498	0.04
GCA_013305465.1	CP054302.1	IS30	6	6522	4082498	0.16
GCA_013305465.1	CP054302.1	IS4	25	29506	4082498	0.72
GCA_013305465.1	CP054302.1	IS5	1	1539	4082498	0.04
GCA_013305465.1	CP054302.1	IS66	1	2877	4082498	0.07
GCA_013305465.1	CP054302.1	IS91	2	6548	4082498	0.16
GCA_013305465.1	CP054302.1	new	7	10448	4082498	0.26
GCA_013372085.1	CP053098.1	IS21	1	1680	4005343	0.04
GCA_013372085.1	CP053098.1	IS3	3	3723	4005343	0.09
GCA_013372085.1	CP053098.1	IS4	1	1200	4005343	0.03
GCA_013372085.1	CP053098.1	IS5	5	5035	4005343	0.13
GCA_013372085.1	CP053098.1	IS701	3	6699	4005343	0.17
GCA_013372085.1	CP053098.1	IS91	1	2299	4005343	0.06
GCA_013376855.2	CP056784.2	IS1	1	858	3864540	0.02
GCA_013376855.2	CP056784.2	IS21	4	3674	3864540	0.1
GCA_013376855.2	CP056784.2	IS256	2	2584	3864540	0.07
GCA_013376855.2	CP056784.2	IS3	2	1510	3864540	0.04
GCA_013376855.2	CP056784.2	IS30	5	5435	3864540	0.14
GCA_013376855.2	CP056784.2	IS4	25	29587	3864540	0.77
GCA_013376855.2	CP056784.2	IS5	2	2561	3864540	0.07
GCA_013376855.2	CP056784.2	IS66	1	2877	3864540	0.07
GCA_013376855.2	CP056784.2	IS91	1	2560	3864540	0.07
GCA_013376855.2	CP056784.2	new	7	5740	3864540	0.15
GCA_013377175.1	CP046898.1	IS21	2	4664	3929775	0.12
GCA_013377175.1	CP046898.1	IS3	2	2618	3929775	0.07
GCA_013377175.1	CP046898.1	IS4	8	9446	3929775	0.24
GCA_013377175.1	CP046898.1	IS5	4	4160	3929775	0.11
GCA_013377175.1	CP046899.1	IS3	4	6254	205113	3.05
GCA_013377175.1	CP046899.1	IS4	1	1200	205113	0.59
GCA_013377175.1	CP046899.1	IS5	6	5485	205113	2.67
GCA_013377175.1	CP046899.1	IS6	7	5579	205113	2.72
GCA_013377175.1	CP046899.1	IS701	2	993	205113	0.48
GCA_013377175.1	CP046899.1	IS91	3	6966	205113	3.4
GCA_013377175.1	CP046899.1	new	1	2827	205113	1.38
GCA_013416255.1	CP053215.1	IS110	1	2131	3912346	0.05
GCA_013416255.1	CP053215.1	IS21	1	1680	3912346	0.04
GCA_013416255.1	CP053215.1	IS256	1	1292	3912346	0.03
GCA_013416255.1	CP053215.1	IS30	7	7609	3912346	0.19
GCA_013416255.1	CP053216.1	IS3	1	954	55394	1.72
GCA_013416255.1	CP053216.1	IS6	3	2460	55394	4.44
GCA_013416255.1	CP053216.1	IS91	1	1242	55394	2.24
GCA_013416255.1	CP053216.1	new	1	1280	55394	2.31
GCA_013416275.1	CP053218.1	IS21	1	1680	3699225	0.05
GCA_013416275.1	CP053218.1	IS256	5	6460	3699225	0.17
GCA_013416275.1	CP053218.1	IS3	19	27129	3699225	0.73
GCA_013416275.1	CP053218.1	IS5	20	20509	3699225	0.55
GCA_013416275.1	CP053218.1	IS630	8	7136	3699225	0.19
GCA_013416275.1	CP053218.1	IS982	4	3910	3699225	0.11
GCA_013416275.1	CP053219.1	IS256	1	1292	97161	1.33
GCA_013416275.1	CP053219.1	IS3	2	1312	97161	1.35
GCA_013416275.1	CP053219.1	IS5	5	9592	97161	9.87
GCA_013416275.1	CP053219.1	IS6	4	3215	97161	3.31
GCA_013416275.1	CP053219.1	IS66	1	1491	97161	1.53
GCA_013416275.1	CP053219.1	ISNCY	3	4442	97161	4.57
GCA_013416275.1	CP053220.1	IS256	1	766	63650	1.2
GCA_013416275.1	CP053220.1	IS3	3	3639	63650	5.72
GCA_013416275.1	CP053220.1	IS30	1	1087	63650	1.71
GCA_013416275.1	CP053220.1	IS4	1	667	63650	1.05
GCA_013416275.1	CP053220.1	IS6	2	1640	63650	2.58
GCA_013416275.1	CP053221.1	IS5	1	1098	9613	11.42
GCA_013787185.1	CP059386.1	IS21	2	2904	3800835	0.08
GCA_013787185.1	CP059386.1	IS256	16	19505	3800835	0.51
GCA_013787185.1	CP059386.1	IS3	62	77392	3800835	2.04
GCA_013787185.1	CP059386.1	IS30	2	2176	3800835	0.06
GCA_013787185.1	CP059386.1	IS5	65	63606	3800835	1.67
GCA_013787185.1	CP059386.1	IS630	13	15148	3800835	0.4
GCA_013787185.1	CP059386.1	IS982	6	5901	3800835	0.16
GCA_013787185.1	CP059386.1	ISNCY	1	1482	3800835	0.04
GCA_013787185.1	CP059387.1	IS3	2	2787	113330	2.46
GCA_013787185.1	CP059387.1	IS4	1	1178	113330	1.04
GCA_013787185.1	CP059387.1	IS5	2	1310	113330	1.16
GCA_013787185.1	CP059387.1	IS6	1	819	113330	0.72
GCA_014322245.1	CP047973.1	IS1	2	1572	3892871	0.04
GCA_014322245.1	CP047973.1	IS110	2	3092	3892871	0.08
GCA_014322245.1	CP047973.1	IS21	1	1680	3892871	0.04
GCA_014322245.1	CP047973.1	IS256	9	11628	3892871	0.3
GCA_014322245.1	CP047973.1	IS3	20	24253	3892871	0.62
GCA_014322245.1	CP047973.1	IS5	3	7122	3892871	0.18
GCA_014322245.1	CP047974.1	IS5	2	2079	103751	2
GCA_014322245.1	CP047975.1	IS1	1	802	100072	0.8
GCA_014322245.1	CP047975.1	IS1182	1	3318	100072	3.32
GCA_014322245.1	CP047975.1	IS256	1	1314	100072	1.31
GCA_014322245.1	CP047975.1	IS3	2	1916	100072	1.91
GCA_014322245.1	CP047975.1	IS30	2	2174	100072	2.17
GCA_014322245.1	CP047975.1	IS4	1	693	100072	0.69
GCA_014322245.1	CP047975.1	IS6	4	5920	100072	5.92
GCA_014322245.1	CP047975.1	IS91	1	1242	100072	1.24
GCA_014322245.1	CP047976.1	IS256	1	1292	9132	14.15
GCA_014672735.1	CP059039.1	IS21	1	1680	3750370	0.04
GCA_014672735.1	CP059039.1	IS481	1	2567	3750370	0.07
GCA_014705805.1	CP061514.1	IS21	2	4746	3984725	0.12
GCA_014705805.1	CP061514.1	IS256	1	1292	3984725	0.03
GCA_014705805.1	CP061514.1	IS3	3	3828	3984725	0.1
GCA_014705805.1	CP061514.1	IS4	19	22434	3984725	0.56
GCA_014705805.1	CP061514.1	IS91	1	2497	3984725	0.06
GCA_014705805.1	CP061514.1	new	11	16505	3984725	0.41
GCA_014705805.1	CP061515.1	IS3	2	1396	110967	1.26
GCA_014705805.1	CP061515.1	IS5	2	2088	110967	1.88
GCA_014705845.1	CP061523.1	IS21	2	4746	3984712	0.12
GCA_014705845.1	CP061523.1	IS256	1	1292	3984712	0.03
GCA_014705845.1	CP061523.1	IS3	3	3828	3984712	0.1
GCA_014705845.1	CP061523.1	IS4	19	22434	3984712	0.56
GCA_014705845.1	CP061523.1	IS91	1	2497	3984712	0.06
GCA_014705845.1	CP061523.1	new	11	16505	3984712	0.41
GCA_014705845.1	CP061524.1	IS3	2	1396	110967	1.26
GCA_014705845.1	CP061524.1	IS5	2	2088	110967	1.88
GCA_014705865.1	CP061521.1	IS21	2	4746	3938042	0.12
GCA_014705865.1	CP061521.1	IS256	1	1292	3938042	0.03
GCA_014705865.1	CP061521.1	IS3	3	3828	3938042	0.1
GCA_014705865.1	CP061521.1	IS4	17	20074	3938042	0.51
GCA_014705865.1	CP061521.1	IS91	1	2497	3938042	0.06
GCA_014705865.1	CP061521.1	new	8	6564	3938042	0.17
GCA_014705865.1	CP061522.1	IS3	2	1396	110964	1.26
GCA_014705865.1	CP061522.1	IS5	2	2088	110964	1.88
GCA_014705885.1	CP061519.1	IS21	2	4746	4037191	0.12
GCA_014705885.1	CP061519.1	IS256	1	1292	4037191	0.03
GCA_014705885.1	CP061519.1	IS3	3	3828	4037191	0.09
GCA_014705885.1	CP061519.1	IS4	19	22434	4037191	0.56
GCA_014705885.1	CP061519.1	IS91	1	2497	4037191	0.06
GCA_014705885.1	CP061519.1	new	11	16505	4037191	0.41
GCA_014705885.1	CP061520.1	IS3	2	1396	110967	1.26
GCA_014705885.1	CP061520.1	IS5	2	2088	110967	1.88
GCA_014874575.1	CP059300.1	IS110	1	2134	4364474	0.05
GCA_014874575.1	CP059300.1	IS21	1	1475	4364474	0.03
GCA_014874575.1	CP059300.1	IS3	4	5212	4364474	0.12
GCA_014874575.1	CP059300.1	IS30	2	2174	4364474	0.05
GCA_014874575.1	CP059300.1	IS481	1	2570	4364474	0.06
GCA_014874575.1	CP059300.1	IS5	3	2258	4364474	0.05
GCA_014874575.1	CP059300.1	IS701	6	6610	4364474	0.15
GCA_014874575.1	CP059300.1	ISL3	2	5368	4364474	0.12
GCA_014874575.1	CP059301.1	IS1	1	802	174292	0.46
GCA_014874575.1	CP059301.1	IS1182	1	5362	174292	3.08
GCA_014874575.1	CP059301.1	IS3	1	731	174292	0.42
GCA_014874575.1	CP059301.1	IS30	4	5676	174292	3.26
GCA_014874575.1	CP059301.1	IS4	2	2360	174292	1.35
GCA_014874575.1	CP059301.1	IS6	2	1638	174292	0.94
GCA_014874575.1	CP059301.1	IS701	2	2202	174292	1.26
GCA_014874575.1	CP059301.1	ISL3	1	1557	174292	0.89
GCA_015732435.1	CP060732.1	IS21	1	1475	4103762	0.04
GCA_015732435.1	CP060732.1	IS256	1	1591	4103762	0.04
GCA_015732435.1	CP060732.1	IS3	1	1276	4103762	0.03
GCA_015732435.1	CP060732.1	IS4	23	27156	4103762	0.66
GCA_015732435.1	CP060732.1	IS5	1	1539	4103762	0.04
GCA_015732435.1	CP060732.1	IS91	2	7185	4103762	0.18
GCA_015732435.1	CP060732.1	new	6	4922	4103762	0.12
GCA_015870765.1	CP060011.1	IS1	1	858	3870560	0.02
GCA_015870765.1	CP060011.1	IS21	4	3674	3870560	0.09
GCA_015870765.1	CP060011.1	IS256	2	2585	3870560	0.07
GCA_015870765.1	CP060011.1	IS3	3	2723	3870560	0.07
GCA_015870765.1	CP060011.1	IS30	5	5436	3870560	0.14
GCA_015870765.1	CP060011.1	IS4	24	28409	3870560	0.73
GCA_015870765.1	CP060011.1	IS5	2	2561	3870560	0.07
GCA_015870765.1	CP060011.1	IS66	1	2877	3870560	0.07
GCA_015870765.1	CP060011.1	IS91	1	2560	3870560	0.07
GCA_015870765.1	CP060011.1	new	9	7769	3870560	0.2
GCA_015870965.1	CP060013.1	IS1	1	858	3871732	0.02
GCA_015870965.1	CP060013.1	IS21	4	3674	3871732	0.09
GCA_015870965.1	CP060013.1	IS256	2	2584	3871732	0.07
GCA_015870965.1	CP060013.1	IS3	3	2723	3871732	0.07
GCA_015870965.1	CP060013.1	IS30	5	5435	3871732	0.14
GCA_015870965.1	CP060013.1	IS4	25	29567	3871732	0.76
GCA_015870965.1	CP060013.1	IS5	2	2561	3871732	0.07
GCA_015870965.1	CP060013.1	IS66	1	2877	3871732	0.07
GCA_015870965.1	CP060013.1	IS91	1	2560	3871732	0.07
GCA_015870965.1	CP060013.1	new	9	7769	3871732	0.2
GCA_015910475.1	CP065432.1	IS110	1	2262	4016386	0.06
GCA_015910475.1	CP065432.1	IS21	1	1680	4016386	0.04
GCA_015910475.1	CP065432.1	IS91	1	2634	4016386	0.07
GCA_016350005.1	CP066229.1	IS21	5	12824	3991754	0.32
GCA_016350005.1	CP066229.1	IS256	1	1292	3991754	0.03
GCA_016350005.1	CP066229.1	IS4	19	22422	3991754	0.56
GCA_016350005.1	CP066229.1	IS481	1	2570	3991754	0.06
GCA_016350005.1	CP066229.1	IS5	13	13895	3991754	0.35
GCA_016350005.1	CP066229.1	IS6	5	4100	3991754	0.1
GCA_016350005.1	CP066229.1	IS91	1	2560	3991754	0.06
GCA_016350005.1	CP066230.1	IS3	1	1213	73339	1.65
GCA_016350065.1	CP066232.1	IS21	1	1475	3995262	0.04
GCA_016350065.1	CP066232.1	IS256	1	1591	3995262	0.04
GCA_016350065.1	CP066232.1	IS4	18	21423	3995262	0.54
GCA_016350065.1	CP066232.1	IS481	1	2570	3995262	0.06
GCA_016350065.1	CP066232.1	IS5	9	12569	3995262	0.31
GCA_016350065.1	CP066232.1	new	5	4100	3995262	0.1
GCA_016350065.1	CP066233.1	IS3	1	1213	73360	1.65
GCA_016350085.1	CP066237.1	IS21	5	12824	3996492	0.32
GCA_016350085.1	CP066237.1	IS256	1	1292	3996492	0.03
GCA_016350085.1	CP066237.1	IS4	17	20060	3996492	0.5
GCA_016350085.1	CP066237.1	IS481	1	2570	3996492	0.06
GCA_016350085.1	CP066237.1	IS5	12	12872	3996492	0.32
GCA_016350085.1	CP066237.1	IS6	5	4100	3996492	0.1
GCA_016350085.1	CP066237.1	IS91	1	2560	3996492	0.06
GCA_016350085.1	CP066238.1	IS3	1	1213	73361	1.65
GCA_016350105.1	CP066235.1	IS21	5	12824	4002997	0.32
GCA_016350105.1	CP066235.1	IS256	1	1292	4002997	0.03
GCA_016350105.1	CP066235.1	IS4	19	22422	4002997	0.56
GCA_016350105.1	CP066235.1	IS481	1	2570	4002997	0.06
GCA_016350105.1	CP066235.1	IS5	16	16964	4002997	0.42
GCA_016350105.1	CP066235.1	IS6	5	4100	4002997	0.1
GCA_016350105.1	CP066235.1	IS91	1	2560	4002997	0.06
GCA_016350105.1	CP066236.1	IS3	1	1213	73361	1.65
GCA_016864295.1	CP060029.1	IS110	1	1317	4088883	0.03
GCA_016864295.1	CP060029.1	IS21	1	1475	4088883	0.04
GCA_016864295.1	CP060029.1	IS3	3	3837	4088883	0.09
GCA_016864295.1	CP060029.1	IS4	8	9475	4088883	0.23
GCA_016864295.1	CP060029.1	IS5	3	4458	4088883	0.11
GCA_016864295.1	CP060029.1	IS6	1	819	4088883	0.02
GCA_016864295.1	CP060029.1	IS66	14	34902	4088883	0.85
GCA_016864295.1	CP060029.1	IS91	5	12268	4088883	0.3
GCA_016864295.1	CP060029.1	new	8	6176	4088883	0.15
GCA_016864315.2	CP060504.1	IS21	2	4094	3898606	0.11
GCA_016864315.2	CP060504.1	IS3	1	1215	3898606	0.03
GCA_016864315.2	CP060504.1	IS4	7	8275	3898606	0.21
GCA_016864315.2	CP060504.1	IS5	9	9874	3898606	0.25
GCA_016864315.2	CP060504.1	IS66	20	49862	3898606	1.28
GCA_016864315.2	CP060504.1	IS91	1	2560	3898606	0.07
GCA_016864315.2	CP060504.1	new	11	8232	3898606	0.21
GCA_016864915.1	CP059729.1	IS21	2	4270	4068815	0.1
GCA_016864915.1	CP059729.1	IS3	4	4871	4068815	0.12
GCA_016864915.1	CP059729.1	IS4	8	9349	4068815	0.23
GCA_016864915.1	CP059729.1	IS5	5	4890	4068815	0.12
GCA_016864915.1	CP059729.1	IS66	14	33115	4068815	0.81
GCA_016864915.1	CP059729.1	new	6	4483	4068815	0.11
GCA_016865465.1	AP024415.1	IS21	3	9203	4011788	0.23
GCA_016865465.1	AP024415.1	IS256	2	2584	4011788	0.06
GCA_016865465.1	AP024415.1	IS4	24	36659	4011788	0.91
GCA_016865465.1	AP024415.1	IS5	1	4337	4011788	0.11
GCA_016865465.1	AP024415.1	IS982	1	1956	4011788	0.05
GCA_016865465.1	AP024415.1	new	5	4073	4011788	0.1
GCA_016919505.2	CP070362.2	IS21	1	1475	4001634	0.04
GCA_016919505.2	CP070362.2	IS256	2	2584	4001634	0.06
GCA_016919505.2	CP070362.2	IS4	3	3540	4001634	0.09
GCA_016919505.2	CP070362.2	IS5	2	2084	4001634	0.05
GCA_016919505.2	CP070362.2	ISL3	1	3295	4001634	0.08
GCA_016919505.2	CP070365.1	IS30	2	2174	83362	2.61
GCA_016919525.2	CP070358.2	IS21	1	1475	4016329	0.04
GCA_016919525.2	CP070358.2	IS256	2	2587	4016329	0.06
GCA_016919525.2	CP070358.2	IS4	3	3545	4016329	0.09
GCA_016919525.2	CP070358.2	IS5	3	3121	4016329	0.08
GCA_016919525.2	CP070358.2	ISL3	1	3295	4016329	0.08
GCA_016919525.2	CP070361.1	IS30	2	2174	87892	2.47
GCA_017096325.2	CP059350.1	IS21	1	1475	3968880	0.04
GCA_017096325.2	CP059350.1	IS256	2	2584	3968880	0.07
GCA_017096325.2	CP059350.1	IS4	21	24782	3968880	0.62
GCA_017096325.2	CP059350.1	IS66	1	2670	3968880	0.07
GCA_017096325.2	CP059350.1	IS91	1	2497	3968880	0.06
GCA_017096325.2	CP059350.1	new	6	4920	3968880	0.12
GCA_017096325.2	CP082219.1	IS4	2	2736	78023	3.51
GCA_017096345.2	CP059349.1	IS21	1	1475	3909225	0.04
GCA_017096345.2	CP059349.1	IS256	2	2584	3909225	0.07
GCA_017096345.2	CP059349.1	IS3	1	1276	3909225	0.03
GCA_017096345.2	CP059349.1	IS4	19	22428	3909225	0.57
GCA_017096345.2	CP059349.1	IS66	1	2877	3909225	0.07
GCA_017096345.2	CP059349.1	IS91	1	2497	3909225	0.06
GCA_017096345.2	CP082222.1	IS4	2	4616	77531	5.95
GCA_017096365.2	CP059359.1	IS21	1	1475	3952161	0.04
GCA_017096365.2	CP059359.1	IS256	2	2584	3952161	0.07
GCA_017096365.2	CP059359.1	IS3	1	1276	3952161	0.03
GCA_017096365.2	CP059359.1	IS4	22	25980	3952161	0.66
GCA_017096365.2	CP059359.1	IS91	1	2497	3952161	0.06
GCA_017096365.2	CP059359.1	new	11	34637	3952161	0.88
GCA_017096365.2	CP082221.1	IS4	2	2736	78022	3.51
GCA_017096385.2	CP059353.1	IS21	1	1475	3917538	0.04
GCA_017096385.2	CP059353.1	IS256	1	1292	3917538	0.03
GCA_017096385.2	CP059353.1	IS3	1	1276	3917538	0.03
GCA_017096385.2	CP059353.1	IS4	17	20079	3917538	0.51
GCA_017096385.2	CP059353.1	IS6	4	3278	3917538	0.08
GCA_017096385.2	CP059353.1	IS91	2	5513	3917538	0.14
GCA_017096385.2	CP082891.1	IS3	2	1396	110967	1.26
GCA_017096385.2	CP082891.1	IS5	2	2088	110967	1.88
GCA_017096385.2	CP082892.1	IS4	2	4615	77530	5.95
GCA_017096405.2	CP059351.1	IS21	1	1475	3917843	0.04
GCA_017096405.2	CP059351.1	IS256	2	2584	3917843	0.07
GCA_017096405.2	CP059351.1	IS4	21	24780	3917843	0.63
GCA_017096405.2	CP059351.1	IS66	1	2670	3917843	0.07
GCA_017096405.2	CP059351.1	IS91	1	2497	3917843	0.06
GCA_017096405.2	CP059351.1	new	6	4920	3917843	0.13
GCA_017096405.2	CP082220.1	IS4	2	2736	78024	3.51
GCA_017096425.2	CP059352.1	IS21	1	1476	4031466	0.04
GCA_017096425.2	CP059352.1	IS256	1	1292	4031466	0.03
GCA_017096425.2	CP059352.1	IS3	1	1276	4031466	0.03
GCA_017096425.2	CP059352.1	IS4	18	21256	4031466	0.53
GCA_017096425.2	CP059352.1	IS5	1	1539	4031466	0.04
GCA_017096425.2	CP059352.1	IS91	2	5057	4031466	0.13
GCA_017096425.2	CP059352.1	new	8	6786	4031466	0.17
GCA_017096425.2	CP082888.1	IS3	2	1396	110998	1.26
GCA_017096425.2	CP082888.1	IS5	1	1049	110998	0.95
GCA_017096425.2	CP082889.1	IS4	2	4616	77537	5.95
GCA_017098185.2	CP059355.1	IS21	1	1475	3903779	0.04
GCA_017098185.2	CP059355.1	IS256	2	2614	3903779	0.07
GCA_017098185.2	CP059355.1	IS3	1	1276	3903779	0.03
GCA_017098185.2	CP059355.1	IS4	24	28322	3903779	0.73
GCA_017098185.2	CP059355.1	IS66	1	2670	3903779	0.07
GCA_017098185.2	CP059355.1	IS91	1	2497	3903779	0.06
GCA_017098185.2	CP082226.1	IS4	2	2736	77943	3.51
GCA_017098205.2	CP059354.1	IS21	1	1475	4069635	0.04
GCA_017098205.2	CP059354.1	IS256	1	1292	4069635	0.03
GCA_017098205.2	CP059354.1	IS3	1	1276	4069635	0.03
GCA_017098205.2	CP059354.1	IS4	19	22424	4069635	0.55
GCA_017098205.2	CP059354.1	IS5	1	1539	4069635	0.04
GCA_017098205.2	CP059354.1	IS6	10	8200	4069635	0.2
GCA_017098205.2	CP059354.1	IS66	1	2877	4069635	0.07
GCA_017098205.2	CP059354.1	IS91	2	5057	4069635	0.12
GCA_017098205.2	CP059354.1	new	5	19940	4069635	0.49
GCA_017098205.2	CP082225.1	IS4	2	4616	77530	5.95
GCA_017098225.2	CP059356.1	IS21	1	1976	4035631	0.05
GCA_017098225.2	CP059356.1	IS4	13	15344	4035631	0.38
GCA_017098225.2	CP059356.1	IS481	1	2773	4035631	0.07
GCA_017098225.2	CP059356.1	IS5	1	1539	4035631	0.04
GCA_017098225.2	CP059356.1	IS6	8	6560	4035631	0.16
GCA_017098225.2	CP059356.1	IS66	1	2877	4035631	0.07
GCA_017098225.2	CP059356.1	IS91	2	5057	4035631	0.13
GCA_017098225.2	CP059356.1	new	5	19942	4035631	0.49
GCA_017098225.2	CP082894.1	IS3	2	1396	110968	1.26
GCA_017098225.2	CP082894.1	IS5	2	2088	110968	1.88
GCA_017098225.2	CP082895.1	IS4	2	2736	78023	3.51
GCA_017098245.2	CP059357.1	IS21	1	1475	3939144	0.04
GCA_017098245.2	CP059357.1	IS256	2	2584	3939144	0.07
GCA_017098245.2	CP059357.1	IS3	1	1276	3939144	0.03
GCA_017098245.2	CP059357.1	IS4	24	28340	3939144	0.72
GCA_017098245.2	CP059357.1	IS66	1	2670	3939144	0.07
GCA_017098245.2	CP059357.1	IS91	1	2497	3939144	0.06
GCA_017098245.2	CP059357.1	new	4	3280	3939144	0.08
GCA_017098245.2	CP082228.1	IS4	2	2736	78030	3.51
GCA_017098265.2	CP059358.1	IS21	1	1475	3939099	0.04
GCA_017098265.2	CP059358.1	IS256	2	2584	3939099	0.07
GCA_017098265.2	CP059358.1	IS3	2	2183	3939099	0.06
GCA_017098265.2	CP059358.1	IS4	24	28343	3939099	0.72
GCA_017098265.2	CP059358.1	IS66	1	2670	3939099	0.07
GCA_017098265.2	CP059358.1	IS91	1	2497	3939099	0.06
GCA_017098265.2	CP082229.1	IS4	2	2736	78023	3.51
GCA_017639875.1	CP072122.1	IS21	1	1475	4038785	0.04
GCA_017639875.1	CP072122.1	IS256	2	2584	4038785	0.06
GCA_017639875.1	CP072122.1	IS3	7	8887	4038785	0.22
GCA_017639875.1	CP072122.1	IS30	2	2174	4038785	0.05
GCA_017639875.1	CP072122.1	IS4	12	15053	4038785	0.37
GCA_017639875.1	CP072122.1	IS5	2	1936	4038785	0.05
GCA_017639875.1	CP072123.1	IS21	1	987	218105	0.45
GCA_017639875.1	CP072123.1	IS3	3	4603	218105	2.11
GCA_017639875.1	CP072123.1	IS4	3	6195	218105	2.84
GCA_017639875.1	CP072123.1	IS5	3	1889	218105	0.87
GCA_017639875.1	CP072123.1	IS6	6	4715	218105	2.16
GCA_017639875.1	CP072123.1	IS91	4	9404	218105	4.31
GCA_017639875.1	CP072124.1	IS30	2	2174	87529	2.48
GCA_017639875.1	CP072124.1	IS4	2	3702	87529	4.23
GCA_017723975.1	CP072270.1	IS21	1	1680	4091200	0.04
GCA_017723975.1	CP072270.1	IS256	2	2584	4091200	0.06
GCA_017723975.1	CP072270.1	IS3	7	8755	4091200	0.21
GCA_017723975.1	CP072270.1	IS30	2	2174	4091200	0.05
GCA_017723975.1	CP072270.1	IS4	14	16520	4091200	0.4
GCA_017723975.1	CP072271.1	IS21	1	987	218105	0.45
GCA_017723975.1	CP072271.1	IS3	3	4603	218105	2.11
GCA_017723975.1	CP072271.1	IS4	3	6195	218105	2.84
GCA_017723975.1	CP072271.1	IS5	3	1889	218105	0.87
GCA_017723975.1	CP072271.1	IS6	6	4715	218105	2.16
GCA_017723975.1	CP072271.1	IS91	4	9404	218105	4.31
GCA_017723975.1	CP072272.1	IS30	2	2174	68224	3.19
GCA_017724115.1	CP072275.1	IS21	1	1680	4095769	0.04
GCA_017724115.1	CP072275.1	IS256	2	2584	4095769	0.06
GCA_017724115.1	CP072275.1	IS3	7	8755	4095769	0.21
GCA_017724115.1	CP072275.1	IS30	2	2174	4095769	0.05
GCA_017724115.1	CP072275.1	IS4	13	15340	4095769	0.37
GCA_017724115.1	CP072276.1	IS21	1	987	218105	0.45
GCA_017724115.1	CP072276.1	IS3	3	4603	218105	2.11
GCA_017724115.1	CP072276.1	IS4	3	6195	218105	2.84
GCA_017724115.1	CP072276.1	IS5	3	1889	218105	0.87
GCA_017724115.1	CP072276.1	IS6	6	4715	218105	2.16
GCA_017724115.1	CP072276.1	IS91	4	9404	218105	4.31
GCA_017724115.1	CP072277.1	IS30	2	2174	68225	3.19
GCA_017724155.1	CP072280.1	IS21	1	1680	4096957	0.04
GCA_017724155.1	CP072280.1	IS256	2	2584	4096957	0.06
GCA_017724155.1	CP072280.1	IS3	7	8755	4096957	0.21
GCA_017724155.1	CP072280.1	IS30	2	2174	4096957	0.05
GCA_017724155.1	CP072280.1	IS4	14	16520	4096957	0.4
GCA_017724155.1	CP072281.1	IS21	1	987	218105	0.45
GCA_017724155.1	CP072281.1	IS3	3	4603	218105	2.11
GCA_017724155.1	CP072281.1	IS4	3	6195	218105	2.84
GCA_017724155.1	CP072281.1	IS5	3	1889	218105	0.87
GCA_017724155.1	CP072281.1	IS6	6	4715	218105	2.16
GCA_017724155.1	CP072281.1	IS91	4	9404	218105	4.31
GCA_017724155.1	CP072282.1	IS30	2	2174	87529	2.48
GCA_017724155.1	CP072282.1	IS4	2	3702	87529	4.23
GCA_017724195.1	CP072285.1	IS21	1	1475	4080146	0.04
GCA_017724195.1	CP072285.1	IS256	2	2584	4080146	0.06
GCA_017724195.1	CP072285.1	IS3	7	8755	4080146	0.21
GCA_017724195.1	CP072285.1	IS30	2	2174	4080146	0.05
GCA_017724195.1	CP072285.1	IS4	12	14160	4080146	0.35
GCA_017724195.1	CP072286.1	IS21	1	987	218105	0.45
GCA_017724195.1	CP072286.1	IS3	3	4603	218105	2.11
GCA_017724195.1	CP072286.1	IS4	3	6195	218105	2.84
GCA_017724195.1	CP072286.1	IS5	3	1889	218105	0.87
GCA_017724195.1	CP072286.1	IS6	6	4715	218105	2.16
GCA_017724195.1	CP072286.1	IS91	4	9404	218105	4.31
GCA_017724195.1	CP072287.1	IS30	2	2174	87529	2.48
GCA_017724195.1	CP072287.1	IS4	2	3702	87529	4.23
GCA_017724215.1	CP072290.1	IS21	1	1680	4095769	0.04
GCA_017724215.1	CP072290.1	IS256	2	2584	4095769	0.06
GCA_017724215.1	CP072290.1	IS3	7	8755	4095769	0.21
GCA_017724215.1	CP072290.1	IS30	2	2174	4095769	0.05
GCA_017724215.1	CP072290.1	IS4	13	15340	4095769	0.37
GCA_017724215.1	CP072291.1	IS21	1	987	218105	0.45
GCA_017724215.1	CP072291.1	IS3	3	4603	218105	2.11
GCA_017724215.1	CP072291.1	IS4	3	6195	218105	2.84
GCA_017724215.1	CP072291.1	IS5	3	1889	218105	0.87
GCA_017724215.1	CP072291.1	IS6	6	4715	218105	2.16
GCA_017724215.1	CP072291.1	IS91	4	9404	218105	4.31
GCA_017724215.1	CP072292.1	IS30	2	2174	68225	3.19
GCA_017726495.1	CP072295.1	IS21	1	1680	4095778	0.04
GCA_017726495.1	CP072295.1	IS256	2	2584	4095778	0.06
GCA_017726495.1	CP072295.1	IS3	7	8755	4095778	0.21
GCA_017726495.1	CP072295.1	IS30	2	2174	4095778	0.05
GCA_017726495.1	CP072295.1	IS4	13	15340	4095778	0.37
GCA_017726495.1	CP072296.1	IS21	1	987	218105	0.45
GCA_017726495.1	CP072296.1	IS3	3	4603	218105	2.11
GCA_017726495.1	CP072296.1	IS4	3	6195	218105	2.84
GCA_017726495.1	CP072296.1	IS5	3	1889	218105	0.87
GCA_017726495.1	CP072296.1	IS6	6	4715	218105	2.16
GCA_017726495.1	CP072296.1	IS91	4	9404	218105	4.31
GCA_017726495.1	CP072297.1	IS30	2	2174	87529	2.48
GCA_017726495.1	CP072297.1	IS4	2	3702	87529	4.23
GCA_017726555.1	CP072300.1	IS21	1	1680	4095769	0.04
GCA_017726555.1	CP072300.1	IS256	2	2584	4095769	0.06
GCA_017726555.1	CP072300.1	IS3	7	8755	4095769	0.21
GCA_017726555.1	CP072300.1	IS30	2	2174	4095769	0.05
GCA_017726555.1	CP072300.1	IS4	13	15340	4095769	0.37
GCA_017726555.1	CP072301.1	IS21	1	987	218105	0.45
GCA_017726555.1	CP072301.1	IS3	3	4603	218105	2.11
GCA_017726555.1	CP072301.1	IS4	3	6195	218105	2.84
GCA_017726555.1	CP072301.1	IS5	3	1889	218105	0.87
GCA_017726555.1	CP072301.1	IS6	6	4715	218105	2.16
GCA_017726555.1	CP072301.1	IS91	4	9404	218105	4.31
GCA_017726555.1	CP072302.1	IS30	1	1008	68309	1.48
GCA_017726575.1	CP072305.1	IS110	1	2131	3841218	0.06
GCA_017726575.1	CP072305.1	IS21	1	1680	3841218	0.04
GCA_017726575.1	CP072305.1	IS256	1	1292	3841218	0.03
GCA_017726575.1	CP072305.1	IS3	6	7145	3841218	0.19
GCA_017726575.1	CP072305.1	IS30	5	5435	3841218	0.14
GCA_017726575.1	CP072305.1	IS4	2	2354	3841218	0.06
GCA_017726575.1	CP072305.1	IS5	3	2583	3841218	0.07
GCA_017726575.1	CP072305.1	IS982	5	4877	3841218	0.13
GCA_017726575.1	CP072305.1	new	3	7782	3841218	0.2
GCA_017742855.1	CP072398.1	IS21	1	1475	4081424	0.04
GCA_017742855.1	CP072398.1	IS256	2	2584	4081424	0.06
GCA_017742855.1	CP072398.1	IS3	9	11589	4081424	0.28
GCA_017742855.1	CP072398.1	IS30	2	2174	4081424	0.05
GCA_017742855.1	CP072398.1	IS4	12	14160	4081424	0.35
GCA_017742855.1	CP072399.1	IS21	1	987	218105	0.45
GCA_017742855.1	CP072399.1	IS3	3	4603	218105	2.11
GCA_017742855.1	CP072399.1	IS4	3	6195	218105	2.84
GCA_017742855.1	CP072399.1	IS5	3	1889	218105	0.87
GCA_017742855.1	CP072399.1	IS6	6	4715	218105	2.16
GCA_017742855.1	CP072399.1	IS91	4	9404	218105	4.31
GCA_017742855.1	CP072400.1	IS30	2	2174	87529	2.48
GCA_017742855.1	CP072400.1	IS4	2	3702	87529	4.23
GCA_018135585.1	CP073060.1	IS21	1	1680	3877093	0.04
GCA_018135585.1	CP073060.1	IS3	7	8974	3877093	0.23
GCA_018135585.1	CP073061.1	IS256	3	3876	91083	4.26
GCA_018135585.1	CP073061.1	IS3	4	6031	91083	6.62
GCA_018135585.1	CP073061.1	IS5	4	4731	91083	5.19
GCA_018135585.1	CP073061.1	IS630	1	437	91083	0.48
GCA_018135585.1	CP073061.1	ISNCY	1	1570	91083	1.72
GCA_018454385.1	CP075321.1	IS21	1	1680	3973595	0.04
GCA_018454385.1	CP075321.1	IS256	1	1292	3973595	0.03
GCA_018454385.1	CP075321.1	IS3	1	1276	3973595	0.03
GCA_018454385.1	CP075321.1	IS4	13	15344	3973595	0.39
GCA_018454385.1	CP075321.1	IS5	2	1788	3973595	0.04
GCA_018454385.1	CP075321.1	IS6	9	7380	3973595	0.19
GCA_018454385.1	CP075321.1	IS66	1	2623	3973595	0.07
GCA_018454385.1	CP075321.1	IS91	2	5057	3973595	0.13
GCA_018454385.1	CP075321.1	new	1	1209	3973595	0.03
GCA_018454385.1	CP075322.1	IS3	2	1396	110967	1.26
GCA_018454385.1	CP075322.1	IS5	2	2088	110967	1.88
GCA_018604365.1	CP071763.1	IS21	1	1680	3965259	0.04
GCA_018604365.1	CP071763.1	IS256	2	2584	3965259	0.07
GCA_018604365.1	CP071763.1	IS3	1	1276	3965259	0.03
GCA_018604365.1	CP071763.1	IS4	31	36412	3965259	0.92
GCA_018604365.1	CP071763.1	new	5	4100	3965259	0.1
GCA_018808925.1	CP048849.1	IS1595	2	2775	4173759	0.07
GCA_018808925.1	CP048849.1	IS200/IS605	1	684	4173759	0.02
GCA_018808925.1	CP048849.1	IS21	1	1475	4173759	0.04
GCA_018808925.1	CP048849.1	IS4	4	4931	4173759	0.12
GCA_018808925.1	CP048849.1	IS481	1	1019	4173759	0.02
GCA_018808925.1	CP048849.1	IS6	3	2462	4173759	0.06
GCA_018808925.1	CP048849.1	IS66	1	2744	4173759	0.07
GCA_018808925.1	CP048849.1	IS91	1	1923	4173759	0.05
GCA_018808925.1	CP048849.1	new	4	7022	4173759	0.17
GCA_018808925.1	CP048851.1	IS4	1	1297	132632	0.98
GCA_018808925.1	CP048851.1	IS5	1	620	132632	0.47
GCA_018808925.1	CP048851.1	IS6	1	820	132632	0.62
GCA_018808925.1	CP048851.1	IS91	1	3988	132632	3.01
GCA_018831125.1	CP048131.1	IS21	1	1475	4027041	0.04
GCA_018831125.1	CP048131.1	IS3	2	3695	4027041	0.09
GCA_018831125.1	CP048131.1	IS30	7	7611	4027041	0.19
GCA_018831125.1	CP048131.1	IS4	3	3540	4027041	0.09
GCA_018831125.1	CP048131.1	IS5	12	12480	4027041	0.31
GCA_018831125.1	CP048131.1	IS701	3	3325	4027041	0.08
GCA_018831125.1	CP048134.1	IS30	2	2174	74916	2.9
GCA_018831125.1	CP048134.1	IS4	2	2562	74916	3.42
GCA_018831125.1	CP048135.1	IS21	1	987	208004	0.47
GCA_018831125.1	CP048135.1	IS3	3	3719	208004	1.79
GCA_018831125.1	CP048135.1	IS4	1	1200	208004	0.58
GCA_018831125.1	CP048135.1	IS5	5	3613	208004	1.74
GCA_018831125.1	CP048135.1	IS6	5	4097	208004	1.97
GCA_018831125.1	CP048135.1	IS91	6	5772	208004	2.77
GCA_019076685.1	CP060994.1	IS21	2	4204	3778436	0.11
GCA_019076685.1	CP060994.1	IS256	9	11616	3778436	0.31
GCA_019076685.1	CP060994.1	IS3	8	10164	3778436	0.27
GCA_019076685.1	CP060994.1	IS4	2	2546	3778436	0.07
GCA_019076685.1	CP060994.1	IS5	48	46050	3778436	1.22
GCA_019076685.1	CP060994.1	IS630	3	2712	3778436	0.07
GCA_019076685.1	CP060994.1	IS66	1	1807	3778436	0.05
GCA_019076685.1	CP060994.1	IS982	2	1955	3778436	0.05
GCA_019076685.1	CP060995.1	IS3	2	1312	91773	1.43
GCA_019076685.1	CP060995.1	IS5	7	7373	91773	8.03
GCA_019076685.1	CP060995.1	IS6	3	2456	91773	2.68
GCA_019076685.1	CP060995.1	IS66	1	1050	91773	1.14
GCA_019076685.1	CP060995.1	ISNCY	3	4444	91773	4.84
GCA_019331655.1	CP058289.1	IS110	1	2262	3927723	0.06
GCA_019331655.1	CP058289.1	IS21	2	4202	3927723	0.11
GCA_019331655.1	CP058289.1	IS701	2	2204	3927723	0.06
GCA_019331655.1	CP058289.1	IS91	1	2634	3927723	0.07
GCA_019331655.1	CP058289.1	ISL3	2	5368	3927723	0.14
GCA_019356075.1	CP079942.1	IS21	1	1475	4010274	0.04
GCA_019356075.1	CP079942.1	IS256	2	2584	4010274	0.06
GCA_019356075.1	CP079942.1	IS3	1	1276	4010274	0.03
GCA_019356075.1	CP079942.1	IS4	27	31870	4010274	0.79
GCA_019356075.1	CP079942.1	IS66	2	4950	4010274	0.12
GCA_019356075.1	CP079942.1	IS91	1	2497	4010274	0.06
GCA_019356075.1	CP079942.1	new	11	15985	4010274	0.4
GCA_019356215.1	CP079931.1	IS21	1	1680	3902119	0.04
GCA_019356215.1	CP079931.1	IS5	3	2347	3902119	0.06
GCA_019356215.1	CP079931.1	IS701	2	2202	3902119	0.06
GCA_019356215.1	CP079932.1	IS3	1	1309	148955	0.88
GCA_019356215.1	CP079932.1	IS4	1	1200	148955	0.81
GCA_019356215.1	CP079932.1	IS701	1	1831	148955	1.23
GCA_019356215.1	CP079932.1	IS91	1	2299	148955	1.54
GCA_019356215.1	CP079932.1	new	3	9877	148955	6.63
GCA_019458485.1	CP080452.1	IS21	1	1475	4033258	0.04
GCA_019458485.1	CP080452.1	IS30	2	2174	4033258	0.05
GCA_019458485.1	CP080452.1	IS4	22	30792	4033258	0.76
GCA_019458485.1	CP080452.1	IS481	1	2508	4033258	0.06
GCA_019458485.1	CP080452.1	IS91	1	2497	4033258	0.06
GCA_019458485.1	CP080452.1	ISL3	1	1693	4033258	0.04
GCA_019458485.1	CP080452.1	new	6	32352	4033258	0.8
GCA_019458485.1	CP080455.1	IS30	1	1087	6772	16.05
GCA_019703285.1	AP024802.1	IS1	2	1576	3920683	0.04
GCA_019703285.1	AP024802.1	IS21	1	1976	3920683	0.05
GCA_019703285.1	AP024802.1	IS256	4	5228	3920683	0.13
GCA_019703285.1	AP024802.1	IS3	23	26702	3920683	0.68
GCA_019703285.1	AP024802.1	IS30	8	9593	3920683	0.24
GCA_019703285.1	AP024802.1	IS4	1	1205	3920683	0.03
GCA_019703285.1	AP024802.1	IS481	1	1021	3920683	0.03
GCA_019703285.1	AP024802.1	IS5	68	67817	3920683	1.73
GCA_019703285.1	AP024802.1	IS630	14	13337	3920683	0.34
GCA_019703285.1	AP024802.1	IS66	1	1807	3920683	0.05
GCA_019703285.1	AP024802.1	IS982	1	815	3920683	0.02
GCA_019703285.1	AP024802.1	ISNCY	1	1482	3920683	0.04
GCA_019703285.1	AP024803.1	IS256	1	1786	90090	1.98
GCA_019703285.1	AP024803.1	IS3	6	6791	90090	7.54
GCA_019703285.1	AP024803.1	IS6	1	830	90090	0.92
GCA_019703285.1	AP024803.1	IS630	1	892	90090	0.99
GCA_019703285.1	AP024803.1	ISNCY	1	999	90090	1.11
GCA_019703285.1	AP024806.1	ISNCY	1	1482	8948	16.56
GCA_019997865.1	CP083181.1	IS110	1	1432	3854806	0.04
GCA_019997865.1	CP083181.1	IS21	1	1680	3854806	0.04
GCA_019997865.1	CP083181.1	IS256	19	24947	3854806	0.65
GCA_019997865.1	CP083181.1	IS3	36	42086	3854806	1.09
GCA_019997865.1	CP083181.1	IS4	6	7632	3854806	0.2
GCA_019997865.1	CP083181.1	IS5	26	27534	3854806	0.71
GCA_019997865.1	CP083181.1	IS630	11	12738	3854806	0.33
GCA_019997865.1	CP083181.1	IS982	11	10758	3854806	0.28
GCA_019997865.1	CP083182.1	IS256	3	3683	104309	3.53
GCA_019997865.1	CP083182.1	IS3	6	7423	104309	7.12
GCA_019997865.1	CP083182.1	IS4	1	1329	104309	1.27
GCA_019997865.1	CP083182.1	IS5	3	4239	104309	4.06
GCA_019997865.1	CP083182.1	IS630	1	908	104309	0.87
GCA_019997865.1	CP083182.1	ISNCY	4	5162	104309	4.95
GCA_020132105.1	CP082952.1	IS1	1	858	4007379	0.02
GCA_020132105.1	CP082952.1	IS21	4	3879	4007379	0.1
GCA_020132105.1	CP082952.1	IS3	4	3936	4007379	0.1
GCA_020132105.1	CP082952.1	IS30	9	29186	4007379	0.73
GCA_020132105.1	CP082952.1	IS4	11	12564	4007379	0.31
GCA_020132105.1	CP082952.1	IS5	7	7379	4007379	0.18
GCA_020132105.1	CP082952.1	IS6	3	2459	4007379	0.06
GCA_020132105.1	CP082952.1	IS91	1	641	4007379	0.02
GCA_020132105.1	CP082952.1	ISNCY	1	1481	4007379	0.04
GCA_020520325.1	CP084733.1	IS21	1	1680	3989953	0.04
GCA_020520325.1	CP084733.1	IS256	3	3876	3989953	0.1
GCA_020520325.1	CP084733.1	IS4	21	24792	3989953	0.62
GCA_020520325.1	CP084733.1	IS66	1	2877	3989953	0.07
GCA_020520325.1	CP084733.1	IS91	1	2497	3989953	0.06
GCA_020520345.1	CP084730.1	IS21	1	1680	3989720	0.04
GCA_020520345.1	CP084730.1	IS256	3	3876	3989720	0.1
GCA_020520345.1	CP084730.1	IS4	21	24792	3989720	0.62
GCA_020520345.1	CP084730.1	IS66	1	2877	3989720	0.07
GCA_020520345.1	CP084730.1	IS91	1	2497	3989720	0.06
GCA_020520345.1	CP084730.1	new	2	1976	3989720	0.05
GCA_020520365.1	CP084727.1	IS21	1	1680	3989875	0.04
GCA_020520365.1	CP084727.1	IS256	3	3876	3989875	0.1
GCA_020520365.1	CP084727.1	IS4	21	24792	3989875	0.62
GCA_020520365.1	CP084727.1	IS66	1	2877	3989875	0.07
GCA_020520365.1	CP084727.1	IS91	1	2497	3989875	0.06
GCA_020520365.1	CP084727.1	new	2	1976	3989875	0.05
GCA_020520385.1	CP084724.1	IS21	1	1680	3991008	0.04
GCA_020520385.1	CP084724.1	IS256	3	3876	3991008	0.1
GCA_020520385.1	CP084724.1	IS4	22	25968	3991008	0.65
GCA_020520385.1	CP084724.1	IS66	1	2877	3991008	0.07
GCA_020520385.1	CP084724.1	IS91	1	2497	3991008	0.06
GCA_020520385.1	CP084724.1	new	2	1976	3991008	0.05
GCA_020520405.1	CP084721.1	IS21	1	1680	3991015	0.04
GCA_020520405.1	CP084721.1	IS256	3	3876	3991015	0.1
GCA_020520405.1	CP084721.1	IS4	22	25974	3991015	0.65
GCA_020520405.1	CP084721.1	IS66	1	2877	3991015	0.07
GCA_020520405.1	CP084721.1	IS91	1	2497	3991015	0.06
GCA_020906565.1	CP086759.1	IS1	1	802	3935674	0.02
GCA_020906565.1	CP086759.1	IS21	1	1475	3935674	0.04
GCA_020906565.1	CP086759.1	IS256	1	1591	3935674	0.04
GCA_020906565.1	CP086759.1	IS3	3	3828	3935674	0.1
GCA_020906565.1	CP086759.1	IS30	4	5031	3935674	0.13
GCA_020906565.1	CP086759.1	IS4	25	29550	3935674	0.75
GCA_020906565.1	CP086759.1	new	6	12478	3935674	0.32
GCA_021398135.1	CP090182.1	IS21	1	1680	3910435	0.04
GCA_021398135.1	CP090182.1	IS256	2	2584	3910435	0.07
GCA_021398135.1	CP090182.1	IS3	1	1276	3910435	0.03
GCA_021398135.1	CP090182.1	IS4	22	25978	3910435	0.66
GCA_021398135.1	CP090182.1	IS5	1	1539	3910435	0.04
GCA_021398135.1	CP090182.1	IS91	2	5057	3910435	0.13
GCA_021398135.1	CP090182.1	new	8	6560	3910435	0.17
GCA_021484905.1	CP090607.1	IS21	1	1475	4264976	0.03
GCA_021484905.1	CP090607.1	IS30	2	2174	4264976	0.05
GCA_021484905.1	CP090607.1	IS4	22	30791	4264976	0.72
GCA_021484905.1	CP090607.1	IS481	1	2508	4264976	0.06
GCA_021484905.1	CP090607.1	IS91	1	2497	4264976	0.06
GCA_021484905.1	CP090607.1	ISL3	1	1693	4264976	0.04
GCA_021484905.1	CP090607.1	new	67	200387	4264976	4.7
GCA_021559695.1	CP054416.1	IS21	1	1680	4061278	0.04
GCA_021559695.1	CP054416.1	IS256	1	1292	4061278	0.03
GCA_021559695.1	CP054416.1	IS3	1	1276	4061278	0.03
GCA_021559695.1	CP054416.1	IS4	19	22432	4061278	0.55
GCA_021559695.1	CP054416.1	IS481	1	2773	4061278	0.07
GCA_021559695.1	CP054416.1	IS5	1	1539	4061278	0.04
GCA_021559695.1	CP054416.1	IS91	2	5057	4061278	0.12
GCA_021559695.1	CP054416.1	new	12	25530	4061278	0.63
GCA_021609965.1	CP091172.1	IS21	1	1475	4125503	0.04
GCA_021609965.1	CP091172.1	IS30	2	2174	4125503	0.05
GCA_021609965.1	CP091172.1	IS4	21	27304	4125503	0.66
GCA_021609965.1	CP091172.1	IS481	1	2508	4125503	0.06
GCA_021609965.1	CP091172.1	IS91	1	2497	4125503	0.06
GCA_021609965.1	CP091172.1	new	12	157478	4125503	3.82
GCA_021725415.1	CP091328.1	IS21	1	1680	4055807	0.04
GCA_021725415.1	CP091328.1	IS256	2	2584	4055807	0.06
GCA_021725415.1	CP091328.1	IS3	1	1276	4055807	0.03
GCA_021725415.1	CP091328.1	IS4	20	23600	4055807	0.58
GCA_021725415.1	CP091328.1	IS6	6	4920	4055807	0.12
GCA_021725415.1	CP091328.1	IS91	1	2497	4055807	0.06
GCA_021730415.1	CP091452.1	IS21	1	1680	3948028	0.04
GCA_021730415.1	CP091452.1	IS256	5	6460	3948028	0.16
GCA_021730415.1	CP091452.1	IS3	1	1276	3948028	0.03
GCA_021730415.1	CP091452.1	IS4	29	34415	3948028	0.87
GCA_021730415.1	CP091452.1	IS5	1	2177	3948028	0.06
GCA_021730415.1	CP091452.1	IS6	5	4100	3948028	0.1
GCA_021730415.1	CP091452.1	IS91	1	4625	3948028	0.12
GCA_021730415.1	CP091452.1	new	6	15432	3948028	0.39
GCA_021730415.1	CP091454.1	IS30	3	10004	82120	12.18
GCA_021730415.1	CP091454.1	IS4	1	1180	82120	1.44
GCA_021764725.1	CP091465.1	IS21	1	1475	3853966	0.04
GCA_021764725.1	CP091465.1	IS256	4	5882	3853966	0.15
GCA_021764725.1	CP091465.1	IS3	2	2618	3853966	0.07
GCA_021764725.1	CP091465.1	IS4	15	17704	3853966	0.46
GCA_021764725.1	CP091465.1	IS5	6	6332	3853966	0.16
GCA_021764725.1	CP091465.1	IS6	6	4920	3853966	0.13
GCA_021764725.1	CP091465.1	IS66	1	2877	3853966	0.07
GCA_021764725.1	CP091465.1	IS91	2	7185	3853966	0.19
GCA_021764725.1	CP091465.1	new	1	519	3853966	0.01
GCA_021899715.1	CP091595.1	IS30	4	4348	73145	5.94
GCA_021899715.1	CP091596.1	IS21	2	2475	4161539	0.06
GCA_021899715.1	CP091596.1	IS3	1	1019	4161539	0.02
GCA_021899715.1	CP091596.1	IS30	4	4350	4161539	0.1
GCA_021899715.1	CP091596.1	IS4	16	19874	4161539	0.48
GCA_021899715.1	CP091596.1	IS481	1	2003	4161539	0.05
GCA_021899715.1	CP091596.1	IS6	2	1640	4161539	0.04
GCA_021899715.1	CP091596.1	new	2	1744	4161539	0.04
GCA_021899715.1	CP091598.1	IS30	1	1087	117234	0.93
GCA_021899715.1	CP091598.1	IS4	2	2364	117234	2.02
GCA_021899715.1	CP091598.1	IS5	1	620	117234	0.53
GCA_021899715.1	CP091598.1	IS91	1	1841	117234	1.57
GCA_022107375.2	CP115632.1	IS21	1	1680	3977492	0.04
GCA_022107375.2	CP115632.1	IS4	17	20047	3977492	0.5
GCA_022107375.2	CP115632.1	IS5	1	249	3977492	0.01
GCA_022107375.2	CP115632.1	new	4	2432	3977492	0.06
GCA_022429585.1	CP092485.1	IS21	1	1680	3887026	0.04
GCA_022429585.1	CP092485.1	IS256	2	2584	3887026	0.07
GCA_022429585.1	CP092485.1	IS3	1	1276	3887026	0.03
GCA_022429585.1	CP092485.1	IS4	23	27158	3887026	0.7
GCA_022429585.1	CP092485.1	IS66	1	2877	3887026	0.07
GCA_022429585.1	CP092485.1	IS91	1	2497	3887026	0.06
GCA_022429585.1	CP092485.1	new	11	34637	3887026	0.89
GCA_022459055.1	CP091359.1	IS21	1	1475	3918856	0.04
GCA_022459055.1	CP091359.1	IS256	2	2584	3918856	0.07
GCA_022459055.1	CP091359.1	IS3	1	1276	3918856	0.03
GCA_022459055.1	CP091359.1	IS4	22	26155	3918856	0.67
GCA_022459055.1	CP091359.1	IS5	1	2177	3918856	0.06
GCA_022459055.1	CP091359.1	IS6	5	4099	3918856	0.1
GCA_022459055.1	CP091359.1	IS91	1	4624	3918856	0.12
GCA_022459075.1	CP091360.1	IS21	2	3980	3638126	0.11
GCA_022459075.1	CP091360.1	IS256	20	25841	3638126	0.71
GCA_022459075.1	CP091360.1	IS3	3	2883	3638126	0.08
GCA_022459075.1	CP091360.1	IS4	2	2382	3638126	0.07
GCA_022459075.1	CP091360.1	IS5	1	880	3638126	0.02
GCA_022459095.1	CP091361.1	IS21	4	4127	4014141	0.1
GCA_022459095.1	CP091361.1	IS3	8	9704	4014141	0.24
GCA_022459095.1	CP091361.1	IS30	5	5435	4014141	0.14
GCA_022459095.1	CP091361.1	IS4	18	23032	4014141	0.57
GCA_022459095.1	CP091361.1	IS5	8	7599	4014141	0.19
GCA_022459095.1	CP091361.1	IS6	4	3279	4014141	0.08
GCA_022459095.1	CP091361.1	IS66	3	7781	4014141	0.19
GCA_022459095.1	CP091361.1	IS91	1	641	4014141	0.02
GCA_022459095.1	CP091361.1	ISNCY	1	1481	4014141	0.04
GCA_022459115.2	CP091362.1	IS21	1	1475	4033979	0.04
GCA_022459115.2	CP091362.1	IS30	6	6510	4033979	0.16
GCA_022459115.2	CP091362.1	IS4	10	11797	4033979	0.29
GCA_022459115.2	CP091362.1	IS5	16	19248	4033979	0.48
GCA_022459115.2	CP091362.1	IS6	6	4920	4033979	0.12
GCA_022459115.2	CP091362.1	IS66	11	25832	4033979	0.64
GCA_022459115.2	CP091362.1	ISL3	1	3295	4033979	0.08
GCA_022459115.2	CP102819.1	IS5	1	864	9830	8.79
GCA_022459135.1	CP091363.1	IS21	1	1475	3897771	0.04
GCA_022459135.1	CP091363.1	IS256	3	3876	3897771	0.1
GCA_022459135.1	CP091363.1	IS3	1	1276	3897771	0.03
GCA_022459135.1	CP091363.1	IS30	8	8684	3897771	0.22
GCA_022459135.1	CP091363.1	IS4	31	36123	3897771	0.93
GCA_022459135.1	CP091363.1	IS66	7	17699	3897771	0.45
GCA_022459135.1	CP091363.1	IS91	1	2497	3897771	0.06
GCA_022459135.1	CP091363.1	new	3	2460	3897771	0.06
GCA_022459155.1	CP091364.1	IS21	1	1475	4118848	0.04
GCA_022459155.1	CP091364.1	IS256	3	3876	4118848	0.09
GCA_022459155.1	CP091364.1	IS3	2	4083	4118848	0.1
GCA_022459155.1	CP091364.1	IS4	18	21532	4118848	0.52
GCA_022459155.1	CP091364.1	IS5	1	2177	4118848	0.05
GCA_022459155.1	CP091364.1	IS91	1	4624	4118848	0.11
GCA_022459155.1	CP091364.1	new	9	16250	4118848	0.39
GCA_022459175.1	CP091365.1	IS21	1	1475	3996138	0.04
GCA_022459175.1	CP091365.1	IS256	1	1591	3996138	0.04
GCA_022459175.1	CP091365.1	IS3	5	6902	3996138	0.17
GCA_022459175.1	CP091365.1	IS30	2	2275	3996138	0.06
GCA_022459175.1	CP091365.1	IS4	24	28167	3996138	0.7
GCA_022459175.1	CP091365.1	IS91	1	4624	3996138	0.12
[truncated: 3,090 more rows]

## Sheet: Supplementary Table S5b
Supplementary Table S5b: Integron Elements Distribution details
Genomes	Integron ID	Replicon ID	Element	Start position	End position	Strand	e-value	Element Type	Functional Annotation	Model	Type	Distance - 2attC	Topology considered
GCA_000186665.4	No Integron found	-	-	-	-	-	-	-	-	-	-	-	-
GCA_000695855.3	No Integron found	-	-	-	-	-	-	-	-	-	-	-	-
GCA_000746605.1	No Integron found	-	-	-	-	-	-	-	-	-	-	-	-
GCA_000746645.1	No Integron found	-	-	-	-	-	-	-	-	-	-	-	-
GCA_000786735.1	No Integron found	-	-	-	-	-	-	-	-	-	-	-	-
GCA_000794125.2	integron_01	CP114381.1	CP114381.1_3495	3698723	3699070	-1	1.6e-62	protein	SMR_qac_E-NCBIFAM	NF000276.2	complete		circ
GCA_000794125.2	integron_01	CP114381.1	attc_001	3699173	3699232	-1	1e-07	attC	attC	attc_4	complete		circ
GCA_000794125.2	integron_01	CP114381.1	CP114381.1_3496	3699234	3700013	-1	4.5e-181	protein	ANT_3pp_AadA1-NCBIFAM	NF033126.1	complete		circ
GCA_000794125.2	integron_01	CP114381.1	attc_002	3700427	3700497	-1	0.0065	attC	attC	attc_4	complete	1195	circ
GCA_000794125.2	integron_01	CP114381.1	CP114381.1_3497	3700438	3700950	-1		protein	protein		complete		circ
GCA_000794125.2	integron_01	CP114381.1	attc_003	3700966	3701074	-1	1.1e-05	attC	attC	attc_4	complete	469	circ
GCA_000794125.2	integron_01	CP114381.1	CP114381.1_3498	3701069	3701602	-1	1.3e-66	protein	AAC_3_I-NCBIFAM	NF033083.0	complete		circ
GCA_000794125.2	integron_01	CP114381.1	P_intI1	3701648	3701682	1		Promoter	Pint_1		complete		circ
GCA_000794125.2	integron_01	CP114381.1	CP114381.1_3499	3701703	3702737	1	3.5e-23	protein	intI	intersection_tyr_intI	complete		circ
GCA_000814345.1	No Integron found	-	-	-	-	-	-	-	-	-	-	-	-
GCA_000828935.1	integron_01	AP014650.1	attc_001	19144	19213	-1	2e-06	attC	attC	attc_4	complete		circ
GCA_000828935.1	integron_01	AP014650.1	AP014650.1_17	19233	20405	-1	9.5e-269	protein	efflux_CmlA-NCBIFAM	NF000509.1	complete		circ
GCA_000828935.1	integron_01	AP014650.1	attc_002	20693	20806	-1	0.0095	attC	attC	attc_4	complete	1480	circ
GCA_000828935.1	integron_01	AP014650.1	AP014650.1_18	20813	21265	-1	9.3e-69	protein	rifampin_ARR-NCBIFAM	NF033144.1	complete		circ
GCA_000828935.1	integron_01	AP014650.1	attI1	21299	21357	-1		attI	attI_1		complete		circ
GCA_000828935.1	integron_01	AP014650.1	P_intI1	21382	21416	1		Promoter	Pint_1		complete		circ
GCA_000828935.1	integron_01	AP014650.1	Pc_int1	21408	21434	-1		Promoter	Pc_1		complete		circ
GCA_000828935.1	integron_01	AP014650.1	AP014650.1_19	21438	22397	1	1.6e-24	protein	intI	intersection_tyr_intI	complete		circ
GCA_000830055.1	integron_01	CP010781.1	CP010781.1_267	289285	290298	-1	3.3e-23	protein	intI	intersection_tyr_intI	complete		circ
GCA_000830055.1	integron_01	CP010781.1	Pc_int1	290301	290327	1		Promoter	Pc_1		complete		circ
GCA_000830055.1	integron_01	CP010781.1	P_intI1	290319	290353	-1		Promoter	Pint_1		complete		circ
GCA_000830055.1	integron_01	CP010781.1	CP010781.1_268	290400	290933	1	1.2e-66	protein	AAC_3_I-NCBIFAM	NF033083.0	complete		circ
GCA_000830055.1	integron_01	CP010781.1	attc_001	290928	291036	1	1.1e-05	attC	attC	attc_4	complete		circ
GCA_000830055.1	integron_01	CP010781.1	CP010781.1_269	291449	292102	1		protein	protein		complete		circ
GCA_000830055.1	integron_01	CP010781.1	attc_002	291505	291574	1	1.1e-06	attC	attC	attc_4	complete	469	circ
GCA_000830055.1	integron_01	CP010781.1	attc_003	292043	292112	1	0.02	attC	attC	attc_4	complete	469	circ
GCA_000830055.1	integron_01	CP010781.1	CP010781.1_270	292527	293306	1	4.4e-181	protein	ANT_3pp_AadA1-NCBIFAM	NF033126.1	complete		circ
GCA_000830055.1	integron_01	CP010781.1	attc_004	293308	293367	1	9.8e-08	attC	attC	attc_4	complete	1196	circ
GCA_000830055.1	integron_01	CP010781.1	CP010781.1_271	293470	293817	1	1.6e-62	protein	SMR_qac_E-NCBIFAM	NF000276.2	complete		circ
GCA_000963815.1	integron_01	CP008707.1	CP008707.1_49	28999	29346	-1	4.9e-64	protein	SMR_qac_E-NCBIFAM	NF000276.2	complete		circ
GCA_000963815.1	integron_01	CP008707.1	attc_001	29449	29581	-1	4.5e-07	attC	attC	attc_4	complete		circ
GCA_000963815.1	integron_01	CP008707.1	CP008707.1_50	29576	30049	-1	3.2e-93	protein	trim_DfrA1_like-NCBIFAM	NF000330.1	complete		circ
GCA_000963815.1	integron_01	CP008707.1	attc_002	30065	30136	-1	1.8e-06	attC	attC	attc_4	complete	484	circ
GCA_000963815.1	integron_01	CP008707.1	CP008707.1_51	30131	30649	-1	1.9e-125	protein	AAC_6p_Ib-NCBIFAM	NF033074.0	complete		circ
GCA_000963815.1	integron_01	CP008707.1	attc_003	30704	30813	-1	7.9e-10	attC	attC	attc_4	complete	568	circ
GCA_000963815.1	integron_01	CP008707.1	CP008707.1_52	30823	31686	-1	2.5e-206	protein	blaGES-NCBIFAM	NF012103.0	complete		circ
GCA_000963815.1	integron_01	CP008707.1	CP008707.1_53	31778	32644	1	8.2e-25	protein	intI	intersection_tyr_intI	complete		circ
GCA_000963815.1	integron_02	CP008707.1	CP008707.1_56	34574	35365	-1	7.8e-154	protein	ANT_3pp_I-NCBIFAM	NF012157.0	complete		circ
GCA_000963815.1	integron_02	CP008707.1	CP008707.1_57	35304	35510	-1		protein	protein		complete		circ
GCA_000963815.1	integron_02	CP008707.1	attc_001	35369	35438	-1	6.7e-08	attC	attC	attc_4	complete		circ
GCA_000963815.1	integron_02	CP008707.1	CP008707.1_58	35458	36717	-1	6e-289	protein	efflux_CmlA-NCBIFAM	NF000509.1	complete		circ
GCA_000963815.1	integron_02	CP008707.1	attc_002	36918	36977	-1	2.4e-07	attC	attC	attc_4	complete	1480	circ
GCA_000963815.1	integron_02	CP008707.1	CP008707.1_59	36972	37505	-1	2.9e-128	protein	ANT_2pp_Ia-NCBIFAM	NF000064.3	complete		circ
GCA_000963815.1	integron_02	CP008707.1	attI1	37512	37570	-1		attI	attI_1		complete		circ
GCA_000963815.1	integron_02	CP008707.1	P_intI1	37595	37629	1		Promoter	Pint_1		complete		circ
GCA_000963815.1	integron_02	CP008707.1	Pc_int1	37621	37647	-1		Promoter	Pc_1		complete		circ
GCA_000963815.1	integron_02	CP008707.1	CP008707.1_60	37651	38664	1	1.1e-24	protein	intI	intersection_tyr_intI	complete		circ
GCA_001026965.1	integron_01	CP010779.1	CP010779.1_1252	1375625	1376584	-1	3.2e-23	protein	intI	intersection_tyr_intI	complete		circ
GCA_001026965.1	integron_01	CP010779.1	Pc_int1	1376587	1376613	1		Promoter	Pc_1		complete		circ
GCA_001026965.1	integron_01	CP010779.1	P_intI1	1376605	1376639	-1		Promoter	Pint_1		complete		circ
GCA_001026965.1	integron_01	CP010779.1	CP010779.1_1253	1376686	1377318	1	5.7e-131	protein	AAC_6p_Ib-NCBIFAM	NF033074.0	complete		circ
GCA_001026965.1	integron_01	CP010779.1	attc_001	1377313	1377384	1	2.1e-05	attC	attC	attc_4	complete		circ
GCA_001026965.1	integron_01	CP010779.1	CP010779.1_1254	1377411	1378043	1	1.9e-135	protein	chloram_CatB-NCBIFAM	NF000490.1	complete		circ
GCA_001026965.1	integron_01	CP010779.1	attc_002	1378038	1378097	1	1.3e-06	attC	attC	attc_4	complete	654	circ
GCA_001026965.1	integron_01	CP010779.1	CP010779.1_1255	1378113	1378892	1	4.7e-181	protein	ANT_3pp_AadA1-NCBIFAM	NF033126.1	complete		circ
GCA_001026965.1	integron_01	CP010779.1	attc_003	1378894	1378953	1	1e-07	attC	attC	attc_4	complete	797	circ
GCA_001026965.1	integron_01	CP010779.1	CP010779.1_1256	1379056	1379403	1	1.7e-62	protein	SMR_qac_E-NCBIFAM	NF000276.2	complete		circ
GCA_001077555.2	No Integron found	-	-	-	-	-	-	-	-	-	-	-	-
GCA_001077655.1	integron_01	CP012007.1	CP012007.1_99	93403	94107	1		protein	protein		complete		circ
GCA_001077655.1	integron_01	CP012007.1	attc_001	94221	94334	-1	0.0085	attC	attC	attc_4	complete		circ
GCA_001077655.1	integron_01	CP012007.1	CP012007.1_100	94341	94793	-1	8.7e-69	protein	rifampin_ARR-NCBIFAM	NF033144.1	complete		circ
GCA_001077655.1	integron_01	CP012007.1	attI1	94827	94885	-1		attI	attI_1		complete		circ
GCA_001077655.1	integron_01	CP012007.1	P_intI1	94910	94944	1		Promoter	Pint_1		complete		circ
GCA_001077655.1	integron_01	CP012007.1	Pc_int1	94936	94962	-1		Promoter	Pc_1		complete		circ
GCA_001077655.1	integron_01	CP012007.1	CP012007.1_101	94966	95925	1	1.5e-24	protein	intI	intersection_tyr_intI	complete		circ
GCA_001077675.1	No Integron found	-	-	-	-	-	-	-	-	-	-	-	-
GCA_001077965.2	No Integron found	-	-	-	-	-	-	-	-	-	-	-	-
GCA_001261895.2	No Integron found	-	-	-	-	-	-	-	-	-	-	-	-
GCA_001399655.1	No Integron found	-	-	-	-	-	-	-	-	-	-	-	-
GCA_001514375.1	integron_01	CP013924.1	CP013924.1_1341	1438819	1439451	1	5.7e-131	protein	AAC_6p_Ib-NCBIFAM	NF033074.0	CALIN		circ
GCA_001514375.1	integron_01	CP013924.1	attc_001	1439446	1439517	1	2.1e-05	attC	attC	attc_4	CALIN		circ
GCA_001514375.1	integron_01	CP013924.1	CP013924.1_1342	1439544	1440176	1	1.9e-135	protein	chloram_CatB-NCBIFAM	NF000490.1	CALIN		circ
GCA_001514375.1	integron_01	CP013924.1	attc_002	1440171	1440230	1	1.3e-06	attC	attC	attc_4	CALIN	654	circ
GCA_001514375.1	integron_01	CP013924.1	CP013924.1_1343	1440246	1441025	1	4.7e-181	protein	ANT_3pp_AadA1-NCBIFAM	NF033126.1	CALIN		circ
GCA_001514375.1	integron_01	CP013924.1	attc_003	1441027	1441086	1	1e-07	attC	attC	attc_4	CALIN	797	circ
GCA_001514375.1	integron_01	CP013924.1	CP013924.1_1344	1441189	1441536	1	1.7e-62	protein	SMR_qac_E-NCBIFAM	NF000276.2	CALIN		circ
GCA_001514375.1	integron_02	CP013924.1	CP013924.1_2640	2757399	2757746	-1	1.7e-62	protein	SMR_qac_E-NCBIFAM	NF000276.2	complete		circ
GCA_001514375.1	integron_02	CP013924.1	attc_001	2757849	2757908	-1	1e-07	attC	attC	attc_4	complete		circ
GCA_001514375.1	integron_02	CP013924.1	CP013924.1_2641	2757910	2758689	-1	4.7e-181	protein	ANT_3pp_AadA1-NCBIFAM	NF033126.1	complete		circ
GCA_001514375.1	integron_02	CP013924.1	attc_002	2759103	2759173	-1	0.0067	attC	attC	attc_4	complete	1195	circ
GCA_001514375.1	integron_02	CP013924.1	CP013924.1_2642	2759114	2759767	-1		protein	protein		complete		circ
GCA_001514375.1	integron_02	CP013924.1	attc_003	2759642	2759711	-1	1.2e-06	attC	attC	attc_4	complete	469	circ
GCA_001514375.1	integron_02	CP013924.1	attc_004	2760180	2760288	-1	1.1e-05	attC	attC	attc_4	complete	469	circ
GCA_001514375.1	integron_02	CP013924.1	CP013924.1_2643	2760283	2760816	-1	1.3e-66	protein	AAC_3_I-NCBIFAM	NF033083.0	complete		circ
GCA_001514375.1	integron_02	CP013924.1	P_intI1	2760862	2760896	1		Promoter	Pint_1		complete		circ
GCA_001514375.1	integron_02	CP013924.1	Pc_int1	2760888	2760914	-1		Promoter	Pc_1		complete		circ
GCA_001514375.1	integron_02	CP013924.1	CP013924.1_2644	2760918	2761931	1	3.5e-23	protein	intI	intersection_tyr_intI	complete		circ
GCA_001517645.1	No Integron found	-	-	-	-	-	-	-	-	-	-	-	-
GCA_001543995.1	integron_01	CP014215.1	CP014215.1_2212	2292197	2292544	-1	1.7e-62	protein	SMR_qac_E-NCBIFAM	NF000276.2	CALIN		circ
GCA_001543995.1	integron_01	CP014215.1	attc_001	2292647	2292706	-1	1e-07	attC	attC	attc_4	CALIN		circ
GCA_001543995.1	integron_01	CP014215.1	CP014215.1_2213	2292708	2293487	-1	4.7e-181	protein	ANT_3pp_AadA1-NCBIFAM	NF033126.1	CALIN		circ
GCA_001543995.1	integron_01	CP014215.1	attc_002	2293503	2293562	-1	1.3e-06	attC	attC	attc_4	CALIN	797	circ
GCA_001543995.1	integron_01	CP014215.1	CP014215.1_2214	2293557	2294189	-1	1.9e-135	protein	chloram_CatB-NCBIFAM	NF000490.1	CALIN		circ
GCA_001543995.1	integron_01	CP014215.1	attc_003	2294216	2294287	-1	2.1e-05	attC	attC	attc_4	CALIN	654	circ
GCA_001543995.1	integron_01	CP014215.1	CP014215.1_2215	2294282	2294914	-1	5.7e-131	protein	AAC_6p_Ib-NCBIFAM	NF033074.0	CALIN		circ
GCA_001543995.1	integron_02	CP014215.1	CP014215.1_2225	2304961	2305308	-1	1.7e-62	protein	SMR_qac_E-NCBIFAM	NF000276.2	CALIN		circ
GCA_001543995.1	integron_02	CP014215.1	attc_001	2305411	2305470	-1	1e-07	attC	attC	attc_4	CALIN		circ
GCA_001543995.1	integron_02	CP014215.1	CP014215.1_2226	2305472	2306251	-1	4.7e-181	protein	ANT_3pp_AadA1-NCBIFAM	NF033126.1	CALIN		circ
GCA_001543995.1	integron_02	CP014215.1	attc_002	2306267	2306326	-1	1.3e-06	attC	attC	attc_4	CALIN	797	circ
GCA_001543995.1	integron_02	CP014215.1	CP014215.1_2227	2306321	2306953	-1	1.9e-135	protein	chloram_CatB-NCBIFAM	NF000490.1	CALIN		circ
GCA_001543995.1	integron_02	CP014215.1	attc_003	2306980	2307051	-1	2.1e-05	attC	attC	attc_4	CALIN	654	circ
GCA_001543995.1	integron_02	CP014215.1	CP014215.1_2228	2307046	2307678	-1	5.7e-131	protein	AAC_6p_Ib-NCBIFAM	NF033074.0	CALIN		circ
GCA_001573065.1	No Integron found	-	-	-	-	-	-	-	-	-	-	-	-
GCA_001573085.1	No Integron found	-	-	-	-	-	-	-	-	-	-	-	-
GCA_001573105.1	integron_01	CP014540.1	CP014540.1_1262	1332080	1333039	-1	3e-23	protein	intI	intersection_tyr_intI	complete		circ
GCA_001573105.1	integron_01	CP014540.1	Pc_int1	1333042	1333068	1		Promoter	Pc_1		complete		circ
GCA_001573105.1	integron_01	CP014540.1	P_intI1	1333060	1333094	-1		Promoter	Pint_1		complete		circ
GCA_001573105.1	integron_01	CP014540.1	CP014540.1_1263	1333141	1333773	1	5.4e-131	protein	AAC_6p_Ib-NCBIFAM	NF033074.0	complete		circ
GCA_001573105.1	integron_01	CP014540.1	attc_001	1333768	1333839	1	2e-05	attC	attC	attc_4	complete		circ
GCA_001573105.1	integron_01	CP014540.1	CP014540.1_1264	1333866	1334498	1	1.8e-135	protein	chloram_CatB-NCBIFAM	NF000490.1	complete		circ
GCA_001573105.1	integron_01	CP014540.1	attc_002	1334493	1334552	1	1.2e-06	attC	attC	attc_4	complete	654	circ
GCA_001573105.1	integron_01	CP014540.1	CP014540.1_1265	1334568	1335347	1	4.4e-181	protein	ANT_3pp_AadA1-NCBIFAM	NF033126.1	complete		circ
GCA_001573105.1	integron_01	CP014540.1	attc_003	1335349	1335408	1	9.7e-08	attC	attC	attc_4	complete	797	circ
GCA_001573105.1	integron_01	CP014540.1	CP014540.1_1266	1335511	1335858	1	1.6e-62	protein	SMR_qac_E-NCBIFAM	NF000276.2	complete		circ
GCA_001573125.1	integron_01	CP014541.1	CP014541.1_1186	1331286	1332245	-1	3e-23	protein	intI	intersection_tyr_intI	complete		circ
GCA_001573125.1	integron_01	CP014541.1	Pc_int1	1332248	1332274	1		Promoter	Pc_1		complete		circ
GCA_001573125.1	integron_01	CP014541.1	P_intI1	1332266	1332300	-1		Promoter	Pint_1		complete		circ
GCA_001573125.1	integron_01	CP014541.1	CP014541.1_1187	1332347	1332979	1	5.4e-131	protein	AAC_6p_Ib-NCBIFAM	NF033074.0	complete		circ
GCA_001573125.1	integron_01	CP014541.1	attc_001	1332974	1333045	1	2e-05	attC	attC	attc_4	complete		circ
GCA_001573125.1	integron_01	CP014541.1	CP014541.1_1188	1333072	1333704	1	1.8e-135	protein	chloram_CatB-NCBIFAM	NF000490.1	complete		circ
GCA_001573125.1	integron_01	CP014541.1	attc_002	1333699	1333758	1	1.2e-06	attC	attC	attc_4	complete	654	circ
GCA_001573125.1	integron_01	CP014541.1	CP014541.1_1189	1333774	1334553	1	4.4e-181	protein	ANT_3pp_AadA1-NCBIFAM	NF033126.1	complete		circ
GCA_001573125.1	integron_01	CP014541.1	attc_003	1334555	1334614	1	9.8e-08	attC	attC	attc_4	complete	797	circ
GCA_001573125.1	integron_01	CP014541.1	CP014541.1_1190	1334717	1335064	1	1.6e-62	protein	SMR_qac_E-NCBIFAM	NF000276.2	complete		circ
GCA_001573125.1	integron_02	CP014541.1	CP014541.1_2415	2607668	2608681	-1	3.3e-23	protein	intI	intersection_tyr_intI	complete		circ
GCA_001573125.1	integron_02	CP014541.1	Pc_int1	2608684	2608710	1		Promoter	Pc_1		complete		circ
GCA_001573125.1	integron_02	CP014541.1	P_intI1	2608702	2608736	-1		Promoter	Pint_1		complete		circ
GCA_001573125.1	integron_02	CP014541.1	CP014541.1_2416	2608783	2609316	1	1.2e-66	protein	AAC_3_I-NCBIFAM	NF033083.0	complete		circ
GCA_001573125.1	integron_02	CP014541.1	attc_001	2609311	2609419	1	1.1e-05	attC	attC	attc_4	complete		circ
GCA_001573125.1	integron_02	CP014541.1	CP014541.1_2417	2609832	2610485	1		protein	protein		complete		circ
GCA_001573125.1	integron_02	CP014541.1	attc_002	2609888	2609957	1	1.1e-06	attC	attC	attc_4	complete	469	circ
GCA_001573125.1	integron_02	CP014541.1	attc_003	2610426	2610495	1	0.02	attC	attC	attc_4	complete	469	circ
GCA_001573125.1	integron_02	CP014541.1	CP014541.1_2418	2610910	2611689	1	4.4e-181	protein	ANT_3pp_AadA1-NCBIFAM	NF033126.1	complete		circ
GCA_001573125.1	integron_02	CP014541.1	attc_004	2611691	2611750	1	9.8e-08	attC	attC	attc_4	complete	1196	circ
GCA_001573125.1	integron_02	CP014541.1	CP014541.1_2419	2611853	2612200	1	1.6e-62	protein	SMR_qac_E-NCBIFAM	NF000276.2	complete		circ
GCA_001578145.1	No Integron found	-	-	-	-	-	-	-	-	-	-	-	-
GCA_001593425.2	No Integron found	-	-	-	-	-	-	-	-	-	-	-	-
GCA_001636235.1	No Integron found	-	-	-	-	-	-	-	-	-	-	-	-
GCA_001668465.2	No Integron found	-	-	-	-	-	-	-	-	-	-	-	-
GCA_001669145.2	integron_01	CP035045.1	CP035045.1_2119	2223317	2223664	-1	1.6e-62	protein	SMR_qac_E-NCBIFAM	NF000276.2	complete		circ
GCA_001669145.2	integron_01	CP035045.1	attc_001	2223767	2223826	-1	1.2e-07	attC	attC	attc_4	complete		circ
GCA_001669145.2	integron_01	CP035045.1	CP035045.1_2120	2223828	2224607	-1	2.3e-152	protein	ANT_3pp_I-NCBIFAM	NF012157.0	complete		circ
GCA_001669145.2	integron_01	CP035045.1	attc_002	2224623	2224682	-1	5.7e-07	attC	attC	attc_4	complete	797	circ
GCA_001669145.2	integron_01	CP035045.1	CP035045.1_2121	2224677	2225273	-1	1.4e-126	protein	ANT_2pp_Ia-NCBIFAM	NF000064.3	complete		circ
GCA_001669145.2	integron_01	CP035045.1	P_intI1	2225319	2225353	1		Promoter	Pint_1		complete		circ
GCA_001669145.2	integron_01	CP035045.1	Pc_int1	2225345	2225371	-1		Promoter	Pc_1		complete		circ
GCA_001669145.2	integron_01	CP035045.1	CP035045.1_2122	2225375	2226388	1	3.4e-23	protein	intI	intersection_tyr_intI	complete		circ
GCA_001674475.2	integron_01	CP035051.1	CP035051.1_1389	1520511	1521524	-1	3.4e-23	protein	intI	intersection_tyr_intI	complete		circ
GCA_001674475.2	integron_01	CP035051.1	Pc_int1	1521527	1521553	1		Promoter	Pc_1		complete		circ
GCA_001674475.2	integron_01	CP035051.1	P_intI1	1521545	1521579	-1		Promoter	Pint_1		complete		circ
GCA_001674475.2	integron_01	CP035051.1	CP035051.1_1390	1521626	1522222	1	1.4e-126	protein	ANT_2pp_Ia-NCBIFAM	NF000064.3	complete		circ
GCA_001674475.2	integron_01	CP035051.1	attc_001	1522217	1522276	1	5.7e-07	attC	attC	attc_4	complete		circ
GCA_001674475.2	integron_01	CP035051.1	CP035051.1_1391	1522292	1523071	1	2.3e-152	protein	ANT_3pp_I-NCBIFAM	NF012157.0	complete		circ
GCA_001674475.2	integron_01	CP035051.1	attc_002	1523073	1523132	1	1.3e-07	attC	attC	attc_4	complete	797	circ
GCA_001674475.2	integron_01	CP035051.1	CP035051.1_1392	1523235	1523582	1	1.6e-62	protein	SMR_qac_E-NCBIFAM	NF000276.2	complete		circ
GCA_001674505.2	integron_01	CP035043.1	CP035043.1_1392	1517451	1518464	-1	3.4e-23	protein	intI	intersection_tyr_intI	complete		circ
GCA_001674505.2	integron_01	CP035043.1	Pc_int1	1518467	1518493	1		Promoter	Pc_1		complete		circ
GCA_001674505.2	integron_01	CP035043.1	P_intI1	1518485	1518519	-1		Promoter	Pint_1		complete		circ
GCA_001674505.2	integron_01	CP035043.1	CP035043.1_1393	1518566	1519162	1	1.4e-126	protein	ANT_2pp_Ia-NCBIFAM	NF000064.3	complete		circ
GCA_001674505.2	integron_01	CP035043.1	attc_001	1519157	1519216	1	5.7e-07	attC	attC	attc_4	complete		circ
GCA_001674505.2	integron_01	CP035043.1	CP035043.1_1394	1519232	1520011	1	2.4e-152	protein	ANT_3pp_I-NCBIFAM	NF012157.0	complete		circ
GCA_001674505.2	integron_01	CP035043.1	attc_002	1520013	1520072	1	1.3e-07	attC	attC	attc_4	complete	797	circ
GCA_001674505.2	integron_01	CP035043.1	CP035043.1_1395	1520175	1520522	1	1.6e-62	protein	SMR_qac_E-NCBIFAM	NF000276.2	complete		circ
GCA_001721705.1	No Integron found	-	-	-	-	-	-	-	-	-	-	-	-
GCA_001806345.1	No Integron found	-	-	-	-	-	-	-	-	-	-	-	-
GCA_001806365.1	integron_01	CP017644.1	CP017644.1_2429	2560088	2560435	-1	1.6e-62	protein	SMR_qac_E-NCBIFAM	NF000276.2	CALIN		circ
GCA_001806365.1	integron_01	CP017644.1	attc_001	2560538	2560597	-1	1e-07	attC	attC	attc_4	CALIN		circ
GCA_001806365.1	integron_01	CP017644.1	CP017644.1_2430	2560599	2561378	-1	4.6e-181	protein	ANT_3pp_AadA1-NCBIFAM	NF033126.1	CALIN		circ
GCA_001806365.1	integron_01	CP017644.1	attc_002	2561394	2561453	-1	1.2e-06	attC	attC	attc_4	CALIN	797	circ
GCA_001806365.1	integron_01	CP017644.1	CP017644.1_2431	2561448	2562080	-1	1.9e-135	protein	chloram_CatB-NCBIFAM	NF000490.1	CALIN		circ
GCA_001806365.1	integron_01	CP017644.1	attc_003	2562107	2562178	-1	2e-05	attC	attC	attc_4	CALIN	654	circ
GCA_001806365.1	integron_01	CP017644.1	CP017644.1_2432	2562173	2562805	-1	5.6e-131	protein	AAC_6p_Ib-NCBIFAM	NF033074.0	CALIN		circ
GCA_001806385.1	No Integron found	-	-	-	-	-	-	-	-	-	-	-	-
GCA_001806405.1	integron_01	CP017648.1	CP017648.1_1349	1435651	1436283	1	5.6e-131	protein	AAC_6p_Ib-NCBIFAM	NF033074.0	CALIN		circ
GCA_001806405.1	integron_01	CP017648.1	attc_001	1436278	1436349	1	2e-05	attC	attC	attc_4	CALIN		circ
GCA_001806405.1	integron_01	CP017648.1	CP017648.1_1350	1436376	1437008	1	1.9e-135	protein	chloram_CatB-NCBIFAM	NF000490.1	CALIN		circ
GCA_001806405.1	integron_01	CP017648.1	attc_002	1437003	1437062	1	1.2e-06	attC	attC	attc_4	CALIN	654	circ
GCA_001806405.1	integron_01	CP017648.1	CP017648.1_1351	1437078	1437857	1	4.6e-181	protein	ANT_3pp_AadA1-NCBIFAM	NF033126.1	CALIN		circ
GCA_001806405.1	integron_01	CP017648.1	attc_003	1437859	1437918	1	1e-07	attC	attC	attc_4	CALIN	797	circ
GCA_001806405.1	integron_01	CP017648.1	CP017648.1_1352	1438021	1438368	1	1.6e-62	protein	SMR_qac_E-NCBIFAM	NF000276.2	CALIN		circ
GCA_001806445.1	integron_01	CP017652.1	CP017652.1_2370	2509402	2509749	-1	1.6e-62	protein	SMR_qac_E-NCBIFAM	NF000276.2	CALIN		circ
GCA_001806445.1	integron_01	CP017652.1	attc_001	2509852	2509911	-1	1e-07	attC	attC	attc_4	CALIN		circ
GCA_001806445.1	integron_01	CP017652.1	CP017652.1_2371	2509913	2510692	-1	4.5e-181	protein	ANT_3pp_AadA1-NCBIFAM	NF033126.1	CALIN		circ
GCA_001806445.1	integron_01	CP017652.1	attc_002	2510708	2510767	-1	1.2e-06	attC	attC	attc_4	CALIN	797	circ
GCA_001806445.1	integron_01	CP017652.1	CP017652.1_2372	2510762	2511394	-1	1.9e-135	protein	chloram_CatB-NCBIFAM	NF000490.1	CALIN		circ
GCA_001806445.1	integron_01	CP017652.1	attc_003	2511421	2511492	-1	2e-05	attC	attC	attc_4	CALIN	654	circ
GCA_001806445.1	integron_01	CP017652.1	CP017652.1_2373	2511487	2512119	-1	5.6e-131	protein	AAC_6p_Ib-NCBIFAM	NF033074.0	CALIN		circ
GCA_001806465.1	integron_01	CP017654.1	CP017654.1_2371	2519417	2519764	-1	1.6e-62	protein	SMR_qac_E-NCBIFAM	NF000276.2	CALIN		circ
GCA_001806465.1	integron_01	CP017654.1	attc_001	2519867	2519926	-1	1e-07	attC	attC	attc_4	CALIN		circ
GCA_001806465.1	integron_01	CP017654.1	CP017654.1_2372	2519928	2520707	-1	4.5e-181	protein	ANT_3pp_AadA1-NCBIFAM	NF033126.1	CALIN		circ
GCA_001806465.1	integron_01	CP017654.1	attc_002	2520723	2520782	-1	1.2e-06	attC	attC	attc_4	CALIN	797	circ
GCA_001806465.1	integron_01	CP017654.1	CP017654.1_2373	2520777	2521409	-1	1.6e-134	protein	chloram_CatB-NCBIFAM	NF000490.1	CALIN		circ
GCA_001806465.1	integron_01	CP017654.1	attc_003	2521436	2521507	-1	2e-05	attC	attC	attc_4	CALIN	654	circ
GCA_001806465.1	integron_01	CP017654.1	CP017654.1_2374	2521502	2522134	-1	5.6e-131	protein	AAC_6p_Ib-NCBIFAM	NF033074.0	CALIN		circ
GCA_001806485.1	integron_01	CP017656.1	CP017656.1_2438	2569056	2569403	-1	1.6e-62	protein	SMR_qac_E-NCBIFAM	NF000276.2	CALIN		circ
GCA_001806485.1	integron_01	CP017656.1	attc_001	2569506	2569565	-1	1e-07	attC	attC	attc_4	CALIN		circ
GCA_001806485.1	integron_01	CP017656.1	CP017656.1_2439	2569567	2570346	-1	4.5e-181	protein	ANT_3pp_AadA1-NCBIFAM	NF033126.1	CALIN		circ
GCA_001806485.1	integron_01	CP017656.1	attc_002	2570362	2570421	-1	1.2e-06	attC	attC	attc_4	CALIN	797	circ
GCA_001806485.1	integron_01	CP017656.1	CP017656.1_2440	2570416	2571048	-1	1.9e-135	protein	chloram_CatB-NCBIFAM	NF000490.1	CALIN		circ
GCA_001806485.1	integron_01	CP017656.1	attc_003	2571075	2571146	-1	2e-05	attC	attC	attc_4	CALIN	654	circ
GCA_001806485.1	integron_01	CP017656.1	CP017656.1_2441	2571141	2571773	-1	5.6e-131	protein	AAC_6p_Ib-NCBIFAM	NF033074.0	CALIN		circ
GCA_001887305.1	integron_01	CP018143.1	CP018143.1_1246	1366586	1367545	-1	3.2e-23	protein	intI	intersection_tyr_intI	complete		circ
GCA_001887305.1	integron_01	CP018143.1	Pc_int1	1367548	1367574	1		Promoter	Pc_1		complete		circ
GCA_001887305.1	integron_01	CP018143.1	P_intI1	1367566	1367600	-1		Promoter	Pint_1		complete		circ
GCA_001887305.1	integron_01	CP018143.1	CP018143.1_1247	1367647	1368279	1	5.6e-131	protein	AAC_6p_Ib-NCBIFAM	NF033074.0	complete		circ
GCA_001887305.1	integron_01	CP018143.1	attc_001	1368274	1368345	1	2.1e-05	attC	attC	attc_4	complete		circ
GCA_001887305.1	integron_01	CP018143.1	CP018143.1_1248	1368372	1369004	1	1.9e-135	protein	chloram_CatB-NCBIFAM	NF000490.1	complete		circ
GCA_001887305.1	integron_01	CP018143.1	attc_002	1368999	1369058	1	1.2e-06	attC	attC	attc_4	complete	654	circ
GCA_001887305.1	integron_01	CP018143.1	CP018143.1_1249	1369074	1369853	1	4.6e-181	protein	ANT_3pp_AadA1-NCBIFAM	NF033126.1	complete		circ
GCA_001887305.1	integron_01	CP018143.1	attc_003	1369855	1369914	1	1e-07	attC	attC	attc_4	complete	797	circ
GCA_001887305.1	integron_01	CP018143.1	CP018143.1_1250	1370017	1370364	1	1.6e-62	protein	SMR_qac_E-NCBIFAM	NF000276.2	complete		circ
GCA_001895125.2	integron_01	AP023077.1	AP023077.1_3385	3623027	3623374	-1	1.6e-62	protein	SMR_qac_E-NCBIFAM	NF000276.2	complete		circ
GCA_001895125.2	integron_01	AP023077.1	attc_001	3623477	3623533	-1	0.11	attC	attC	attc_4	complete		circ
GCA_001895125.2	integron_01	AP023077.1	AP023077.1_3386	3623503	3624240	-1	1.5e-175	protein	blaTMB-NCBIFAM	NF000443.2	complete		circ
GCA_001895125.2	integron_01	AP023077.1	attI1	3624254	3624312	-1		attI	attI_1		complete		circ
GCA_001895125.2	integron_01	AP023077.1	AP023077.1_3387	3624393	3625406	1	3.4e-23	protein	intI	intersection_tyr_intI	complete		circ
GCA_001895985.1	integron_01	CP018256.1	CP018256.1_1215	1347774	1348733	-1	3.1e-23	protein	intI	intersection_tyr_intI	complete		circ
GCA_001895985.1	integron_01	CP018256.1	Pc_int1	1348736	1348762	1		Promoter	Pc_1		complete		circ
GCA_001895985.1	integron_01	CP018256.1	P_intI1	1348754	1348788	-1		Promoter	Pint_1		complete		circ
GCA_001895985.1	integron_01	CP018256.1	CP018256.1_1216	1348835	1349467	1	5.5e-131	protein	AAC_6p_Ib-NCBIFAM	NF033074.0	complete		circ
GCA_001895985.1	integron_01	CP018256.1	attc_001	1349462	1349533	1	2e-05	attC	attC	attc_4	complete		circ
GCA_001895985.1	integron_01	CP018256.1	CP018256.1_1217	1349560	1350192	1	1.9e-135	protein	chloram_CatB-NCBIFAM	NF000490.1	complete		circ
GCA_001895985.1	integron_01	CP018256.1	attc_002	1350187	1350246	1	1.2e-06	attC	attC	attc_4	complete	654	circ
GCA_001895985.1	integron_01	CP018256.1	CP018256.1_1218	1350262	1351041	1	4.5e-181	protein	ANT_3pp_AadA1-NCBIFAM	NF033126.1	complete		circ
GCA_001895985.1	integron_01	CP018256.1	attc_003	1351043	1351102	1	1e-07	attC	attC	attc_4	complete	797	circ
GCA_001895985.1	integron_01	CP018256.1	CP018256.1_1219	1351205	1351552	1	1.6e-62	protein	SMR_qac_E-NCBIFAM	NF000276.2	complete		circ
GCA_001896005.1	No Integron found	-	-	-	-	-	-	-	-	-	-	-	-
GCA_001902375.1	integron_01	CP018421.1	CP018421.1_1204	1333922	1334881	-1	3.2e-23	protein	intI	intersection_tyr_intI	complete		circ
GCA_001902375.1	integron_01	CP018421.1	Pc_int1	1334884	1334910	1		Promoter	Pc_1		complete		circ
GCA_001902375.1	integron_01	CP018421.1	P_intI1	1334902	1334936	-1		Promoter	Pint_1		complete		circ
GCA_001902375.1	integron_01	CP018421.1	CP018421.1_1205	1334983	1335615	1	5.6e-131	protein	AAC_6p_Ib-NCBIFAM	NF033074.0	complete		circ
GCA_001902375.1	integron_01	CP018421.1	attc_001	1335610	1335681	1	2e-05	attC	attC	attc_4	complete		circ
GCA_001902375.1	integron_01	CP018421.1	CP018421.1_1206	1335708	1336340	1	1.9e-135	protein	chloram_CatB-NCBIFAM	NF000490.1	complete		circ
GCA_001902375.1	integron_01	CP018421.1	attc_002	1336335	1336394	1	1.2e-06	attC	attC	attc_4	complete	654	circ
GCA_001902375.1	integron_01	CP018421.1	CP018421.1_1207	1336410	1337189	1	4.6e-181	protein	ANT_3pp_AadA1-NCBIFAM	NF033126.1	complete		circ
GCA_001902375.1	integron_01	CP018421.1	attc_003	1337191	1337250	1	1e-07	attC	attC	attc_4	complete	797	circ
GCA_001902375.1	integron_01	CP018421.1	CP018421.1_1208	1337353	1337700	1	1.6e-62	protein	SMR_qac_E-NCBIFAM	NF000276.2	complete		circ
GCA_001922205.1	integron_01	CP016295.1	CP016295.1_1198	1337098	1338057	-1	3.1e-23	protein	intI	intersection_tyr_intI	complete		circ
GCA_001922205.1	integron_01	CP016295.1	Pc_int1	1338060	1338086	1		Promoter	Pc_1		complete		circ
GCA_001922205.1	integron_01	CP016295.1	P_intI1	1338078	1338112	-1		Promoter	Pint_1		complete		circ
GCA_001922205.1	integron_01	CP016295.1	CP016295.1_1199	1338159	1338791	1	5.5e-131	protein	AAC_6p_Ib-NCBIFAM	NF033074.0	complete		circ
GCA_001922205.1	integron_01	CP016295.1	attc_001	1338786	1338857	1	2e-05	attC	attC	attc_4	complete		circ
GCA_001922205.1	integron_01	CP016295.1	CP016295.1_1200	1338884	1339516	1	1.9e-135	protein	chloram_CatB-NCBIFAM	NF000490.1	complete		circ
GCA_001922205.1	integron_01	CP016295.1	attc_002	1339511	1339570	1	1.2e-06	attC	attC	attc_4	complete	654	circ
GCA_001922205.1	integron_01	CP016295.1	CP016295.1_1201	1339586	1340365	1	4.5e-181	protein	ANT_3pp_AadA1-NCBIFAM	NF033126.1	complete		circ
GCA_001922205.1	integron_01	CP016295.1	attc_003	1340367	1340426	1	1e-07	attC	attC	attc_4	complete	797	circ
GCA_001922205.1	integron_01	CP016295.1	CP016295.1_1202	1340529	1340876	1	1.6e-62	protein	SMR_qac_E-NCBIFAM	NF000276.2	complete		circ
GCA_001922225.1	integron_01	CP016298.1	CP016298.1_1194	1335405	1336364	-1	3.1e-23	protein	intI	intersection_tyr_intI	complete		circ
GCA_001922225.1	integron_01	CP016298.1	Pc_int1	1336367	1336393	1		Promoter	Pc_1		complete		circ
GCA_001922225.1	integron_01	CP016298.1	P_intI1	1336385	1336419	-1		Promoter	Pint_1		complete		circ
GCA_001922225.1	integron_01	CP016298.1	CP016298.1_1195	1336466	1337098	1	5.5e-131	protein	AAC_6p_Ib-NCBIFAM	NF033074.0	complete		circ
GCA_001922225.1	integron_01	CP016298.1	attc_001	1337093	1337164	1	2e-05	attC	attC	attc_4	complete		circ
GCA_001922225.1	integron_01	CP016298.1	CP016298.1_1196	1337191	1337823	1	1.9e-135	protein	chloram_CatB-NCBIFAM	NF000490.1	complete		circ
GCA_001922225.1	integron_01	CP016298.1	attc_002	1337818	1337877	1	1.2e-06	attC	attC	attc_4	complete	654	circ
GCA_001922225.1	integron_01	CP016298.1	CP016298.1_1197	1337893	1338672	1	4.5e-181	protein	ANT_3pp_AadA1-NCBIFAM	NF033126.1	complete		circ
GCA_001922225.1	integron_01	CP016298.1	attc_003	1338674	1338733	1	1e-07	attC	attC	attc_4	complete	797	circ
GCA_001922225.1	integron_01	CP016298.1	CP016298.1_1198	1338836	1339183	1	1.6e-62	protein	SMR_qac_E-NCBIFAM	NF000276.2	complete		circ
GCA_001922245.1	integron_01	CP016300.1	CP016300.1_1192	1334490	1335449	-1	3.1e-23	protein	intI	intersection_tyr_intI	complete		circ
GCA_001922245.1	integron_01	CP016300.1	Pc_int1	1335452	1335478	1		Promoter	Pc_1		complete		circ
GCA_001922245.1	integron_01	CP016300.1	P_intI1	1335470	1335504	-1		Promoter	Pint_1		complete		circ
GCA_001922245.1	integron_01	CP016300.1	CP016300.1_1193	1335551	1336183	1	5.5e-131	protein	AAC_6p_Ib-NCBIFAM	NF033074.0	complete		circ
GCA_001922245.1	integron_01	CP016300.1	attc_001	1336178	1336249	1	2e-05	attC	attC	attc_4	complete		circ
GCA_001922245.1	integron_01	CP016300.1	CP016300.1_1194	1336276	1336908	1	1.9e-135	protein	chloram_CatB-NCBIFAM	NF000490.1	complete		circ
GCA_001922245.1	integron_01	CP016300.1	attc_002	1336903	1336962	1	1.2e-06	attC	attC	attc_4	complete	654	circ
GCA_001922245.1	integron_01	CP016300.1	CP016300.1_1195	1336978	1337757	1	4.5e-181	protein	ANT_3pp_AadA1-NCBIFAM	NF033126.1	complete		circ
GCA_001922245.1	integron_01	CP016300.1	attc_003	1337759	1337818	1	1e-07	attC	attC	attc_4	complete	797	circ
GCA_001922245.1	integron_01	CP016300.1	CP016300.1_1196	1337921	1338268	1	1.6e-62	protein	SMR_qac_E-NCBIFAM	NF000276.2	complete		circ
GCA_001941765.1	No Integron found	-	-	-	-	-	-	-	-	-	-	-	-
GCA_002082625.2	integron_01	CP020584.1	CP020584.1_908	950547	951179	1	5.5e-131	protein	AAC_6p_Ib-NCBIFAM	NF033074.0	CALIN		circ
GCA_002082625.2	integron_01	CP020584.1	attc_001	951174	951245	1	2e-05	attC	attC	attc_4	CALIN		circ
GCA_002082625.2	integron_01	CP020584.1	CP020584.1_909	951272	951904	1	1.9e-135	protein	chloram_CatB-NCBIFAM	NF000490.1	CALIN		circ
GCA_002082625.2	integron_01	CP020584.1	attc_002	951899	951958	1	1.2e-06	attC	attC	attc_4	CALIN	654	circ
GCA_002082625.2	integron_01	CP020584.1	CP020584.1_910	951974	952753	1	4.5e-181	protein	ANT_3pp_AadA1-NCBIFAM	NF033126.1	CALIN		circ
GCA_002082625.2	integron_01	CP020584.1	attc_003	952755	952814	1	1e-07	attC	attC	attc_4	CALIN	797	circ
GCA_002082625.2	integron_01	CP020584.1	CP020584.1_911	952917	953264	1	1.6e-62	protein	SMR_qac_E-NCBIFAM	NF000276.2	CALIN		circ
GCA_002082645.1	No Integron found	-	-	-	-	-	-	-	-	-	-	-	-
GCA_002082685.1	integron_01	CP020590.1	CP020590.1_1080	1149654	1150613	-1	3e-23	protein	intI	intersection_tyr_intI	complete		circ
GCA_002082685.1	integron_01	CP020590.1	Pc_int1	1150616	1150642	1		Promoter	Pc_1		complete		circ
GCA_002082685.1	integron_01	CP020590.1	P_intI1	1150634	1150668	-1		Promoter	Pint_1		complete		circ
GCA_002082685.1	integron_01	CP020590.1	CP020590.1_1081	1150645	1151328	1	7e-131	protein	AAC_6p_Ib-NCBIFAM	NF033074.0	complete		circ
GCA_002082685.1	integron_01	CP020590.1	attI1	1150693	1150751	1		attI	attI_1		complete		circ
GCA_002082685.1	integron_01	CP020590.1	attc_001	1151323	1151394	1	2e-05	attC	attC	attc_4	complete		circ
GCA_002082685.1	integron_01	CP020590.1	CP020590.1_1082	1151421	1152053	1	1.8e-135	protein	chloram_CatB-NCBIFAM	NF000490.1	complete		circ
GCA_002082685.1	integron_01	CP020590.1	attc_002	1152048	1152107	1	1.2e-06	attC	attC	attc_4	complete	654	circ
GCA_002082685.1	integron_01	CP020590.1	CP020590.1_1083	1152123	1152902	1	4.4e-181	protein	ANT_3pp_AadA1-NCBIFAM	NF033126.1	complete		circ
GCA_002082685.1	integron_01	CP020590.1	attc_003	1152904	1152963	1	9.7e-08	attC	attC	attc_4	complete	797	circ
GCA_002082685.1	integron_01	CP020590.1	CP020590.1_1084	1153066	1153413	1	1.5e-62	protein	SMR_qac_E-NCBIFAM	NF000276.2	complete		circ
GCA_002082705.1	integron_01	CP020574.1	CP020574.1_3498	3728391	3729023	1	5.5e-131	protein	AAC_6p_Ib-NCBIFAM	NF033074.0	CALIN		circ
GCA_002082705.1	integron_01	CP020574.1	attc_001	3729018	3729089	1	2e-05	attC	attC	attc_4	CALIN		circ
GCA_002082705.1	integron_01	CP020574.1	CP020574.1_3499	3729116	3729748	1	1.9e-135	protein	chloram_CatB-NCBIFAM	NF000490.1	CALIN		circ
GCA_002082705.1	integron_01	CP020574.1	attc_002	3729743	3729802	1	1.2e-06	attC	attC	attc_4	CALIN	654	circ
GCA_002082705.1	integron_01	CP020574.1	CP020574.1_3500	3729818	3730597	1	4.5e-181	protein	ANT_3pp_AadA1-NCBIFAM	NF033126.1	CALIN		circ
GCA_002082705.1	integron_01	CP020574.1	attc_003	3730599	3730658	1	1e-07	attC	attC	attc_4	CALIN	797	circ
GCA_002082705.1	integron_01	CP020574.1	CP020574.1_3501	3730761	3731108	1	1.6e-62	protein	SMR_qac_E-NCBIFAM	NF000276.2	CALIN		circ
GCA_002082725.1	integron_01	CP020592.1	CP020592.1_1555	1617736	1618083	-1	1.6e-62	protein	SMR_qac_E-NCBIFAM	NF000276.2	CALIN		circ
GCA_002082725.1	integron_01	CP020592.1	attc_001	1618186	1618245	-1	9.8e-08	attC	attC	attc_4	CALIN		circ
GCA_002082725.1	integron_01	CP020592.1	CP020592.1_1556	1618247	1619026	-1	4.4e-181	protein	ANT_3pp_AadA1-NCBIFAM	NF033126.1	CALIN		circ
GCA_002082725.1	integron_01	CP020592.1	attc_002	1619042	1619101	-1	1.2e-06	attC	attC	attc_4	CALIN	797	circ
GCA_002082725.1	integron_01	CP020592.1	CP020592.1_1557	1619096	1619728	-1	1.8e-135	protein	chloram_CatB-NCBIFAM	NF000490.1	CALIN		circ
GCA_002082725.1	integron_01	CP020592.1	attc_003	1619755	1619826	-1	2e-05	attC	attC	attc_4	CALIN	654	circ
GCA_002082725.1	integron_01	CP020592.1	CP020592.1_1558	1619821	1620453	-1	5.4e-131	protein	AAC_6p_Ib-NCBIFAM	NF033074.0	CALIN		circ
GCA_002082745.1	integron_01	CP020591.1	CP020591.1_3454	3711325	3711672	-1	1.5e-62	protein	SMR_qac_E-NCBIFAM	NF000276.2	complete		circ
GCA_002082745.1	integron_01	CP020591.1	attc_001	3711775	3711834	-1	9.8e-08	attC	attC	attc_4	complete		circ
GCA_002082745.1	integron_01	CP020591.1	CP020591.1_3455	3711836	3712615	-1	4.4e-181	protein	ANT_3pp_AadA1-NCBIFAM	NF033126.1	complete		circ
GCA_002082745.1	integron_01	CP020591.1	attc_002	3712631	3712690	-1	1.2e-06	attC	attC	attc_4	complete	797	circ
GCA_002082745.1	integron_01	CP020591.1	CP020591.1_3456	3712685	3713317	-1	1.8e-135	protein	chloram_CatB-NCBIFAM	NF000490.1	complete		circ
GCA_002082745.1	integron_01	CP020591.1	attc_003	3713344	3713415	-1	2e-05	attC	attC	attc_4	complete	654	circ
GCA_002082745.1	integron_01	CP020591.1	CP020591.1_3457	3713410	3714093	-1	7e-131	protein	AAC_6p_Ib-NCBIFAM	NF033074.0	complete		circ
GCA_002082745.1	integron_01	CP020591.1	attI1	3713986	3714044	-1		attI	attI_1		complete		circ
GCA_002082745.1	integron_01	CP020591.1	P_intI1	3714069	3714103	1		Promoter	Pint_1		complete		circ
GCA_002082745.1	integron_01	CP020591.1	Pc_int1	3714095	3714121	-1		Promoter	Pc_1		complete		circ
GCA_002082745.1	integron_01	CP020591.1	CP020591.1_3458	3714125	3715084	1	3e-23	protein	intI	intersection_tyr_intI	complete		circ
GCA_002082785.1	integron_01	CP020596.1	CP020596.1_189	184077	185036	-1	1.7e-24	protein	intI	intersection_tyr_intI	complete		circ
GCA_002082785.1	integron_01	CP020596.1	Pc_int1	185039	185065	1		Promoter	Pc_1		complete		circ
GCA_002082785.1	integron_01	CP020596.1	P_intI1	185057	185091	-1		Promoter	Pint_1		complete		circ
GCA_002082785.1	integron_01	CP020596.1	attI1	185116	185174	1		attI	attI_1		complete		circ
GCA_002082785.1	integron_01	CP020596.1	CP020596.1_190	185209	185661	1	9.6e-69	protein	rifampin_ARR-NCBIFAM	NF033144.1	complete		circ
GCA_002082785.1	integron_01	CP020596.1	attc_001	185668	185781	1	0.0098	attC	attC	attc_4	complete		circ
GCA_002082785.1	integron_01	CP020596.1	CP020596.1_191	186069	187241	1	9.8e-269	protein	efflux_CmlA-NCBIFAM	NF000509.1	complete		circ
GCA_002082785.1	integron_01	CP020596.1	attc_002	187261	187330	1	2e-06	attC	attC	attc_4	complete	1480	circ
GCA_002082805.1	No Integron found	-	-	-	-	-	-	-	-	-	-	-	-
GCA_002082825.1	No Integron found	-	-	-	-	-	-	-	-	-	-	-	-
GCA_002082845.1	integron_01	CP020579.1	CP020579.1_1450	1537329	1537961	1	5.5e-131	protein	AAC_6p_Ib-NCBIFAM	NF033074.0	CALIN		circ
GCA_002082845.1	integron_01	CP020579.1	attc_001	1537956	1538027	1	2e-05	attC	attC	attc_4	CALIN		circ
GCA_002082845.1	integron_01	CP020579.1	CP020579.1_1451	1538054	1538686	1	1.9e-135	protein	chloram_CatB-NCBIFAM	NF000490.1	CALIN		circ
GCA_002082845.1	integron_01	CP020579.1	attc_002	1538681	1538740	1	1.2e-06	attC	attC	attc_4	CALIN	654	circ
GCA_002082845.1	integron_01	CP020579.1	CP020579.1_1452	1538756	1539535	1	4.5e-181	protein	ANT_3pp_AadA1-NCBIFAM	NF033126.1	CALIN		circ
GCA_002082845.1	integron_01	CP020579.1	attc_003	1539537	1539596	1	1e-07	attC	attC	attc_4	CALIN	797	circ
GCA_002082845.1	integron_01	CP020579.1	CP020579.1_1453	1539699	1540046	1	1.6e-62	protein	SMR_qac_E-NCBIFAM	NF000276.2	CALIN		circ
GCA_002082865.1	integron_01	CP020578.1	CP020578.1_3508	3713660	3714292	1	5.6e-131	protein	AAC_6p_Ib-NCBIFAM	NF033074.0	CALIN		circ
GCA_002082865.1	integron_01	CP020578.1	attc_001	3714287	3714358	1	2e-05	attC	attC	attc_4	CALIN		circ
GCA_002082865.1	integron_01	CP020578.1	CP020578.1_3509	3714385	3715017	1	1.9e-135	protein	chloram_CatB-NCBIFAM	NF000490.1	CALIN		circ
GCA_002082865.1	integron_01	CP020578.1	attc_002	3715012	3715071	1	1.2e-06	attC	attC	attc_4	CALIN	654	circ
GCA_002082865.1	integron_01	CP020578.1	CP020578.1_3510	3715087	3715866	1	4.5e-181	protein	ANT_3pp_AadA1-NCBIFAM	NF033126.1	CALIN		circ
GCA_002082865.1	integron_01	CP020578.1	attc_003	3715868	3715927	1	1e-07	attC	attC	attc_4	CALIN	797	circ
GCA_002082865.1	integron_01	CP020578.1	CP020578.1_3511	3716030	3716377	1	1.6e-62	protein	SMR_qac_E-NCBIFAM	NF000276.2	CALIN		circ
GCA_002082885.1	integron_01	CP020581.1	CP020581.1_3656	3881604	3882236	1	5.5e-131	protein	AAC_6p_Ib-NCBIFAM	NF033074.0	CALIN		circ
GCA_002082885.1	integron_01	CP020581.1	attc_001	3882231	3882302	1	2e-05	attC	attC	attc_4	CALIN		circ
GCA_002082885.1	integron_01	CP020581.1	CP020581.1_3657	3882329	3882961	1	1.9e-135	protein	chloram_CatB-NCBIFAM	NF000490.1	CALIN		circ
GCA_002082885.1	integron_01	CP020581.1	attc_002	3882956	3883015	1	1.2e-06	attC	attC	attc_4	CALIN	654	circ
GCA_002082885.1	integron_01	CP020581.1	CP020581.1_3658	3883031	3883810	1	4.5e-181	protein	ANT_3pp_AadA1-NCBIFAM	NF033126.1	CALIN		circ
GCA_002082885.1	integron_01	CP020581.1	attc_003	3883812	3883871	1	9.9e-08	attC	attC	attc_4	CALIN	797	circ
GCA_002082885.1	integron_01	CP020581.1	CP020581.1_3659	3883974	3884321	1	1.6e-62	protein	SMR_qac_E-NCBIFAM	NF000276.2	CALIN		circ
GCA_002116925.1	No Integron found	-	-	-	-	-	-	-	-	-	-	-	-
GCA_002210065.1	integron_01	CP021782.1	CP021782.1_280	310704	311738	-1	3.6e-23	protein	intI	intersection_tyr_intI	complete		circ
GCA_002210065.1	integron_01	CP021782.1	P_intI1	311758	311792	-1		Promoter	Pint_1		complete		circ
GCA_002210065.1	integron_01	CP021782.1	CP021782.1_281	311839	312372	1	1.3e-66	protein	AAC_3_I-NCBIFAM	NF033083.0	complete		circ
GCA_002210065.1	integron_01	CP021782.1	attc_001	312367	312475	1	1.1e-05	attC	attC	attc_4	complete		circ
GCA_002210065.1	integron_01	CP021782.1	CP021782.1_282	312491	313003	1		protein	protein		complete		circ
GCA_002210065.1	integron_01	CP021782.1	attc_002	312944	313013	1	0.021	attC	attC	attc_4	complete	469	circ
GCA_002210065.1	integron_01	CP021782.1	CP021782.1_283	313428	314207	1	4.6e-181	protein	ANT_3pp_AadA1-NCBIFAM	NF033126.1	complete		circ
GCA_002210065.1	integron_01	CP021782.1	attc_003	314209	314268	1	1e-07	attC	attC	attc_4	complete	1196	circ
GCA_002210065.1	integron_01	CP021782.1	CP021782.1_284	314371	314718	1	1.6e-62	protein	SMR_qac_E-NCBIFAM	NF000276.2	complete		circ
GCA_002504145.1	No Integron found	-	-	-	-	-	-	-	-	-	-	-	-
GCA_002741415.1	integron_01	CP024418.1	CP024418.1_3557	3774140	3774487	-1	1.6e-62	protein	SMR_qac_E-NCBIFAM	NF000276.2	complete		circ
GCA_002741415.1	integron_01	CP024418.1	attc_001	3774590	3774649	-1	1e-07	attC	attC	attc_4	complete		circ
GCA_002741415.1	integron_01	CP024418.1	CP024418.1_3558	3774651	3775430	-1	4.5e-181	protein	ANT_3pp_AadA1-NCBIFAM	NF033126.1	complete		circ
GCA_002741415.1	integron_01	CP024418.1	attc_002	3775844	3775914	-1	0.0066	attC	attC	attc_4	complete	1195	circ
GCA_002741415.1	integron_01	CP024418.1	CP024418.1_3559	3775855	3776367	-1		protein	protein		complete		circ
GCA_002741415.1	integron_01	CP024418.1	attc_003	3776383	3776491	-1	1.1e-05	attC	attC	attc_4	complete	469	circ
GCA_002741415.1	integron_01	CP024418.1	CP024418.1_3560	3776486	3776950	-1	7.8e-67	protein	AAC_3_I-NCBIFAM	NF033083.0	complete		circ
GCA_002741415.1	integron_01	CP024418.1	attc_004	3776960	3777031	-1	4.1e-05	attC	attC	attc_4	complete	469	circ
GCA_002741415.1	integron_01	CP024418.1	CP024418.1_3561	3777026	3777658	-1	3.7e-131	protein	AAC_6p_Ib-NCBIFAM	NF033074.0	complete		circ
GCA_002741415.1	integron_01	CP024418.1	P_intI1	3777704	3777738	1		Promoter	Pint_1		complete		circ
GCA_002741415.1	integron_01	CP024418.1	Pc_int1	3777730	3777756	-1		Promoter	Pc_1		complete		circ
GCA_002741415.1	integron_01	CP024418.1	CP024418.1_3562	3777760	3778773	1	3.4e-23	protein	intI	intersection_tyr_intI	complete		circ
GCA_002761575.1	integron_01	CP024124.1	CP024124.1_1108	1200990	1201337	-1	1.6e-62	protein	SMR_qac_E-NCBIFAM	NF000276.2	complete		circ
GCA_002761575.1	integron_01	CP024124.1	attc_001	1201440	1201499	-1	1e-07	attC	attC	attc_4	complete		circ
GCA_002761575.1	integron_01	CP024124.1	CP024124.1_1109	1201501	1201860	-1		protein	protein		complete		circ
GCA_002761575.1	integron_01	CP024124.1	CP024124.1_1110	1202005	1202709	1		protein	protein		complete		circ
GCA_002761575.1	integron_01	CP024124.1	CP024124.1_1111	1202600	1203559	-1	3.2e-23	protein	intI	intersection_tyr_intI	complete		circ
GCA_002761575.1	integron_01	CP024124.1	P_intI1	1203580	1203614	-1		Promoter	Pint_1		complete		circ
GCA_002761575.1	integron_02	CP024124.1	CP024124.1_1124	1215800	1216813	-1	3.4e-23	protein	intI	intersection_tyr_intI	complete		circ
GCA_002761575.1	integron_02	CP024124.1	Pc_int1	1216816	1216842	1		Promoter	Pc_1		complete		circ
GCA_002761575.1	integron_02	CP024124.1	P_intI1	1216834	1216868	-1		Promoter	Pint_1		complete		circ
GCA_002761575.1	integron_02	CP024124.1	CP024124.1_1125	1216915	1217448	1	1.3e-66	protein	AAC_3_I-NCBIFAM	NF033083.0	complete		circ
GCA_002761575.1	integron_02	CP024124.1	attc_001	1217443	1217551	1	1.1e-05	attC	attC	attc_4	complete		circ
GCA_002761575.1	integron_02	CP024124.1	CP024124.1_1126	1217964	1218617	1		protein	protein		complete		circ
GCA_002761575.1	integron_02	CP024124.1	attc_002	1218020	1218089	1	1.1e-06	attC	attC	attc_4	complete	469	circ
GCA_002761575.1	integron_02	CP024124.1	attc_003	1218558	1218627	1	0.021	attC	attC	attc_4	complete	469	circ
GCA_002761575.1	integron_02	CP024124.1	CP024124.1_1127	1219042	1219821	1	4.5e-181	protein	ANT_3pp_AadA1-NCBIFAM	NF033126.1	complete		circ
GCA_002761575.1	integron_02	CP024124.1	attc_004	1219823	1219882	1	1e-07	attC	attC	attc_4	complete	1196	circ
GCA_002761575.1	integron_02	CP024124.1	CP024124.1_1128	1219985	1220332	1	1.6e-62	protein	SMR_qac_E-NCBIFAM	NF000276.2	complete		circ
GCA_002762095.1	integron_01	CP024611.1	CP024611.1_2440	2607192	2607539	-1	1.6e-62	protein	SMR_qac_E-NCBIFAM	NF000276.2	complete		circ
GCA_002762095.1	integron_01	CP024611.1	attc_001	2607642	2607701	-1	1e-07	attC	attC	attc_4	complete		circ
GCA_002762095.1	integron_01	CP024611.1	CP024611.1_2441	2607703	2608482	-1	4.5e-181	protein	ANT_3pp_AadA1-NCBIFAM	NF033126.1	complete		circ
GCA_002762095.1	integron_01	CP024611.1	attc_002	2608896	2608966	-1	0.0065	attC	attC	attc_4	complete	1195	circ
GCA_002762095.1	integron_01	CP024611.1	CP024611.1_2442	2608907	2609560	-1		protein	protein		complete		circ
GCA_002762095.1	integron_01	CP024611.1	attc_003	2609435	2609504	-1	1.1e-06	attC	attC	attc_4	complete	469	circ
GCA_002762095.1	integron_01	CP024611.1	attc_004	2609973	2610081	-1	1.1e-05	attC	attC	attc_4	complete	469	circ
GCA_002762095.1	integron_01	CP024611.1	CP024611.1_2443	2610076	2610609	-1	1.3e-66	protein	AAC_3_I-NCBIFAM	NF033083.0	complete		circ
GCA_002762095.1	integron_01	CP024611.1	P_intI1	2610655	2610689	1		Promoter	Pint_1		complete		circ
GCA_002762095.1	integron_01	CP024611.1	Pc_int1	2610681	2610707	-1		Promoter	Pc_1		complete		circ
GCA_002762095.1	integron_01	CP024611.1	CP024611.1_2444	2610711	2611724	1	3.4e-23	protein	intI	intersection_tyr_intI	complete		circ
GCA_002762115.1	integron_01	CP024613.1	CP024613.1_2479	2640924	2641271	-1	1.6e-62	protein	SMR_qac_E-NCBIFAM	NF000276.2	complete		circ
GCA_002762115.1	integron_01	CP024613.1	attc_001	2641374	2641433	-1	1e-07	attC	attC	attc_4	complete		circ
GCA_002762115.1	integron_01	CP024613.1	CP024613.1_2480	2641435	2642214	-1	4.5e-181	protein	ANT_3pp_AadA1-NCBIFAM	NF033126.1	complete		circ
GCA_002762115.1	integron_01	CP024613.1	attc_002	2642628	2642698	-1	0.0066	attC	attC	attc_4	complete	1195	circ
GCA_002762115.1	integron_01	CP024613.1	CP024613.1_2481	2642639	2643292	-1		protein	protein		complete		circ
GCA_002762115.1	integron_01	CP024613.1	attc_003	2643167	2643236	-1	1.1e-06	attC	attC	attc_4	complete	469	circ
GCA_002762115.1	integron_01	CP024613.1	attc_004	2643705	2643813	-1	1.1e-05	attC	attC	attc_4	complete	469	circ
GCA_002762115.1	integron_01	CP024613.1	CP024613.1_2482	2643808	2644341	-1	1.3e-66	protein	AAC_3_I-NCBIFAM	NF033083.0	complete		circ
GCA_002762115.1	integron_01	CP024613.1	P_intI1	2644387	2644421	1		Promoter	Pint_1		complete		circ
GCA_002762115.1	integron_01	CP024613.1	Pc_int1	2644413	2644439	-1		Promoter	Pc_1		complete		circ
GCA_002762115.1	integron_01	CP024613.1	CP024613.1_2483	2644443	2645456	1	3.4e-23	protein	intI	intersection_tyr_intI	complete		circ
GCA_002762155.1	integron_01	CP024612.1	CP024612.1_2501	2662078	2663091	-1	3.3e-23	protein	intI	intersection_tyr_intI	complete		circ
GCA_002762155.1	integron_01	CP024612.1	Pc_int1	2663094	2663120	1		Promoter	Pc_1		complete		circ
GCA_002762155.1	integron_01	CP024612.1	P_intI1	2663112	2663146	-1		Promoter	Pint_1		complete		circ
GCA_002762155.1	integron_01	CP024612.1	CP024612.1_2502	2663193	2663726	1	1.3e-66	protein	AAC_3_I-NCBIFAM	NF033083.0	complete		circ
GCA_002762155.1	integron_01	CP024612.1	attc_001	2663721	2663829	1	1.1e-05	attC	attC	attc_4	complete		circ
GCA_002762155.1	integron_01	CP024612.1	CP024612.1_2503	2664242	2664895	1		protein	protein		complete		circ
GCA_002762155.1	integron_01	CP024612.1	attc_002	2664298	2664367	1	1.1e-06	attC	attC	attc_4	complete	469	circ
GCA_002762155.1	integron_01	CP024612.1	attc_003	2664836	2664905	1	0.02	attC	attC	attc_4	complete	469	circ
GCA_002762155.1	integron_01	CP024612.1	CP024612.1_2504	2665320	2666099	1	4.4e-181	protein	ANT_3pp_AadA1-NCBIFAM	NF033126.1	complete		circ
GCA_002762155.1	integron_01	CP024612.1	attc_004	2666101	2666160	1	9.8e-08	attC	attC	attc_4	complete	1196	circ
GCA_002762155.1	integron_01	CP024612.1	CP024612.1_2505	2666263	2666610	1	1.6e-62	protein	SMR_qac_E-NCBIFAM	NF000276.2	complete		circ
GCA_002843665.1	integron_01	CP025266.1	CP025266.1_663	690599	690946	-1	1.6e-62	protein	SMR_qac_E-NCBIFAM	NF000276.2	CALIN		circ
GCA_002843665.1	integron_01	CP025266.1	attc_001	691049	691108	-1	1e-07	attC	attC	attc_4	CALIN		circ
GCA_002843665.1	integron_01	CP025266.1	CP025266.1_664	691110	691889	-1	4.5e-181	protein	ANT_3pp_AadA1-NCBIFAM	NF033126.1	CALIN		circ
GCA_002843665.1	integron_01	CP025266.1	attc_002	691905	691964	-1	1.2e-06	attC	attC	attc_4	CALIN	797	circ
GCA_002843665.1	integron_01	CP025266.1	CP025266.1_665	691959	692591	-1	1.9e-135	protein	chloram_CatB-NCBIFAM	NF000490.1	CALIN		circ
GCA_002843665.1	integron_01	CP025266.1	attc_003	692618	692689	-1	2e-05	attC	attC	attc_4	CALIN	654	circ
GCA_002843665.1	integron_01	CP025266.1	CP025266.1_666	692684	693316	-1	5.5e-131	protein	AAC_6p_Ib-NCBIFAM	NF033074.0	CALIN		circ
GCA_002843665.1	integron_02	CP025266.1	CP025266.1_3171	3406709	3407722	-1	3.4e-23	protein	intI	intersection_tyr_intI	complete		circ
GCA_002843665.1	integron_02	CP025266.1	Pc_int1	3407725	3407751	1		Promoter	Pc_1		complete		circ
GCA_002843665.1	integron_02	CP025266.1	P_intI1	3407743	3407777	-1		Promoter	Pint_1		complete		circ
GCA_002843665.1	integron_02	CP025266.1	CP025266.1_3172	3407824	3408357	1	1.3e-66	protein	AAC_3_I-NCBIFAM	NF033083.0	complete		circ
GCA_002843665.1	integron_02	CP025266.1	attc_001	3408352	3408460	1	1.1e-05	attC	attC	attc_4	complete		circ
GCA_002843665.1	integron_02	CP025266.1	CP025266.1_3173	3408873	3409526	1		protein	protein		complete		circ
GCA_002843665.1	integron_02	CP025266.1	attc_002	3408929	3408998	1	1.1e-06	attC	attC	attc_4	complete	469	circ
GCA_002843665.1	integron_02	CP025266.1	attc_003	3409467	3409536	1	0.02	attC	attC	attc_4	complete	469	circ
GCA_002843665.1	integron_02	CP025266.1	CP025266.1_3174	3409951	3410730	1	4.5e-181	protein	ANT_3pp_AadA1-NCBIFAM	NF033126.1	complete		circ
GCA_002843665.1	integron_02	CP025266.1	attc_004	3410732	3410791	1	1e-07	attC	attC	attc_4	complete	1196	circ
GCA_002843665.1	integron_02	CP025266.1	CP025266.1_3175	3410894	3411241	1	1.6e-62	protein	SMR_qac_E-NCBIFAM	NF000276.2	complete		circ
GCA_002950495.2	integron_01	CP026750.2	CP026750.2_2428	2630682	2631029	-1	1.5e-62	protein	SMR_qac_E-NCBIFAM	NF000276.2	complete		circ
GCA_002950495.2	integron_01	CP026750.2	attc_001	2631132	2631191	-1	9.8e-08	attC	attC	attc_4	complete		circ
GCA_002950495.2	integron_01	CP026750.2	CP026750.2_2429	2631193	2631972	-1	4.3e-181	protein	ANT_3pp_AadA1-NCBIFAM	NF033126.1	complete		circ
GCA_002950495.2	integron_01	CP026750.2	attc_002	2632386	2632456	-1	0.0064	attC	attC	attc_4	complete	1195	circ
GCA_002950495.2	integron_01	CP026750.2	CP026750.2_2430	2632397	2633050	-1		protein	protein		complete		circ
GCA_002950495.2	integron_01	CP026750.2	attc_003	2632925	2632994	-1	1.1e-06	attC	attC	attc_4	complete	469	circ
GCA_002950495.2	integron_01	CP026750.2	attc_004	2633463	2633571	-1	1e-05	attC	attC	attc_4	complete	469	circ
GCA_002950495.2	integron_01	CP026750.2	CP026750.2_2431	2633566	2634099	-1	1.2e-66	protein	AAC_3_I-NCBIFAM	NF033083.0	complete		circ
GCA_002950495.2	integron_01	CP026750.2	P_intI1	2634145	2634179	1		Promoter	Pint_1		complete		circ
GCA_002950495.2	integron_01	CP026750.2	Pc_int1	2634171	2634197	-1		Promoter	Pc_1		complete		circ
GCA_002950495.2	integron_01	CP026750.2	CP026750.2_2432	2634201	2635214	1	3.3e-23	protein	intI	intersection_tyr_intI	complete		circ
GCA_002999195.2	integron_01	CP027246.2	CP027246.2_3494	3712929	3713276	-1	1.6e-62	protein	SMR_qac_E-NCBIFAM	NF000276.2	complete		circ
GCA_002999195.2	integron_01	CP027246.2	attc_001	3713379	3713438	-1	1.3e-07	attC	attC	attc_4	complete		circ
GCA_002999195.2	integron_01	CP027246.2	CP027246.2_3495	3713440	3714219	-1	2.4e-152	protein	ANT_3pp_I-NCBIFAM	NF012157.0	complete		circ
GCA_002999195.2	integron_01	CP027246.2	attc_002	3714235	3714294	-1	8.8e-05	attC	attC	attc_4	complete	797	circ
GCA_002999195.2	integron_01	CP027246.2	attc_003	3714555	3714644	-1	0.0025	attC	attC	attc_4	complete	261	circ
GCA_002999195.2	integron_01	CP027246.2	CP027246.2_3496	3714639	3715136	-1	5.8e-117	protein	trim_DfrA12-NCBIFAM	NF000053.2	complete		circ
GCA_002999195.2	integron_01	CP027246.2	attI1	3715142	3715200	-1		attI	attI_1		complete		circ
GCA_002999195.2	integron_01	CP027246.2	P_intI1	3715225	3715259	1		Promoter	Pint_1		complete		circ
GCA_002999195.2	integron_01	CP027246.2	Pc_int1	3715251	3715277	-1		Promoter	Pc_1		complete		circ
GCA_002999195.2	integron_01	CP027246.2	CP027246.2_3497	3715281	3716294	1	3.4e-23	protein	intI	intersection_tyr_intI	complete		circ
GCA_003181015.1	No Integron found	-	-	-	-	-	-	-	-	-	-	-	-
GCA_003264295.1	No Integron found	-	-	-	-	-	-	-	-	-	-	-	-
GCA_003288775.1	No Integron found	-	-	-	-	-	-	-	-	-	-	-	-
GCA_003296225.1	integron_01	CP030106.1	CP030106.1_2994	3147812	3148159	-1	1.6e-62	protein	SMR_qac_E-NCBIFAM	NF000276.2	complete		circ
GCA_003296225.1	integron_01	CP030106.1	attc_001	3148262	3148321	-1	9.9e-08	attC	attC	attc_4	complete		circ
GCA_003296225.1	integron_01	CP030106.1	CP030106.1_2995	3148323	3149102	-1	4.5e-181	protein	ANT_3pp_AadA1-NCBIFAM	NF033126.1	complete		circ
GCA_003296225.1	integron_01	CP030106.1	attc_002	3149516	3149586	-1	0.0065	attC	attC	attc_4	complete	1195	circ
GCA_003296225.1	integron_01	CP030106.1	CP030106.1_2996	3149527	3150039	-1		protein	protein		complete		circ
GCA_003296225.1	integron_01	CP030106.1	attc_003	3150055	3150163	-1	1.1e-05	attC	attC	attc_4	complete	469	circ
GCA_003296225.1	integron_01	CP030106.1	CP030106.1_2997	3150158	3150691	-1	1.3e-66	protein	AAC_3_I-NCBIFAM	NF033083.0	complete		circ
GCA_003296225.1	integron_01	CP030106.1	P_intI1	3150737	3150771	1		Promoter	Pint_1		complete		circ
GCA_003296225.1	integron_01	CP030106.1	Pc_int1	3150763	3150789	-1		Promoter	Pc_1		complete		circ
GCA_003296225.1	integron_01	CP030106.1	CP030106.1_2998	3150793	3151827	1	3.5e-23	protein	intI	intersection_tyr_intI	complete		circ
GCA_003345235.1	No Integron found	-	-	-	-	-	-	-	-	-	-	-	-
GCA_003431385.1	No Integron found	-	-	-	-	-	-	-	-	-	-	-	-
GCA_003516005.1	integron_01	CP023031.1	CP023031.1_1824	2011689	2012648	-1	3.1e-23	protein	intI	intersection_tyr_intI	complete		circ
GCA_003516005.1	integron_01	CP023031.1	Pc_int1	2012651	2012677	1		Promoter	Pc_1		complete		circ
GCA_003516005.1	integron_01	CP023031.1	P_intI1	2012669	2012703	-1		Promoter	Pint_1		complete		circ
GCA_003516005.1	integron_01	CP023031.1	CP023031.1_1825	2012750	2013382	1	5.5e-131	protein	AAC_6p_Ib-NCBIFAM	NF033074.0	complete		circ
GCA_003516005.1	integron_01	CP023031.1	attc_001	2013377	2013448	1	2e-05	attC	attC	attc_4	complete		circ
GCA_003516005.1	integron_01	CP023031.1	CP023031.1_1826	2013475	2014107	1	1.9e-135	protein	chloram_CatB-NCBIFAM	NF000490.1	complete		circ
GCA_003516005.1	integron_01	CP023031.1	attc_002	2014102	2014161	1	1.2e-06	attC	attC	attc_4	complete	654	circ
GCA_003516005.1	integron_01	CP023031.1	CP023031.1_1827	2014177	2014956	1	4.5e-181	protein	ANT_3pp_AadA1-NCBIFAM	NF033126.1	complete		circ
GCA_003516005.1	integron_01	CP023031.1	attc_003	2014958	2015017	1	1e-07	attC	attC	attc_4	complete	797	circ
GCA_003516005.1	integron_01	CP023031.1	CP023031.1_1828	2015120	2015467	1	1.6e-62	protein	SMR_qac_E-NCBIFAM	NF000276.2	complete		circ
GCA_003522665.1	integron_01	CP023020.1	CP023020.1_2699	2840712	2841245	1	1.3e-126	protein	ANT_2pp_Ia-NCBIFAM	NF000064.3	CALIN		circ
GCA_003522665.1	integron_01	CP023020.1	attc_001	2841240	2841299	1	6.3e-07	attC	attC	attc_4	CALIN		circ
GCA_003522665.1	integron_01	CP023020.1	CP023020.1_2700	2841303	2842091	1	1.5e-135	protein	ANT_3pp_I-NCBIFAM	NF012157.0	CALIN		circ
GCA_003522665.1	integron_01	CP023020.1	attc_002	2842138	2842194	1	0.0057	attC	attC	attc_4	CALIN	839	circ
GCA_003522665.1	integron_01	CP023020.1	attc_003	2842454	2842510	1	0.016	attC	attC	attc_4	CALIN	260	circ
GCA_003522665.1	integron_01	CP023020.1	CP023020.1_2701	2842526	2843353	1	6.3e-196	protein	blaOXA-2_like-NCBIFAM	NF000267.2	CALIN		circ
GCA_003522665.1	integron_01	CP023020.1	attc_004	2843647	2843706	1	6.4e-06	attC	attC	attc_4	CALIN	1137	circ
GCA_003522665.1	integron_01	CP023020.1	CP023020.1_2702	2843809	2844156	1	1.7e-62	protein	SMR_qac_E-NCBIFAM	NF000276.2	CALIN		circ
GCA_003522705.1	No Integron found	-	-	-	-	-	-	-	-	-	-	-	-
GCA_003522785.1	integron_01	CP023026.1	CP023026.1_1178	1270317	1271276	-1	3.2e-23	protein	intI	intersection_tyr_intI	complete		circ
GCA_003522785.1	integron_01	CP023026.1	Pc_int1	1271279	1271305	1		Promoter	Pc_1		complete		circ
GCA_003522785.1	integron_01	CP023026.1	P_intI1	1271297	1271331	-1		Promoter	Pint_1		complete		circ
GCA_003522785.1	integron_01	CP023026.1	CP023026.1_1179	1271378	1272010	1	5.6e-131	protein	AAC_6p_Ib-NCBIFAM	NF033074.0	complete		circ
GCA_003522785.1	integron_01	CP023026.1	attc_001	1272005	1272076	1	2.1e-05	attC	attC	attc_4	complete		circ
GCA_003522785.1	integron_01	CP023026.1	CP023026.1_1180	1272103	1272735	1	1.9e-135	protein	chloram_CatB-NCBIFAM	NF000490.1	complete		circ
GCA_003522785.1	integron_01	CP023026.1	attc_002	1272730	1272789	1	1.2e-06	attC	attC	attc_4	complete	654	circ
GCA_003522785.1	integron_01	CP023026.1	CP023026.1_1181	1272805	1273584	1	4.6e-181	protein	ANT_3pp_AadA1-NCBIFAM	NF033126.1	complete		circ
GCA_003522785.1	integron_01	CP023026.1	attc_003	1273586	1273645	1	1e-07	attC	attC	attc_4	complete	797	circ
GCA_003522785.1	integron_01	CP023026.1	CP023026.1_1182	1273748	1274095	1	1.6e-62	protein	SMR_qac_E-NCBIFAM	NF000276.2	complete		circ
GCA_003522845.1	No Integron found	-	-	-	-	-	-	-	-	-	-	-	-
GCA_003522885.1	integron_01	CP023034.1	CP023034.1_468	544711	545670	-1	3.1e-23	protein	intI	intersection_tyr_intI	complete		circ
GCA_003522885.1	integron_01	CP023034.1	Pc_int1	545673	545699	1		Promoter	Pc_1		complete		circ
GCA_003522885.1	integron_01	CP023034.1	P_intI1	545691	545725	-1		Promoter	Pint_1		complete		circ
GCA_003522885.1	integron_01	CP023034.1	CP023034.1_469	545772	546404	1	5.5e-131	protein	AAC_6p_Ib-NCBIFAM	NF033074.0	complete		circ
GCA_003522885.1	integron_01	CP023034.1	attc_001	546399	546470	1	2e-05	attC	attC	attc_4	complete		circ
GCA_003522885.1	integron_01	CP023034.1	CP023034.1_470	546497	547129	1	1.9e-135	protein	chloram_CatB-NCBIFAM	NF000490.1	complete		circ
GCA_003522885.1	integron_01	CP023034.1	attc_002	547124	547183	1	1.2e-06	attC	attC	attc_4	complete	654	circ
GCA_003522885.1	integron_01	CP023034.1	CP023034.1_471	547199	547978	1	4.5e-181	protein	ANT_3pp_AadA1-NCBIFAM	NF033126.1	complete		circ
GCA_003522885.1	integron_01	CP023034.1	attc_003	547980	548039	1	1e-07	attC	attC	attc_4	complete	797	circ
GCA_003522885.1	integron_01	CP023034.1	CP023034.1_472	548142	548489	1	1.6e-62	protein	SMR_qac_E-NCBIFAM	NF000276.2	complete		circ
GCA_003591615.1	No Integron found	-	-	-	-	-	-	-	-	-	-	-	-
GCA_003812385.1	integron_01	CP033770.1	attc_001	2722	2766	1	0.73	attC	attC	attc_4	CALIN		lin
GCA_003812385.1	integron_01	CP033770.1	CP033770.1_3	3268	3378	1		protein	protein		CALIN		lin
GCA_003812385.1	integron_01	CP033770.1	CP033770.1_4	3423	3734	1		protein	protein		CALIN		lin
GCA_003812385.1	integron_01	CP033770.1	CP033770.1_5	3813	4358	1	6.4e-128	protein	ANT_2pp_Ia-NCBIFAM	NF000064.3	CALIN		lin
GCA_003812385.1	integron_01	CP033770.1	attc_002	4353	4412	1	4.7e-08	attC	attC	attc_4	CALIN	1587	lin
GCA_003812385.1	integron_01	CP033770.1	CP033770.1_6	4517	5185	-1		protein	protein		CALIN		lin
GCA_003812485.1	integron_01	CP033869.1	CP033869.1_85	100390	100863	1	2.1e-92	protein	trim_DfrA1_like-NCBIFAM	NF000330.1	CALIN		circ
GCA_003812485.1	integron_01	CP033869.1	attc_001	100858	100952	1	0.15	attC	attC	attc_4	CALIN		circ
GCA_003812485.1	integron_01	CP033869.1	CP033869.1_86	100958	101482	1	2e-125	protein	sat2-NCBIFAM	NF000358.1	CALIN		circ
GCA_003812485.1	integron_01	CP033869.1	attc_002	101477	101536	1	1.8e-05	attC	attC	attc_4	CALIN	525	circ
GCA_003812485.1	integron_01	CP033869.1	CP033869.1_87	101540	102328	1	5.6e-179	protein	ANT_3pp_AadA1-NCBIFAM	NF033126.1	CALIN		circ
GCA_003812485.1	integron_01	CP033869.1	attc_003	102330	102389	1	3.3e-06	attC	attC	attc_4	CALIN	794	circ
GCA_003812485.1	integron_01	CP033869.1	CP033869.1_88	102404	102901	1		protein	protein		CALIN		circ
GCA_003812485.1	integron_02	CP033869.1	CP033869.1_1546	1642986	1643483	-1		protein	protein		CALIN		circ
GCA_003812485.1	integron_02	CP033869.1	attc_001	1643498	1643557	-1	3.3e-06	attC	attC	attc_4	CALIN		circ
GCA_003812485.1	integron_02	CP033869.1	CP033869.1_1547	1643559	1644347	-1	5.6e-179	protein	ANT_3pp_AadA1-NCBIFAM	NF033126.1	CALIN		circ
GCA_003812485.1	integron_02	CP033869.1	attc_002	1644351	1644410	-1	1.8e-05	attC	attC	attc_4	CALIN	794	circ
GCA_003812485.1	integron_02	CP033869.1	CP033869.1_1548	1644405	1644929	-1	2e-125	protein	sat2-NCBIFAM	NF000358.1	CALIN		circ
GCA_003812485.1	integron_02	CP033869.1	attc_003	1644935	1645029	-1	0.15	attC	attC	attc_4	CALIN	525	circ
GCA_003812485.1	integron_02	CP033869.1	CP033869.1_1549	1645024	1645497	-1	2.1e-92	protein	trim_DfrA1_like-NCBIFAM	NF000330.1	CALIN		circ
GCA_003812485.1	integron_03	CP033869.1	CP033869.1_1810	1897853	1898350	-1		protein	protein		CALIN		circ
GCA_003812485.1	integron_03	CP033869.1	attc_001	1898365	1898424	-1	3.3e-06	attC	attC	attc_4	CALIN		circ
GCA_003812485.1	integron_03	CP033869.1	CP033869.1_1811	1898426	1899214	-1	5.6e-179	protein	ANT_3pp_AadA1-NCBIFAM	NF033126.1	CALIN		circ
GCA_003812485.1	integron_03	CP033869.1	attc_002	1899218	1899277	-1	1.8e-05	attC	attC	attc_4	CALIN	794	circ
GCA_003812485.1	integron_03	CP033869.1	CP033869.1_1812	1899272	1899796	-1	2e-125	protein	sat2-NCBIFAM	NF000358.1	CALIN		circ
GCA_003812485.1	integron_03	CP033869.1	attc_003	1899802	1899896	-1	0.15	attC	attC	attc_4	CALIN	525	circ
GCA_003812485.1	integron_03	CP033869.1	CP033869.1_1813	1899891	1900364	-1	2.1e-92	protein	trim_DfrA1_like-NCBIFAM	NF000330.1	CALIN		circ
GCA_003931755.1	integron_01	CP034242.1	CP034242.1_1266	1379226	1380185	-1	3.1e-23	protein	intI	intersection_tyr_intI	complete		circ
GCA_003931755.1	integron_01	CP034242.1	Pc_int1	1380188	1380214	1		Promoter	Pc_1		complete		circ
GCA_003931755.1	integron_01	CP034242.1	P_intI1	1380206	1380240	-1		Promoter	Pint_1		complete		circ
GCA_003931755.1	integron_01	CP034242.1	CP034242.1_1267	1380287	1380919	1	5.5e-131	protein	AAC_6p_Ib-NCBIFAM	NF033074.0	complete		circ
GCA_003931755.1	integron_01	CP034242.1	attc_001	1380914	1380985	1	2e-05	attC	attC	attc_4	complete		circ
GCA_003931755.1	integron_01	CP034242.1	CP034242.1_1268	1381012	1381644	1	1.9e-135	protein	chloram_CatB-NCBIFAM	NF000490.1	complete		circ
GCA_003931755.1	integron_01	CP034242.1	attc_002	1381639	1381698	1	1.2e-06	attC	attC	attc_4	complete	654	circ
GCA_003931755.1	integron_01	CP034242.1	CP034242.1_1269	1381714	1382493	1	4.5e-181	protein	ANT_3pp_AadA1-NCBIFAM	NF033126.1	complete		circ
GCA_003931755.1	integron_01	CP034242.1	attc_003	1382495	1382554	1	9.9e-08	attC	attC	attc_4	complete	797	circ
GCA_003931755.1	integron_01	CP034242.1	CP034242.1_1270	1382657	1383004	1	1.6e-62	protein	SMR_qac_E-NCBIFAM	NF000276.2	complete		circ
GCA_003931775.1	integron_01	CP034243.1	CP034243.1_1266	1379199	1380158	-1	3.1e-23	protein	intI	intersection_tyr_intI	complete		circ
GCA_003931775.1	integron_01	CP034243.1	Pc_int1	1380161	1380187	1		Promoter	Pc_1		complete		circ
GCA_003931775.1	integron_01	CP034243.1	P_intI1	1380179	1380213	-1		Promoter	Pint_1		complete		circ
GCA_003931775.1	integron_01	CP034243.1	CP034243.1_1267	1380260	1380892	1	5.5e-131	protein	AAC_6p_Ib-NCBIFAM	NF033074.0	complete		circ
GCA_003931775.1	integron_01	CP034243.1	attc_001	1380887	1380958	1	2e-05	attC	attC	attc_4	complete		circ
GCA_003931775.1	integron_01	CP034243.1	CP034243.1_1268	1380985	1381617	1	1.9e-135	protein	chloram_CatB-NCBIFAM	NF000490.1	complete		circ
GCA_003931775.1	integron_01	CP034243.1	attc_002	1381612	1381671	1	1.2e-06	attC	attC	attc_4	complete	654	circ
GCA_003931775.1	integron_01	CP034243.1	CP034243.1_1269	1381687	1382466	1	4.5e-181	protein	ANT_3pp_AadA1-NCBIFAM	NF033126.1	complete		circ
GCA_003931775.1	integron_01	CP034243.1	attc_003	1382468	1382527	1	9.9e-08	attC	attC	attc_4	complete	797	circ
GCA_003931775.1	integron_01	CP034243.1	CP034243.1_1270	1382630	1382977	1	1.6e-62	protein	SMR_qac_E-NCBIFAM	NF000276.2	complete		circ
GCA_003948085.2	No Integron found	-	-	-	-	-	-	-	-	-	-	-	-
GCA_003948455.2	integron_01	CP039518.1	CP039518.1_1181	1315462	1316421	-1	3e-23	protein	intI	intersection_tyr_intI	complete		circ
GCA_003948455.2	integron_01	CP039518.1	Pc_int1	1316424	1316450	1		Promoter	Pc_1		complete		circ
GCA_003948455.2	integron_01	CP039518.1	P_intI1	1316442	1316476	-1		Promoter	Pint_1		complete		circ
GCA_003948455.2	integron_01	CP039518.1	CP039518.1_1182	1316523	1317155	1	5.3e-131	protein	AAC_6p_Ib-NCBIFAM	NF033074.0	complete		circ
GCA_003948455.2	integron_01	CP039518.1	attc_001	1317150	1317221	1	2e-05	attC	attC	attc_4	complete		circ
GCA_003948455.2	integron_01	CP039518.1	CP039518.1_1183	1317248	1317880	1	1.8e-135	protein	chloram_CatB-NCBIFAM	NF000490.1	complete		circ
GCA_003948455.2	integron_01	CP039518.1	attc_002	1317875	1317934	1	1.2e-06	attC	attC	attc_4	complete	654	circ
GCA_003948455.2	integron_01	CP039518.1	CP039518.1_1184	1317950	1318729	1	4.4e-181	protein	ANT_3pp_AadA1-NCBIFAM	NF033126.1	complete		circ
GCA_003948455.2	integron_01	CP039518.1	attc_003	1318731	1318790	1	9.8e-08	attC	attC	attc_4	complete	797	circ
GCA_003948455.2	integron_01	CP039518.1	CP039518.1_1185	1318893	1319240	1	1.5e-62	protein	SMR_qac_E-NCBIFAM	NF000276.2	complete		circ
GCA_003948535.2	No Integron found	-	-	-	-	-	-	-	-	-	-	-	-
GCA_003949115.2	No Integron found	-	-	-	-	-	-	-	-	-	-	-	-
GCA_003949595.2	No Integron found	-	-	-	-	-	-	-	-	-	-	-	-
GCA_003949725.2	No Integron found	-	-	-	-	-	-	-	-	-	-	-	-
GCA_004028375.1	No Integron found	-	-	-	-	-	-	-	-	-	-	-	-
GCA_004101685.1	integron_01	CP035184.1	CP035184.1_1189	1319093	1320052	-1	3.1e-23	protein	intI	intersection_tyr_intI	complete		circ
GCA_004101685.1	integron_01	CP035184.1	Pc_int1	1320055	1320081	1		Promoter	Pc_1		complete		circ
GCA_004101685.1	integron_01	CP035184.1	P_intI1	1320073	1320107	-1		Promoter	Pint_1		complete		circ
GCA_004101685.1	integron_01	CP035184.1	CP035184.1_1190	1320154	1320786	1	5.5e-131	protein	AAC_6p_Ib-NCBIFAM	NF033074.0	complete		circ
GCA_004101685.1	integron_01	CP035184.1	attc_001	1320781	1320852	1	2e-05	attC	attC	attc_4	complete		circ
GCA_004101685.1	integron_01	CP035184.1	CP035184.1_1191	1320879	1321511	1	1.9e-135	protein	chloram_CatB-NCBIFAM	NF000490.1	complete		circ
GCA_004101685.1	integron_01	CP035184.1	attc_002	1321506	1321565	1	1.2e-06	attC	attC	attc_4	complete	654	circ
GCA_004101685.1	integron_01	CP035184.1	CP035184.1_1192	1321581	1322360	1	4.4e-181	protein	ANT_3pp_AadA1-NCBIFAM	NF033126.1	complete		circ
GCA_004101685.1	integron_01	CP035184.1	attc_003	1322362	1322421	1	9.9e-08	attC	attC	attc_4	complete	797	circ
GCA_004101685.1	integron_01	CP035184.1	CP035184.1_1193	1322524	1322871	1	1.6e-62	protein	SMR_qac_E-NCBIFAM	NF000276.2	complete		circ
GCA_004101705.1	integron_01	CP035183.1	CP035183.1_1196	1323024	1323983	-1	3.1e-23	protein	intI	intersection_tyr_intI	complete		circ
GCA_004101705.1	integron_01	CP035183.1	Pc_int1	1323986	1324012	1		Promoter	Pc_1		complete		circ
GCA_004101705.1	integron_01	CP035183.1	P_intI1	1324004	1324038	-1		Promoter	Pint_1		complete		circ
GCA_004101705.1	integron_01	CP035183.1	CP035183.1_1197	1324085	1324717	1	5.5e-131	protein	AAC_6p_Ib-NCBIFAM	NF033074.0	complete		circ
GCA_004101705.1	integron_01	CP035183.1	attc_001	1324712	1324783	1	2e-05	attC	attC	attc_4	complete		circ
GCA_004101705.1	integron_01	CP035183.1	CP035183.1_1198	1324810	1325442	1	1.9e-135	protein	chloram_CatB-NCBIFAM	NF000490.1	complete		circ
GCA_004101705.1	integron_01	CP035183.1	attc_002	1325437	1325496	1	1.2e-06	attC	attC	attc_4	complete	654	circ
GCA_004101705.1	integron_01	CP035183.1	CP035183.1_1199	1325512	1326291	1	4.5e-181	protein	ANT_3pp_AadA1-NCBIFAM	NF033126.1	complete		circ
GCA_004101705.1	integron_01	CP035183.1	attc_003	1326293	1326352	1	9.9e-08	attC	attC	attc_4	complete	797	circ
GCA_004101705.1	integron_01	CP035183.1	CP035183.1_1200	1326455	1326802	1	1.6e-62	protein	SMR_qac_E-NCBIFAM	NF000276.2	complete		circ
GCA_004101725.1	integron_01	CP035185.1	CP035185.1_1189	1319202	1320161	-1	3.1e-23	protein	intI	intersection_tyr_intI	complete		circ
GCA_004101725.1	integron_01	CP035185.1	Pc_int1	1320164	1320190	1		Promoter	Pc_1		complete		circ
GCA_004101725.1	integron_01	CP035185.1	P_intI1	1320182	1320216	-1		Promoter	Pint_1		complete		circ
GCA_004101725.1	integron_01	CP035185.1	CP035185.1_1190	1320263	1320895	1	5.4e-131	protein	AAC_6p_Ib-NCBIFAM	NF033074.0	complete		circ
GCA_004101725.1	integron_01	CP035185.1	attc_001	1320890	1320961	1	2e-05	attC	attC	attc_4	complete		circ
GCA_004101725.1	integron_01	CP035185.1	CP035185.1_1191	1320988	1321620	1	1.8e-135	protein	chloram_CatB-NCBIFAM	NF000490.1	complete		circ
GCA_004101725.1	integron_01	CP035185.1	attc_002	1321615	1321674	1	1.2e-06	attC	attC	attc_4	complete	654	circ
GCA_004101725.1	integron_01	CP035185.1	CP035185.1_1192	1321690	1322469	1	4.4e-181	protein	ANT_3pp_AadA1-NCBIFAM	NF033126.1	complete		circ
GCA_004101725.1	integron_01	CP035185.1	attc_003	1322471	1322530	1	9.9e-08	attC	attC	attc_4	complete	797	circ
GCA_004101725.1	integron_01	CP035185.1	CP035185.1_1193	1322633	1322980	1	1.6e-62	protein	SMR_qac_E-NCBIFAM	NF000276.2	complete		circ
GCA_004101745.1	integron_01	CP035186.1	CP035186.1_1204	1333342	1334301	-1	3.1e-23	protein	intI	intersection_tyr_intI	complete		circ
GCA_004101745.1	integron_01	CP035186.1	Pc_int1	1334304	1334330	1		Promoter	Pc_1		complete		circ
GCA_004101745.1	integron_01	CP035186.1	P_intI1	1334322	1334356	-1		Promoter	Pint_1		complete		circ
GCA_004101745.1	integron_01	CP035186.1	CP035186.1_1205	1334403	1335035	1	5.5e-131	protein	AAC_6p_Ib-NCBIFAM	NF033074.0	complete		circ
GCA_004101745.1	integron_01	CP035186.1	attc_001	1335030	1335101	1	2e-05	attC	attC	attc_4	complete		circ
GCA_004101745.1	integron_01	CP035186.1	CP035186.1_1206	1335128	1335760	1	1.9e-135	protein	chloram_CatB-NCBIFAM	NF000490.1	complete		circ
GCA_004101745.1	integron_01	CP035186.1	attc_002	1335755	1335814	1	1.2e-06	attC	attC	attc_4	complete	654	circ
GCA_004101745.1	integron_01	CP035186.1	CP035186.1_1207	1335830	1336609	1	4.5e-181	protein	ANT_3pp_AadA1-NCBIFAM	NF033126.1	complete		circ
GCA_004101745.1	integron_01	CP035186.1	attc_003	1336611	1336670	1	9.9e-08	attC	attC	attc_4	complete	797	circ
GCA_004101745.1	integron_01	CP035186.1	CP035186.1_1208	1336773	1337120	1	1.6e-62	protein	SMR_qac_E-NCBIFAM	NF000276.2	complete		circ
GCA_004136355.1	integron_01	CP031444.1	CP031444.1_3165	3376514	3377473	-1	3.1e-23	protein	intI	intersection_tyr_intI	complete		circ
GCA_004136355.1	integron_01	CP031444.1	Pc_int1	3377476	3377502	1		Promoter	Pc_1		complete		circ
GCA_004136355.1	integron_01	CP031444.1	P_intI1	3377494	3377528	-1		Promoter	Pint_1		complete		circ
GCA_004136355.1	integron_01	CP031444.1	CP031444.1_3166	3377678	3378229	1	1.6e-99	protein	AAC_6p_Ia_fam-NCBIFAM	NF033078.2	complete		circ
GCA_004136355.1	integron_01	CP031444.1	attc_001	3378238	3378346	1	0.2	attC	attC	attc_4	complete		circ
GCA_004136355.1	integron_01	CP031444.1	CP031444.1_3167	3378362	3378727	1		protein	protein		complete		circ
GCA_004136355.1	integron_02	CP031444.1	CP031444.1_3173	3381848	3382381	1	1.3e-66	protein	AAC_3_I-NCBIFAM	NF033083.0	CALIN		circ
GCA_004136355.1	integron_02	CP031444.1	CP031444.1_3174	3382353	3383012	1		protein	protein		CALIN		circ
GCA_004136355.1	integron_02	CP031444.1	attc_001	3382376	3382484	1	1.1e-05	attC	attC	attc_4	CALIN		circ
GCA_004136355.1	integron_02	CP031444.1	attc_002	3382953	3383023	1	0.0064	attC	attC	attc_4	CALIN	469	circ
GCA_004136355.1	integron_02	CP031444.1	CP031444.1_3175	3383028	3383447	1		protein	protein		CALIN		circ
GCA_004564115.1	No Integron found	-	-	-	-	-	-	-	-	-	-	-	-
GCA_004758865.1	No Integron found	-	-	-	-	-	-	-	-	-	-	-	-
GCA_004768705.1	integron_01	CP038646.1	attc_001	11912	12022	-1	2.8e-05	attC	attC	attc_4	complete		circ
GCA_004768705.1	integron_01	CP038646.1	CP038646.1_12	12026	13066	-1	1.6e-198	protein	PSE-NCBIFAM	NF000480.2	complete		circ
GCA_004768705.1	integron_01	CP038646.1	attI1	12959	13017	-1		attI	attI_1		complete		circ
GCA_004768705.1	integron_01	CP038646.1	P_intI1	13042	13076	1		Promoter	Pint_1		complete		circ
GCA_004768705.1	integron_01	CP038646.1	Pc_int1	13068	13094	-1		Promoter	Pc_1		complete		circ
GCA_004768705.1	integron_01	CP038646.1	CP038646.1_13	13098	14057	1	5.1e-25	protein	intI	intersection_tyr_intI	complete		circ
GCA_004768705.1	integron_01	CP038649.1	attc_001	2762	2821	-1	5.7e-08	attC	attC	attc_4	CALIN		lin
GCA_004768705.1	integron_01	CP038649.1	CP038649.1_7	2816	3364	-1	2.8e-126	protein	ANT_2pp_Ia-NCBIFAM	NF000064.3	CALIN		lin
GCA_004768705.1	integron_01	CP038649.1	attc_002	3356	3509	-1	0.35	attC	attC	attc_4	CALIN	535	lin
GCA_004768705.1	integron_01	CP038649.1	CP038649.1_8	3504	4016	-1		protein	protein		CALIN		lin
GCA_004768705.1	integron_01	CP038649.1	attc_003	4414	4458	-1	0.89	attC	attC	attc_4	CALIN	905	lin
GCA_005280435.1	integron_01	CP040051.1	CP040051.1_136	136721	137680	-1	1.6e-24	protein	intI	intersection_tyr_intI	complete		circ
GCA_005280435.1	integron_01	CP040051.1	Pc_int1	137683	137709	1		Promoter	Pc_1		complete		circ
GCA_005280435.1	integron_01	CP040051.1	P_intI1	137701	137735	-1		Promoter	Pint_1		complete		circ
GCA_005280435.1	integron_01	CP040051.1	attI1	137760	137818	1		attI	attI_1		complete		circ
GCA_005280435.1	integron_01	CP040051.1	CP040051.1_137	137853	138305	1	9.3e-69	protein	rifampin_ARR-NCBIFAM	NF033144.1	complete		circ
GCA_005280435.1	integron_01	CP040051.1	attc_001	138312	138425	1	0.0095	attC	attC	attc_4	complete		circ
GCA_005280435.1	integron_01	CP040051.1	CP040051.1_138	138713	139885	1	9.5e-269	protein	efflux_CmlA-NCBIFAM	NF000509.1	complete		circ
GCA_005280435.1	integron_01	CP040051.1	attc_002	139905	139974	1	2e-06	attC	attC	attc_4	complete	1480	circ
GCA_005280675.1	No Integron found	-	-	-	-	-	-	-	-	-	-	-	-
GCA_005280695.1	integron_01	CP040084.1	CP040084.1_1500	1606513	1607472	-1	3.2e-23	protein	intI	intersection_tyr_intI	complete		circ
GCA_005280695.1	integron_01	CP040084.1	Pc_int1	1607475	1607501	1		Promoter	Pc_1		complete		circ
GCA_005280695.1	integron_01	CP040084.1	P_intI1	1607493	1607527	-1		Promoter	Pint_1		complete		circ
GCA_005280695.1	integron_01	CP040084.1	CP040084.1_1501	1607574	1608206	1	5.6e-131	protein	AAC_6p_Ib-NCBIFAM	NF033074.0	complete		circ
GCA_005280695.1	integron_01	CP040084.1	attc_001	1608201	1608272	1	2e-05	attC	attC	attc_4	complete		circ
GCA_005280695.1	integron_01	CP040084.1	CP040084.1_1502	1608299	1608931	1	1.9e-135	protein	chloram_CatB-NCBIFAM	NF000490.1	complete		circ
GCA_005280695.1	integron_01	CP040084.1	attc_002	1608926	1608984	1	1.2e-06	attC	attC	attc_4	complete	654	circ
GCA_005280695.1	integron_01	CP040084.1	CP040084.1_1503	1609000	1609779	1	4.5e-181	protein	ANT_3pp_AadA1-NCBIFAM	NF033126.1	complete		circ
GCA_005280695.1	integron_01	CP040084.1	attc_003	1609781	1609840	1	1e-07	attC	attC	attc_4	complete	797	circ
GCA_005280695.1	integron_01	CP040084.1	CP040084.1_1504	1609943	1610290	1	1.6e-62	protein	SMR_qac_E-NCBIFAM	NF000276.2	complete		circ
GCA_005518095.1	integron_01	CP040260.1	CP040260.1_100	98249	98596	-1	9.4e-64	protein	SMR_qac_E-NCBIFAM	NF000276.2	complete		circ
GCA_005518095.1	integron_01	CP040260.1	attc_001	98699	98768	-1	2.1e-06	attC	attC	attc_4	complete		circ
GCA_005518095.1	integron_01	CP040260.1	CP040260.1_101	98788	99930	-1	1.2e-151	protein	cmlA_floR-NCBIFAM	NF033134.0	complete		circ
GCA_005518095.1	integron_01	CP040260.1	attc_002	100248	100361	-1	0.01	attC	attC	attc_4	complete	1480	circ
GCA_005518095.1	integron_01	CP040260.1	CP040260.1_102	100368	100820	-1	1.1e-68	protein	rifampin_ARR-NCBIFAM	NF033144.1	complete		circ
GCA_005518095.1	integron_01	CP040260.1	attI1	100854	100912	-1		attI	attI_1		complete		circ
GCA_005518095.1	integron_01	CP040260.1	P_intI1	100937	100971	1		Promoter	Pint_1		complete		circ
GCA_005518095.1	integron_01	CP040260.1	Pc_int1	100963	100989	-1		Promoter	Pc_1		complete		circ
GCA_005518095.1	integron_01	CP040260.1	CP040260.1_103	100993	101952	1	1.8e-24	protein	intI	intersection_tyr_intI	complete		circ
GCA_005519135.2	integron_01	CP031380.1	CP031380.1_233	260446	261459	-1	3.3e-23	protein	intI	intersection_tyr_intI	complete		circ
GCA_005519135.2	integron_01	CP031380.1	Pc_int1	261462	261488	1		Promoter	Pc_1		complete		circ
GCA_005519135.2	integron_01	CP031380.1	P_intI1	261480	261514	-1		Promoter	Pint_1		complete		circ
GCA_005519135.2	integron_01	CP031380.1	CP031380.1_234	261561	262193	1	3.6e-131	protein	AAC_6p_Ib-NCBIFAM	NF033074.0	complete		circ
GCA_005519135.2	integron_01	CP031380.1	attc_001	262188	262259	1	3.1e-06	attC	attC	attc_4	complete		circ
GCA_005519135.2	integron_01	CP031380.1	CP031380.1_235	262266	262655	1		protein	protein		complete		circ
GCA_005519135.2	integron_01	CP031380.1	attc_002	262650	262725	1	2.7e-06	attC	attC	attc_4	complete	391	circ
GCA_005519135.2	integron_01	CP031380.1	CP031380.1_236	262741	263541	1	3.8e-90	protein	bla_class_D_main-NCBIFAM	NF012161.0	complete		circ
GCA_005519135.2	integron_01	CP031380.1	attc_003	263562	263678	1	5.2e-05	attC	attC	attc_4	complete	837	circ
GCA_005519135.2	integron_01	CP031380.1	CP031380.1_237	263781	264128	1	1.5e-62	protein	SMR_qac_E-NCBIFAM	NF000276.2	complete		circ
GCA_005671375.1	No Integron found	-	-	-	-	-	-	-	-	-	-	-	-
GCA_006385075.1	integron_01	CP041035.1	CP041035.1_3684	3855895	3856242	-1	1.7e-62	protein	SMR_qac_E-NCBIFAM	NF000276.2	complete		circ
GCA_006385075.1	integron_01	CP041035.1	attc_001	3856345	3856404	-1	1e-07	attC	attC	attc_4	complete		circ
GCA_006385075.1	integron_01	CP041035.1	CP041035.1_3685	3856406	3857185	-1	4.7e-181	protein	ANT_3pp_AadA1-NCBIFAM	NF033126.1	complete		circ
GCA_006385075.1	integron_01	CP041035.1	attc_002	3857599	3857669	-1	0.0068	attC	attC	attc_4	complete	1195	circ
GCA_006385075.1	integron_01	CP041035.1	CP041035.1_3686	3857610	3858122	-1		protein	protein		complete		circ
GCA_006385075.1	integron_01	CP041035.1	attc_003	3858138	3858246	-1	1.1e-05	attC	attC	attc_4	complete	469	circ
GCA_006385075.1	integron_01	CP041035.1	CP041035.1_3687	3858241	3858774	-1	1.3e-66	protein	AAC_3_I-NCBIFAM	NF033083.0	complete		circ
GCA_006385075.1	integron_01	CP041035.1	P_intI1	3858820	3858854	1		Promoter	Pint_1		complete		circ
GCA_006385075.1	integron_01	CP041035.1	Pc_int1	3858846	3858872	-1		Promoter	Pc_1		complete		circ
GCA_006385075.1	integron_01	CP041035.1	CP041035.1_3688	3858876	3859910	1	3.7e-23	protein	intI	intersection_tyr_intI	complete		circ
GCA_007107525.1	No Integron found	-	-	-	-	-	-	-	-	-	-	-	-
GCA_007221455.1	integron_01	CP032055.1	CP032055.1_2480	2689089	2690102	-1	3.3e-23	protein	intI	intersection_tyr_intI	complete		circ
GCA_007221455.1	integron_01	CP032055.1	Pc_int1	2690105	2690131	1		Promoter	Pc_1		complete		circ
GCA_007221455.1	integron_01	CP032055.1	P_intI1	2690123	2690157	-1		Promoter	Pint_1		complete		circ
GCA_007221455.1	integron_01	CP032055.1	CP032055.1_2481	2690204	2690737	1	1.2e-66	protein	AAC_3_I-NCBIFAM	NF033083.0	complete		circ
GCA_007221455.1	integron_01	CP032055.1	attc_001	2690732	2690840	1	1e-05	attC	attC	attc_4	complete		circ
GCA_007221455.1	integron_01	CP032055.1	CP032055.1_2482	2691253	2691906	1		protein	protein		complete		circ
GCA_007221455.1	integron_01	CP032055.1	attc_002	2691309	2691378	1	1.1e-06	attC	attC	attc_4	complete	469	circ
GCA_007221455.1	integron_01	CP032055.1	attc_003	2691847	2691916	1	0.02	attC	attC	attc_4	complete	469	circ
GCA_007221455.1	integron_01	CP032055.1	CP032055.1_2483	2692331	2693110	1	4.3e-181	protein	ANT_3pp_AadA1-NCBIFAM	NF033126.1	complete		circ
GCA_007221455.1	integron_01	CP032055.1	attc_004	2693112	2693171	1	9.8e-08	attC	attC	attc_4	complete	1196	circ
GCA_007221455.1	integron_01	CP032055.1	CP032055.1_2484	2693274	2693621	1	1.5e-62	protein	SMR_qac_E-NCBIFAM	NF000276.2	complete		circ
GCA_007647215.1	No Integron found	-	-	-	-	-	-	-	-	-	-	-	-
GCA_008033255.2	integron_01	CP042841.1	P_intI1	1291645	1291679	1		Promoter	Pint_1		complete		circ
GCA_008033255.2	integron_01	CP042841.1	CP042841.1_1173	1291701	1292660	1	3.1e-23	protein	intI	intersection_tyr_intI	complete		circ
GCA_008033255.2	integron_01	CP042841.1	CP042841.1_1174	1292551	1293255	-1		protein	protein		complete		circ
GCA_008033255.2	integron_01	CP042841.1	attc_001	1293385	1293444	-1	1e-07	attC	attC	attc_4	complete		circ
GCA_008033255.2	integron_01	CP042841.1	CP042841.1_1175	1293446	1294225	-1	4.5e-181	protein	ANT_3pp_AadA1-NCBIFAM	NF033126.1	complete		circ
GCA_008033255.2	integron_01	CP042841.1	attc_002	1294639	1294709	-1	0.0065	attC	attC	attc_4	complete	1195	circ
GCA_008033255.2	integron_01	CP042841.1	CP042841.1_1176	1294650	1295162	-1		protein	protein		complete		circ
GCA_008033255.2	integron_01	CP042841.1	attc_003	1295178	1295286	-1	1.1e-05	attC	attC	attc_4	complete	469	circ
GCA_008033255.2	integron_01	CP042841.1	CP042841.1_1177	1295281	1295814	-1	1.3e-66	protein	AAC_3_I-NCBIFAM	NF033083.0	complete		circ
GCA_008033255.2	integron_02	CP042841.1	P_intI1	1295860	1295894	1		Promoter	Pint_1		In0		circ
GCA_008033255.2	integron_02	CP042841.1	Pc_int1	1295886	1295912	-1		Promoter	Pc_1		In0		circ
GCA_008033255.2	integron_02	CP042841.1	CP042841.1_1178	1295916	1296929	1	3.4e-23	protein	intI	intersection_tyr_intI	In0		circ
GCA_008244865.1	integron_01	CP043419.1	CP043419.1_1188	1317776	1318735	-1	3.1e-23	protein	intI	intersection_tyr_intI	complete		circ
GCA_008244865.1	integron_01	CP043419.1	Pc_int1	1318738	1318764	1		Promoter	Pc_1		complete		circ
GCA_008244865.1	integron_01	CP043419.1	P_intI1	1318756	1318790	-1		Promoter	Pint_1		complete		circ
GCA_008244865.1	integron_01	CP043419.1	CP043419.1_1189	1318837	1319469	1	5.5e-131	protein	AAC_6p_Ib-NCBIFAM	NF033074.0	complete		circ
GCA_008244865.1	integron_01	CP043419.1	attc_001	1319464	1319535	1	2e-05	attC	attC	attc_4	complete		circ
GCA_008244865.1	integron_01	CP043419.1	CP043419.1_1190	1319562	1320194	1	1.8e-135	protein	chloram_CatB-NCBIFAM	NF000490.1	complete		circ
GCA_008244865.1	integron_01	CP043419.1	attc_002	1320189	1320248	1	1.2e-06	attC	attC	attc_4	complete	654	circ
GCA_008244865.1	integron_01	CP043419.1	CP043419.1_1191	1320264	1321043	1	4.4e-181	protein	ANT_3pp_AadA1-NCBIFAM	NF033126.1	complete		circ
GCA_008244865.1	integron_01	CP043419.1	attc_003	1321045	1321104	1	9.9e-08	attC	attC	attc_4	complete	797	circ
GCA_008244865.1	integron_01	CP043419.1	CP043419.1_1192	1321207	1321554	1	1.6e-62	protein	SMR_qac_E-NCBIFAM	NF000276.2	complete		circ
GCA_008244885.1	integron_01	CP043417.1	CP043417.1_1189	1319075	1320034	-1	3.1e-23	protein	intI	intersection_tyr_intI	complete		circ
GCA_008244885.1	integron_01	CP043417.1	Pc_int1	1320037	1320063	1		Promoter	Pc_1		complete		circ
GCA_008244885.1	integron_01	CP043417.1	P_intI1	1320055	1320089	-1		Promoter	Pint_1		complete		circ
GCA_008244885.1	integron_01	CP043417.1	CP043417.1_1190	1320136	1320768	1	5.5e-131	protein	AAC_6p_Ib-NCBIFAM	NF033074.0	complete		circ
GCA_008244885.1	integron_01	CP043417.1	attc_001	1320763	1320834	1	2e-05	attC	attC	attc_4	complete		circ
GCA_008244885.1	integron_01	CP043417.1	CP043417.1_1191	1320861	1321493	1	1.8e-135	protein	chloram_CatB-NCBIFAM	NF000490.1	complete		circ
GCA_008244885.1	integron_01	CP043417.1	attc_002	1321488	1321547	1	1.2e-06	attC	attC	attc_4	complete	654	circ
GCA_008244885.1	integron_01	CP043417.1	CP043417.1_1192	1321563	1322342	1	4.4e-181	protein	ANT_3pp_AadA1-NCBIFAM	NF033126.1	complete		circ
GCA_008244885.1	integron_01	CP043417.1	attc_003	1322344	1322403	1	9.9e-08	attC	attC	attc_4	complete	797	circ
GCA_008244885.1	integron_01	CP043417.1	CP043417.1_1193	1322506	1322853	1	1.6e-62	protein	SMR_qac_E-NCBIFAM	NF000276.2	complete		circ
GCA_008244905.1	integron_01	CP043418.1	CP043418.1_1189	1319181	1320140	-1	3.1e-23	protein	intI	intersection_tyr_intI	complete		circ
GCA_008244905.1	integron_01	CP043418.1	Pc_int1	1320143	1320169	1		Promoter	Pc_1		complete		circ
GCA_008244905.1	integron_01	CP043418.1	P_intI1	1320161	1320195	-1		Promoter	Pint_1		complete		circ
GCA_008244905.1	integron_01	CP043418.1	CP043418.1_1190	1320242	1320874	1	5.5e-131	protein	AAC_6p_Ib-NCBIFAM	NF033074.0	complete		circ
GCA_008244905.1	integron_01	CP043418.1	attc_001	1320869	1320940	1	2e-05	attC	attC	attc_4	complete		circ
GCA_008244905.1	integron_01	CP043418.1	CP043418.1_1191	1320967	1321599	1	1.8e-135	protein	chloram_CatB-NCBIFAM	NF000490.1	complete		circ
GCA_008244905.1	integron_01	CP043418.1	attc_002	1321594	1321653	1	1.2e-06	attC	attC	attc_4	complete	654	circ
GCA_008244905.1	integron_01	CP043418.1	CP043418.1_1192	1321669	1322448	1	4.4e-181	protein	ANT_3pp_AadA1-NCBIFAM	NF033126.1	complete		circ
GCA_008244905.1	integron_01	CP043418.1	attc_003	1322450	1322509	1	9.9e-08	attC	attC	attc_4	complete	797	circ
GCA_008244905.1	integron_01	CP043418.1	CP043418.1_1193	1322612	1322959	1	1.6e-62	protein	SMR_qac_E-NCBIFAM	NF000276.2	complete		circ
GCA_008630895.1	No Integron found	-	-	-	-	-	-	-	-	-	-	-	-
GCA_008807055.1	integron_01	CP032743.1	CP032743.1_1148	1188932	1189630	-1	2.2e-08	protein	intI	intersection_tyr_intI	In0		circ
GCA_008807055.1	integron_01	CP032743.1	Pc_int1	1189633	1189659	1		Promoter	Pc_1		In0		circ
GCA_008807055.1	integron_01	CP032743.1	P_intI1	1189651	1189685	-1		Promoter	Pint_1		In0		circ
GCA_008807055.1	integron_01	CP032743.1	attI1	1189710	1189768	1		attI	attI_1		In0		circ
GCA_009035845.1	No Integron found	-	-	-	-	-	-	-	-	-	-	-	-
GCA_009455505.1	integron_01	CP045528.1	CP045528.1_1053	1064561	1064908	-1	1.7e-62	protein	SMR_qac_E-NCBIFAM	NF000276.2	complete		circ
GCA_009455505.1	integron_01	CP045528.1	attc_001	1065011	1065070	-1	1e-07	attC	attC	attc_4	complete		circ
GCA_009455505.1	integron_01	CP045528.1	CP045528.1_1054	1065072	1065851	-1	4.7e-181	protein	ANT_3pp_AadA1-NCBIFAM	NF033126.1	complete		circ
GCA_009455505.1	integron_01	CP045528.1	attc_002	1065867	1065926	-1	1.3e-06	attC	attC	attc_4	complete	797	circ
GCA_009455505.1	integron_01	CP045528.1	CP045528.1_1055	1065921	1066553	-1	2e-135	protein	chloram_CatB-NCBIFAM	NF000490.1	complete		circ
GCA_009455505.1	integron_01	CP045528.1	attc_003	1066580	1066651	-1	2.1e-05	attC	attC	attc_4	complete	654	circ
GCA_009455505.1	integron_01	CP045528.1	CP045528.1_1056	1066646	1067278	-1	5.8e-131	protein	AAC_6p_Ib-NCBIFAM	NF033074.0	complete		circ
GCA_009455505.1	integron_01	CP045528.1	P_intI1	1067324	1067358	1		Promoter	Pint_1		complete		circ
GCA_009455505.1	integron_01	CP045528.1	Pc_int1	1067350	1067376	-1		Promoter	Pc_1		complete		circ
GCA_009455505.1	integron_01	CP045528.1	CP045528.1_1057	1067380	1068339	1	3.3e-23	protein	intI	intersection_tyr_intI	complete		circ
GCA_009497995.1	No Integron found	-	-	-	-	-	-	-	-	-	-	-	-
GCA_009498335.1	No Integron found	-	-	-	-	-	-	-	-	-	-	-	-
GCA_009759685.1	No Integron found	-	-	-	-	-	-	-	-	-	-	-	-
GCA_011067065.1	integron_01	CP049363.1	CP049363.1_1176	1244944	1245903	-1	3e-23	protein	intI	intersection_tyr_intI	complete		circ
GCA_011067065.1	integron_01	CP049363.1	Pc_int1	1245906	1245932	1		Promoter	Pc_1		complete		circ
GCA_011067065.1	integron_01	CP049363.1	P_intI1	1245924	1245958	-1		Promoter	Pint_1		complete		circ
GCA_011067065.1	integron_01	CP049363.1	CP049363.1_1177	1245935	1246618	1	7e-131	protein	AAC_6p_Ib-NCBIFAM	NF033074.0	complete		circ
GCA_011067065.1	integron_01	CP049363.1	attI1	1245983	1246041	1		attI	attI_1		complete		circ
GCA_011067065.1	integron_01	CP049363.1	attc_001	1246613	1246684	1	2e-05	attC	attC	attc_4	complete		circ
GCA_011067065.1	integron_01	CP049363.1	CP049363.1_1178	1246711	1247343	1	1.8e-135	protein	chloram_CatB-NCBIFAM	NF000490.1	complete		circ
GCA_011067065.1	integron_01	CP049363.1	attc_002	1247338	1247397	1	1.2e-06	attC	attC	attc_4	complete	654	circ
GCA_011067065.1	integron_01	CP049363.1	CP049363.1_1179	1247413	1248192	1	4.3e-181	protein	ANT_3pp_AadA1-NCBIFAM	NF033126.1	complete		circ
GCA_011067065.1	integron_01	CP049363.1	attc_003	1248194	1248253	1	9.7e-08	attC	attC	attc_4	complete	797	circ
GCA_011067065.1	integron_01	CP049363.1	CP049363.1_1180	1248356	1248703	1	1.5e-62	protein	SMR_qac_E-NCBIFAM	NF000276.2	complete		circ
GCA_012272715.1	integron_01	CP050904.1	CP050904.1_1338	1438995	1439954	-1	3.1e-23	protein	intI	intersection_tyr_intI	complete		circ
GCA_012272715.1	integron_01	CP050904.1	Pc_int1	1439957	1439983	1		Promoter	Pc_1		complete		circ
GCA_012272715.1	integron_01	CP050904.1	P_intI1	1439975	1440009	-1		Promoter	Pint_1		complete		circ
GCA_012272715.1	integron_01	CP050904.1	CP050904.1_1339	1440056	1440688	1	5.6e-131	protein	AAC_6p_Ib-NCBIFAM	NF033074.0	complete		circ
GCA_012272715.1	integron_01	CP050904.1	attc_001	1440683	1440754	1	2e-05	attC	attC	attc_4	complete		circ
GCA_012272715.1	integron_01	CP050904.1	CP050904.1_1340	1440781	1441413	1	1.9e-135	protein	chloram_CatB-NCBIFAM	NF000490.1	complete		circ
GCA_012272715.1	integron_01	CP050904.1	attc_002	1441408	1441467	1	1.2e-06	attC	attC	attc_4	complete	654	circ
GCA_012272715.1	integron_01	CP050904.1	CP050904.1_1341	1441483	1442262	1	4.5e-181	protein	ANT_3pp_AadA1-NCBIFAM	NF033126.1	complete		circ
GCA_012272715.1	integron_01	CP050904.1	attc_003	1442264	1442323	1	1e-07	attC	attC	attc_4	complete	797	circ
GCA_012272715.1	integron_01	CP050904.1	CP050904.1_1342	1442426	1442575	1		protein	protein		complete		circ
GCA_012272735.1	integron_01	CP050907.1	CP050907.1_1336	1437811	1438770	-1	3.2e-23	protein	intI	intersection_tyr_intI	complete		circ
GCA_012272735.1	integron_01	CP050907.1	Pc_int1	1438773	1438799	1		Promoter	Pc_1		complete		circ
GCA_012272735.1	integron_01	CP050907.1	P_intI1	1438791	1438825	-1		Promoter	Pint_1		complete		circ
GCA_012272735.1	integron_01	CP050907.1	CP050907.1_1337	1438872	1439504	1	5.6e-131	protein	AAC_6p_Ib-NCBIFAM	NF033074.0	complete		circ
GCA_012272735.1	integron_01	CP050907.1	attc_001	1439499	1439570	1	2.1e-05	attC	attC	attc_4	complete		circ
GCA_012272735.1	integron_01	CP050907.1	CP050907.1_1338	1439597	1440229	1	1.9e-135	protein	chloram_CatB-NCBIFAM	NF000490.1	complete		circ
GCA_012272735.1	integron_01	CP050907.1	attc_002	1440224	1440283	1	1.3e-06	attC	attC	attc_4	complete	654	circ
GCA_012272735.1	integron_01	CP050907.1	CP050907.1_1339	1440299	1441078	1	4.6e-181	protein	ANT_3pp_AadA1-NCBIFAM	NF033126.1	complete		circ
GCA_012272735.1	integron_01	CP050907.1	attc_003	1441080	1441139	1	1e-07	attC	attC	attc_4	complete	797	circ
GCA_012272735.1	integron_01	CP050907.1	CP050907.1_1340	1441242	1441589	1	1.6e-62	protein	SMR_qac_E-NCBIFAM	NF000276.2	complete		circ
GCA_012272735.1	integron_02	CP050907.1	CP050907.1_2513	2683313	2683660	-1	1.6e-62	protein	SMR_qac_E-NCBIFAM	NF000276.2	complete		circ
GCA_012272735.1	integron_02	CP050907.1	attc_001	2683763	2683822	-1	1e-07	attC	attC	attc_4	complete		circ
GCA_012272735.1	integron_02	CP050907.1	CP050907.1_2514	2683824	2684603	-1	4.6e-181	protein	ANT_3pp_AadA1-NCBIFAM	NF033126.1	complete		circ
GCA_012272735.1	integron_02	CP050907.1	attc_002	2685017	2685087	-1	0.0066	attC	attC	attc_4	complete	1195	circ
GCA_012272735.1	integron_02	CP050907.1	CP050907.1_2515	2685028	2685681	-1		protein	protein		complete		circ
GCA_012272735.1	integron_02	CP050907.1	attc_003	2685556	2685625	-1	1.2e-06	attC	attC	attc_4	complete	469	circ
GCA_012272735.1	integron_02	CP050907.1	attc_004	2686094	2686202	-1	1.1e-05	attC	attC	attc_4	complete	469	circ
GCA_012272735.1	integron_02	CP050907.1	CP050907.1_2516	2686197	2686730	-1	1.3e-66	protein	AAC_3_I-NCBIFAM	NF033083.0	complete		circ
GCA_012272735.1	integron_02	CP050907.1	P_intI1	2686776	2686810	1		Promoter	Pint_1		complete		circ
GCA_012272735.1	integron_02	CP050907.1	Pc_int1	2686802	2686828	-1		Promoter	Pc_1		complete		circ
GCA_012272735.1	integron_02	CP050907.1	CP050907.1_2517	2686832	2687845	1	3.5e-23	protein	intI	intersection_tyr_intI	complete		circ
GCA_012272755.1	integron_01	CP050911.1	CP050911.1_1336	1437838	1438797	-1	3.2e-23	protein	intI	intersection_tyr_intI	complete		circ
GCA_012272755.1	integron_01	CP050911.1	Pc_int1	1438800	1438826	1		Promoter	Pc_1		complete		circ
GCA_012272755.1	integron_01	CP050911.1	P_intI1	1438818	1438852	-1		Promoter	Pint_1		complete		circ
GCA_012272755.1	integron_01	CP050911.1	CP050911.1_1337	1438899	1439531	1	5.7e-131	protein	AAC_6p_Ib-NCBIFAM	NF033074.0	complete		circ
GCA_012272755.1	integron_01	CP050911.1	attc_001	1439526	1439597	1	2.1e-05	attC	attC	attc_4	complete		circ
GCA_012272755.1	integron_01	CP050911.1	CP050911.1_1338	1439624	1440256	1	1.9e-135	protein	chloram_CatB-NCBIFAM	NF000490.1	complete		circ
GCA_012272755.1	integron_01	CP050911.1	attc_002	1440251	1440310	1	1.3e-06	attC	attC	attc_4	complete	654	circ
GCA_012272755.1	integron_01	CP050911.1	CP050911.1_1339	1440326	1441105	1	4.6e-181	protein	ANT_3pp_AadA1-NCBIFAM	NF033126.1	complete		circ
GCA_012272755.1	integron_01	CP050911.1	attc_003	1441107	1441166	1	1e-07	attC	attC	attc_4	complete	797	circ
GCA_012272755.1	integron_01	CP050911.1	CP050911.1_1340	1441269	1441616	1	1.6e-62	protein	SMR_qac_E-NCBIFAM	NF000276.2	complete		circ
GCA_012272755.1	integron_02	CP050911.1	CP050911.1_2515	2684025	2684372	-1	1.6e-62	protein	SMR_qac_E-NCBIFAM	NF000276.2	complete		circ
GCA_012272755.1	integron_02	CP050911.1	attc_001	2684475	2684534	-1	1e-07	attC	attC	attc_4	complete		circ
GCA_012272755.1	integron_02	CP050911.1	CP050911.1_2516	2684536	2685315	-1	4.6e-181	protein	ANT_3pp_AadA1-NCBIFAM	NF033126.1	complete		circ
GCA_012272755.1	integron_02	CP050911.1	attc_002	2685729	2685799	-1	0.0067	attC	attC	attc_4	complete	1195	circ
GCA_012272755.1	integron_02	CP050911.1	CP050911.1_2517	2685740	2686393	-1		protein	protein		complete		circ
GCA_012272755.1	integron_02	CP050911.1	attc_003	2686268	2686337	-1	1.2e-06	attC	attC	attc_4	complete	469	circ
GCA_012272755.1	integron_02	CP050911.1	attc_004	2686806	2686914	-1	1.1e-05	attC	attC	attc_4	complete	469	circ
GCA_012272755.1	integron_02	CP050911.1	CP050911.1_2518	2686909	2687442	-1	1.3e-66	protein	AAC_3_I-NCBIFAM	NF033083.0	complete		circ
GCA_012272755.1	integron_02	CP050911.1	P_intI1	2687488	2687522	1		Promoter	Pint_1		complete		circ
GCA_012272755.1	integron_02	CP050911.1	Pc_int1	2687514	2687540	-1		Promoter	Pc_1		complete		circ
GCA_012272755.1	integron_02	CP050911.1	CP050911.1_2519	2687544	2688557	1	3.5e-23	protein	intI	intersection_tyr_intI	complete		circ
GCA_012272775.1	integron_01	CP050914.1	CP050914.1_2530	2712615	2712962	-1	1.6e-62	protein	SMR_qac_E-NCBIFAM	NF000276.2	CALIN		circ
GCA_012272775.1	integron_01	CP050914.1	attc_001	2713065	2713124	-1	9.9e-08	attC	attC	attc_4	CALIN		circ
GCA_012272775.1	integron_01	CP050914.1	CP050914.1_2531	2713126	2713905	-1	4.5e-181	protein	ANT_3pp_AadA1-NCBIFAM	NF033126.1	CALIN		circ
GCA_012272775.1	integron_01	CP050914.1	attc_002	2713921	2713980	-1	1.2e-06	attC	attC	attc_4	CALIN	797	circ
GCA_012272775.1	integron_01	CP050914.1	CP050914.1_2532	2713975	2714607	-1	1.9e-135	protein	chloram_CatB-NCBIFAM	NF000490.1	CALIN		circ
GCA_012272775.1	integron_01	CP050914.1	attc_003	2714634	2714705	-1	2e-05	attC	attC	attc_4	CALIN	654	circ
GCA_012272775.1	integron_01	CP050914.1	CP050914.1_2533	2714700	2715332	-1	5.5e-131	protein	AAC_6p_Ib-NCBIFAM	NF033074.0	CALIN		circ
GCA_012272795.1	integron_01	CP050916.1	CP050916.1_1267	1386091	1387050	-1	3.1e-23	protein	intI	intersection_tyr_intI	complete		circ
GCA_012272795.1	integron_01	CP050916.1	Pc_int1	1387053	1387079	1		Promoter	Pc_1		complete		circ
GCA_012272795.1	integron_01	CP050916.1	P_intI1	1387071	1387105	-1		Promoter	Pint_1		complete		circ
GCA_012272795.1	integron_01	CP050916.1	CP050916.1_1268	1387152	1387784	1	5.6e-131	protein	AAC_6p_Ib-NCBIFAM	NF033074.0	complete		circ
GCA_012272795.1	integron_01	CP050916.1	attc_001	1387779	1387850	1	2e-05	attC	attC	attc_4	complete		circ
GCA_012272795.1	integron_01	CP050916.1	CP050916.1_1269	1387877	1388509	1	1.9e-135	protein	chloram_CatB-NCBIFAM	NF000490.1	complete		circ
GCA_012272795.1	integron_01	CP050916.1	attc_002	1388504	1388563	1	1.2e-06	attC	attC	attc_4	complete	654	circ
GCA_012272795.1	integron_01	CP050916.1	CP050916.1_1270	1388579	1389358	1	4.5e-181	protein	ANT_3pp_AadA1-NCBIFAM	NF033126.1	complete		circ
GCA_012272795.1	integron_01	CP050916.1	attc_003	1389360	1389419	1	1e-07	attC	attC	attc_4	complete	797	circ
GCA_012272795.1	integron_01	CP050916.1	CP050916.1_1271	1389522	1389869	1	1.6e-62	protein	SMR_qac_E-NCBIFAM	NF000276.2	complete		circ
GCA_012272795.1	integron_02	CP050916.1	CP050916.1_2446	2632791	2633138	-1	1.6e-62	protein	SMR_qac_E-NCBIFAM	NF000276.2	complete		circ
GCA_012272795.1	integron_02	CP050916.1	attc_001	2633241	2633300	-1	1e-07	attC	attC	attc_4	complete		circ
GCA_012272795.1	integron_02	CP050916.1	CP050916.1_2447	2633302	2634081	-1	4.5e-181	protein	ANT_3pp_AadA1-NCBIFAM	NF033126.1	complete		circ
GCA_012272795.1	integron_02	CP050916.1	attc_002	2634495	2634565	-1	0.0066	attC	attC	attc_4	complete	1195	circ
GCA_012272795.1	integron_02	CP050916.1	CP050916.1_2448	2634506	2635159	-1		protein	protein		complete		circ
GCA_012272795.1	integron_02	CP050916.1	attc_003	2635034	2635103	-1	1.2e-06	attC	attC	attc_4	complete	469	circ
GCA_012272795.1	integron_02	CP050916.1	attc_004	2635572	2635680	-1	1.1e-05	attC	attC	attc_4	complete	469	circ
GCA_012272795.1	integron_02	CP050916.1	CP050916.1_2449	2635675	2636208	-1	1.3e-66	protein	AAC_3_I-NCBIFAM	NF033083.0	complete		circ
GCA_012272795.1	integron_02	CP050916.1	P_intI1	2636254	2636288	1		Promoter	Pint_1		complete		circ
GCA_012272795.1	integron_02	CP050916.1	Pc_int1	2636280	2636306	-1		Promoter	Pc_1		complete		circ
GCA_012272795.1	integron_02	CP050916.1	CP050916.1_2450	2636310	2637323	1	3.4e-23	protein	intI	intersection_tyr_intI	complete		circ
GCA_012931605.1	No Integron found	-	-	-	-	-	-	-	-	-	-	-	-
GCA_012931625.1	integron_01	CP051870.1	CP051870.1_1	53	1075	-1	4e-23	protein	intI	intersection_tyr_intI	complete		circ
GCA_012931625.1	integron_01	CP051870.1	CP051870.1_51	46822	47415	-1		protein	protein		complete		circ
GCA_012931625.1	integron_01	CP051870.1	CP051870.1_52	47483	48187	1		protein	protein		complete		circ
GCA_012931625.1	integron_01	CP051870.1	attc_001	47588	47639	-1	0.73	attC	attC	attc_4	complete		circ
GCA_012931645.1	integron_01	CP051876.1	CP051876.1_1	53	1075	-1	4e-23	protein	intI	intersection_tyr_intI	complete		circ
GCA_012931645.1	integron_01	CP051876.1	CP051876.1_51	46822	47415	-1		protein	protein		complete		circ
GCA_012931645.1	integron_01	CP051876.1	CP051876.1_52	47483	48187	1		protein	protein		complete		circ
GCA_012931645.1	integron_01	CP051876.1	attc_001	47588	47639	-1	0.73	attC	attC	attc_4	complete		circ
GCA_012931665.1	No Integron found	-	-	-	-	-	-	-	-	-	-	-	-
GCA_012934905.1	integron_01	CP050386.1	CP050386.1_219	207585	207932	-1	9.7e-64	protein	SMR_qac_E-NCBIFAM	NF000276.2	complete		circ
GCA_012934905.1	integron_01	CP050386.1	attc_001	208035	208104	-1	2.2e-06	attC	attC	attc_4	complete		circ
GCA_012934905.1	integron_01	CP050386.1	CP050386.1_220	208124	209266	-1	1.3e-151	protein	cmlA_floR-NCBIFAM	NF033134.0	complete		circ
GCA_012934905.1	integron_01	CP050386.1	attc_002	209584	209697	-1	0.011	attC	attC	attc_4	complete	1480	circ
GCA_012934905.1	integron_01	CP050386.1	CP050386.1_221	209704	210156	-1	1.1e-68	protein	rifampin_ARR-NCBIFAM	NF033144.1	complete		circ
GCA_012934905.1	integron_01	CP050386.1	attI1	210190	210248	-1		attI	attI_1		complete		circ
GCA_012934905.1	integron_01	CP050386.1	P_intI1	210273	210307	1		Promoter	Pint_1		complete		circ
GCA_012934905.1	integron_01	CP050386.1	Pc_int1	210299	210325	-1		Promoter	Pc_1		complete		circ
GCA_012934905.1	integron_01	CP050386.1	CP050386.1_222	210329	211288	1	1.9e-24	protein	intI	intersection_tyr_intI	complete		circ
GCA_012934925.1	No Integron found	-	-	-	-	-	-	-	-	-	-	-	-
GCA_012934945.1	No Integron found	-	-	-	-	-	-	-	-	-	-	-	-
GCA_012934965.1	No Integron found	-	-	-	-	-	-	-	-	-	-	-	-
GCA_012934985.1	No Integron found	-	-	-	-	-	-	-	-	-	-	-	-
GCA_012935005.1	No Integron found	-	-	-	-	-	-	-	-	-	-	-	-
GCA_012935025.1	No Integron found	-	-	-	-	-	-	-	-	-	-	-	-
GCA_012935045.1	No Integron found	-	-	-	-	-	-	-	-	-	-	-	-
GCA_012935065.1	No Integron found	-	-	-	-	-	-	-	-	-	-	-	-
GCA_012935085.1	integron_01	CP050416.1	attc_001	13248	13317	-1	1.5e-06	attC	attC	attc_4	complete		circ
GCA_012935085.1	integron_01	CP050416.1	CP050416.1_12	13337	14509	-1	7.8e-269	protein	efflux_CmlA-NCBIFAM	NF000509.1	complete		circ
GCA_012935085.1	integron_01	CP050416.1	attc_002	14797	14910	-1	0.0075	attC	attC	attc_4	complete	1480	circ
GCA_012935085.1	integron_01	CP050416.1	CP050416.1_13	14917	15369	-1	7.6e-69	protein	rifampin_ARR-NCBIFAM	NF033144.1	complete		circ
GCA_012935085.1	integron_01	CP050416.1	attI1	15403	15461	-1		attI	attI_1		complete		circ
GCA_012935085.1	integron_01	CP050416.1	P_intI1	15486	15520	1		Promoter	Pint_1		complete		circ
GCA_012935085.1	integron_01	CP050416.1	Pc_int1	15512	15538	-1		Promoter	Pc_1		complete		circ
GCA_012935085.1	integron_01	CP050416.1	CP050416.1_14	15542	16501	1	1.3e-24	protein	intI	intersection_tyr_intI	complete		circ
GCA_012935105.1	integron_01	CP050426.1	attc_001	13248	13317	-1	1.5e-06	attC	attC	attc_4	complete		circ
GCA_012935105.1	integron_01	CP050426.1	CP050426.1_12	13337	14509	-1	7.8e-269	protein	efflux_CmlA-NCBIFAM	NF000509.1	complete		circ
GCA_012935105.1	integron_01	CP050426.1	attc_002	14797	14910	-1	0.0075	attC	attC	attc_4	complete	1480	circ
GCA_012935105.1	integron_01	CP050426.1	CP050426.1_13	14917	15369	-1	7.6e-69	protein	rifampin_ARR-NCBIFAM	NF033144.1	complete		circ
GCA_012935105.1	integron_01	CP050426.1	attI1	15403	15461	-1		attI	attI_1		complete		circ
GCA_012935105.1	integron_01	CP050426.1	P_intI1	15486	15520	1		Promoter	Pint_1		complete		circ
GCA_012935105.1	integron_01	CP050426.1	Pc_int1	15512	15538	-1		Promoter	Pc_1		complete		circ
GCA_012935105.1	integron_01	CP050426.1	CP050426.1_14	15542	16501	1	1.3e-24	protein	intI	intersection_tyr_intI	complete		circ
GCA_012935125.1	integron_01	CP050433.1	CP050433.1_17	18749	19096	-1	1e-63	protein	SMR_qac_E-NCBIFAM	NF000276.2	complete		circ
GCA_012935125.1	integron_01	CP050433.1	attc_001	19199	19268	-1	2.3e-06	attC	attC	attc_4	complete		circ
GCA_012935125.1	integron_01	CP050433.1	CP050433.1_18	19288	20547	-1	7.2e-289	protein	efflux_CmlA-NCBIFAM	NF000509.1	complete		circ
GCA_012935125.1	integron_01	CP050433.1	attc_002	20748	20861	-1	0.011	attC	attC	attc_4	complete	1480	circ
GCA_012935125.1	integron_01	CP050433.1	CP050433.1_19	20868	21320	-1	1.2e-68	protein	rifampin_ARR-NCBIFAM	NF033144.1	complete		circ
GCA_012935125.1	integron_01	CP050433.1	attI1	21354	21412	-1		attI	attI_1		complete		circ
GCA_012935125.1	integron_01	CP050433.1	P_intI1	21437	21471	1		Promoter	Pint_1		complete		circ
GCA_012935125.1	integron_01	CP050433.1	Pc_int1	21463	21489	-1		Promoter	Pc_1		complete		circ
GCA_012935125.1	integron_01	CP050433.1	CP050433.1_20	21493	22452	1	2e-24	protein	intI	intersection_tyr_intI	complete		circ
GCA_012935145.1	No Integron found	-	-	-	-	-	-	-	-	-	-	-	-
GCA_012935165.1	No Integron found	-	-	-	-	-	-	-	-	-	-	-	-
GCA_012935185.1	No Integron found	-	-	-	-	-	-	-	-	-	-	-	-
GCA_013305465.1	integron_01	CP054302.1	CP054302.1_3027	3229235	3230194	-1	3.2e-23	protein	intI	intersection_tyr_intI	complete		circ
GCA_013305465.1	integron_01	CP054302.1	Pc_int1	3230197	3230223	1		Promoter	Pc_1		complete		circ
GCA_013305465.1	integron_01	CP054302.1	P_intI1	3230215	3230249	-1		Promoter	Pint_1		complete		circ
GCA_013305465.1	integron_01	CP054302.1	CP054302.1_3028	3230296	3230928	1	5.7e-131	protein	AAC_6p_Ib-NCBIFAM	NF033074.0	complete		circ
GCA_013305465.1	integron_01	CP054302.1	attc_001	3230923	3230994	1	2.1e-05	attC	attC	attc_4	complete		circ
GCA_013305465.1	integron_01	CP054302.1	CP054302.1_3029	3231021	3231653	1	1.9e-135	protein	chloram_CatB-NCBIFAM	NF000490.1	complete		circ
GCA_013305465.1	integron_01	CP054302.1	attc_002	3231648	3231707	1	1.3e-06	attC	attC	attc_4	complete	654	circ
GCA_013305465.1	integron_01	CP054302.1	CP054302.1_3030	3231723	3232502	1	4.6e-181	protein	ANT_3pp_AadA1-NCBIFAM	NF033126.1	complete		circ
GCA_013305465.1	integron_01	CP054302.1	attc_003	3232504	3232563	1	1e-07	attC	attC	attc_4	complete	797	circ
GCA_013305465.1	integron_01	CP054302.1	CP054302.1_3031	3232666	3233013	1	1.6e-62	protein	SMR_qac_E-NCBIFAM	NF000276.2	complete		circ
GCA_013372085.1	No Integron found	-	-	-	-	-	-	-	-	-	-	-	-
GCA_013376855.2	integron_01	CP056784.2	CP056784.2_1244	1382564	1383523	-1	3e-23	protein	intI	intersection_tyr_intI	complete		circ
GCA_013376855.2	integron_01	CP056784.2	Pc_int1	1383526	1383552	1		Promoter	Pc_1		complete		circ
GCA_013376855.2	integron_01	CP056784.2	P_intI1	1383544	1383578	-1		Promoter	Pint_1		complete		circ
GCA_013376855.2	integron_01	CP056784.2	CP056784.2_1245	1383625	1384257	1	5.3e-131	protein	AAC_6p_Ib-NCBIFAM	NF033074.0	complete		circ
GCA_013376855.2	integron_01	CP056784.2	attc_001	1384252	1384323	1	2e-05	attC	attC	attc_4	complete		circ
GCA_013376855.2	integron_01	CP056784.2	CP056784.2_1246	1384350	1384982	1	1.8e-135	protein	chloram_CatB-NCBIFAM	NF000490.1	complete		circ
GCA_013376855.2	integron_01	CP056784.2	attc_002	1384977	1385036	1	1.2e-06	attC	attC	attc_4	complete	654	circ
GCA_013376855.2	integron_01	CP056784.2	CP056784.2_1247	1385052	1385831	1	4.3e-181	protein	ANT_3pp_AadA1-NCBIFAM	NF033126.1	complete		circ
GCA_013376855.2	integron_01	CP056784.2	attc_003	1385833	1385892	1	9.7e-08	attC	attC	attc_4	complete	797	circ
GCA_013376855.2	integron_01	CP056784.2	CP056784.2_1248	1385995	1386342	1	1.5e-62	protein	SMR_qac_E-NCBIFAM	NF000276.2	complete		circ
GCA_013377175.1	No Integron found	-	-	-	-	-	-	-	-	-	-	-	-
GCA_013416255.1	integron_01	CP053216.1	CP053216.1_8	5461	5934	1	3.6e-94	protein	trim_DfrA1_like-NCBIFAM	NF000330.1	CALIN		circ
GCA_013416255.1	integron_01	CP053216.1	attc_001	5929	6023	1	0.002	attC	attC	attc_4	CALIN		circ
GCA_013416255.1	integron_01	CP053216.1	CP053216.1_9	6029	6553	1	3.4e-127	protein	sat2-NCBIFAM	NF000358.1	CALIN		circ
GCA_013416255.1	integron_01	CP053216.1	attc_002	6548	6607	1	2.3e-07	attC	attC	attc_4	CALIN	525	circ
GCA_013416255.1	integron_01	CP053216.1	CP053216.1_10	6611	7399	1	9.5e-181	protein	ANT_3pp_AadA1-NCBIFAM	NF033126.1	CALIN		circ
GCA_013416255.1	integron_01	CP053216.1	attc_003	7401	7460	1	4.3e-08	attC	attC	attc_4	CALIN	794	circ
GCA_013416255.1	integron_01	CP053216.1	CP053216.1_11	7475	7972	1		protein	protein		CALIN		circ
GCA_013416255.1	integron_02	CP053216.1	CP053216.1_43	32944	33759	-1	2.5e-147	protein	APH_3p_I-NCBIFAM	NF033059.2	CALIN		circ
GCA_013416255.1	integron_02	CP053216.1	attc_001	33756	33815	-1	3.6e-06	attC	attC	attc_4	CALIN		circ
GCA_013416255.1	integron_02	CP053216.1	CP053216.1_44	33810	34343	-1	1.7e-128	protein	ANT_2pp_Ia-NCBIFAM	NF000064.3	CALIN		circ
GCA_013416255.1	integron_02	CP053216.1	CP053216.1_45	34480	35184	1		protein	protein		CALIN		circ
GCA_013416255.1	integron_02	CP053216.1	attc_002	34585	34636	-1	0.83	attC	attC	attc_4	CALIN	770	circ
GCA_013416275.1	No Integron found	-	-	-	-	-	-	-	-	-	-	-	-
GCA_013787185.1	No Integron found	-	-	-	-	-	-	-	-	-	-	-	-
GCA_014322245.1	No Integron found	-	-	-	-	-	-	-	-	-	-	-	-
GCA_014672735.1	No Integron found	-	-	-	-	-	-	-	-	-	-	-	-
GCA_014705805.1	integron_01	CP061514.1	CP061514.1_2610	2749816	2750163	-1	1.6e-62	protein	SMR_qac_E-NCBIFAM	NF000276.2	complete		circ
GCA_014705805.1	integron_01	CP061514.1	attc_001	2750266	2750325	-1	1e-07	attC	attC	attc_4	complete		circ
GCA_014705805.1	integron_01	CP061514.1	CP061514.1_2611	2750327	2751106	-1	4.5e-181	protein	ANT_3pp_AadA1-NCBIFAM	NF033126.1	complete		circ
GCA_014705805.1	integron_01	CP061514.1	attc_002	2751520	2751590	-1	0.0065	attC	attC	attc_4	complete	1195	circ
GCA_014705805.1	integron_01	CP061514.1	CP061514.1_2612	2751531	2752184	-1		protein	protein		complete		circ
GCA_014705805.1	integron_01	CP061514.1	attc_003	2752059	2752128	-1	1.1e-06	attC	attC	attc_4	complete	469	circ
GCA_014705805.1	integron_01	CP061514.1	attc_004	2752597	2752705	-1	1.1e-05	attC	attC	attc_4	complete	469	circ
GCA_014705805.1	integron_01	CP061514.1	CP061514.1_2613	2752700	2753233	-1	1.3e-66	protein	AAC_3_I-NCBIFAM	NF033083.0	complete		circ
GCA_014705805.1	integron_01	CP061514.1	P_intI1	2753279	2753313	1		Promoter	Pint_1		complete		circ
GCA_014705805.1	integron_01	CP061514.1	Pc_int1	2753305	2753331	-1		Promoter	Pc_1		complete		circ
GCA_014705805.1	integron_01	CP061514.1	CP061514.1_2614	2753335	2754348	1	3.4e-23	protein	intI	intersection_tyr_intI	complete		circ
GCA_014705805.1	integron_02	CP061514.1	P_intI1	2766533	2766567	1		Promoter	Pint_1		complete		circ
GCA_014705805.1	integron_02	CP061514.1	CP061514.1_2627	2766589	2767548	1	3.1e-23	protein	intI	intersection_tyr_intI	complete		circ
GCA_014705805.1	integron_02	CP061514.1	CP061514.1_2628	2767439	2768143	-1		protein	protein		complete		circ
GCA_014705805.1	integron_02	CP061514.1	CP061514.1_2629	2768288	2768647	1		protein	protein		complete		circ
GCA_014705805.1	integron_02	CP061514.1	attc_001	2768649	2768708	1	1e-07	attC	attC	attc_4	complete		circ
GCA_014705805.1	integron_02	CP061514.1	CP061514.1_2630	2768811	2769158	1	1.6e-62	protein	SMR_qac_E-NCBIFAM	NF000276.2	complete		circ
GCA_014705845.1	integron_01	CP061523.1	CP061523.1_2608	2749820	2750167	-1	1.6e-62	protein	SMR_qac_E-NCBIFAM	NF000276.2	complete		circ
GCA_014705845.1	integron_01	CP061523.1	attc_001	2750270	2750329	-1	1e-07	attC	attC	attc_4	complete		circ
GCA_014705845.1	integron_01	CP061523.1	CP061523.1_2609	2750331	2751110	-1	4.5e-181	protein	ANT_3pp_AadA1-NCBIFAM	NF033126.1	complete		circ
GCA_014705845.1	integron_01	CP061523.1	attc_002	2751524	2751594	-1	0.0065	attC	attC	attc_4	complete	1195	circ
GCA_014705845.1	integron_01	CP061523.1	CP061523.1_2610	2751535	2752188	-1		protein	protein		complete		circ
GCA_014705845.1	integron_01	CP061523.1	attc_003	2752063	2752132	-1	1.1e-06	attC	attC	attc_4	complete	469	circ
GCA_014705845.1	integron_01	CP061523.1	attc_004	2752601	2752709	-1	1.1e-05	attC	attC	attc_4	complete	469	circ
GCA_014705845.1	integron_01	CP061523.1	CP061523.1_2611	2752704	2753237	-1	1.3e-66	protein	AAC_3_I-NCBIFAM	NF033083.0	complete		circ
GCA_014705845.1	integron_01	CP061523.1	P_intI1	2753283	2753317	1		Promoter	Pint_1		complete		circ
GCA_014705845.1	integron_01	CP061523.1	Pc_int1	2753309	2753335	-1		Promoter	Pc_1		complete		circ
GCA_014705845.1	integron_01	CP061523.1	CP061523.1_2612	2753339	2754352	1	3.4e-23	protein	intI	intersection_tyr_intI	complete		circ
GCA_014705845.1	integron_02	CP061523.1	P_intI1	2766537	2766571	1		Promoter	Pint_1		complete		circ
GCA_014705845.1	integron_02	CP061523.1	CP061523.1_2625	2766593	2767552	1	3.1e-23	protein	intI	intersection_tyr_intI	complete		circ
GCA_014705845.1	integron_02	CP061523.1	CP061523.1_2626	2767443	2768147	-1		protein	protein		complete		circ
GCA_014705845.1	integron_02	CP061523.1	CP061523.1_2627	2768292	2768651	1		protein	protein		complete		circ
GCA_014705845.1	integron_02	CP061523.1	attc_001	2768653	2768712	1	1e-07	attC	attC	attc_4	complete		circ
GCA_014705845.1	integron_02	CP061523.1	CP061523.1_2628	2768815	2769162	1	1.6e-62	protein	SMR_qac_E-NCBIFAM	NF000276.2	complete		circ
GCA_014705865.1	integron_01	CP061521.1	CP061521.1_2553	2707355	2708368	-1	3.4e-23	protein	intI	intersection_tyr_intI	complete		circ
GCA_014705865.1	integron_01	CP061521.1	Pc_int1	2708371	2708397	1		Promoter	Pc_1		complete		circ
GCA_014705865.1	integron_01	CP061521.1	P_intI1	2708389	2708423	-1		Promoter	Pint_1		complete		circ
GCA_014705865.1	integron_01	CP061521.1	CP061521.1_2554	2708470	2709003	1	1.3e-66	protein	AAC_3_I-NCBIFAM	NF033083.0	complete		circ
GCA_014705865.1	integron_01	CP061521.1	attc_001	2708998	2709106	1	1.1e-05	attC	attC	attc_4	complete		circ
GCA_014705865.1	integron_01	CP061521.1	CP061521.1_2555	2709519	2710172	1		protein	protein		complete		circ
GCA_014705865.1	integron_01	CP061521.1	attc_002	2709575	2709644	1	1.1e-06	attC	attC	attc_4	complete	469	circ
GCA_014705865.1	integron_01	CP061521.1	attc_003	2710113	2710182	1	0.02	attC	attC	attc_4	complete	469	circ
GCA_014705865.1	integron_01	CP061521.1	CP061521.1_2556	2710597	2711376	1	4.5e-181	protein	ANT_3pp_AadA1-NCBIFAM	NF033126.1	complete		circ
GCA_014705865.1	integron_01	CP061521.1	attc_004	2711378	2711437	1	9.9e-08	attC	attC	attc_4	complete	1196	circ
GCA_014705865.1	integron_01	CP061521.1	CP061521.1_2557	2711540	2711887	1	1.6e-62	protein	SMR_qac_E-NCBIFAM	NF000276.2	complete		circ
GCA_014705865.1	integron_02	CP061521.1	P_intI1	2725681	2725715	1		Promoter	Pint_1		complete		circ
GCA_014705865.1	integron_02	CP061521.1	CP061521.1_2572	2725737	2726696	1	3.1e-23	protein	intI	intersection_tyr_intI	complete		circ
GCA_014705865.1	integron_02	CP061521.1	CP061521.1_2573	2726587	2727291	-1		protein	protein		complete		circ
GCA_014705865.1	integron_02	CP061521.1	CP061521.1_2574	2727436	2727795	1		protein	protein		complete		circ
GCA_014705865.1	integron_02	CP061521.1	attc_001	2727797	2727856	1	9.9e-08	attC	attC	attc_4	complete		circ
GCA_014705865.1	integron_02	CP061521.1	CP061521.1_2575	2727959	2728306	1	1.6e-62	protein	SMR_qac_E-NCBIFAM	NF000276.2	complete		circ
GCA_014705885.1	integron_01	CP061519.1	CP061519.1_2678	2802309	2802656	-1	1.6e-62	protein	SMR_qac_E-NCBIFAM	NF000276.2	complete		circ
GCA_014705885.1	integron_01	CP061519.1	attc_001	2802759	2802818	-1	1e-07	attC	attC	attc_4	complete		circ
GCA_014705885.1	integron_01	CP061519.1	CP061519.1_2679	2802820	2803599	-1	4.6e-181	protein	ANT_3pp_AadA1-NCBIFAM	NF033126.1	complete		circ
GCA_014705885.1	integron_01	CP061519.1	attc_002	2804013	2804083	-1	0.0066	attC	attC	attc_4	complete	1195	circ
GCA_014705885.1	integron_01	CP061519.1	CP061519.1_2680	2804024	2804677	-1		protein	protein		complete		circ
GCA_014705885.1	integron_01	CP061519.1	attc_003	2804552	2804621	-1	1.2e-06	attC	attC	attc_4	complete	469	circ
GCA_014705885.1	integron_01	CP061519.1	attc_004	2805090	2805198	-1	1.1e-05	attC	attC	attc_4	complete	469	circ
GCA_014705885.1	integron_01	CP061519.1	CP061519.1_2681	2805193	2805726	-1	1.3e-66	protein	AAC_3_I-NCBIFAM	NF033083.0	complete		circ
GCA_014705885.1	integron_01	CP061519.1	P_intI1	2805772	2805806	1		Promoter	Pint_1		complete		circ
GCA_014705885.1	integron_01	CP061519.1	Pc_int1	2805798	2805824	-1		Promoter	Pc_1		complete		circ
GCA_014705885.1	integron_01	CP061519.1	CP061519.1_2682	2805828	2806841	1	3.5e-23	protein	intI	intersection_tyr_intI	complete		circ
GCA_014705885.1	integron_02	CP061519.1	P_intI1	2819026	2819060	1		Promoter	Pint_1		complete		circ
GCA_014705885.1	integron_02	CP061519.1	CP061519.1_2695	2819082	2820041	1	3.2e-23	protein	intI	intersection_tyr_intI	complete		circ
GCA_014705885.1	integron_02	CP061519.1	CP061519.1_2696	2819932	2820636	-1		protein	protein		complete		circ
GCA_014705885.1	integron_02	CP061519.1	CP061519.1_2697	2820781	2821140	1		protein	protein		complete		circ
GCA_014705885.1	integron_02	CP061519.1	attc_001	2821142	2821201	1	1e-07	attC	attC	attc_4	complete		circ
GCA_014705885.1	integron_02	CP061519.1	CP061519.1_2698	2821304	2821651	1	1.6e-62	protein	SMR_qac_E-NCBIFAM	NF000276.2	complete		circ
GCA_014874575.1	No Integron found	-	-	-	-	-	-	-	-	-	-	-	-
GCA_015732435.1	integron_01	CP060732.1	CP060732.1_1586	1654886	1655845	-1	3.3e-23	protein	intI	intersection_tyr_intI	complete		circ
GCA_015732435.1	integron_01	CP060732.1	Pc_int1	1655848	1655874	1		Promoter	Pc_1		complete		circ
GCA_015732435.1	integron_01	CP060732.1	P_intI1	1655866	1655900	-1		Promoter	Pint_1		complete		circ
GCA_015732435.1	integron_01	CP060732.1	CP060732.1_1587	1655947	1656579	1	5.8e-131	protein	AAC_6p_Ib-NCBIFAM	NF033074.0	complete		circ
GCA_015732435.1	integron_01	CP060732.1	attc_001	1656574	1656645	1	2.1e-05	attC	attC	attc_4	complete		circ
GCA_015732435.1	integron_01	CP060732.1	CP060732.1_1588	1656672	1657304	1	2e-135	protein	chloram_CatB-NCBIFAM	NF000490.1	complete		circ
GCA_015732435.1	integron_01	CP060732.1	attc_002	1657299	1657358	1	1.3e-06	attC	attC	attc_4	complete	654	circ
GCA_015732435.1	integron_01	CP060732.1	CP060732.1_1589	1657374	1658153	1	4.7e-181	protein	ANT_3pp_AadA1-NCBIFAM	NF033126.1	complete		circ
GCA_015732435.1	integron_01	CP060732.1	attc_003	1658155	1658214	1	1e-07	attC	attC	attc_4	complete	797	circ
GCA_015732435.1	integron_01	CP060732.1	CP060732.1_1590	1658317	1658664	1	1.7e-62	protein	SMR_qac_E-NCBIFAM	NF000276.2	complete		circ
GCA_015870765.1	integron_01	CP060011.1	CP060011.1_1253	1389722	1390681	-1	3e-23	protein	intI	intersection_tyr_intI	complete		circ
GCA_015870765.1	integron_01	CP060011.1	Pc_int1	1390684	1390710	1		Promoter	Pc_1		complete		circ
GCA_015870765.1	integron_01	CP060011.1	P_intI1	1390702	1390736	-1		Promoter	Pint_1		complete		circ
GCA_015870765.1	integron_01	CP060011.1	CP060011.1_1254	1390783	1391415	1	5.3e-131	protein	AAC_6p_Ib-NCBIFAM	NF033074.0	complete		circ
GCA_015870765.1	integron_01	CP060011.1	attc_001	1391410	1391481	1	2e-05	attC	attC	attc_4	complete		circ
GCA_015870765.1	integron_01	CP060011.1	CP060011.1_1255	1391508	1392140	1	1.8e-135	protein	chloram_CatB-NCBIFAM	NF000490.1	complete		circ
GCA_015870765.1	integron_01	CP060011.1	attc_002	1392135	1392194	1	1.2e-06	attC	attC	attc_4	complete	654	circ
GCA_015870765.1	integron_01	CP060011.1	CP060011.1_1256	1392210	1392989	1	4.3e-181	protein	ANT_3pp_AadA1-NCBIFAM	NF033126.1	complete		circ
GCA_015870765.1	integron_01	CP060011.1	attc_003	1392991	1393050	1	9.7e-08	attC	attC	attc_4	complete	797	circ
GCA_015870765.1	integron_01	CP060011.1	CP060011.1_1257	1393153	1393500	1	1.5e-62	protein	SMR_qac_E-NCBIFAM	NF000276.2	complete		circ
GCA_015870965.1	integron_01	CP060013.1	CP060013.1_1250	1389713	1390672	-1	3e-23	protein	intI	intersection_tyr_intI	complete		circ
GCA_015870965.1	integron_01	CP060013.1	Pc_int1	1390675	1390701	1		Promoter	Pc_1		complete		circ
GCA_015870965.1	integron_01	CP060013.1	P_intI1	1390693	1390727	-1		Promoter	Pint_1		complete		circ
GCA_015870965.1	integron_01	CP060013.1	CP060013.1_1251	1390774	1391406	1	5.3e-131	protein	AAC_6p_Ib-NCBIFAM	NF033074.0	complete		circ
GCA_015870965.1	integron_01	CP060013.1	attc_001	1391401	1391472	1	2e-05	attC	attC	attc_4	complete		circ
GCA_015870965.1	integron_01	CP060013.1	CP060013.1_1252	1391499	1392131	1	1.8e-135	protein	chloram_CatB-NCBIFAM	NF000490.1	complete		circ
GCA_015870965.1	integron_01	CP060013.1	attc_002	1392126	1392185	1	1.2e-06	attC	attC	attc_4	complete	654	circ
GCA_015870965.1	integron_01	CP060013.1	CP060013.1_1253	1392201	1392980	1	4.3e-181	protein	ANT_3pp_AadA1-NCBIFAM	NF033126.1	complete		circ
GCA_015870965.1	integron_01	CP060013.1	attc_003	1392982	1393041	1	9.7e-08	attC	attC	attc_4	complete	797	circ
GCA_015870965.1	integron_01	CP060013.1	CP060013.1_1254	1393144	1393491	1	1.5e-62	protein	SMR_qac_E-NCBIFAM	NF000276.2	complete		circ
GCA_015910475.1	No Integron found	-	-	-	-	-	-	-	-	-	-	-	-
GCA_016350005.1	integron_01	CP066229.1	CP066229.1_1383	1461085	1461717	1	5.6e-131	protein	AAC_6p_Ib-NCBIFAM	NF033074.0	CALIN		circ
GCA_016350005.1	integron_01	CP066229.1	attc_001	1461712	1461783	1	2e-05	attC	attC	attc_4	CALIN		circ
GCA_016350005.1	integron_01	CP066229.1	CP066229.1_1384	1461810	1462442	1	1.9e-135	protein	chloram_CatB-NCBIFAM	NF000490.1	CALIN		circ
GCA_016350005.1	integron_01	CP066229.1	attc_002	1462437	1462496	1	1.2e-06	attC	attC	attc_4	CALIN	654	circ
GCA_016350005.1	integron_01	CP066229.1	CP066229.1_1385	1462512	1463291	1	4.5e-181	protein	ANT_3pp_AadA1-NCBIFAM	NF033126.1	CALIN		circ
GCA_016350005.1	integron_01	CP066229.1	attc_003	1463293	1463352	1	1e-07	attC	attC	attc_4	CALIN	797	circ
GCA_016350005.1	integron_01	CP066229.1	CP066229.1_1386	1463455	1463802	1	1.6e-62	protein	SMR_qac_E-NCBIFAM	NF000276.2	CALIN		circ
GCA_016350065.1	integron_01	CP066232.1	CP066232.1_2375	2525031	2525378	-1	1.6e-62	protein	SMR_qac_E-NCBIFAM	NF000276.2	CALIN		circ
GCA_016350065.1	integron_01	CP066232.1	attc_001	2525481	2525540	-1	1e-07	attC	attC	attc_4	CALIN		circ
GCA_016350065.1	integron_01	CP066232.1	CP066232.1_2376	2525542	2526321	-1	4.5e-181	protein	ANT_3pp_AadA1-NCBIFAM	NF033126.1	CALIN		circ
GCA_016350065.1	integron_01	CP066232.1	attc_002	2526337	2526396	-1	1.2e-06	attC	attC	attc_4	CALIN	797	circ
GCA_016350065.1	integron_01	CP066232.1	CP066232.1_2377	2526391	2527023	-1	1.9e-135	protein	chloram_CatB-NCBIFAM	NF000490.1	CALIN		circ
GCA_016350065.1	integron_01	CP066232.1	attc_003	2527050	2527121	-1	2e-05	attC	attC	attc_4	CALIN	654	circ
GCA_016350065.1	integron_01	CP066232.1	CP066232.1_2378	2527116	2527748	-1	5.6e-131	protein	AAC_6p_Ib-NCBIFAM	NF033074.0	CALIN		circ
GCA_016350085.1	integron_01	CP066237.1	CP066237.1_1391	1469261	1469893	1	5.6e-131	protein	AAC_6p_Ib-NCBIFAM	NF033074.0	CALIN		circ
GCA_016350085.1	integron_01	CP066237.1	attc_001	1469888	1469959	1	2e-05	attC	attC	attc_4	CALIN		circ
GCA_016350085.1	integron_01	CP066237.1	CP066237.1_1392	1469986	1470618	1	1.9e-135	protein	chloram_CatB-NCBIFAM	NF000490.1	CALIN		circ
GCA_016350085.1	integron_01	CP066237.1	attc_002	1470613	1470672	1	1.2e-06	attC	attC	attc_4	CALIN	654	circ
GCA_016350085.1	integron_01	CP066237.1	CP066237.1_1393	1470688	1471467	1	4.5e-181	protein	ANT_3pp_AadA1-NCBIFAM	NF033126.1	CALIN		circ
GCA_016350085.1	integron_01	CP066237.1	attc_003	1471469	1471528	1	1e-07	attC	attC	attc_4	CALIN	797	circ
GCA_016350085.1	integron_01	CP066237.1	CP066237.1_1394	1471631	1471978	1	1.6e-62	protein	SMR_qac_E-NCBIFAM	NF000276.2	CALIN		circ
GCA_016350105.1	integron_01	CP066235.1	CP066235.1_1396	1472273	1472905	1	5.6e-131	protein	AAC_6p_Ib-NCBIFAM	NF033074.0	CALIN		circ
GCA_016350105.1	integron_01	CP066235.1	attc_001	1472900	1472971	1	2e-05	attC	attC	attc_4	CALIN		circ
GCA_016350105.1	integron_01	CP066235.1	CP066235.1_1397	1472998	1473630	1	1.9e-135	protein	chloram_CatB-NCBIFAM	NF000490.1	CALIN		circ
GCA_016350105.1	integron_01	CP066235.1	attc_002	1473625	1473684	1	1.2e-06	attC	attC	attc_4	CALIN	654	circ
GCA_016350105.1	integron_01	CP066235.1	CP066235.1_1398	1473700	1474479	1	4.6e-181	protein	ANT_3pp_AadA1-NCBIFAM	NF033126.1	CALIN		circ
GCA_016350105.1	integron_01	CP066235.1	attc_003	1474481	1474540	1	1e-07	attC	attC	attc_4	CALIN	797	circ
GCA_016350105.1	integron_01	CP066235.1	CP066235.1_1399	1474643	1474990	1	1.6e-62	protein	SMR_qac_E-NCBIFAM	NF000276.2	CALIN		circ
GCA_016864295.1	No Integron found	-	-	-	-	-	-	-	-	-	-	-	-
GCA_016864315.2	No Integron found	-	-	-	-	-	-	-	-	-	-	-	-
GCA_016864915.1	No Integron found	-	-	-	-	-	-	-	-	-	-	-	-
GCA_016865465.1	No Integron found	-	-	-	-	-	-	-	-	-	-	-	-
GCA_016919505.2	integron_01	CP070365.1	CP070365.1_19	9648	9995	-1	4.8e-64	protein	SMR_qac_E-NCBIFAM	NF000276.2	complete		circ
GCA_016919505.2	integron_01	CP070365.1	attc_001	10098	10230	-1	4.5e-07	attC	attC	attc_4	complete		circ
GCA_016919505.2	integron_01	CP070365.1	CP070365.1_20	10225	10698	-1	3.1e-93	protein	trim_DfrA1_like-NCBIFAM	NF000330.1	complete		circ
GCA_016919505.2	integron_01	CP070365.1	attc_002	10714	10785	-1	1.8e-06	attC	attC	attc_4	complete	484	circ
GCA_016919505.2	integron_01	CP070365.1	CP070365.1_21	10780	11298	-1	1.8e-125	protein	AAC_6p_Ib-NCBIFAM	NF033074.0	complete		circ
GCA_016919505.2	integron_01	CP070365.1	attc_003	11353	11462	-1	7.9e-10	attC	attC	attc_4	complete	568	circ
GCA_016919505.2	integron_01	CP070365.1	CP070365.1_22	11472	12335	-1	2.4e-206	protein	blaGES-NCBIFAM	NF012103.0	complete		circ
GCA_016919505.2	integron_01	CP070365.1	CP070365.1_23	12427	13293	1	8e-25	protein	intI	intersection_tyr_intI	complete		circ
GCA_016919505.2	integron_02	CP070365.1	CP070365.1_26	15223	16014	-1	7.6e-154	protein	ANT_3pp_I-NCBIFAM	NF012157.0	complete		circ
GCA_016919505.2	integron_02	CP070365.1	CP070365.1_27	15953	16159	-1		protein	protein		complete		circ
GCA_016919505.2	integron_02	CP070365.1	attc_001	16018	16087	-1	6.6e-08	attC	attC	attc_4	complete		circ
GCA_016919505.2	integron_02	CP070365.1	CP070365.1_28	16107	17366	-1	5.8e-289	protein	efflux_CmlA-NCBIFAM	NF000509.1	complete		circ
GCA_016919505.2	integron_02	CP070365.1	attc_002	17567	17626	-1	2.4e-07	attC	attC	attc_4	complete	1480	circ
GCA_016919505.2	integron_02	CP070365.1	CP070365.1_29	17621	18154	-1	2.8e-128	protein	ANT_2pp_Ia-NCBIFAM	NF000064.3	complete		circ
GCA_016919505.2	integron_02	CP070365.1	attI1	18161	18219	-1		attI	attI_1		complete		circ
GCA_016919505.2	integron_02	CP070365.1	P_intI1	18244	18278	1		Promoter	Pint_1		complete		circ
GCA_016919505.2	integron_02	CP070365.1	Pc_int1	18270	18296	-1		Promoter	Pc_1		complete		circ
GCA_016919505.2	integron_02	CP070365.1	CP070365.1_30	18300	19313	1	1e-24	protein	intI	intersection_tyr_intI	complete		circ
GCA_016919525.2	integron_01	CP070361.1	CP070361.1_73	56997	58010	-1	1e-24	protein	intI	intersection_tyr_intI	complete		circ
GCA_016919525.2	integron_01	CP070361.1	Pc_int1	58013	58039	1		Promoter	Pc_1		complete		circ
GCA_016919525.2	integron_01	CP070361.1	P_intI1	58031	58065	-1		Promoter	Pint_1		complete		circ
GCA_016919525.2	integron_01	CP070361.1	CP070361.1_74	58042	58689	1	5.8e-128	protein	ANT_2pp_Ia-NCBIFAM	NF000064.3	complete		circ
GCA_016919525.2	integron_01	CP070361.1	attI1	58090	58148	1		attI	attI_1		complete		circ
GCA_016919525.2	integron_01	CP070361.1	attc_001	58684	58743	1	2.5e-07	attC	attC	attc_4	complete		circ
GCA_016919525.2	integron_01	CP070361.1	CP070361.1_75	59031	60203	1	9.3e-269	protein	efflux_CmlA-NCBIFAM	NF000509.1	complete		circ
GCA_016919525.2	integron_01	CP070361.1	attc_002	60223	60292	1	7e-08	attC	attC	attc_4	complete	1480	circ
GCA_016919525.2	integron_01	CP070361.1	CP070361.1_76	60296	61087	1	7.5e-154	protein	ANT_3pp_I-NCBIFAM	NF012157.0	complete		circ
GCA_016919525.2	integron_02	CP070361.1	CP070361.1_79	63017	64030	-1	1e-24	protein	intI	intersection_tyr_intI	complete		circ
GCA_016919525.2	integron_02	CP070361.1	Pc_int1	64033	64059	1		Promoter	Pc_1		complete		circ
GCA_016919525.2	integron_02	CP070361.1	P_intI1	64051	64085	-1		Promoter	Pint_1		complete		circ
GCA_016919525.2	integron_02	CP070361.1	CP070361.1_80	64062	64709	1	5.8e-128	protein	ANT_2pp_Ia-NCBIFAM	NF000064.3	complete		circ
GCA_016919525.2	integron_02	CP070361.1	attI1	64110	64168	1		attI	attI_1		complete		circ
GCA_016919525.2	integron_02	CP070361.1	attc_001	64704	64763	1	2.5e-07	attC	attC	attc_4	complete		circ
GCA_016919525.2	integron_02	CP070361.1	CP070361.1_81	65051	66223	1	9.3e-269	protein	efflux_CmlA-NCBIFAM	NF000509.1	complete		circ
GCA_016919525.2	integron_02	CP070361.1	attc_002	66243	66312	1	7e-08	attC	attC	attc_4	complete	1480	circ
GCA_016919525.2	integron_02	CP070361.1	CP070361.1_82	66316	67107	1	7.5e-154	protein	ANT_3pp_I-NCBIFAM	NF012157.0	complete		circ
GCA_016919525.2	integron_03	CP070361.1	CP070361.1_85	69037	69903	-1	7.8e-25	protein	intI	intersection_tyr_intI	complete		circ
GCA_016919525.2	integron_03	CP070361.1	CP070361.1_86	69995	70858	1	2.4e-206	protein	blaGES-NCBIFAM	NF012103.0	complete		circ
GCA_016919525.2	integron_03	CP070361.1	attc_001	70868	70977	1	8.3e-10	attC	attC	attc_4	complete		circ
GCA_016919525.2	integron_03	CP070361.1	CP070361.1_87	71032	71550	1	1.8e-125	protein	AAC_6p_Ib-NCBIFAM	NF033074.0	complete		circ
GCA_016919525.2	integron_03	CP070361.1	attc_002	71545	71616	1	1.9e-06	attC	attC	attc_4	complete	568	circ
GCA_016919525.2	integron_03	CP070361.1	CP070361.1_88	71632	72105	1	3.1e-93	protein	trim_DfrA1_like-NCBIFAM	NF000330.1	complete		circ
GCA_016919525.2	integron_03	CP070361.1	attc_003	72100	72232	1	4.7e-07	attC	attC	attc_4	complete	484	circ
GCA_017096325.2	No Integron found	-	-	-	-	-	-	-	-	-	-	-	-
GCA_017096345.2	No Integron found	-	-	-	-	-	-	-	-	-	-	-	-
GCA_017096365.2	No Integron found	-	-	-	-	-	-	-	-	-	-	-	-
GCA_017096385.2	integron_01	CP059353.1	CP059353.1_1249	1368006	1368965	-1	3.1e-23	protein	intI	intersection_tyr_intI	complete		circ
GCA_017096385.2	integron_01	CP059353.1	Pc_int1	1368968	1368994	1		Promoter	Pc_1		complete		circ
GCA_017096385.2	integron_01	CP059353.1	P_intI1	1368986	1369020	-1		Promoter	Pint_1		complete		circ
GCA_017096385.2	integron_01	CP059353.1	CP059353.1_1250	1369067	1369699	1	5.5e-131	protein	AAC_6p_Ib-NCBIFAM	NF033074.0	complete		circ
GCA_017096385.2	integron_01	CP059353.1	attc_001	1369694	1369765	1	2e-05	attC	attC	attc_4	complete		circ
GCA_017096385.2	integron_01	CP059353.1	CP059353.1_1251	1369792	1370424	1	1.9e-135	protein	chloram_CatB-NCBIFAM	NF000490.1	complete		circ
GCA_017096385.2	integron_01	CP059353.1	attc_002	1370419	1370478	1	1.2e-06	attC	attC	attc_4	complete	654	circ
GCA_017096385.2	integron_01	CP059353.1	CP059353.1_1252	1370494	1371273	1	4.5e-181	protein	ANT_3pp_AadA1-NCBIFAM	NF033126.1	complete		circ
GCA_017096385.2	integron_01	CP059353.1	attc_003	1371275	1371334	1	9.8e-08	attC	attC	attc_4	complete	797	circ
GCA_017096385.2	integron_01	CP059353.1	CP059353.1_1253	1371437	1371784	1	1.6e-62	protein	SMR_qac_E-NCBIFAM	NF000276.2	complete		circ
GCA_017096405.2	No Integron found	-	-	-	-	-	-	-	-	-	-	-	-
GCA_017096425.2	integron_01	CP059352.1	CP059352.1_1287	1367978	1368937	-1	3.3e-23	protein	intI	intersection_tyr_intI	complete		circ
GCA_017096425.2	integron_01	CP059352.1	Pc_int1	1368940	1368966	1		Promoter	Pc_1		complete		circ
GCA_017096425.2	integron_01	CP059352.1	P_intI1	1368958	1368992	-1		Promoter	Pint_1		complete		circ
GCA_017096425.2	integron_01	CP059352.1	CP059352.1_1288	1369039	1369671	1	5.8e-131	protein	AAC_6p_Ib-NCBIFAM	NF033074.0	complete		circ
GCA_017096425.2	integron_01	CP059352.1	attc_001	1369666	1369737	1	2.1e-05	attC	attC	attc_4	complete		circ
GCA_017096425.2	integron_01	CP059352.1	CP059352.1_1289	1369764	1370396	1	2e-135	protein	chloram_CatB-NCBIFAM	NF000490.1	complete		circ
GCA_017096425.2	integron_01	CP059352.1	attc_002	1370391	1370450	1	1.2e-06	attC	attC	attc_4	complete	654	circ
GCA_017096425.2	integron_01	CP059352.1	CP059352.1_1290	1370466	1371245	1	4.7e-181	protein	ANT_3pp_AadA1-NCBIFAM	NF033126.1	complete		circ
GCA_017096425.2	integron_01	CP059352.1	attc_003	1371247	1371306	1	1e-07	attC	attC	attc_4	complete	797	circ
GCA_017096425.2	integron_01	CP059352.1	CP059352.1_1291	1371409	1371756	1	1.7e-62	protein	SMR_qac_E-NCBIFAM	NF000276.2	complete		circ
GCA_017098185.2	No Integron found	-	-	-	-	-	-	-	-	-	-	-	-
GCA_017098205.2	integron_01	CP059354.1	CP059354.1_1248	1361231	1362190	-1	3.2e-23	protein	intI	intersection_tyr_intI	complete		circ
GCA_017098205.2	integron_01	CP059354.1	Pc_int1	1362193	1362219	1		Promoter	Pc_1		complete		circ
GCA_017098205.2	integron_01	CP059354.1	P_intI1	1362211	1362245	-1		Promoter	Pint_1		complete		circ
GCA_017098205.2	integron_01	CP059354.1	CP059354.1_1249	1362292	1362924	1	5.7e-131	protein	AAC_6p_Ib-NCBIFAM	NF033074.0	complete		circ
GCA_017098205.2	integron_01	CP059354.1	attc_001	1362919	1362990	1	2.1e-05	attC	attC	attc_4	complete		circ
GCA_017098205.2	integron_01	CP059354.1	CP059354.1_1250	1363017	1363649	1	1.9e-135	protein	chloram_CatB-NCBIFAM	NF000490.1	complete		circ
GCA_017098205.2	integron_01	CP059354.1	attc_002	1363644	1363703	1	1.3e-06	attC	attC	attc_4	complete	654	circ
GCA_017098205.2	integron_01	CP059354.1	CP059354.1_1251	1363719	1364543	1	6.4e-147	protein	ANT_3pp_I-NCBIFAM	NF012157.0	complete		circ
GCA_017098205.2	integron_01	CP059354.1	attc_003	1364498	1364557	1	1e-07	attC	attC	attc_4	complete	795	circ
GCA_017098205.2	integron_01	CP059354.1	CP059354.1_1252	1364660	1365007	1	1.6e-62	protein	SMR_qac_E-NCBIFAM	NF000276.2	complete		circ
GCA_017098205.2	integron_02	CP059354.1	CP059354.1_2509	2659837	2660850	-1	3.5e-23	protein	intI	intersection_tyr_intI	complete		circ
GCA_017098205.2	integron_02	CP059354.1	Pc_int1	2660853	2660879	1		Promoter	Pc_1		complete		circ
GCA_017098205.2	integron_02	CP059354.1	P_intI1	2660871	2660905	-1		Promoter	Pint_1		complete		circ
GCA_017098205.2	integron_02	CP059354.1	CP059354.1_2510	2660952	2661485	1	1.3e-66	protein	AAC_3_I-NCBIFAM	NF033083.0	complete		circ
GCA_017098205.2	integron_02	CP059354.1	attc_001	2661480	2661588	1	1.1e-05	attC	attC	attc_4	complete		circ
GCA_017098205.2	integron_02	CP059354.1	CP059354.1_2511	2662001	2662654	1		protein	protein		complete		circ
GCA_017098205.2	integron_02	CP059354.1	attc_002	2662057	2662126	1	1.2e-06	attC	attC	attc_4	complete	469	circ
GCA_017098205.2	integron_02	CP059354.1	attc_003	2662595	2662664	1	0.021	attC	attC	attc_4	complete	469	circ
GCA_017098205.2	integron_02	CP059354.1	CP059354.1_2512	2663079	2663858	1	4.7e-181	protein	ANT_3pp_AadA1-NCBIFAM	NF033126.1	complete		circ
GCA_017098205.2	integron_02	CP059354.1	attc_004	2663860	2663919	1	1e-07	attC	attC	attc_4	complete	1196	circ
GCA_017098205.2	integron_02	CP059354.1	CP059354.1_2513	2664022	2664369	1	1.6e-62	protein	SMR_qac_E-NCBIFAM	NF000276.2	complete		circ
GCA_017098225.2	integron_01	CP059356.1	CP059356.1_1403	1473518	1474477	-1	3.2e-23	protein	intI	intersection_tyr_intI	complete		circ
GCA_017098225.2	integron_01	CP059356.1	Pc_int1	1474480	1474506	1		Promoter	Pc_1		complete		circ
GCA_017098225.2	integron_01	CP059356.1	P_intI1	1474498	1474532	-1		Promoter	Pint_1		complete		circ
GCA_017098225.2	integron_01	CP059356.1	CP059356.1_1404	1474579	1475211	1	5.6e-131	protein	AAC_6p_Ib-NCBIFAM	NF033074.0	complete		circ
GCA_017098225.2	integron_01	CP059356.1	attc_001	1475206	1475277	1	2.1e-05	attC	attC	attc_4	complete		circ
GCA_017098225.2	integron_01	CP059356.1	CP059356.1_1405	1475304	1475936	1	1.9e-135	protein	chloram_CatB-NCBIFAM	NF000490.1	complete		circ
GCA_017098225.2	integron_01	CP059356.1	attc_002	1475931	1475990	1	1.2e-06	attC	attC	attc_4	complete	654	circ
GCA_017098225.2	integron_01	CP059356.1	CP059356.1_1406	1476006	1476785	1	4.6e-181	protein	ANT_3pp_AadA1-NCBIFAM	NF033126.1	complete		circ
GCA_017098225.2	integron_01	CP059356.1	attc_003	1476787	1476846	1	1e-07	attC	attC	attc_4	complete	797	circ
GCA_017098225.2	integron_01	CP059356.1	CP059356.1_1407	1476949	1477296	1	1.6e-62	protein	SMR_qac_E-NCBIFAM	NF000276.2	complete		circ
GCA_017098245.2	No Integron found	-	-	-	-	-	-	-	-	-	-	-	-
GCA_017098265.2	No Integron found	-	-	-	-	-	-	-	-	-	-	-	-
GCA_017639875.1	integron_01	CP072123.1	CP072123.1_17	18749	19096	-1	9.8e-64	protein	SMR_qac_E-NCBIFAM	NF000276.2	complete		circ
GCA_017639875.1	integron_01	CP072123.1	attc_001	19199	19268	-1	2.2e-06	attC	attC	attc_4	complete		circ
GCA_017639875.1	integron_01	CP072123.1	CP072123.1_18	19288	20547	-1	6.9e-289	protein	efflux_CmlA-NCBIFAM	NF000509.1	complete		circ
GCA_017639875.1	integron_01	CP072123.1	attc_002	20748	20861	-1	0.011	attC	attC	attc_4	complete	1480	circ
GCA_017639875.1	integron_01	CP072123.1	CP072123.1_19	20868	21320	-1	1.1e-68	protein	rifampin_ARR-NCBIFAM	NF033144.1	complete		circ
GCA_017639875.1	integron_01	CP072123.1	attI1	21354	21412	-1		attI	attI_1		complete		circ
GCA_017639875.1	integron_01	CP072123.1	P_intI1	21437	21471	1		Promoter	Pint_1		complete		circ
GCA_017639875.1	integron_01	CP072123.1	Pc_int1	21463	21489	-1		Promoter	Pc_1		complete		circ
GCA_017639875.1	integron_01	CP072123.1	CP072123.1_20	21493	22452	1	1.9e-24	protein	intI	intersection_tyr_intI	complete		circ
GCA_017723975.1	integron_01	CP072271.1	CP072271.1_17	18749	19096	-1	9.8e-64	protein	SMR_qac_E-NCBIFAM	NF000276.2	complete		circ
GCA_017723975.1	integron_01	CP072271.1	attc_001	19199	19268	-1	2.2e-06	attC	attC	attc_4	complete		circ
GCA_017723975.1	integron_01	CP072271.1	CP072271.1_18	19288	20547	-1	6.9e-289	protein	efflux_CmlA-NCBIFAM	NF000509.1	complete		circ
GCA_017723975.1	integron_01	CP072271.1	attc_002	20748	20861	-1	0.011	attC	attC	attc_4	complete	1480	circ
GCA_017723975.1	integron_01	CP072271.1	CP072271.1_19	20868	21320	-1	1.1e-68	protein	rifampin_ARR-NCBIFAM	NF033144.1	complete		circ
GCA_017723975.1	integron_01	CP072271.1	attI1	21354	21412	-1		attI	attI_1		complete		circ
GCA_017723975.1	integron_01	CP072271.1	P_intI1	21437	21471	1		Promoter	Pint_1		complete		circ
GCA_017723975.1	integron_01	CP072271.1	Pc_int1	21463	21489	-1		Promoter	Pc_1		complete		circ
GCA_017723975.1	integron_01	CP072271.1	CP072271.1_20	21493	22452	1	1.9e-24	protein	intI	intersection_tyr_intI	complete		circ
GCA_017724115.1	integron_01	CP072276.1	CP072276.1_17	18749	19096	-1	9.8e-64	protein	SMR_qac_E-NCBIFAM	NF000276.2	complete		circ
GCA_017724115.1	integron_01	CP072276.1	attc_001	19199	19268	-1	2.2e-06	attC	attC	attc_4	complete		circ
GCA_017724115.1	integron_01	CP072276.1	CP072276.1_18	19288	20547	-1	6.9e-289	protein	efflux_CmlA-NCBIFAM	NF000509.1	complete		circ
GCA_017724115.1	integron_01	CP072276.1	attc_002	20748	20861	-1	0.011	attC	attC	attc_4	complete	1480	circ
GCA_017724115.1	integron_01	CP072276.1	CP072276.1_19	20868	21320	-1	1.1e-68	protein	rifampin_ARR-NCBIFAM	NF033144.1	complete		circ
GCA_017724115.1	integron_01	CP072276.1	attI1	21354	21412	-1		attI	attI_1		complete		circ
GCA_017724115.1	integron_01	CP072276.1	P_intI1	21437	21471	1		Promoter	Pint_1		complete		circ
GCA_017724115.1	integron_01	CP072276.1	Pc_int1	21463	21489	-1		Promoter	Pc_1		complete		circ
GCA_017724115.1	integron_01	CP072276.1	CP072276.1_20	21493	22452	1	1.9e-24	protein	intI	intersection_tyr_intI	complete		circ
GCA_017724155.1	integron_01	CP072281.1	CP072281.1_17	18749	19096	-1	9.8e-64	protein	SMR_qac_E-NCBIFAM	NF000276.2	complete		circ
GCA_017724155.1	integron_01	CP072281.1	attc_001	19199	19268	-1	2.2e-06	attC	attC	attc_4	complete		circ
GCA_017724155.1	integron_01	CP072281.1	CP072281.1_18	19288	20547	-1	6.9e-289	protein	efflux_CmlA-NCBIFAM	NF000509.1	complete		circ
GCA_017724155.1	integron_01	CP072281.1	attc_002	20748	20861	-1	0.011	attC	attC	attc_4	complete	1480	circ
GCA_017724155.1	integron_01	CP072281.1	CP072281.1_19	20868	21320	-1	1.1e-68	protein	rifampin_ARR-NCBIFAM	NF033144.1	complete		circ
GCA_017724155.1	integron_01	CP072281.1	attI1	21354	21412	-1		attI	attI_1		complete		circ
GCA_017724155.1	integron_01	CP072281.1	P_intI1	21437	21471	1		Promoter	Pint_1		complete		circ
GCA_017724155.1	integron_01	CP072281.1	Pc_int1	21463	21489	-1		Promoter	Pc_1		complete		circ
GCA_017724155.1	integron_01	CP072281.1	CP072281.1_20	21493	22452	1	1.9e-24	protein	intI	intersection_tyr_intI	complete		circ
GCA_017724195.1	integron_01	CP072286.1	CP072286.1_17	18749	19096	-1	9.8e-64	protein	SMR_qac_E-NCBIFAM	NF000276.2	complete		circ
GCA_017724195.1	integron_01	CP072286.1	attc_001	19199	19268	-1	2.2e-06	attC	attC	attc_4	complete		circ
GCA_017724195.1	integron_01	CP072286.1	CP072286.1_18	19288	20547	-1	6.9e-289	protein	efflux_CmlA-NCBIFAM	NF000509.1	complete		circ
GCA_017724195.1	integron_01	CP072286.1	attc_002	20748	20861	-1	0.011	attC	attC	attc_4	complete	1480	circ
GCA_017724195.1	integron_01	CP072286.1	CP072286.1_19	20868	21320	-1	1.1e-68	protein	rifampin_ARR-NCBIFAM	NF033144.1	complete		circ
GCA_017724195.1	integron_01	CP072286.1	attI1	21354	21412	-1		attI	attI_1		complete		circ
GCA_017724195.1	integron_01	CP072286.1	P_intI1	21437	21471	1		Promoter	Pint_1		complete		circ
GCA_017724195.1	integron_01	CP072286.1	Pc_int1	21463	21489	-1		Promoter	Pc_1		complete		circ
GCA_017724195.1	integron_01	CP072286.1	CP072286.1_20	21493	22452	1	1.9e-24	protein	intI	intersection_tyr_intI	complete		circ
GCA_017724215.1	integron_01	CP072291.1	CP072291.1_17	18749	19096	-1	9.8e-64	protein	SMR_qac_E-NCBIFAM	NF000276.2	complete		circ
GCA_017724215.1	integron_01	CP072291.1	attc_001	19199	19268	-1	2.2e-06	attC	attC	attc_4	complete		circ
GCA_017724215.1	integron_01	CP072291.1	CP072291.1_18	19288	20547	-1	6.9e-289	protein	efflux_CmlA-NCBIFAM	NF000509.1	complete		circ
GCA_017724215.1	integron_01	CP072291.1	attc_002	20748	20861	-1	0.011	attC	attC	attc_4	complete	1480	circ
GCA_017724215.1	integron_01	CP072291.1	CP072291.1_19	20868	21320	-1	1.1e-68	protein	rifampin_ARR-NCBIFAM	NF033144.1	complete		circ
GCA_017724215.1	integron_01	CP072291.1	attI1	21354	21412	-1		attI	attI_1		complete		circ
GCA_017724215.1	integron_01	CP072291.1	P_intI1	21437	21471	1		Promoter	Pint_1		complete		circ
GCA_017724215.1	integron_01	CP072291.1	Pc_int1	21463	21489	-1		Promoter	Pc_1		complete		circ
GCA_017724215.1	integron_01	CP072291.1	CP072291.1_20	21493	22452	1	1.9e-24	protein	intI	intersection_tyr_intI	complete		circ
GCA_017726495.1	integron_01	CP072296.1	CP072296.1_17	18749	19096	-1	9.8e-64	protein	SMR_qac_E-NCBIFAM	NF000276.2	complete		circ
GCA_017726495.1	integron_01	CP072296.1	attc_001	19199	19268	-1	2.2e-06	attC	attC	attc_4	complete		circ
GCA_017726495.1	integron_01	CP072296.1	CP072296.1_18	19288	20547	-1	6.9e-289	protein	efflux_CmlA-NCBIFAM	NF000509.1	complete		circ
GCA_017726495.1	integron_01	CP072296.1	attc_002	20748	20861	-1	0.011	attC	attC	attc_4	complete	1480	circ
GCA_017726495.1	integron_01	CP072296.1	CP072296.1_19	20868	21320	-1	1.1e-68	protein	rifampin_ARR-NCBIFAM	NF033144.1	complete		circ
GCA_017726495.1	integron_01	CP072296.1	attI1	21354	21412	-1		attI	attI_1		complete		circ
GCA_017726495.1	integron_01	CP072296.1	P_intI1	21437	21471	1		Promoter	Pint_1		complete		circ
GCA_017726495.1	integron_01	CP072296.1	Pc_int1	21463	21489	-1		Promoter	Pc_1		complete		circ
GCA_017726495.1	integron_01	CP072296.1	CP072296.1_20	21493	22452	1	1.9e-24	protein	intI	intersection_tyr_intI	complete		circ
GCA_017726555.1	integron_01	CP072301.1	CP072301.1_17	18749	19096	-1	9.8e-64	protein	SMR_qac_E-NCBIFAM	NF000276.2	complete		circ
GCA_017726555.1	integron_01	CP072301.1	attc_001	19199	19268	-1	2.2e-06	attC	attC	attc_4	complete		circ
GCA_017726555.1	integron_01	CP072301.1	CP072301.1_18	19288	20547	-1	6.9e-289	protein	efflux_CmlA-NCBIFAM	NF000509.1	complete		circ
GCA_017726555.1	integron_01	CP072301.1	attc_002	20748	20861	-1	0.011	attC	attC	attc_4	complete	1480	circ
GCA_017726555.1	integron_01	CP072301.1	CP072301.1_19	20868	21320	-1	1.1e-68	protein	rifampin_ARR-NCBIFAM	NF033144.1	complete		circ
GCA_017726555.1	integron_01	CP072301.1	attI1	21354	21412	-1		attI	attI_1		complete		circ
GCA_017726555.1	integron_01	CP072301.1	P_intI1	21437	21471	1		Promoter	Pint_1		complete		circ
GCA_017726555.1	integron_01	CP072301.1	Pc_int1	21463	21489	-1		Promoter	Pc_1		complete		circ
GCA_017726555.1	integron_01	CP072301.1	CP072301.1_20	21493	22452	1	1.9e-24	protein	intI	intersection_tyr_intI	complete		circ
GCA_017726575.1	No Integron found	-	-	-	-	-	-	-	-	-	-	-	-
GCA_017742855.1	integron_01	CP072399.1	CP072399.1_17	18749	19096	-1	9.8e-64	protein	SMR_qac_E-NCBIFAM	NF000276.2	complete		circ
GCA_017742855.1	integron_01	CP072399.1	attc_001	19199	19268	-1	2.2e-06	attC	attC	attc_4	complete		circ
GCA_017742855.1	integron_01	CP072399.1	CP072399.1_18	19288	20547	-1	6.9e-289	protein	efflux_CmlA-NCBIFAM	NF000509.1	complete		circ
GCA_017742855.1	integron_01	CP072399.1	attc_002	20748	20861	-1	0.011	attC	attC	attc_4	complete	1480	circ
GCA_017742855.1	integron_01	CP072399.1	CP072399.1_19	20868	21320	-1	1.1e-68	protein	rifampin_ARR-NCBIFAM	NF033144.1	complete		circ
GCA_017742855.1	integron_01	CP072399.1	attI1	21354	21412	-1		attI	attI_1		complete		circ
GCA_017742855.1	integron_01	CP072399.1	P_intI1	21437	21471	1		Promoter	Pint_1		complete		circ
GCA_017742855.1	integron_01	CP072399.1	Pc_int1	21463	21489	-1		Promoter	Pc_1		complete		circ
GCA_017742855.1	integron_01	CP072399.1	CP072399.1_20	21493	22452	1	1.9e-24	protein	intI	intersection_tyr_intI	complete		circ
GCA_018135585.1	No Integron found	-	-	-	-	-	-	-	-	-	-	-	-
GCA_018454385.1	integron_01	CP075321.1	CP075321.1_1331	1435316	1436275	-1	3.1e-23	protein	intI	intersection_tyr_intI	complete		circ
GCA_018454385.1	integron_01	CP075321.1	Pc_int1	1436278	1436304	1		Promoter	Pc_1		complete		circ
GCA_018454385.1	integron_01	CP075321.1	P_intI1	1436296	1436330	-1		Promoter	Pint_1		complete		circ
GCA_018454385.1	integron_01	CP075321.1	CP075321.1_1332	1436377	1437009	1	5.5e-131	protein	AAC_6p_Ib-NCBIFAM	NF033074.0	complete		circ
GCA_018454385.1	integron_01	CP075321.1	attc_001	1437004	1437075	1	2e-05	attC	attC	attc_4	complete		circ
GCA_018454385.1	integron_01	CP075321.1	CP075321.1_1333	1437102	1437734	1	1.9e-135	protein	chloram_CatB-NCBIFAM	NF000490.1	complete		circ
GCA_018454385.1	integron_01	CP075321.1	attc_002	1437729	1437788	1	1.2e-06	attC	attC	attc_4	complete	654	circ
GCA_018454385.1	integron_01	CP075321.1	CP075321.1_1334	1437804	1438583	1	4.5e-181	protein	ANT_3pp_AadA1-NCBIFAM	NF033126.1	complete		circ
GCA_018454385.1	integron_01	CP075321.1	attc_003	1438585	1438644	1	1e-07	attC	attC	attc_4	complete	797	circ
GCA_018454385.1	integron_01	CP075321.1	CP075321.1_1335	1438747	1439094	1	1.6e-62	protein	SMR_qac_E-NCBIFAM	NF000276.2	complete		circ
GCA_018454385.1	integron_02	CP075321.1	CP075321.1_2504	2676757	2677104	-1	1.6e-62	protein	SMR_qac_E-NCBIFAM	NF000276.2	complete		circ
GCA_018454385.1	integron_02	CP075321.1	attc_001	2677207	2677266	-1	1e-07	attC	attC	attc_4	complete		circ
GCA_018454385.1	integron_02	CP075321.1	CP075321.1_2505	2677268	2678047	-1	4.5e-181	protein	ANT_3pp_AadA1-NCBIFAM	NF033126.1	complete		circ
GCA_018454385.1	integron_02	CP075321.1	attc_002	2678461	2678531	-1	0.0065	attC	attC	attc_4	complete	1195	circ
GCA_018454385.1	integron_02	CP075321.1	CP075321.1_2506	2678472	2678984	-1		protein	protein		complete		circ
GCA_018454385.1	integron_02	CP075321.1	attc_003	2679000	2679069	-1	1.1e-06	attC	attC	attc_4	complete	469	circ
GCA_018454385.1	integron_02	CP075321.1	CP075321.1_2507	2679010	2679663	-1		protein	protein		complete		circ
GCA_018454385.1	integron_02	CP075321.1	attc_004	2679538	2679607	-1	1.1e-06	attC	attC	attc_4	complete	469	circ
GCA_018454385.1	integron_02	CP075321.1	attc_005	2680076	2680184	-1	1.1e-05	attC	attC	attc_4	complete	469	circ
GCA_018454385.1	integron_02	CP075321.1	CP075321.1_2508	2680179	2680712	-1	1.3e-66	protein	AAC_3_I-NCBIFAM	NF033083.0	complete		circ
GCA_018454385.1	integron_02	CP075321.1	P_intI1	2680758	2680792	1		Promoter	Pint_1		complete		circ
GCA_018454385.1	integron_02	CP075321.1	Pc_int1	2680784	2680810	-1		Promoter	Pc_1		complete		circ
GCA_018454385.1	integron_02	CP075321.1	CP075321.1_2509	2680814	2681827	1	3.4e-23	protein	intI	intersection_tyr_intI	complete		circ
GCA_018604365.1	No Integron found	-	-	-	-	-	-	-	-	-	-	-	-
GCA_018808925.1	integron_01	CP048849.1	CP048849.1_43	46276	47289	-1	3.6e-23	protein	intI	intersection_tyr_intI	complete		circ
GCA_018808925.1	integron_01	CP048849.1	Pc_int1	47292	47318	1		Promoter	Pc_1		complete		circ
GCA_018808925.1	integron_01	CP048849.1	P_intI1	47310	47344	-1		Promoter	Pint_1		complete		circ
GCA_018808925.1	integron_01	CP048849.1	attI1	47369	47427	1		attI	attI_1		complete		circ
GCA_018808925.1	integron_01	CP048849.1	CP048849.1_44	47534	47866	1	6.5e-60	protein	SMR_qac_E-NCBIFAM	NF000276.2	complete		circ
GCA_018808925.1	integron_01	CP048849.1	attc_001	47878	48018	1	1.7e-06	attC	attC	attc_4	complete		circ
GCA_018808925.1	integron_01	CP048849.1	CP048849.1_45	48034	48813	1	9.3e-152	protein	ANT_3pp_I-NCBIFAM	NF012157.0	complete		circ
GCA_018808925.1	integron_02	CP048849.1	CP048849.1_48	50743	51756	-1	3.6e-23	protein	intI	intersection_tyr_intI	complete		circ
GCA_018808925.1	integron_02	CP048849.1	Pc_int1	51759	51785	1		Promoter	Pc_1		complete		circ
GCA_018808925.1	integron_02	CP048849.1	P_intI1	51777	51811	-1		Promoter	Pint_1		complete		circ
GCA_018808925.1	integron_02	CP048849.1	CP048849.1_49	51788	52435	1	2e-126	protein	ANT_2pp_Ia-NCBIFAM	NF000064.3	complete		circ
GCA_018808925.1	integron_02	CP048849.1	attI1	51836	51894	1		attI	attI_1		complete		circ
GCA_018808925.1	integron_02	CP048849.1	attc_001	52430	52489	1	7.8e-06	attC	attC	attc_4	complete		circ
GCA_018808925.1	integron_02	CP048849.1	CP048849.1_50	52592	52939	1	1.5e-61	protein	SMR_qac_E-NCBIFAM	NF000276.2	complete		circ
GCA_018808925.1	integron_03	CP048849.1	CP048849.1_67	69847	70860	-1	3.6e-23	protein	intI	intersection_tyr_intI	complete		circ
GCA_018808925.1	integron_03	CP048849.1	Pc_int1	70863	70889	1		Promoter	Pc_1		complete		circ
GCA_018808925.1	integron_03	CP048849.1	P_intI1	70881	70915	-1		Promoter	Pint_1		complete		circ
GCA_018808925.1	integron_03	CP048849.1	attI1	70940	70998	1		attI	attI_1		complete		circ
GCA_018808925.1	integron_03	CP048849.1	CP048849.1_68	71018	71797	1	2.5e-152	protein	ANT_3pp_I-NCBIFAM	NF012157.0	complete		circ
GCA_018808925.1	integron_03	CP048849.1	attc_001	71799	71858	1	1.3e-07	attC	attC	attc_4	complete		circ
GCA_018808925.1	integron_03	CP048849.1	CP048849.1_69	71961	72308	1	1.5e-61	protein	SMR_qac_E-NCBIFAM	NF000276.2	complete		circ
GCA_018831125.1	No Integron found	-	-	-	-	-	-	-	-	-	-	-	-
GCA_019076685.1	No Integron found	-	-	-	-	-	-	-	-	-	-	-	-
GCA_019331655.1	No Integron found	-	-	-	-	-	-	-	-	-	-	-	-
GCA_019356075.1	No Integron found	-	-	-	-	-	-	-	-	-	-	-	-
GCA_019356215.1	No Integron found	-	-	-	-	-	-	-	-	-	-	-	-
GCA_019458485.1	integron_01	CP080452.1	CP080452.1_227	252643	253677	-1	3.6e-23	protein	intI	intersection_tyr_intI	complete		circ
GCA_019458485.1	integron_01	CP080452.1	Pc_int1	253680	253706	1		Promoter	Pc_1		complete		circ
GCA_019458485.1	integron_01	CP080452.1	P_intI1	253698	253732	-1		Promoter	Pint_1		complete		circ
GCA_019458485.1	integron_01	CP080452.1	CP080452.1_228	253779	254312	1	1.3e-66	protein	AAC_3_I-NCBIFAM	NF033083.0	complete		circ
GCA_019458485.1	integron_01	CP080452.1	attc_001	254307	254415	1	1.1e-05	attC	attC	attc_4	complete		circ
GCA_019458485.1	integron_01	CP080452.1	CP080452.1_229	254431	254943	1		protein	protein		complete		circ
GCA_019458485.1	integron_01	CP080452.1	attc_002	254884	254953	1	0.021	attC	attC	attc_4	complete	469	circ
GCA_019458485.1	integron_01	CP080452.1	CP080452.1_230	255368	256147	1	4.6e-181	protein	ANT_3pp_AadA1-NCBIFAM	NF033126.1	complete		circ
GCA_019458485.1	integron_01	CP080452.1	attc_003	256149	256208	1	1e-07	attC	attC	attc_4	complete	1196	circ
GCA_019458485.1	integron_01	CP080452.1	CP080452.1_231	256311	256658	1	1.6e-62	protein	SMR_qac_E-NCBIFAM	NF000276.2	complete		circ
GCA_019458485.1	integron_02	CP080452.1	CP080452.1_1975	2112243	2112716	1	2e-92	protein	trim_DfrA1_like-NCBIFAM	NF000330.1	CALIN		circ
GCA_019458485.1	integron_02	CP080452.1	attc_001	2112711	2112805	1	0.15	attC	attC	attc_4	CALIN		circ
GCA_019458485.1	integron_02	CP080452.1	CP080452.1_1976	2112811	2113335	1	1.9e-125	protein	sat2-NCBIFAM	NF000358.1	CALIN		circ
GCA_019458485.1	integron_02	CP080452.1	attc_002	2113330	2113389	1	1.7e-05	attC	attC	attc_4	CALIN	525	circ
GCA_019458485.1	integron_02	CP080452.1	CP080452.1_1977	2113393	2114181	1	5.3e-179	protein	ANT_3pp_AadA1-NCBIFAM	NF033126.1	CALIN		circ
GCA_019458485.1	integron_02	CP080452.1	attc_003	2114183	2114242	1	3.1e-06	attC	attC	attc_4	CALIN	794	circ
GCA_019458485.1	integron_02	CP080452.1	CP080452.1_1978	2114257	2114754	1		protein	protein		CALIN		circ
GCA_019458485.1	integron_03	CP080452.1	CP080452.1_3690	3921497	3921994	-1		protein	protein		CALIN		circ
GCA_019458485.1	integron_03	CP080452.1	attc_001	3922009	3922068	-1	3.1e-06	attC	attC	attc_4	CALIN		circ
GCA_019458485.1	integron_03	CP080452.1	CP080452.1_3691	3922070	3922858	-1	5.3e-179	protein	ANT_3pp_AadA1-NCBIFAM	NF033126.1	CALIN		circ
GCA_019458485.1	integron_03	CP080452.1	attc_002	3922862	3922921	-1	1.7e-05	attC	attC	attc_4	CALIN	794	circ
GCA_019458485.1	integron_03	CP080452.1	CP080452.1_3692	3922916	3923440	-1	1.9e-125	protein	sat2-NCBIFAM	NF000358.1	CALIN		circ
GCA_019458485.1	integron_03	CP080452.1	attc_003	3923446	3923540	-1	0.15	attC	attC	attc_4	CALIN	525	circ
GCA_019458485.1	integron_03	CP080452.1	CP080452.1_3693	3923535	3924008	-1	2e-92	protein	trim_DfrA1_like-NCBIFAM	NF000330.1	CALIN		circ
GCA_019703285.1	No Integron found	-	-	-	-	-	-	-	-	-	-	-	-
GCA_019997865.1	No Integron found	-	-	-	-	-	-	-	-	-	-	-	-
GCA_020132105.1	No Integron found	-	-	-	-	-	-	-	-	-	-	-	-
GCA_020520325.1	No Integron found	-	-	-	-	-	-	-	-	-	-	-	-
GCA_020520345.1	No Integron found	-	-	-	-	-	-	-	-	-	-	-	-
GCA_020520365.1	No Integron found	-	-	-	-	-	-	-	-	-	-	-	-
GCA_020520385.1	No Integron found	-	-	-	-	-	-	-	-	-	-	-	-
GCA_020520405.1	No Integron found	-	-	-	-	-	-	-	-	-	-	-	-
GCA_020906565.1	integron_01	CP086759.1	CP086759.1_2320	2487187	2487534	-1	1.6e-62	protein	SMR_qac_E-NCBIFAM	NF000276.2	complete		circ
GCA_020906565.1	integron_01	CP086759.1	attc_001	2487637	2487696	-1	9.9e-08	attC	attC	attc_4	complete		circ
GCA_020906565.1	integron_01	CP086759.1	CP086759.1_2321	2487698	2488477	-1	4.5e-181	protein	ANT_3pp_AadA1-NCBIFAM	NF033126.1	complete		circ
GCA_020906565.1	integron_01	CP086759.1	attc_002	2488891	2488961	-1	0.0064	attC	attC	attc_4	complete	1195	circ
GCA_020906565.1	integron_01	CP086759.1	CP086759.1_2322	2488902	2489555	-1		protein	protein		complete		circ
GCA_020906565.1	integron_01	CP086759.1	attc_003	2489430	2489499	-1	1.1e-06	attC	attC	attc_4	complete	469	circ
GCA_020906565.1	integron_01	CP086759.1	attc_004	2489968	2490076	-1	1.1e-05	attC	attC	attc_4	complete	469	circ
GCA_020906565.1	integron_01	CP086759.1	CP086759.1_2323	2490071	2490604	-1	1.3e-66	protein	AAC_3_I-NCBIFAM	NF033083.0	complete		circ
GCA_020906565.1	integron_01	CP086759.1	P_intI1	2490650	2490684	1		Promoter	Pint_1		complete		circ
GCA_020906565.1	integron_01	CP086759.1	Pc_int1	2490676	2490702	-1		Promoter	Pc_1		complete		circ
GCA_020906565.1	integron_01	CP086759.1	CP086759.1_2324	2490706	2491719	1	3.4e-23	protein	intI	intersection_tyr_intI	complete		circ
GCA_021398135.1	integron_01	CP090182.1	CP090182.1_1264	1377330	1378289	-1	3.1e-23	protein	intI	intersection_tyr_intI	complete		circ
GCA_021398135.1	integron_01	CP090182.1	Pc_int1	1378292	1378318	1		Promoter	Pc_1		complete		circ
GCA_021398135.1	integron_01	CP090182.1	P_intI1	1378310	1378344	-1		Promoter	Pint_1		complete		circ
GCA_021398135.1	integron_01	CP090182.1	CP090182.1_1265	1378391	1379023	1	5.4e-131	protein	AAC_6p_Ib-NCBIFAM	NF033074.0	complete		circ
GCA_021398135.1	integron_01	CP090182.1	attc_001	1379018	1379089	1	2e-05	attC	attC	attc_4	complete		circ
GCA_021398135.1	integron_01	CP090182.1	CP090182.1_1266	1379116	1379748	1	1.8e-135	protein	chloram_CatB-NCBIFAM	NF000490.1	complete		circ
GCA_021398135.1	integron_01	CP090182.1	attc_002	1379743	1379802	1	1.2e-06	attC	attC	attc_4	complete	654	circ
GCA_021398135.1	integron_01	CP090182.1	CP090182.1_1267	1379818	1380597	1	4.4e-181	protein	ANT_3pp_AadA1-NCBIFAM	NF033126.1	complete		circ
GCA_021398135.1	integron_01	CP090182.1	attc_003	1380599	1380658	1	9.8e-08	attC	attC	attc_4	complete	797	circ
GCA_021398135.1	integron_01	CP090182.1	CP090182.1_1268	1380761	1381108	1	1.6e-62	protein	SMR_qac_E-NCBIFAM	NF000276.2	complete		circ
GCA_021484905.1	integron_01	CP090607.1	CP090607.1_229	252625	253659	-1	3.9e-23	protein	intI	intersection_tyr_intI	complete		circ
GCA_021484905.1	integron_01	CP090607.1	Pc_int1	253662	253688	1		Promoter	Pc_1		complete		circ
GCA_021484905.1	integron_01	CP090607.1	P_intI1	253680	253714	-1		Promoter	Pint_1		complete		circ
GCA_021484905.1	integron_01	CP090607.1	CP090607.1_230	253761	254294	1	1.4e-66	protein	AAC_3_I-NCBIFAM	NF033083.0	complete		circ
GCA_021484905.1	integron_01	CP090607.1	CP090607.1_231	254266	254925	1		protein	protein		complete		circ
GCA_021484905.1	integron_01	CP090607.1	attc_001	254289	254397	1	1.1e-05	attC	attC	attc_4	complete		circ
GCA_021484905.1	integron_01	CP090607.1	attc_002	254866	254935	1	0.022	attC	attC	attc_4	complete	469	circ
GCA_021484905.1	integron_01	CP090607.1	CP090607.1_232	255350	256129	1	5e-181	protein	ANT_3pp_AadA1-NCBIFAM	NF033126.1	complete		circ
GCA_021484905.1	integron_01	CP090607.1	attc_003	256131	256190	1	1.1e-07	attC	attC	attc_4	complete	1196	circ
GCA_021484905.1	integron_01	CP090607.1	CP090607.1_233	256293	256640	1	1.8e-62	protein	SMR_qac_E-NCBIFAM	NF000276.2	complete		circ
GCA_021484905.1	integron_02	CP090607.1	CP090607.1_2290	2343940	2344413	1	2.1e-92	protein	trim_DfrA1_like-NCBIFAM	NF000330.1	CALIN		circ
GCA_021484905.1	integron_02	CP090607.1	attc_001	2344408	2344502	1	0.16	attC	attC	attc_4	CALIN		circ
GCA_021484905.1	integron_02	CP090607.1	CP090607.1_2291	2344508	2345032	1	2e-125	protein	sat2-NCBIFAM	NF000358.1	CALIN		circ
GCA_021484905.1	integron_02	CP090607.1	attc_002	2345027	2345086	1	1.8e-05	attC	attC	attc_4	CALIN	525	circ
GCA_021484905.1	integron_02	CP090607.1	CP090607.1_2292	2345090	2345878	1	5.7e-179	protein	ANT_3pp_AadA1-NCBIFAM	NF033126.1	CALIN		circ
GCA_021484905.1	integron_02	CP090607.1	attc_003	2345880	2345939	1	3.3e-06	attC	attC	attc_4	CALIN	794	circ
GCA_021484905.1	integron_02	CP090607.1	CP090607.1_2293	2345954	2346451	1		protein	protein		CALIN		circ
GCA_021484905.1	integron_03	CP090607.1	CP090607.1_4003	4153206	4153703	-1		protein	protein		CALIN		circ
GCA_021484905.1	integron_03	CP090607.1	attc_001	4153718	4153777	-1	3.3e-06	attC	attC	attc_4	CALIN		circ
GCA_021484905.1	integron_03	CP090607.1	CP090607.1_4004	4153779	4154567	-1	5.7e-179	protein	ANT_3pp_AadA1-NCBIFAM	NF033126.1	CALIN		circ
GCA_021484905.1	integron_03	CP090607.1	attc_002	4154571	4154630	-1	1.8e-05	attC	attC	attc_4	CALIN	794	circ
GCA_021484905.1	integron_03	CP090607.1	CP090607.1_4005	4154625	4155149	-1	2e-125	protein	sat2-NCBIFAM	NF000358.1	CALIN		circ
GCA_021484905.1	integron_03	CP090607.1	attc_003	4155155	4155249	-1	0.16	attC	attC	attc_4	CALIN	525	circ
GCA_021484905.1	integron_03	CP090607.1	CP090607.1_4006	4155244	4155717	-1	2.1e-92	protein	trim_DfrA1_like-NCBIFAM	NF000330.1	CALIN		circ
GCA_021559695.1	integron_01	CP054416.1	CP054416.1_1240	1357236	1358195	-1	3.2e-23	protein	intI	intersection_tyr_intI	complete		circ
GCA_021559695.1	integron_01	CP054416.1	Pc_int1	1358198	1358224	1		Promoter	Pc_1		complete		circ
GCA_021559695.1	integron_01	CP054416.1	P_intI1	1358216	1358250	-1		Promoter	Pint_1		complete		circ
GCA_021559695.1	integron_01	CP054416.1	CP054416.1_1241	1358297	1358929	1	5.7e-131	protein	AAC_6p_Ib-NCBIFAM	NF033074.0	complete		circ
GCA_021559695.1	integron_01	CP054416.1	attc_001	1358924	1358995	1	2.1e-05	attC	attC	attc_4	complete		circ
GCA_021559695.1	integron_01	CP054416.1	CP054416.1_1242	1359022	1359654	1	1.9e-135	protein	chloram_CatB-NCBIFAM	NF000490.1	complete		circ
GCA_021559695.1	integron_01	CP054416.1	attc_002	1359649	1359708	1	1.3e-06	attC	attC	attc_4	complete	654	circ
GCA_021559695.1	integron_01	CP054416.1	CP054416.1_1243	1359724	1360503	1	4.6e-181	protein	ANT_3pp_AadA1-NCBIFAM	NF033126.1	complete		circ
GCA_021559695.1	integron_01	CP054416.1	attc_003	1360505	1360564	1	1e-07	attC	attC	attc_4	complete	797	circ
GCA_021559695.1	integron_01	CP054416.1	CP054416.1_1244	1360667	1361014	1	1.6e-62	protein	SMR_qac_E-NCBIFAM	NF000276.2	complete		circ
GCA_021609965.1	integron_01	CP091172.1	CP091172.1_228	252643	253677	-1	3.7e-23	protein	intI	intersection_tyr_intI	complete		circ
GCA_021609965.1	integron_01	CP091172.1	Pc_int1	253680	253706	1		Promoter	Pc_1		complete		circ
GCA_021609965.1	integron_01	CP091172.1	P_intI1	253698	253732	-1		Promoter	Pint_1		complete		circ
GCA_021609965.1	integron_01	CP091172.1	CP091172.1_229	253779	254312	1	1.3e-66	protein	AAC_3_I-NCBIFAM	NF033083.0	complete		circ
GCA_021609965.1	integron_01	CP091172.1	attc_001	254307	254415	1	1.1e-05	attC	attC	attc_4	complete		circ
GCA_021609965.1	integron_01	CP091172.1	CP091172.1_230	254431	254943	1		protein	protein		complete		circ
GCA_021609965.1	integron_01	CP091172.1	attc_002	254884	254953	1	0.021	attC	attC	attc_4	complete	469	circ
GCA_021609965.1	integron_01	CP091172.1	CP091172.1_231	255368	256147	1	4.7e-181	protein	ANT_3pp_AadA1-NCBIFAM	NF033126.1	complete		circ
GCA_021609965.1	integron_01	CP091172.1	attc_003	256149	256208	1	1e-07	attC	attC	attc_4	complete	1196	circ
GCA_021609965.1	integron_01	CP091172.1	CP091172.1_232	256311	256658	1	1.7e-62	protein	SMR_qac_E-NCBIFAM	NF000276.2	complete		circ
GCA_021609965.1	integron_02	CP091172.1	CP091172.1_247	267850	268884	-1	3.7e-23	protein	intI	intersection_tyr_intI	complete		circ
GCA_021609965.1	integron_02	CP091172.1	Pc_int1	268887	268913	1		Promoter	Pc_1		complete		circ
GCA_021609965.1	integron_02	CP091172.1	P_intI1	268905	268939	-1		Promoter	Pint_1		complete		circ
GCA_021609965.1	integron_02	CP091172.1	CP091172.1_248	268986	269519	1	1.3e-66	protein	AAC_3_I-NCBIFAM	NF033083.0	complete		circ
GCA_021609965.1	integron_02	CP091172.1	attc_001	269514	269622	1	1.1e-05	attC	attC	attc_4	complete		circ
GCA_021609965.1	integron_02	CP091172.1	CP091172.1_249	269638	270150	1		protein	protein		complete		circ
GCA_021609965.1	integron_02	CP091172.1	attc_002	270091	270160	1	0.021	attC	attC	attc_4	complete	469	circ
GCA_021609965.1	integron_02	CP091172.1	CP091172.1_250	270575	271354	1	4.7e-181	protein	ANT_3pp_AadA1-NCBIFAM	NF033126.1	complete		circ
GCA_021609965.1	integron_02	CP091172.1	attc_003	271356	271415	1	1e-07	attC	attC	attc_4	complete	1196	circ
GCA_021609965.1	integron_02	CP091172.1	CP091172.1_251	271518	271865	1	1.7e-62	protein	SMR_qac_E-NCBIFAM	NF000276.2	complete		circ
GCA_021609965.1	integron_03	CP091172.1	CP091172.1_266	283057	284091	-1	3.7e-23	protein	intI	intersection_tyr_intI	complete		circ
GCA_021609965.1	integron_03	CP091172.1	Pc_int1	284094	284120	1		Promoter	Pc_1		complete		circ
GCA_021609965.1	integron_03	CP091172.1	P_intI1	284112	284146	-1		Promoter	Pint_1		complete		circ
GCA_021609965.1	integron_03	CP091172.1	CP091172.1_267	284193	284726	1	1.3e-66	protein	AAC_3_I-NCBIFAM	NF033083.0	complete		circ
GCA_021609965.1	integron_03	CP091172.1	attc_001	284721	284829	1	1.1e-05	attC	attC	attc_4	complete		circ
GCA_021609965.1	integron_03	CP091172.1	CP091172.1_268	284845	285357	1		protein	protein		complete		circ
GCA_021609965.1	integron_03	CP091172.1	attc_002	285298	285367	1	0.021	attC	attC	attc_4	complete	469	circ
GCA_021609965.1	integron_03	CP091172.1	CP091172.1_269	285782	286561	1	4.7e-181	protein	ANT_3pp_AadA1-NCBIFAM	NF033126.1	complete		circ
GCA_021609965.1	integron_03	CP091172.1	attc_003	286563	286622	1	1e-07	attC	attC	attc_4	complete	1196	circ
GCA_021609965.1	integron_03	CP091172.1	CP091172.1_270	286725	287072	1	1.7e-62	protein	SMR_qac_E-NCBIFAM	NF000276.2	complete		circ
GCA_021609965.1	integron_04	CP091172.1	CP091172.1_285	298264	299298	-1	3.7e-23	protein	intI	intersection_tyr_intI	complete		circ
GCA_021609965.1	integron_04	CP091172.1	Pc_int1	299301	299327	1		Promoter	Pc_1		complete		circ
GCA_021609965.1	integron_04	CP091172.1	P_intI1	299319	299353	-1		Promoter	Pint_1		complete		circ
GCA_021609965.1	integron_04	CP091172.1	CP091172.1_286	299400	299933	1	1.3e-66	protein	AAC_3_I-NCBIFAM	NF033083.0	complete		circ
GCA_021609965.1	integron_04	CP091172.1	attc_001	299928	300036	1	1.1e-05	attC	attC	attc_4	complete		circ
GCA_021609965.1	integron_04	CP091172.1	CP091172.1_287	300052	300564	1		protein	protein		complete		circ
GCA_021609965.1	integron_04	CP091172.1	attc_002	300505	300574	1	0.021	attC	attC	attc_4	complete	469	circ
GCA_021609965.1	integron_04	CP091172.1	CP091172.1_288	300989	301768	1	4.7e-181	protein	ANT_3pp_AadA1-NCBIFAM	NF033126.1	complete		circ
GCA_021609965.1	integron_04	CP091172.1	attc_003	301770	301829	1	1e-07	attC	attC	attc_4	complete	1196	circ
GCA_021609965.1	integron_04	CP091172.1	CP091172.1_289	301932	302279	1	1.7e-62	protein	SMR_qac_E-NCBIFAM	NF000276.2	complete		circ
GCA_021609965.1	integron_05	CP091172.1	CP091172.1_304	313471	314505	-1	3.7e-23	protein	intI	intersection_tyr_intI	complete		circ
GCA_021609965.1	integron_05	CP091172.1	Pc_int1	314508	314534	1		Promoter	Pc_1		complete		circ
GCA_021609965.1	integron_05	CP091172.1	P_intI1	314526	314560	-1		Promoter	Pint_1		complete		circ
GCA_021609965.1	integron_05	CP091172.1	CP091172.1_305	314607	315140	1	1.3e-66	protein	AAC_3_I-NCBIFAM	NF033083.0	complete		circ
GCA_021609965.1	integron_05	CP091172.1	attc_001	315135	315243	1	1.1e-05	attC	attC	attc_4	complete		circ
GCA_021609965.1	integron_05	CP091172.1	CP091172.1_306	315259	315771	1		protein	protein		complete		circ
GCA_021609965.1	integron_05	CP091172.1	attc_002	315712	315781	1	0.021	attC	attC	attc_4	complete	469	circ
GCA_021609965.1	integron_05	CP091172.1	CP091172.1_307	316196	316975	1	4.7e-181	protein	ANT_3pp_AadA1-NCBIFAM	NF033126.1	complete		circ
GCA_021609965.1	integron_05	CP091172.1	attc_003	316977	317036	1	1e-07	attC	attC	attc_4	complete	1196	circ
GCA_021609965.1	integron_05	CP091172.1	CP091172.1_308	317139	317486	1	1.7e-62	protein	SMR_qac_E-NCBIFAM	NF000276.2	complete		circ
GCA_021609965.1	integron_06	CP091172.1	CP091172.1_323	328678	329712	-1	3.7e-23	protein	intI	intersection_tyr_intI	complete		circ
GCA_021609965.1	integron_06	CP091172.1	Pc_int1	329715	329741	1		Promoter	Pc_1		complete		circ
GCA_021609965.1	integron_06	CP091172.1	P_intI1	329733	329767	-1		Promoter	Pint_1		complete		circ
GCA_021609965.1	integron_06	CP091172.1	CP091172.1_324	329814	330347	1	1.3e-66	protein	AAC_3_I-NCBIFAM	NF033083.0	complete		circ
GCA_021609965.1	integron_06	CP091172.1	attc_001	330342	330450	1	1.1e-05	attC	attC	attc_4	complete		circ
GCA_021609965.1	integron_06	CP091172.1	CP091172.1_325	330466	330978	1		protein	protein		complete		circ
GCA_021609965.1	integron_06	CP091172.1	attc_002	330919	330988	1	0.021	attC	attC	attc_4	complete	469	circ
GCA_021609965.1	integron_06	CP091172.1	CP091172.1_326	331403	332182	1	4.7e-181	protein	ANT_3pp_AadA1-NCBIFAM	NF033126.1	complete		circ
GCA_021609965.1	integron_06	CP091172.1	attc_003	332184	332243	1	1e-07	attC	attC	attc_4	complete	1196	circ
GCA_021609965.1	integron_06	CP091172.1	CP091172.1_327	332346	332693	1	1.7e-62	protein	SMR_qac_E-NCBIFAM	NF000276.2	complete		circ
GCA_021609965.1	integron_07	CP091172.1	CP091172.1_342	343885	344919	-1	3.7e-23	protein	intI	intersection_tyr_intI	complete		circ
GCA_021609965.1	integron_07	CP091172.1	Pc_int1	344922	344948	1		Promoter	Pc_1		complete		circ
GCA_021609965.1	integron_07	CP091172.1	P_intI1	344940	344974	-1		Promoter	Pint_1		complete		circ
GCA_021609965.1	integron_07	CP091172.1	CP091172.1_343	345021	345554	1	1.3e-66	protein	AAC_3_I-NCBIFAM	NF033083.0	complete		circ
GCA_021609965.1	integron_07	CP091172.1	attc_001	345549	345657	1	1.1e-05	attC	attC	attc_4	complete		circ
GCA_021609965.1	integron_07	CP091172.1	CP091172.1_344	345673	346185	1		protein	protein		complete		circ
GCA_021609965.1	integron_07	CP091172.1	attc_002	346126	346195	1	0.021	attC	attC	attc_4	complete	469	circ
GCA_021609965.1	integron_07	CP091172.1	CP091172.1_345	346610	347389	1	4.7e-181	protein	ANT_3pp_AadA1-NCBIFAM	NF033126.1	complete		circ
GCA_021609965.1	integron_07	CP091172.1	attc_003	347391	347450	1	1e-07	attC	attC	attc_4	complete	1196	circ
GCA_021609965.1	integron_07	CP091172.1	CP091172.1_346	347553	347900	1	1.7e-62	protein	SMR_qac_E-NCBIFAM	NF000276.2	complete		circ
GCA_021609965.1	integron_08	CP091172.1	CP091172.1_2092	2204488	2204961	1	2e-92	protein	trim_DfrA1_like-NCBIFAM	NF000330.1	CALIN		circ
GCA_021609965.1	integron_08	CP091172.1	attc_001	2204956	2205050	1	0.15	attC	attC	attc_4	CALIN		circ
GCA_021609965.1	integron_08	CP091172.1	CP091172.1_2093	2205056	2205580	1	1.9e-125	protein	sat2-NCBIFAM	NF000358.1	CALIN		circ
GCA_021609965.1	integron_08	CP091172.1	attc_002	2205575	2205634	1	1.7e-05	attC	attC	attc_4	CALIN	525	circ
GCA_021609965.1	integron_08	CP091172.1	CP091172.1_2094	2205638	2206426	1	5.5e-179	protein	ANT_3pp_AadA1-NCBIFAM	NF033126.1	CALIN		circ
GCA_021609965.1	integron_08	CP091172.1	attc_003	2206428	2206487	1	3.2e-06	attC	attC	attc_4	CALIN	794	circ
GCA_021609965.1	integron_08	CP091172.1	CP091172.1_2095	2206502	2206999	1		protein	protein		CALIN		circ
GCA_021609965.1	integron_09	CP091172.1	CP091172.1_3808	4013742	4014239	-1		protein	protein		CALIN		circ
GCA_021609965.1	integron_09	CP091172.1	attc_001	4014254	4014313	-1	3.2e-06	attC	attC	attc_4	CALIN		circ
GCA_021609965.1	integron_09	CP091172.1	CP091172.1_3809	4014315	4015103	-1	5.5e-179	protein	ANT_3pp_AadA1-NCBIFAM	NF033126.1	CALIN		circ
GCA_021609965.1	integron_09	CP091172.1	attc_002	4015107	4015166	-1	1.7e-05	attC	attC	attc_4	CALIN	794	circ
GCA_021609965.1	integron_09	CP091172.1	CP091172.1_3810	4015161	4015685	-1	1.9e-125	protein	sat2-NCBIFAM	NF000358.1	CALIN		circ
GCA_021609965.1	integron_09	CP091172.1	attc_003	4015691	4015785	-1	0.15	attC	attC	attc_4	CALIN	525	circ
GCA_021609965.1	integron_09	CP091172.1	CP091172.1_3811	4015780	4016253	-1	2e-92	protein	trim_DfrA1_like-NCBIFAM	NF000330.1	CALIN		circ
GCA_021725415.1	integron_01	CP091328.1	CP091328.1_2526	2667412	2668425	-1	3.5e-23	protein	intI	intersection_tyr_intI	complete		circ
GCA_021725415.1	integron_01	CP091328.1	Pc_int1	2668428	2668454	1		Promoter	Pc_1		complete		circ
GCA_021725415.1	integron_01	CP091328.1	P_intI1	2668446	2668480	-1		Promoter	Pint_1		complete		circ
GCA_021725415.1	integron_01	CP091328.1	CP091328.1_2527	2668577	2669041	1	8e-67	protein	AAC_3_I-NCBIFAM	NF033083.0	complete		circ
GCA_021725415.1	integron_01	CP091328.1	attc_001	2669036	2669144	1	1.1e-05	attC	attC	attc_4	complete		circ
GCA_021725415.1	integron_01	CP091328.1	CP091328.1_2528	2669557	2670210	1		protein	protein		complete		circ
GCA_021725415.1	integron_01	CP091328.1	attc_002	2669613	2669682	1	1.2e-06	attC	attC	attc_4	complete	469	circ
GCA_021725415.1	integron_01	CP091328.1	attc_003	2670151	2670220	1	0.021	attC	attC	attc_4	complete	469	circ
GCA_021725415.1	integron_01	CP091328.1	CP091328.1_2529	2670635	2671414	1	4.6e-181	protein	ANT_3pp_AadA1-NCBIFAM	NF033126.1	complete		circ
GCA_021725415.1	integron_01	CP091328.1	attc_004	2671416	2671475	1	1e-07	attC	attC	attc_4	complete	1196	circ
GCA_021725415.1	integron_01	CP091328.1	CP091328.1_2530	2671578	2671925	1	1.6e-62	protein	SMR_qac_E-NCBIFAM	NF000276.2	complete		circ
GCA_021730415.1	No Integron found	-	-	-	-	-	-	-	-	-	-	-	-
GCA_021764725.1	integron_01	CP091465.1	CP091465.1_2748	2983070	2984029	-1	3e-23	protein	intI	intersection_tyr_intI	complete		circ
GCA_021764725.1	integron_01	CP091465.1	Pc_int1	2984032	2984058	1		Promoter	Pc_1		complete		circ
GCA_021764725.1	integron_01	CP091465.1	P_intI1	2984050	2984084	-1		Promoter	Pint_1		complete		circ
GCA_021764725.1	integron_01	CP091465.1	CP091465.1_2749	2984061	2984744	1	7e-131	protein	AAC_6p_Ib-NCBIFAM	NF033074.0	complete		circ
GCA_021764725.1	integron_01	CP091465.1	attI1	2984109	2984167	1		attI	attI_1		complete		circ
GCA_021764725.1	integron_01	CP091465.1	attc_001	2984739	2984810	1	2e-05	attC	attC	attc_4	complete		circ
GCA_021764725.1	integron_01	CP091465.1	CP091465.1_2750	2984837	2985469	1	1.8e-135	protein	chloram_CatB-NCBIFAM	NF000490.1	complete		circ
GCA_021764725.1	integron_01	CP091465.1	attc_002	2985464	2985523	1	1.2e-06	attC	attC	attc_4	complete	654	circ
GCA_021764725.1	integron_01	CP091465.1	CP091465.1_2751	2985539	2986318	1	4.3e-181	protein	ANT_3pp_AadA1-NCBIFAM	NF033126.1	complete		circ
GCA_021764725.1	integron_01	CP091465.1	attc_003	2986320	2986379	1	9.7e-08	attC	attC	attc_4	complete	797	circ
GCA_021764725.1	integron_01	CP091465.1	CP091465.1_2752	2986482	2986829	1	1.5e-62	protein	SMR_qac_E-NCBIFAM	NF000276.2	complete		circ
GCA_021899715.1	No Integron found	-	-	-	-	-	-	-	-	-	-	-	-
GCA_022107375.2	integron_01	CP115632.1	CP115632.1_2177	2334136	2335149	-1	3.4e-23	protein	intI	intersection_tyr_intI	complete		circ
GCA_022107375.2	integron_01	CP115632.1	Pc_int1	2335152	2335178	1		Promoter	Pc_1		complete		circ
GCA_022107375.2	integron_01	CP115632.1	P_intI1	2335170	2335204	-1		Promoter	Pint_1		complete		circ
GCA_022107375.2	integron_01	CP115632.1	CP115632.1_2178	2335251	2335847	1	1.5e-126	protein	ANT_2pp_Ia-NCBIFAM	NF000064.3	complete		circ
GCA_022107375.2	integron_01	CP115632.1	attc_001	2335842	2335901	1	5.8e-07	attC	attC	attc_4	complete		circ
GCA_022107375.2	integron_01	CP115632.1	CP115632.1_2179	2335917	2336696	1	2.4e-152	protein	ANT_3pp_I-NCBIFAM	NF012157.0	complete		circ
GCA_022107375.2	integron_01	CP115632.1	attc_002	2336698	2336757	1	1.3e-07	attC	attC	attc_4	complete	797	circ
GCA_022107375.2	integron_01	CP115632.1	CP115632.1_2180	2336860	2337207	1	1.6e-62	protein	SMR_qac_E-NCBIFAM	NF000276.2	complete		circ
GCA_022429585.1	No Integron found	-	-	-	-	-	-	-	-	-	-	-	-
GCA_022459055.1	No Integron found	-	-	-	-	-	-	-	-	-	-	-	-
GCA_022459075.1	No Integron found	-	-	-	-	-	-	-	-	-	-	-	-
GCA_022459095.1	No Integron found	-	-	-	-	-	-	-	-	-	-	-	-
GCA_022459115.2	integron_01	CP091362.1	CP091362.1_2268	2433737	2434084	-1	1.6e-62	protein	SMR_qac_E-NCBIFAM	NF000276.2	complete		circ
GCA_022459115.2	integron_01	CP091362.1	attc_001	2434187	2434246	-1	1e-07	attC	attC	attc_4	complete		circ
GCA_022459115.2	integron_01	CP091362.1	CP091362.1_2269	2434248	2435027	-1	4.6e-181	protein	ANT_3pp_AadA1-NCBIFAM	NF033126.1	complete		circ
GCA_022459115.2	integron_01	CP091362.1	attc_002	2435441	2435511	-1	0.0066	attC	attC	attc_4	complete	1195	circ
GCA_022459115.2	integron_01	CP091362.1	CP091362.1_2270	2435452	2435964	-1		protein	protein		complete		circ
GCA_022459115.2	integron_01	CP091362.1	attc_003	2435980	2436088	-1	1.1e-05	attC	attC	attc_4	complete	469	circ
GCA_022459115.2	integron_01	CP091362.1	CP091362.1_2271	2436083	2436616	-1	1.3e-66	protein	AAC_3_I-NCBIFAM	NF033083.0	complete		circ
GCA_022459115.2	integron_01	CP091362.1	P_intI1	2436662	2436696	1		Promoter	Pint_1		complete		circ
GCA_022459115.2	integron_01	CP091362.1	Pc_int1	2436688	2436714	-1		Promoter	Pc_1		complete		circ
GCA_022459115.2	integron_01	CP091362.1	CP091362.1_2272	2436718	2437752	1	3.6e-23	protein	intI	intersection_tyr_intI	complete		circ
GCA_022459135.1	No Integron found	-	-	-	-	-	-	-	-	-	-	-	-
GCA_022459155.1	No Integron found	-	-	-	-	-	-	-	-	-	-	-	-
GCA_022459175.1	integron_01	CP091365.1	CP091365.1_969	1044664	1045011	-1	1.6e-62	protein	SMR_qac_E-NCBIFAM	NF000276.2	complete		circ
GCA_022459175.1	integron_01	CP091365.1	attc_001	1045114	1045173	-1	1e-07	attC	attC	attc_4	complete		circ
GCA_022459175.1	integron_01	CP091365.1	CP091365.1_970	1045175	1045954	-1	4.5e-181	protein	ANT_3pp_AadA1-NCBIFAM	NF033126.1	complete		circ
GCA_022459175.1	integron_01	CP091365.1	attc_002	1046368	1046438	-1	0.0065	attC	attC	attc_4	complete	1195	circ
GCA_022459175.1	integron_01	CP091365.1	CP091365.1_971	1046379	1047032	-1		protein	protein		complete		circ
GCA_022459175.1	integron_01	CP091365.1	attc_003	1046907	1046976	-1	1.1e-06	attC	attC	attc_4	complete	469	circ
GCA_022459175.1	integron_01	CP091365.1	attc_004	1047445	1047553	-1	1.1e-05	attC	attC	attc_4	complete	469	circ
GCA_022459175.1	integron_01	CP091365.1	CP091365.1_972	1047548	1048081	-1	1.3e-66	protein	AAC_3_I-NCBIFAM	NF033083.0	complete		circ
GCA_022459175.1	integron_01	CP091365.1	P_intI1	1048127	1048161	1		Promoter	Pint_1		complete		circ
GCA_022459175.1	integron_01	CP091365.1	Pc_int1	1048153	1048179	-1		Promoter	Pc_1		complete		circ
GCA_022459175.1	integron_01	CP091365.1	CP091365.1_973	1048183	1049196	1	3.4e-23	protein	intI	intersection_tyr_intI	complete		circ
GCA_022459295.1	integron_01	CP091366.1	CP091366.1_974	1045037	1045384	-1	1.6e-62	protein	SMR_qac_E-NCBIFAM	NF000276.2	complete		circ
GCA_022459295.1	integron_01	CP091366.1	attc_001	1045487	1045546	-1	1e-07	attC	attC	attc_4	complete		circ
GCA_022459295.1	integron_01	CP091366.1	CP091366.1_975	1045548	1046327	-1	4.5e-181	protein	ANT_3pp_AadA1-NCBIFAM	NF033126.1	complete		circ
GCA_022459295.1	integron_01	CP091366.1	attc_002	1046741	1046811	-1	0.0065	attC	attC	attc_4	complete	1195	circ
GCA_022459295.1	integron_01	CP091366.1	CP091366.1_976	1046752	1047405	-1		protein	protein		complete		circ
GCA_022459295.1	integron_01	CP091366.1	attc_003	1047280	1047349	-1	1.1e-06	attC	attC	attc_4	complete	469	circ
GCA_022459295.1	integron_01	CP091366.1	attc_004	1047818	1047926	-1	1.1e-05	attC	attC	attc_4	complete	469	circ
GCA_022459295.1	integron_01	CP091366.1	CP091366.1_977	1047921	1048454	-1	1.3e-66	protein	AAC_3_I-NCBIFAM	NF033083.0	complete		circ
GCA_022459295.1	integron_01	CP091366.1	P_intI1	1048500	1048534	1		Promoter	Pint_1		complete		circ
GCA_022459295.1	integron_01	CP091366.1	Pc_int1	1048526	1048552	-1		Promoter	Pc_1		complete		circ
GCA_022459295.1	integron_01	CP091366.1	CP091366.1_978	1048556	1049569	1	3.4e-23	protein	intI	intersection_tyr_intI	complete		circ
GCA_022459415.1	integron_01	CP091367.1	CP091367.1_3017	3217511	3218545	-1	3.6e-23	protein	intI	intersection_tyr_intI	complete		circ
GCA_022459415.1	integron_01	CP091367.1	Pc_int1	3218548	3218574	1		Promoter	Pc_1		complete		circ
GCA_022459415.1	integron_01	CP091367.1	P_intI1	3218566	3218600	-1		Promoter	Pint_1		complete		circ
GCA_022459415.1	integron_01	CP091367.1	CP091367.1_3018	3218647	3219180	1	1.3e-66	protein	AAC_3_I-NCBIFAM	NF033083.0	complete		circ
GCA_022459415.1	integron_01	CP091367.1	attc_001	3219175	3219283	1	1.1e-05	attC	attC	attc_4	complete		circ
GCA_022459415.1	integron_01	CP091367.1	CP091367.1_3019	3219299	3219811	1		protein	protein		complete		circ
GCA_022459415.1	integron_01	CP091367.1	attc_002	3219752	3219821	1	0.021	attC	attC	attc_4	complete	469	circ
GCA_022459415.1	integron_01	CP091367.1	CP091367.1_3020	3220236	3221015	1	4.6e-181	protein	ANT_3pp_AadA1-NCBIFAM	NF033126.1	complete		circ
GCA_022459415.1	integron_01	CP091367.1	attc_003	3221017	3221076	1	1e-07	attC	attC	attc_4	complete	1196	circ
GCA_022459415.1	integron_01	CP091367.1	CP091367.1_3021	3221179	3221526	1	1.6e-62	protein	SMR_qac_E-NCBIFAM	NF000276.2	complete		circ
GCA_022459595.1	No Integron found	-	-	-	-	-	-	-	-	-	-	-	-
GCA_022459755.2	No Integron found	-	-	-	-	-	-	-	-	-	-	-	-
GCA_022459875.1	integron_01	CP091370.1	attc_001	2411421	2411491	-1	0.0066	attC	attC	attc_4	complete		circ
GCA_022459875.1	integron_01	CP091370.1	CP091370.1_2286	2411432	2411944	-1		protein	protein		complete		circ
GCA_022459875.1	integron_01	CP091370.1	attc_002	2411960	2412068	-1	1.1e-05	attC	attC	attc_4	complete	469	circ
GCA_022459875.1	integron_01	CP091370.1	CP091370.1_2287	2412063	2412527	-1	7.9e-67	protein	AAC_3_I-NCBIFAM	NF033083.0	complete		circ
GCA_022459875.1	integron_01	CP091370.1	attI1	2412540	2412598	-1		attI	attI_1		complete		circ
GCA_022459875.1	integron_01	CP091370.1	P_intI1	2412623	2412657	1		Promoter	Pint_1		complete		circ
GCA_022459875.1	integron_01	CP091370.1	Pc_int1	2412649	2412675	-1		Promoter	Pc_1		complete		circ
GCA_022459875.1	integron_01	CP091370.1	CP091370.1_2288	2412679	2413833	1	4.2e-23	protein	intI	intersection_tyr_intI	complete		circ
GCA_022460015.1	integron_01	CP091371.1	CP091371.1_953	1023138	1023485	-1	1.6e-62	protein	SMR_qac_E-NCBIFAM	NF000276.2	complete		circ
GCA_022460015.1	integron_01	CP091371.1	attc_001	1023588	1023647	-1	1e-07	attC	attC	attc_4	complete		circ
GCA_022460015.1	integron_01	CP091371.1	CP091371.1_954	1023649	1024428	-1	4.5e-181	protein	ANT_3pp_AadA1-NCBIFAM	NF033126.1	complete		circ
GCA_022460015.1	integron_01	CP091371.1	attc_002	1024842	1024912	-1	0.0065	attC	attC	attc_4	complete	1195	circ
GCA_022460015.1	integron_01	CP091371.1	CP091371.1_955	1024853	1025506	-1		protein	protein		complete		circ
GCA_022460015.1	integron_01	CP091371.1	attc_003	1025381	1025450	-1	1.1e-06	attC	attC	attc_4	complete	469	circ
GCA_022460015.1	integron_01	CP091371.1	attc_004	1025919	1026027	-1	1.1e-05	attC	attC	attc_4	complete	469	circ
GCA_022460015.1	integron_01	CP091371.1	CP091371.1_956	1026022	1026555	-1	1.3e-66	protein	AAC_3_I-NCBIFAM	NF033083.0	complete		circ
GCA_022460015.1	integron_01	CP091371.1	P_intI1	1026601	1026635	1		Promoter	Pint_1		complete		circ
GCA_022460015.1	integron_01	CP091371.1	Pc_int1	1026627	1026653	-1		Promoter	Pc_1		complete		circ
GCA_022460015.1	integron_01	CP091371.1	CP091371.1_957	1026657	1027670	1	3.4e-23	protein	intI	intersection_tyr_intI	complete		circ
GCA_022460295.1	No Integron found	-	-	-	-	-	-	-	-	-	-	-	-
GCA_022460435.2	integron_01	CP091374.1	CP091374.1_2963	3206556	3207590	-1	3.4e-23	protein	intI	intersection_tyr_intI	complete		circ
GCA_022460435.2	integron_01	CP091374.1	Pc_int1	3207593	3207619	1		Promoter	Pc_1		complete		circ
GCA_022460435.2	integron_01	CP091374.1	P_intI1	3207611	3207645	-1		Promoter	Pint_1		complete		circ
GCA_022460435.2	integron_01	CP091374.1	CP091374.1_2964	3207692	3208225	1	1.3e-66	protein	AAC_3_I-NCBIFAM	NF033083.0	complete		circ
GCA_022460435.2	integron_01	CP091374.1	attc_001	3208220	3208328	1	1.1e-05	attC	attC	attc_4	complete		circ
GCA_022460435.2	integron_01	CP091374.1	CP091374.1_2965	3208344	3208856	1		protein	protein		complete		circ
GCA_022460435.2	integron_01	CP091374.1	attc_002	3208797	3208866	1	0.02	attC	attC	attc_4	complete	469	circ
GCA_022460435.2	integron_01	CP091374.1	CP091374.1_2966	3209281	3210060	1	4.4e-181	protein	ANT_3pp_AadA1-NCBIFAM	NF033126.1	complete		circ
GCA_022460435.2	integron_01	CP091374.1	attc_003	3210062	3210121	1	9.9e-08	attC	attC	attc_4	complete	1196	circ
GCA_022460435.2	integron_01	CP091374.1	CP091374.1_2967	3210224	3210571	1	1.6e-62	protein	SMR_qac_E-NCBIFAM	NF000276.2	complete		circ
GCA_022460575.1	integron_01	CP091375.1	CP091375.1_3199	3395423	3396382	-1	3.2e-23	protein	intI	intersection_tyr_intI	complete		circ
GCA_022460575.1	integron_01	CP091375.1	Pc_int1	3396385	3396411	1		Promoter	Pc_1		complete		circ
GCA_022460575.1	integron_01	CP091375.1	P_intI1	3396403	3396437	-1		Promoter	Pint_1		complete		circ
GCA_022460575.1	integron_01	CP091375.1	CP091375.1_3200	3396484	3397116	1	5.6e-131	protein	AAC_6p_Ib-NCBIFAM	NF033074.0	complete		circ
GCA_022460575.1	integron_01	CP091375.1	attc_001	3397111	3397182	1	2e-05	attC	attC	attc_4	complete		circ
GCA_022460575.1	integron_01	CP091375.1	CP091375.1_3201	3397209	3397841	1	1.9e-135	protein	chloram_CatB-NCBIFAM	NF000490.1	complete		circ
GCA_022460575.1	integron_01	CP091375.1	attc_002	3397836	3397895	1	1.2e-06	attC	attC	attc_4	complete	654	circ
GCA_022460575.1	integron_01	CP091375.1	CP091375.1_3202	3397911	3398690	1	4.5e-181	protein	ANT_3pp_AadA1-NCBIFAM	NF033126.1	complete		circ
GCA_022460575.1	integron_01	CP091375.1	attc_003	3398692	3398751	1	1e-07	attC	attC	attc_4	complete	797	circ
GCA_022460575.1	integron_01	CP091375.1	CP091375.1_3203	3398854	3399201	1	1.6e-62	protein	SMR_qac_E-NCBIFAM	NF000276.2	complete		circ
GCA_022460745.2	integron_01	CP091376.1	CP091376.1_2336	2511303	2512337	-1	3.3e-23	protein	intI	intersection_tyr_intI	complete		circ
GCA_022460745.2	integron_01	CP091376.1	Pc_int1	2512340	2512366	1		Promoter	Pc_1		complete		circ
GCA_022460745.2	integron_01	CP091376.1	P_intI1	2512358	2512392	-1		Promoter	Pint_1		complete		circ
GCA_022460745.2	integron_01	CP091376.1	CP091376.1_2337	2512439	2512972	1	1.2e-66	protein	AAC_3_I-NCBIFAM	NF033083.0	complete		circ
GCA_022460745.2	integron_01	CP091376.1	CP091376.1_2338	2512944	2513603	1		protein	protein		complete		circ
GCA_022460745.2	integron_01	CP091376.1	attc_001	2512967	2513075	1	1e-05	attC	attC	attc_4	complete		circ
GCA_022460745.2	integron_01	CP091376.1	attc_002	2513544	2513613	1	0.02	attC	attC	attc_4	complete	469	circ
GCA_022460745.2	integron_01	CP091376.1	CP091376.1_2339	2514028	2514807	1	4.3e-181	protein	ANT_3pp_AadA1-NCBIFAM	NF033126.1	complete		circ
GCA_022460745.2	integron_01	CP091376.1	attc_003	2514809	2514868	1	9.7e-08	attC	attC	attc_4	complete	1196	circ
GCA_022460745.2	integron_01	CP091376.1	CP091376.1_2340	2514971	2515318	1	1.5e-62	protein	SMR_qac_E-NCBIFAM	NF000276.2	complete		circ
GCA_022460875.2	No Integron found	-	-	-	-	-	-	-	-	-	-	-	-
GCA_022461025.2	integron_01	CP091378.1	CP091378.1_593	652840	653187	-1	1.5e-62	protein	SMR_qac_E-NCBIFAM	NF000276.2	complete		circ
GCA_022461025.2	integron_01	CP091378.1	attc_001	653290	653349	-1	9.6e-08	attC	attC	attc_4	complete		circ
GCA_022461025.2	integron_01	CP091378.1	CP091378.1_594	653351	654130	-1	4.3e-181	protein	ANT_3pp_AadA1-NCBIFAM	NF033126.1	complete		circ
GCA_022461025.2	integron_01	CP091378.1	attc_002	654544	654614	-1	0.0063	attC	attC	attc_4	complete	1195	circ
GCA_022461025.2	integron_01	CP091378.1	CP091378.1_595	654555	655208	-1		protein	protein		complete		circ
GCA_022461025.2	integron_01	CP091378.1	attc_003	655083	655152	-1	1.1e-06	attC	attC	attc_4	complete	469	circ
GCA_022461025.2	integron_01	CP091378.1	attc_004	655621	655729	-1	1e-05	attC	attC	attc_4	complete	469	circ
GCA_022461025.2	integron_01	CP091378.1	CP091378.1_596	655724	656257	-1	1.2e-66	protein	AAC_3_I-NCBIFAM	NF033083.0	complete		circ
GCA_022461025.2	integron_01	CP091378.1	P_intI1	656303	656337	1		Promoter	Pint_1		complete		circ
GCA_022461025.2	integron_01	CP091378.1	Pc_int1	656329	656355	-1		Promoter	Pc_1		complete		circ
GCA_022461025.2	integron_01	CP091378.1	CP091378.1_597	656359	657372	1	3.3e-23	protein	intI	intersection_tyr_intI	complete		circ
GCA_022461025.2	integron_02	CP091378.1	CP091378.1_942	1005696	1006655	-1	3e-23	protein	intI	intersection_tyr_intI	complete		circ
GCA_022461025.2	integron_02	CP091378.1	Pc_int1	1006658	1006684	1		Promoter	Pc_1		complete		circ
GCA_022461025.2	integron_02	CP091378.1	P_intI1	1006676	1006710	-1		Promoter	Pint_1		complete		circ
GCA_022461025.2	integron_02	CP091378.1	CP091378.1_943	1006860	1007411	1	1.5e-99	protein	AAC_6p_Ia_fam-NCBIFAM	NF033078.2	complete		circ
GCA_022461025.2	integron_02	CP091378.1	attc_001	1007420	1007528	1	0.19	attC	attC	attc_4	complete		circ
GCA_022461025.2	integron_02	CP091378.1	CP091378.1_944	1007544	1007909	1		protein	protein		complete		circ
GCA_022466975.1	No Integron found	-	-	-	-	-	-	-	-	-	-	-	-
GCA_022467135.1	No Integron found	-	-	-	-	-	-	-	-	-	-	-	-
GCA_022467255.1	No Integron found	-	-	-	-	-	-	-	-	-	-	-	-
GCA_022467375.2	No Integron found	-	-	-	-	-	-	-	-	-	-	-	-
GCA_022467435.1	integron_01	CP091338.1	CP091338.1_1285	1337943	1338290	-1	1.6e-62	protein	SMR_qac_E-NCBIFAM	NF000276.2	complete		circ
GCA_022467435.1	integron_01	CP091338.1	attc_001	1338393	1338452	-1	1e-07	attC	attC	attc_4	complete		circ
GCA_022467435.1	integron_01	CP091338.1	CP091338.1_1286	1338454	1339233	-1	4.6e-181	protein	ANT_3pp_AadA1-NCBIFAM	NF033126.1	complete		circ
GCA_022467435.1	integron_01	CP091338.1	attc_002	1339249	1339308	-1	1.2e-06	attC	attC	attc_4	complete	797	circ
GCA_022467435.1	integron_01	CP091338.1	CP091338.1_1287	1339303	1339935	-1	1.9e-135	protein	chloram_CatB-NCBIFAM	NF000490.1	complete		circ
GCA_022467435.1	integron_01	CP091338.1	attc_003	1339962	1340033	-1	2e-05	attC	attC	attc_4	complete	654	circ
GCA_022467435.1	integron_01	CP091338.1	CP091338.1_1288	1340028	1340660	-1	5.7e-131	protein	AAC_6p_Ib-NCBIFAM	NF033074.0	complete		circ
GCA_022467435.1	integron_01	CP091338.1	P_intI1	1340706	1340740	1		Promoter	Pint_1		complete		circ
GCA_022467435.1	integron_01	CP091338.1	Pc_int1	1340732	1340758	-1		Promoter	Pc_1		complete		circ
GCA_022467435.1	integron_01	CP091338.1	CP091338.1_1289	1340762	1341721	1	3.2e-23	protein	intI	intersection_tyr_intI	complete		circ
GCA_022467535.1	No Integron found	-	-	-	-	-	-	-	-	-	-	-	-
GCA_022467655.1	No Integron found	-	-	-	-	-	-	-	-	-	-	-	-
GCA_022467735.1	No Integron found	-	-	-	-	-	-	-	-	-	-	-	-
GCA_022467805.1	No Integron found	-	-	-	-	-	-	-	-	-	-	-	-
GCA_022467905.1	integron_01	CP091343.1	CP091343.1_987	1059313	1060326	-1	3.4e-23	protein	intI	intersection_tyr_intI	complete		circ
GCA_022467905.1	integron_01	CP091343.1	Pc_int1	1060329	1060355	1		Promoter	Pc_1		complete		circ
GCA_022467905.1	integron_01	CP091343.1	P_intI1	1060347	1060381	-1		Promoter	Pint_1		complete		circ
GCA_022467905.1	integron_01	CP091343.1	CP091343.1_988	1060428	1061024	1	1.4e-126	protein	ANT_2pp_Ia-NCBIFAM	NF000064.3	complete		circ
GCA_022467905.1	integron_01	CP091343.1	attc_001	1061019	1061078	1	5.7e-07	attC	attC	attc_4	complete		circ
GCA_022467905.1	integron_01	CP091343.1	CP091343.1_989	1061094	1061873	1	2.4e-152	protein	ANT_3pp_I-NCBIFAM	NF012157.0	complete		circ
GCA_022467905.1	integron_01	CP091343.1	attc_002	1061875	1061934	1	1.3e-07	attC	attC	attc_4	complete	797	circ
GCA_022467905.1	integron_01	CP091343.1	CP091343.1_990	1062037	1062384	1	1.6e-62	protein	SMR_qac_E-NCBIFAM	NF000276.2	complete		circ
GCA_022467975.1	integron_01	CP091344.1	CP091344.1_1452	1520332	1521345	-1	3.4e-23	protein	intI	intersection_tyr_intI	complete		circ
GCA_022467975.1	integron_01	CP091344.1	Pc_int1	1521348	1521374	1		Promoter	Pc_1		complete		circ
GCA_022467975.1	integron_01	CP091344.1	P_intI1	1521366	1521400	-1		Promoter	Pint_1		complete		circ
GCA_022467975.1	integron_01	CP091344.1	CP091344.1_1453	1521447	1521980	1	1.3e-66	protein	AAC_3_I-NCBIFAM	NF033083.0	complete		circ
GCA_022467975.1	integron_01	CP091344.1	attc_001	1521975	1522083	1	1.1e-05	attC	attC	attc_4	complete		circ
GCA_022467975.1	integron_01	CP091344.1	CP091344.1_1454	1522496	1523149	1		protein	protein		complete		circ
GCA_022467975.1	integron_01	CP091344.1	attc_002	1522552	1522621	1	1.1e-06	attC	attC	attc_4	complete	469	circ
GCA_022467975.1	integron_01	CP091344.1	attc_003	1523090	1523159	1	0.021	attC	attC	attc_4	complete	469	circ
GCA_022467975.1	integron_01	CP091344.1	CP091344.1_1455	1523574	1524353	1	4.5e-181	protein	ANT_3pp_AadA1-NCBIFAM	NF033126.1	complete		circ
GCA_022467975.1	integron_01	CP091344.1	attc_004	1524355	1524414	1	1e-07	attC	attC	attc_4	complete	1196	circ
GCA_022467975.1	integron_01	CP091344.1	CP091344.1_1456	1524517	1524864	1	1.6e-62	protein	SMR_qac_E-NCBIFAM	NF000276.2	complete		circ
GCA_022468075.1	integron_01	CP091345.1	CP091345.1_744	824881	825840	-1	3.1e-23	protein	intI	intersection_tyr_intI	complete		circ
GCA_022468075.1	integron_01	CP091345.1	Pc_int1	825843	825869	1		Promoter	Pc_1		complete		circ
GCA_022468075.1	integron_01	CP091345.1	P_intI1	825861	825895	-1		Promoter	Pint_1		complete		circ
GCA_022468075.1	integron_01	CP091345.1	CP091345.1_745	825942	826574	1	5.4e-131	protein	AAC_6p_Ib-NCBIFAM	NF033074.0	complete		circ
GCA_022468075.1	integron_01	CP091345.1	attc_001	826569	826640	1	2e-05	attC	attC	attc_4	complete		circ
GCA_022468075.1	integron_01	CP091345.1	CP091345.1_746	826667	827299	1	1.8e-135	protein	chloram_CatB-NCBIFAM	NF000490.1	complete		circ
GCA_022468075.1	integron_01	CP091345.1	attc_002	827294	827353	1	1.2e-06	attC	attC	attc_4	complete	654	circ
GCA_022468075.1	integron_01	CP091345.1	CP091345.1_747	827369	828148	1	4.4e-181	protein	ANT_3pp_AadA1-NCBIFAM	NF033126.1	complete		circ
GCA_022468075.1	integron_01	CP091345.1	attc_003	828150	828209	1	9.9e-08	attC	attC	attc_4	complete	797	circ
GCA_022468075.1	integron_01	CP091345.1	CP091345.1_748	828312	828659	1	1.6e-62	protein	SMR_qac_E-NCBIFAM	NF000276.2	complete		circ
GCA_022468195.1	No Integron found	-	-	-	-	-	-	-	-	-	-	-	-
GCA_022468295.1	integron_01	CP091347.1	CP091347.1_1472	1612335	1613294	-1	3e-23	protein	intI	intersection_tyr_intI	complete		circ
GCA_022468295.1	integron_01	CP091347.1	Pc_int1	1613297	1613323	1		Promoter	Pc_1		complete		circ
GCA_022468295.1	integron_01	CP091347.1	P_intI1	1613315	1613349	-1		Promoter	Pint_1		complete		circ
GCA_022468295.1	integron_01	CP091347.1	CP091347.1_1473	1613396	1614028	1	5.4e-131	protein	AAC_6p_Ib-NCBIFAM	NF033074.0	complete		circ
GCA_022468295.1	integron_01	CP091347.1	attc_001	1614023	1614094	1	2e-05	attC	attC	attc_4	complete		circ
GCA_022468295.1	integron_01	CP091347.1	CP091347.1_1474	1614121	1614753	1	1.8e-135	protein	chloram_CatB-NCBIFAM	NF000490.1	complete		circ
GCA_022468295.1	integron_01	CP091347.1	attc_002	1614748	1614807	1	1.2e-06	attC	attC	attc_4	complete	654	circ
GCA_022468295.1	integron_01	CP091347.1	CP091347.1_1475	1614823	1615602	1	4.4e-181	protein	ANT_3pp_AadA1-NCBIFAM	NF033126.1	complete		circ
GCA_022468295.1	integron_01	CP091347.1	attc_003	1615604	1615663	1	9.8e-08	attC	attC	attc_4	complete	797	circ
GCA_022468295.1	integron_01	CP091347.1	CP091347.1_1476	1615766	1616113	1	1.6e-62	protein	SMR_qac_E-NCBIFAM	NF000276.2	complete		circ
GCA_022468355.1	No Integron found	-	-	-	-	-	-	-	-	-	-	-	-
GCA_022468455.1	No Integron found	-	-	-	-	-	-	-	-	-	-	-	-
GCA_022468565.1	integron_01	CP091350.1	CP091350.1_3098	3311182	3311529	-1	1.6e-62	protein	SMR_qac_E-NCBIFAM	NF000276.2	complete		circ
GCA_022468565.1	integron_01	CP091350.1	attc_001	3311632	3311691	-1	9.9e-08	attC	attC	attc_4	complete		circ
GCA_022468565.1	integron_01	CP091350.1	CP091350.1_3099	3311693	3312472	-1	4.5e-181	protein	ANT_3pp_AadA1-NCBIFAM	NF033126.1	complete		circ
GCA_022468565.1	integron_01	CP091350.1	attc_002	3312886	3312956	-1	0.0064	attC	attC	attc_4	complete	1195	circ
GCA_022468565.1	integron_01	CP091350.1	CP091350.1_3100	3312897	3313550	-1		protein	protein		complete		circ
GCA_022468565.1	integron_01	CP091350.1	attc_003	3313425	3313494	-1	1.1e-06	attC	attC	attc_4	complete	469	circ
GCA_022468565.1	integron_01	CP091350.1	attc_004	3313963	3314071	-1	1.1e-05	attC	attC	attc_4	complete	469	circ
GCA_022468565.1	integron_01	CP091350.1	CP091350.1_3101	3314066	3314599	-1	1.3e-66	protein	AAC_3_I-NCBIFAM	NF033083.0	complete		circ
GCA_022468565.1	integron_01	CP091350.1	P_intI1	3314645	3314679	1		Promoter	Pint_1		complete		circ
GCA_022468565.1	integron_01	CP091350.1	Pc_int1	3314671	3314697	-1		Promoter	Pc_1		complete		circ
GCA_022468565.1	integron_01	CP091350.1	CP091350.1_3102	3314701	3315714	1	3.4e-23	protein	intI	intersection_tyr_intI	complete		circ
GCA_022468755.1	No Integron found	-	-	-	-	-	-	-	-	-	-	-	-
GCA_022468795.1	integron_01	CP091353.1	CP091353.1_816	855410	856114	-1		protein	protein		complete		circ
GCA_022468795.1	integron_01	CP091353.1	attc_001	856244	856303	-1	1e-07	attC	attC	attc_4	complete		circ
GCA_022468795.1	integron_01	CP091353.1	CP091353.1_817	856305	857084	-1	4.6e-181	protein	ANT_3pp_AadA1-NCBIFAM	NF033126.1	complete		circ
GCA_022468795.1	integron_01	CP091353.1	attc_002	857498	857568	-1	0.0065	attC	attC	attc_4	complete	1195	circ
GCA_022468795.1	integron_01	CP091353.1	CP091353.1_818	857509	858168	-1		protein	protein		complete		circ
GCA_022468795.1	integron_01	CP091353.1	attc_003	858037	858145	-1	1.1e-05	attC	attC	attc_4	complete	469	circ
GCA_022468795.1	integron_01	CP091353.1	CP091353.1_819	858140	858673	-1	1.3e-66	protein	AAC_3_I-NCBIFAM	NF033083.0	complete		circ
GCA_022468795.1	integron_01	CP091353.1	P_intI1	858719	858753	1		Promoter	Pint_1		complete		circ
GCA_022468795.1	integron_01	CP091353.1	Pc_int1	858745	858771	-1		Promoter	Pc_1		complete		circ
GCA_022468795.1	integron_01	CP091353.1	CP091353.1_820	858775	859788	1	3.4e-23	protein	intI	intersection_tyr_intI	complete		circ
GCA_022468795.1	integron_02	CP091353.1	CP091353.1_1044	1090707	1091720	-1	3.4e-23	protein	intI	intersection_tyr_intI	complete		circ
GCA_022468795.1	integron_02	CP091353.1	Pc_int1	1091723	1091749	1		Promoter	Pc_1		complete		circ
GCA_022468795.1	integron_02	CP091353.1	P_intI1	1091741	1091775	-1		Promoter	Pint_1		complete		circ
GCA_022468795.1	integron_02	CP091353.1	CP091353.1_1045	1091822	1092418	1	1.5e-126	protein	ANT_2pp_Ia-NCBIFAM	NF000064.3	complete		circ
GCA_022468795.1	integron_02	CP091353.1	attc_001	1092413	1092472	1	5.8e-07	attC	attC	attc_4	complete		circ
GCA_022468795.1	integron_02	CP091353.1	CP091353.1_1046	1092488	1093267	1	2.4e-152	protein	ANT_3pp_I-NCBIFAM	NF012157.0	complete		circ
GCA_022468795.1	integron_02	CP091353.1	attc_002	1093269	1093328	1	1.3e-07	attC	attC	attc_4	complete	797	circ
GCA_022468795.1	integron_02	CP091353.1	CP091353.1_1047	1093431	1093778	1	1.6e-62	protein	SMR_qac_E-NCBIFAM	NF000276.2	complete		circ
GCA_022468835.2	integron_01	CP091354.1	CP091354.1_2237	2400014	2401048	-1	3.3e-23	protein	intI	intersection_tyr_intI	complete		circ
GCA_022468835.2	integron_01	CP091354.1	Pc_int1	2401051	2401077	1		Promoter	Pc_1		complete		circ
GCA_022468835.2	integron_01	CP091354.1	P_intI1	2401069	2401103	-1		Promoter	Pint_1		complete		circ
GCA_022468835.2	integron_01	CP091354.1	CP091354.1_2238	2401150	2401683	1	1.2e-66	protein	AAC_3_I-NCBIFAM	NF033083.0	complete		circ
GCA_022468835.2	integron_01	CP091354.1	CP091354.1_2239	2401655	2402314	1		protein	protein		complete		circ
GCA_022468835.2	integron_01	CP091354.1	attc_001	2401678	2401786	1	1e-05	attC	attC	attc_4	complete		circ
GCA_022468835.2	integron_01	CP091354.1	attc_002	2402255	2402324	1	0.02	attC	attC	attc_4	complete	469	circ
GCA_022468835.2	integron_01	CP091354.1	CP091354.1_2240	2402739	2403518	1	4.3e-181	protein	ANT_3pp_AadA1-NCBIFAM	NF033126.1	complete		circ
GCA_022468835.2	integron_01	CP091354.1	attc_003	2403520	2403579	1	9.7e-08	attC	attC	attc_4	complete	1196	circ
GCA_022468835.2	integron_01	CP091354.1	CP091354.1_2241	2403682	2404029	1	1.5e-62	protein	SMR_qac_E-NCBIFAM	NF000276.2	complete		circ
GCA_022468855.2	integron_01	CP091355.1	CP091355.1_49	55267	55614	-1	1.5e-62	protein	SMR_qac_E-NCBIFAM	NF000276.2	complete		circ
GCA_022468855.2	integron_01	CP091355.1	attc_001	55717	55776	-1	9.7e-08	attC	attC	attc_4	complete		circ
GCA_022468855.2	integron_01	CP091355.1	CP091355.1_50	55778	56557	-1	4.3e-181	protein	ANT_3pp_AadA1-NCBIFAM	NF033126.1	complete		circ
GCA_022468855.2	integron_01	CP091355.1	attc_002	56971	57041	-1	0.0063	attC	attC	attc_4	complete	1195	circ
GCA_022468855.2	integron_01	CP091355.1	CP091355.1_51	56982	57494	-1		protein	protein		complete		circ
GCA_022468855.2	integron_01	CP091355.1	attc_003	57510	57618	-1	1e-05	attC	attC	attc_4	complete	469	circ
GCA_022468855.2	integron_01	CP091355.1	CP091355.1_52	57613	58146	-1	1.2e-66	protein	AAC_3_I-NCBIFAM	NF033083.0	complete		circ
GCA_022468855.2	integron_01	CP091355.1	P_intI1	58192	58226	1		Promoter	Pint_1		complete		circ
GCA_022468855.2	integron_01	CP091355.1	Pc_int1	58218	58244	-1		Promoter	Pc_1		complete		circ
GCA_022468855.2	integron_01	CP091355.1	CP091355.1_53	58248	59282	1	3.3e-23	protein	intI	intersection_tyr_intI	complete		circ
GCA_022468855.2	integron_02	CP091355.1	CP091355.1_963	1043403	1044107	-1		protein	protein		complete		circ
GCA_022468855.2	integron_02	CP091355.1	attc_001	1044237	1044296	-1	9.7e-08	attC	attC	attc_4	complete		circ
GCA_022468855.2	integron_02	CP091355.1	CP091355.1_964	1044298	1045077	-1	4.3e-181	protein	ANT_3pp_AadA1-NCBIFAM	NF033126.1	complete		circ
GCA_022468855.2	integron_02	CP091355.1	attc_002	1045491	1045561	-1	0.0063	attC	attC	attc_4	complete	1195	circ
GCA_022468855.2	integron_02	CP091355.1	CP091355.1_965	1045502	1046155	-1		protein	protein		complete		circ
GCA_022468855.2	integron_02	CP091355.1	attc_003	1046030	1046099	-1	1.1e-06	attC	attC	attc_4	complete	469	circ
GCA_022468855.2	integron_02	CP091355.1	attc_004	1046568	1046676	-1	1e-05	attC	attC	attc_4	complete	469	circ
GCA_022468855.2	integron_02	CP091355.1	CP091355.1_966	1046671	1047204	-1	1.2e-66	protein	AAC_3_I-NCBIFAM	NF033083.0	complete		circ
GCA_022468855.2	integron_02	CP091355.1	P_intI1	1047250	1047284	1		Promoter	Pint_1		complete		circ
GCA_022468855.2	integron_02	CP091355.1	Pc_int1	1047276	1047302	-1		Promoter	Pc_1		complete		circ
GCA_022468855.2	integron_02	CP091355.1	CP091355.1_967	1047306	1048319	1	3.2e-23	protein	intI	intersection_tyr_intI	complete		circ
GCA_022468985.2	No Integron found	-	-	-	-	-	-	-	-	-	-	-	-
GCA_022469075.1	No Integron found	-	-	-	-	-	-	-	-	-	-	-	-
GCA_022548575.1	integron_01	CP091358.1	CP091358.1_2626	2771480	2771827	-1	1.7e-62	protein	SMR_qac_E-NCBIFAM	NF000276.2	complete		circ
GCA_022548575.1	integron_01	CP091358.1	attc_001	2771930	2771989	-1	1e-07	attC	attC	attc_4	complete		circ
GCA_022548575.1	integron_01	CP091358.1	CP091358.1_2627	2771991	2772770	-1	4e-180	protein	ANT_3pp_AadA1-NCBIFAM	NF033126.1	complete		circ
GCA_022548575.1	integron_01	CP091358.1	attc_002	2772786	2772845	-1	1.3e-06	attC	attC	attc_4	complete	797	circ
GCA_022548575.1	integron_01	CP091358.1	CP091358.1_2628	2772840	2773472	-1	1.9e-135	protein	chloram_CatB-NCBIFAM	NF000490.1	complete		circ
GCA_022548575.1	integron_01	CP091358.1	attc_003	2773499	2773570	-1	2.1e-05	attC	attC	attc_4	complete	654	circ
GCA_022548575.1	integron_01	CP091358.1	CP091358.1_2629	2773565	2774197	-1	5.7e-131	protein	AAC_6p_Ib-NCBIFAM	NF033074.0	complete		circ
GCA_022548575.1	integron_01	CP091358.1	P_intI1	2774243	2774277	1		Promoter	Pint_1		complete		circ
GCA_022548575.1	integron_01	CP091358.1	Pc_int1	2774269	2774295	-1		Promoter	Pc_1		complete		circ
GCA_022548575.1	integron_01	CP091358.1	CP091358.1_2630	2774299	2775258	1	3.2e-23	protein	intI	intersection_tyr_intI	complete		circ
GCA_022548575.1	integron_02	CP091358.1	CP091358.1_3652	3860748	3861707	-1	3.2e-23	protein	intI	intersection_tyr_intI	complete		circ
GCA_022548575.1	integron_02	CP091358.1	Pc_int1	3861710	3861736	1		Promoter	Pc_1		complete		circ
GCA_022548575.1	integron_02	CP091358.1	P_intI1	3861728	3861762	-1		Promoter	Pint_1		complete		circ
GCA_022548575.1	integron_02	CP091358.1	attI1	3861787	3861845	1		attI	attI_1		complete		circ
GCA_022548575.1	integron_02	CP091358.1	CP091358.1_3653	3861880	3862332	1	1.9e-67	protein	rifampin_ARR-NCBIFAM	NF033144.1	complete		circ
GCA_022548575.1	integron_02	CP091358.1	attc_001	3862339	3862452	1	0.21	attC	attC	attc_4	complete		circ
GCA_022548575.1	integron_02	CP091358.1	CP091358.1_3654	3862653	3863912	1	1.2e-287	protein	efflux_CmlA-NCBIFAM	NF000509.1	complete		circ
GCA_022548575.1	integron_02	CP091358.1	attc_002	3863932	3864001	1	4.2e-05	attC	attC	attc_4	complete	1480	circ
GCA_022548575.1	integron_02	CP091358.1	CP091358.1_3655	3864104	3864451	1	1.7e-62	protein	SMR_qac_E-NCBIFAM	NF000276.2	complete		circ
GCA_022605145.1	No Integron found	-	-	-	-	-	-	-	-	-	-	-	-
GCA_022759565.1	integron_01	CP094283.1	CP094283.1_1279	1401136	1402095	-1	3.2e-23	protein	intI	intersection_tyr_intI	complete		circ
GCA_022759565.1	integron_01	CP094283.1	Pc_int1	1402098	1402124	1		Promoter	Pc_1		complete		circ
GCA_022759565.1	integron_01	CP094283.1	P_intI1	1402116	1402150	-1		Promoter	Pint_1		complete		circ
GCA_022759565.1	integron_01	CP094283.1	CP094283.1_1280	1402197	1402829	1	5.7e-131	protein	AAC_6p_Ib-NCBIFAM	NF033074.0	complete		circ
GCA_022759565.1	integron_01	CP094283.1	attc_001	1402824	1402895	1	2.1e-05	attC	attC	attc_4	complete		circ
GCA_022759565.1	integron_01	CP094283.1	CP094283.1_1281	1402922	1403554	1	1.9e-135	protein	chloram_CatB-NCBIFAM	NF000490.1	complete		circ
GCA_022759565.1	integron_01	CP094283.1	attc_002	1403549	1403608	1	1.2e-06	attC	attC	attc_4	complete	654	circ
GCA_022759565.1	integron_01	CP094283.1	CP094283.1_1282	1403624	1404403	1	4.6e-181	protein	ANT_3pp_AadA1-NCBIFAM	NF033126.1	complete		circ
GCA_022759565.1	integron_01	CP094283.1	attc_003	1404405	1404464	1	1e-07	attC	attC	attc_4	complete	797	circ
GCA_022759565.1	integron_01	CP094283.1	CP094283.1_1283	1404567	1404914	1	1.6e-62	protein	SMR_qac_E-NCBIFAM	NF000276.2	complete		circ
GCA_022811905.1	integron_01	CP065052.1	CP065052.1_17	11795	12808	-1	7.8e-25	protein	intI	intersection_tyr_intI	complete		circ
GCA_022811905.1	integron_01	CP065052.1	Pc_int1	12811	12837	1		Promoter	Pc_1		complete		circ
GCA_022811905.1	integron_01	CP065052.1	P_intI1	12829	12863	-1		Promoter	Pint_1		complete		circ
GCA_022811905.1	integron_01	CP065052.1	CP065052.1_18	12840	13433	1	1.9e-68	protein	rifampin_ARR-NCBIFAM	NF033144.1	complete		circ
GCA_022811905.1	integron_01	CP065052.1	attI1	12888	12946	1		attI	attI_1		complete		circ
GCA_022811905.1	integron_01	CP065052.1	attc_001	13440	13553	1	2.9e-05	attC	attC	attc_4	complete		circ
GCA_022811905.1	integron_01	CP065052.1	CP065052.1_19	13506	14126	1	7.3e-133	protein	AAC_6p_Ib-NCBIFAM	NF033074.0	complete		circ
GCA_022811905.1	integron_01	CP065052.1	attc_002	14121	14192	1	4.8e-06	attC	attC	attc_4	complete	568	circ
GCA_022811905.1	integron_01	CP065052.1	CP065052.1_20	14295	14642	1	3.6e-64	protein	SMR_qac_E-NCBIFAM	NF000276.2	complete		circ
GCA_022916135.2	No Integron found	-	-	-	-	-	-	-	-	-	-	-	-
GCA_022916555.2	No Integron found	-	-	-	-	-	-	-	-	-	-	-	-
GCA_022921035.1	integron_01	CP095091.1	CP095091.1_1271	1380265	1381224	-1	3.1e-23	protein	intI	intersection_tyr_intI	complete		circ
GCA_022921035.1	integron_01	CP095091.1	Pc_int1	1381227	1381253	1		Promoter	Pc_1		complete		circ
GCA_022921035.1	integron_01	CP095091.1	P_intI1	1381245	1381279	-1		Promoter	Pint_1		complete		circ
GCA_022921035.1	integron_01	CP095091.1	CP095091.1_1272	1381326	1381958	1	5.5e-131	protein	AAC_6p_Ib-NCBIFAM	NF033074.0	complete		circ
GCA_022921035.1	integron_01	CP095091.1	attc_001	1381953	1382024	1	2e-05	attC	attC	attc_4	complete		circ
GCA_022921035.1	integron_01	CP095091.1	CP095091.1_1273	1382051	1382683	1	1.9e-135	protein	chloram_CatB-NCBIFAM	NF000490.1	complete		circ
GCA_022921035.1	integron_01	CP095091.1	attc_002	1382678	1382737	1	1.2e-06	attC	attC	attc_4	complete	654	circ
GCA_022921035.1	integron_01	CP095091.1	CP095091.1_1274	1382753	1383532	1	4.5e-181	protein	ANT_3pp_AadA1-NCBIFAM	NF033126.1	complete		circ
GCA_022921035.1	integron_01	CP095091.1	attc_003	1383534	1383593	1	9.8e-08	attC	attC	attc_4	complete	797	circ
GCA_022921035.1	integron_01	CP095091.1	CP095091.1_1275	1383696	1384043	1	1.6e-62	protein	SMR_qac_E-NCBIFAM	NF000276.2	complete		circ
GCA_023054035.2	No Integron found	-	-	-	-	-	-	-	-	-	-	-	-
GCA_023093135.2	No Integron found	-	-	-	-	-	-	-	-	-	-	-	-
GCA_023221535.1	integron_01	CP096575.1	CP096575.1_1157	1240728	1241075	-1	1.6e-62	protein	SMR_qac_E-NCBIFAM	NF000276.2	complete		circ
GCA_023221535.1	integron_01	CP096575.1	attc_001	1241178	1241237	-1	9.7e-08	attC	attC	attc_4	complete		circ
GCA_023221535.1	integron_01	CP096575.1	CP096575.1_1158	1241239	1242087	-1		protein	protein		complete		circ
GCA_023221535.1	integron_01	CP096575.1	CP096575.1_1159	1242535	1243293	-1	2.3e-14	protein	intI	intersection_tyr_intI	complete		circ
GCA_023221535.1	integron_01	CP096575.1	P_intI1	1243314	1243348	-1		Promoter	Pint_1		complete		circ
GCA_023221535.1	integron_02	CP096575.1	CP096575.1_1177	1255634	1256098	1	7.5e-67	protein	AAC_3_I-NCBIFAM	NF033083.0	CALIN		circ
GCA_023221535.1	integron_02	CP096575.1	attc_001	1256093	1256201	1	1e-05	attC	attC	attc_4	CALIN		circ
GCA_023221535.1	integron_02	CP096575.1	attc_002	1256669	1256738	1	0.02	attC	attC	attc_4	CALIN	468	circ
GCA_023360975.1	integron_01	CP096681.1	CP096681.1_2572	2589188	2589535	-1	1.8e-62	protein	SMR_qac_E-NCBIFAM	NF000276.2	complete		circ
GCA_023360975.1	integron_01	CP096681.1	attc_001	2589638	2589697	-1	1.1e-07	attC	attC	attc_4	complete		circ
GCA_023360975.1	integron_01	CP096681.1	CP096681.1_2573	2589699	2590478	-1	5e-181	protein	ANT_3pp_AadA1-NCBIFAM	NF033126.1	complete		circ
GCA_023360975.1	integron_01	CP096681.1	attc_002	2590494	2590553	-1	1.3e-06	attC	attC	attc_4	complete	797	circ
GCA_023360975.1	integron_01	CP096681.1	CP096681.1_2574	2590548	2591180	-1	2.1e-135	protein	chloram_CatB-NCBIFAM	NF000490.1	complete		circ
GCA_023360975.1	integron_01	CP096681.1	attc_003	2591207	2591278	-1	2.2e-05	attC	attC	attc_4	complete	654	circ
GCA_023360975.1	integron_01	CP096681.1	CP096681.1_2575	2591273	2591905	-1	6.1e-131	protein	AAC_6p_Ib-NCBIFAM	NF033074.0	complete		circ
GCA_023360975.1	integron_01	CP096681.1	P_intI1	2591951	2591985	1		Promoter	Pint_1		complete		circ
GCA_023360975.1	integron_01	CP096681.1	Pc_int1	2591977	2592003	-1		Promoter	Pc_1		complete		circ
GCA_023360975.1	integron_01	CP096681.1	CP096681.1_2576	2592007	2592966	1	3.4e-23	protein	intI	intersection_tyr_intI	complete		circ
GCA_023360995.1	integron_01	CP096682.1	CP096682.1_2527	2677244	2677591	-1	1.6e-62	protein	SMR_qac_E-NCBIFAM	NF000276.2	complete		circ
GCA_023360995.1	integron_01	CP096682.1	attc_001	2677694	2677753	-1	1e-07	attC	attC	attc_4	complete		circ
GCA_023360995.1	integron_01	CP096682.1	CP096682.1_2528	2677755	2678534	-1	4.6e-181	protein	ANT_3pp_AadA1-NCBIFAM	NF033126.1	complete		circ
GCA_023360995.1	integron_01	CP096682.1	attc_002	2678550	2678609	-1	1.3e-06	attC	attC	attc_4	complete	797	circ
GCA_023360995.1	integron_01	CP096682.1	CP096682.1_2529	2678604	2679236	-1	1.9e-135	protein	chloram_CatB-NCBIFAM	NF000490.1	complete		circ
GCA_023360995.1	integron_01	CP096682.1	attc_003	2679263	2679334	-1	2.1e-05	attC	attC	attc_4	complete	654	circ
GCA_023360995.1	integron_01	CP096682.1	CP096682.1_2530	2679329	2679961	-1	5.7e-131	protein	AAC_6p_Ib-NCBIFAM	NF033074.0	complete		circ
GCA_023360995.1	integron_01	CP096682.1	P_intI1	2680007	2680041	1		Promoter	Pint_1		complete		circ
GCA_023360995.1	integron_01	CP096682.1	Pc_int1	2680033	2680059	-1		Promoter	Pc_1		complete		circ
GCA_023360995.1	integron_01	CP096682.1	CP096682.1_2531	2680063	2681022	1	3.2e-23	protein	intI	intersection_tyr_intI	complete		circ
GCA_023361015.1	integron_01	CP096684.1	CP096684.1_2559	2706889	2707902	-1	3.5e-23	protein	intI	intersection_tyr_intI	complete		circ
GCA_023361015.1	integron_01	CP096684.1	Pc_int1	2707905	2707931	1		Promoter	Pc_1		complete		circ
GCA_023361015.1	integron_01	CP096684.1	P_intI1	2707923	2707957	-1		Promoter	Pint_1		complete		circ
GCA_023361015.1	integron_01	CP096684.1	CP096684.1_2560	2708004	2708537	1	1.3e-66	protein	AAC_3_I-NCBIFAM	NF033083.0	complete		circ
GCA_023361015.1	integron_01	CP096684.1	attc_001	2708532	2708640	1	1.1e-05	attC	attC	attc_4	complete		circ
GCA_023361015.1	integron_01	CP096684.1	CP096684.1_2561	2709053	2709706	1		protein	protein		complete		circ
GCA_023361015.1	integron_01	CP096684.1	attc_002	2709109	2709178	1	1.2e-06	attC	attC	attc_4	complete	469	circ
GCA_023361015.1	integron_01	CP096684.1	attc_003	2709647	2709716	1	0.021	attC	attC	attc_4	complete	469	circ
GCA_023361015.1	integron_01	CP096684.1	CP096684.1_2562	2710391	2710909	1		protein	protein		complete		circ
GCA_023361015.1	integron_01	CP096684.1	attc_004	2710911	2710970	1	1e-07	attC	attC	attc_4	complete	1195	circ
GCA_023361015.1	integron_01	CP096684.1	CP096684.1_2563	2711073	2711420	1	1.6e-62	protein	SMR_qac_E-NCBIFAM	NF000276.2	complete		circ
GCA_023361035.1	integron_01	CP096686.1	CP096686.1_2505	2648150	2649163	-1	3.5e-23	protein	intI	intersection_tyr_intI	complete		circ
GCA_023361035.1	integron_01	CP096686.1	Pc_int1	2649166	2649192	1		Promoter	Pc_1		complete		circ
GCA_023361035.1	integron_01	CP096686.1	P_intI1	2649184	2649218	-1		Promoter	Pint_1		complete		circ
GCA_023361035.1	integron_01	CP096686.1	CP096686.1_2506	2649265	2649798	1	1.3e-66	protein	AAC_3_I-NCBIFAM	NF033083.0	complete		circ
GCA_023361035.1	integron_01	CP096686.1	attc_001	2649793	2649901	1	1.1e-05	attC	attC	attc_4	complete		circ
GCA_023361035.1	integron_01	CP096686.1	CP096686.1_2507	2650314	2650967	1		protein	protein		complete		circ
GCA_023361035.1	integron_01	CP096686.1	attc_002	2650370	2650439	1	1.2e-06	attC	attC	attc_4	complete	469	circ
GCA_023361035.1	integron_01	CP096686.1	attc_003	2650908	2650977	1	0.021	attC	attC	attc_4	complete	469	circ
GCA_023361035.1	integron_01	CP096686.1	CP096686.1_2508	2651392	2652171	1	4.6e-181	protein	ANT_3pp_AadA1-NCBIFAM	NF033126.1	complete		circ
GCA_023361035.1	integron_01	CP096686.1	attc_004	2652173	2652232	1	1e-07	attC	attC	attc_4	complete	1196	circ
GCA_023361035.1	integron_01	CP096686.1	CP096686.1_2509	2652335	2652682	1	1.6e-62	protein	SMR_qac_E-NCBIFAM	NF000276.2	complete		circ
GCA_023361055.1	integron_01	CP096688.1	CP096688.1_1335	1418449	1419408	-1	3.3e-23	protein	intI	intersection_tyr_intI	complete		circ
GCA_023361055.1	integron_01	CP096688.1	Pc_int1	1419411	1419437	1		Promoter	Pc_1		complete		circ
GCA_023361055.1	integron_01	CP096688.1	P_intI1	1419429	1419463	-1		Promoter	Pint_1		complete		circ
GCA_023361055.1	integron_01	CP096688.1	CP096688.1_1336	1419510	1420142	1	5.8e-131	protein	AAC_6p_Ib-NCBIFAM	NF033074.0	complete		circ
GCA_023361055.1	integron_01	CP096688.1	attc_001	1420137	1420208	1	2.1e-05	attC	attC	attc_4	complete		circ
GCA_023361055.1	integron_01	CP096688.1	CP096688.1_1337	1420235	1420867	1	2e-135	protein	chloram_CatB-NCBIFAM	NF000490.1	complete		circ
GCA_023361055.1	integron_01	CP096688.1	attc_002	1420862	1420921	1	1.3e-06	attC	attC	attc_4	complete	654	circ
GCA_023361055.1	integron_01	CP096688.1	CP096688.1_1338	1420937	1421716	1	4.7e-181	protein	ANT_3pp_AadA1-NCBIFAM	NF033126.1	complete		circ
GCA_023361055.1	integron_01	CP096688.1	attc_003	1421718	1421777	1	1e-07	attC	attC	attc_4	complete	797	circ
GCA_023361055.1	integron_01	CP096688.1	CP096688.1_1339	1421880	1422227	1	1.7e-62	protein	SMR_qac_E-NCBIFAM	NF000276.2	complete		circ
GCA_023361075.1	integron_01	CP096690.1	CP096690.1_1316	1409635	1410594	-1	3.3e-23	protein	intI	intersection_tyr_intI	complete		circ
GCA_023361075.1	integron_01	CP096690.1	Pc_int1	1410597	1410623	1		Promoter	Pc_1		complete		circ
GCA_023361075.1	integron_01	CP096690.1	P_intI1	1410615	1410649	-1		Promoter	Pint_1		complete		circ
GCA_023361075.1	integron_01	CP096690.1	CP096690.1_1317	1410696	1411142	1		protein	protein		complete		circ
GCA_023361075.1	integron_01	CP096690.1	attc_001	1411324	1411395	1	2.1e-05	attC	attC	attc_4	complete		circ
GCA_023361075.1	integron_01	CP096690.1	CP096690.1_1318	1411422	1412054	1	2e-135	protein	chloram_CatB-NCBIFAM	NF000490.1	complete		circ
GCA_023361075.1	integron_01	CP096690.1	attc_002	1412049	1412108	1	1.3e-06	attC	attC	attc_4	complete	654	circ
GCA_023361075.1	integron_01	CP096690.1	CP096690.1_1319	1412124	1412903	1	4.7e-181	protein	ANT_3pp_AadA1-NCBIFAM	NF033126.1	complete		circ
GCA_023361075.1	integron_01	CP096690.1	attc_003	1412905	1412964	1	1e-07	attC	attC	attc_4	complete	797	circ
GCA_023361075.1	integron_01	CP096690.1	CP096690.1_1320	1413067	1413414	1	1.7e-62	protein	SMR_qac_E-NCBIFAM	NF000276.2	complete		circ
GCA_023361075.1	integron_02	CP096690.1	CP096690.1_2561	2695504	2696517	-1	3.6e-23	protein	intI	intersection_tyr_intI	In0		circ
GCA_023361095.1	integron_01	CP096693.1	CP096693.1_1224	1329349	1330308	-1	3.1e-23	protein	intI	intersection_tyr_intI	complete		circ
GCA_023361095.1	integron_01	CP096693.1	Pc_int1	1330311	1330337	1		Promoter	Pc_1		complete		circ
GCA_023361095.1	integron_01	CP096693.1	P_intI1	1330329	1330363	-1		Promoter	Pint_1		complete		circ
GCA_023361095.1	integron_01	CP096693.1	CP096693.1_1225	1330410	1331042	1	5.5e-131	protein	AAC_6p_Ib-NCBIFAM	NF033074.0	complete		circ
GCA_023361095.1	integron_01	CP096693.1	attc_001	1331037	1331108	1	2e-05	attC	attC	attc_4	complete		circ
GCA_023361095.1	integron_01	CP096693.1	CP096693.1_1226	1331135	1331767	1	1.9e-135	protein	chloram_CatB-NCBIFAM	NF000490.1	complete		circ
GCA_023361095.1	integron_01	CP096693.1	attc_002	1331762	1331821	1	1.2e-06	attC	attC	attc_4	complete	654	circ
GCA_023361095.1	integron_01	CP096693.1	CP096693.1_1227	1331837	1332616	1	4.5e-181	protein	ANT_3pp_AadA1-NCBIFAM	NF033126.1	complete		circ
GCA_023361095.1	integron_01	CP096693.1	attc_003	1332618	1332677	1	9.9e-08	attC	attC	attc_4	complete	797	circ
GCA_023361095.1	integron_01	CP096693.1	CP096693.1_1228	1332780	1333127	1	1.6e-62	protein	SMR_qac_E-NCBIFAM	NF000276.2	complete		circ
GCA_023361095.1	integron_02	CP096693.1	CP096693.1_2392	2525542	2525889	-1	1.6e-62	protein	SMR_qac_E-NCBIFAM	NF000276.2	complete		circ
GCA_023361095.1	integron_02	CP096693.1	attc_001	2525992	2526051	-1	9.9e-08	attC	attC	attc_4	complete		circ
GCA_023361095.1	integron_02	CP096693.1	CP096693.1_2393	2526053	2526832	-1	4.5e-181	protein	ANT_3pp_AadA1-NCBIFAM	NF033126.1	complete		circ
GCA_023361095.1	integron_02	CP096693.1	attc_002	2527246	2527316	-1	0.0065	attC	attC	attc_4	complete	1195	circ
GCA_023361095.1	integron_02	CP096693.1	CP096693.1_2394	2527257	2527910	-1		protein	protein		complete		circ
GCA_023361095.1	integron_02	CP096693.1	attc_003	2527785	2527854	-1	1.1e-06	attC	attC	attc_4	complete	469	circ
GCA_023361095.1	integron_02	CP096693.1	attc_004	2528323	2528431	-1	1.1e-05	attC	attC	attc_4	complete	469	circ
GCA_023361095.1	integron_02	CP096693.1	CP096693.1_2395	2528426	2528959	-1	1.3e-66	protein	AAC_3_I-NCBIFAM	NF033083.0	complete		circ
GCA_023361095.1	integron_02	CP096693.1	P_intI1	2529005	2529039	1		Promoter	Pint_1		complete		circ
GCA_023361095.1	integron_02	CP096693.1	Pc_int1	2529031	2529057	-1		Promoter	Pc_1		complete		circ
GCA_023361095.1	integron_02	CP096693.1	CP096693.1_2396	2529061	2530074	1	3.4e-23	protein	intI	intersection_tyr_intI	complete		circ
GCA_023361115.1	No Integron found	-	-	-	-	-	-	-	-	-	-	-	-
GCA_023361135.1	integron_01	CP096696.1	CP096696.1_1265	1377580	1378539	-1	3.2e-23	protein	intI	intersection_tyr_intI	complete		circ
GCA_023361135.1	integron_01	CP096696.1	Pc_int1	1378542	1378568	1		Promoter	Pc_1		complete		circ
GCA_023361135.1	integron_01	CP096696.1	P_intI1	1378560	1378594	-1		Promoter	Pint_1		complete		circ
GCA_023361135.1	integron_01	CP096696.1	CP096696.1_1266	1378641	1379273	1	5.6e-131	protein	AAC_6p_Ib-NCBIFAM	NF033074.0	complete		circ
GCA_023361135.1	integron_01	CP096696.1	attc_001	1379268	1379339	1	2.1e-05	attC	attC	attc_4	complete		circ
GCA_023361135.1	integron_01	CP096696.1	CP096696.1_1267	1379366	1379998	1	1.9e-135	protein	chloram_CatB-NCBIFAM	NF000490.1	complete		circ
GCA_023361135.1	integron_01	CP096696.1	attc_002	1379993	1380052	1	1.2e-06	attC	attC	attc_4	complete	654	circ
GCA_023361135.1	integron_01	CP096696.1	CP096696.1_1268	1380068	1380847	1	4.6e-181	protein	ANT_3pp_AadA1-NCBIFAM	NF033126.1	complete		circ
GCA_023361135.1	integron_01	CP096696.1	attc_003	1380849	1380908	1	1e-07	attC	attC	attc_4	complete	797	circ
GCA_023361135.1	integron_01	CP096696.1	CP096696.1_1269	1381011	1381358	1	1.6e-62	protein	SMR_qac_E-NCBIFAM	NF000276.2	complete		circ
GCA_023361155.1	integron_01	CP096698.1	P_intI1	1358750	1358784	1		Promoter	Pint_1		complete		circ
GCA_023361155.1	integron_01	CP096698.1	CP096698.1_1232	1358806	1359765	1	3.2e-23	protein	intI	intersection_tyr_intI	complete		circ
GCA_023361155.1	integron_01	CP096698.1	CP096698.1_1233	1359656	1360360	-1		protein	protein		complete		circ
GCA_023361155.1	integron_01	CP096698.1	attc_001	1360490	1360549	-1	1e-07	attC	attC	attc_4	complete		circ
GCA_023361155.1	integron_01	CP096698.1	CP096698.1_1234	1360551	1361330	-1	4.6e-181	protein	ANT_3pp_AadA1-NCBIFAM	NF033126.1	complete		circ
GCA_023361155.1	integron_01	CP096698.1	attc_002	1361346	1361405	-1	1.3e-06	attC	attC	attc_4	complete	797	circ
GCA_023361155.1	integron_01	CP096698.1	CP096698.1_1235	1361400	1361657	-1		protein	protein		complete		circ
GCA_023361155.1	integron_02	CP096698.1	CP096698.1_2553	2699366	2700379	-1	3.5e-23	protein	intI	intersection_tyr_intI	complete		circ
GCA_023361155.1	integron_02	CP096698.1	Pc_int1	2700382	2700408	1		Promoter	Pc_1		complete		circ
GCA_023361155.1	integron_02	CP096698.1	P_intI1	2700400	2700434	-1		Promoter	Pint_1		complete		circ
GCA_023361155.1	integron_02	CP096698.1	attI1	2700459	2700517	1		attI	attI_1		complete		circ
GCA_023361155.1	integron_02	CP096698.1	CP096698.1_2554	2700531	2700995	1	7.9e-67	protein	AAC_3_I-NCBIFAM	NF033083.0	complete		circ
GCA_023361155.1	integron_02	CP096698.1	attc_001	2700990	2701098	1	1.1e-05	attC	attC	attc_4	complete		circ
GCA_023361155.1	integron_02	CP096698.1	CP096698.1_2555	2701511	2702164	1		protein	protein		complete		circ
GCA_023361155.1	integron_02	CP096698.1	attc_002	2701567	2701636	1	1.2e-06	attC	attC	attc_4	complete	469	circ
GCA_023361155.1	integron_02	CP096698.1	attc_003	2702105	2702174	1	0.021	attC	attC	attc_4	complete	469	circ
GCA_023361155.1	integron_02	CP096698.1	CP096698.1_2556	2702589	2703368	1	4.6e-181	protein	ANT_3pp_AadA1-NCBIFAM	NF033126.1	complete		circ
GCA_023361155.1	integron_02	CP096698.1	attc_004	2703370	2703429	1	1e-07	attC	attC	attc_4	complete	1196	circ
GCA_023361155.1	integron_02	CP096698.1	CP096698.1_2557	2703532	2703879	1	1.6e-62	protein	SMR_qac_E-NCBIFAM	NF000276.2	complete		circ
GCA_023361175.1	integron_01	CP096700.1	CP096700.1_1232	1352499	1352756	1		protein	protein		CALIN		circ
GCA_023361175.1	integron_01	CP096700.1	attc_001	1352751	1352810	1	1.3e-06	attC	attC	attc_4	CALIN		circ
GCA_023361175.1	integron_01	CP096700.1	CP096700.1_1233	1352826	1353251	1		protein	protein		CALIN		circ
GCA_023361175.1	integron_01	CP096700.1	CP096700.1_1234	1353241	1353603	1		protein	protein		CALIN		circ
GCA_023361175.1	integron_01	CP096700.1	attc_002	1353605	1353664	1	1e-07	attC	attC	attc_4	CALIN	795	circ
GCA_023361175.1	integron_01	CP096700.1	CP096700.1_1235	1353794	1354498	1		protein	protein		CALIN		circ
GCA_023361175.1	integron_02	CP096700.1	CP096700.1_1246	1363989	1364693	1		protein	protein		complete		circ
GCA_023361175.1	integron_02	CP096700.1	attc_001	1364768	1364839	-1	2.1e-05	attC	attC	attc_4	complete		circ
GCA_023361175.1	integron_02	CP096700.1	CP096700.1_1247	1364834	1365466	-1	5.7e-131	protein	AAC_6p_Ib-NCBIFAM	NF033074.0	complete		circ
GCA_023361175.1	integron_02	CP096700.1	P_intI1	1365512	1365546	1		Promoter	Pint_1		complete		circ
GCA_023361175.1	integron_02	CP096700.1	Pc_int1	1365538	1365564	-1		Promoter	Pc_1		complete		circ
GCA_023361175.1	integron_02	CP096700.1	CP096700.1_1248	1365568	1366527	1	3.2e-23	protein	intI	intersection_tyr_intI	complete		circ
GCA_023361175.1	integron_03	CP096700.1	CP096700.1_2567	2699250	2699597	-1	1.6e-62	protein	SMR_qac_E-NCBIFAM	NF000276.2	complete		circ
GCA_023361175.1	integron_03	CP096700.1	attc_001	2699700	2699759	-1	1e-07	attC	attC	attc_4	complete		circ
GCA_023361175.1	integron_03	CP096700.1	CP096700.1_2568	2699761	2700540	-1	4.7e-181	protein	ANT_3pp_AadA1-NCBIFAM	NF033126.1	complete		circ
GCA_023361175.1	integron_03	CP096700.1	attc_002	2700954	2701024	-1	0.0067	attC	attC	attc_4	complete	1195	circ
GCA_023361175.1	integron_03	CP096700.1	CP096700.1_2569	2700965	2701618	-1		protein	protein		complete		circ
GCA_023361175.1	integron_03	CP096700.1	attc_003	2701493	2701562	-1	1.2e-06	attC	attC	attc_4	complete	469	circ
GCA_023361175.1	integron_03	CP096700.1	attc_004	2702031	2702139	-1	1.1e-05	attC	attC	attc_4	complete	469	circ
GCA_023361175.1	integron_03	CP096700.1	CP096700.1_2570	2702134	2702598	-1	8e-67	protein	AAC_3_I-NCBIFAM	NF033083.0	complete		circ
GCA_023361175.1	integron_03	CP096700.1	attI1	2702611	2702669	-1		attI	attI_1		complete		circ
GCA_023361175.1	integron_03	CP096700.1	P_intI1	2702694	2702728	1		Promoter	Pint_1		complete		circ
GCA_023361175.1	integron_03	CP096700.1	Pc_int1	2702720	2702746	-1		Promoter	Pc_1		complete		circ
GCA_023361175.1	integron_03	CP096700.1	CP096700.1_2571	2702750	2703763	1	3.5e-23	protein	intI	intersection_tyr_intI	complete		circ
GCA_023361195.1	integron_01	CP096702.1	CP096702.1_1271	1375148	1376107	-1	3.3e-23	protein	intI	intersection_tyr_intI	complete		circ
GCA_023361195.1	integron_01	CP096702.1	Pc_int1	1376110	1376136	1		Promoter	Pc_1		complete		circ
GCA_023361195.1	integron_01	CP096702.1	P_intI1	1376128	1376162	-1		Promoter	Pint_1		complete		circ
GCA_023361195.1	integron_01	CP096702.1	CP096702.1_1272	1376209	1376841	1	5.8e-131	protein	AAC_6p_Ib-NCBIFAM	NF033074.0	complete		circ
GCA_023361195.1	integron_01	CP096702.1	attc_001	1376836	1376907	1	2.1e-05	attC	attC	attc_4	complete		circ
GCA_023361195.1	integron_01	CP096702.1	CP096702.1_1273	1376934	1377566	1	2e-135	protein	chloram_CatB-NCBIFAM	NF000490.1	complete		circ
GCA_023361195.1	integron_01	CP096702.1	attc_002	1377561	1377620	1	1.3e-06	attC	attC	attc_4	complete	654	circ
GCA_023361195.1	integron_01	CP096702.1	CP096702.1_1274	1377636	1378463	1	7e-143	protein	ANT_3pp_I-NCBIFAM	NF012157.0	complete		circ
GCA_023361195.1	integron_01	CP096702.1	attc_003	1378418	1378477	1	1e-07	attC	attC	attc_4	complete	798	circ
GCA_023361195.1	integron_01	CP096702.1	CP096702.1_1275	1378580	1378927	1	1.7e-62	protein	SMR_qac_E-NCBIFAM	NF000276.2	complete		circ
GCA_023361195.1	integron_02	CP096702.1	CP096702.1_2523	2666544	2668112	-1	6.7e-23	protein	intI	intersection_tyr_intI	complete		circ
GCA_023361195.1	integron_02	CP096702.1	Pc_int1	2668115	2668141	1		Promoter	Pc_1		complete		circ
GCA_023361195.1	integron_02	CP096702.1	P_intI1	2668133	2668167	-1		Promoter	Pint_1		complete		circ
GCA_023361195.1	integron_02	CP096702.1	CP096702.1_2524	2668214	2668747	1	1.3e-66	protein	AAC_3_I-NCBIFAM	NF033083.0	complete		circ
GCA_023361195.1	integron_02	CP096702.1	attc_001	2668742	2668850	1	1.1e-05	attC	attC	attc_4	complete		circ
GCA_023361195.1	integron_02	CP096702.1	CP096702.1_2525	2669263	2669916	1		protein	protein		complete		circ
GCA_023361195.1	integron_02	CP096702.1	attc_002	2669319	2669388	1	1.2e-06	attC	attC	attc_4	complete	469	circ
GCA_023361195.1	integron_02	CP096702.1	attc_003	2669857	2669926	1	0.021	attC	attC	attc_4	complete	469	circ
GCA_023361195.1	integron_02	CP096702.1	CP096702.1_2526	2670341	2671120	1	4.7e-181	protein	ANT_3pp_AadA1-NCBIFAM	NF033126.1	complete		circ
GCA_023361195.1	integron_02	CP096702.1	attc_004	2671122	2671181	1	1e-07	attC	attC	attc_4	complete	1196	circ
GCA_023361195.1	integron_02	CP096702.1	CP096702.1_2527	2671284	2671631	1	1.7e-62	protein	SMR_qac_E-NCBIFAM	NF000276.2	complete		circ
GCA_023361215.1	integron_01	CP096704.1	CP096704.1_2488	2632405	2633418	-1	3.5e-23	protein	intI	intersection_tyr_intI	complete		circ
GCA_023361215.1	integron_01	CP096704.1	Pc_int1	2633421	2633447	1		Promoter	Pc_1		complete		circ
GCA_023361215.1	integron_01	CP096704.1	P_intI1	2633439	2633473	-1		Promoter	Pint_1		complete		circ
GCA_023361215.1	integron_01	CP096704.1	CP096704.1_2489	2633520	2634053	1	1.3e-66	protein	AAC_3_I-NCBIFAM	NF033083.0	complete		circ
GCA_023361215.1	integron_01	CP096704.1	attc_001	2634048	2634156	1	1.1e-05	attC	attC	attc_4	complete		circ
GCA_023361215.1	integron_01	CP096704.1	CP096704.1_2490	2634569	2635222	1		protein	protein		complete		circ
GCA_023361215.1	integron_01	CP096704.1	attc_002	2634625	2634694	1	1.2e-06	attC	attC	attc_4	complete	469	circ
GCA_023361215.1	integron_01	CP096704.1	attc_003	2635163	2635232	1	0.021	attC	attC	attc_4	complete	469	circ
GCA_023361215.1	integron_01	CP096704.1	CP096704.1_2491	2635647	2636426	1	4.6e-181	protein	ANT_3pp_AadA1-NCBIFAM	NF033126.1	complete		circ
GCA_023361215.1	integron_01	CP096704.1	attc_004	2636428	2636487	1	1e-07	attC	attC	attc_4	complete	1196	circ
GCA_023361215.1	integron_01	CP096704.1	CP096704.1_2492	2636590	2636937	1	1.6e-62	protein	SMR_qac_E-NCBIFAM	NF000276.2	complete		circ
GCA_023361235.1	integron_01	CP096705.1	CP096705.1_2475	2632241	2633254	-1	3.5e-23	protein	intI	intersection_tyr_intI	complete		circ
GCA_023361235.1	integron_01	CP096705.1	Pc_int1	2633257	2633283	1		Promoter	Pc_1		complete		circ
GCA_023361235.1	integron_01	CP096705.1	P_intI1	2633275	2633309	-1		Promoter	Pint_1		complete		circ
GCA_023361235.1	integron_01	CP096705.1	CP096705.1_2476	2633356	2633889	1	1.3e-66	protein	AAC_3_I-NCBIFAM	NF033083.0	complete		circ
GCA_023361235.1	integron_01	CP096705.1	attc_001	2633884	2633992	1	1.1e-05	attC	attC	attc_4	complete		circ
GCA_023361235.1	integron_01	CP096705.1	CP096705.1_2477	2634405	2635058	1		protein	protein		complete		circ
GCA_023361235.1	integron_01	CP096705.1	attc_002	2634461	2634530	1	1.2e-06	attC	attC	attc_4	complete	469	circ
[truncated: 2,007 more rows]

## Sheet: Supplementary Table S5c
Supplementary Table S5c: Prophage regions
Genomes	Scaffold	ID	Start position	End position	Transposable	Lineage	Virus orthologous groups (VOGs)
GCA_000186665.4	CP003967.2	CP003967.2_prophage1	1107727	1142308	False	Siphoviridae	VOG9627, VOG8400, VOG8391, VOG4945, VOG7510, VOG8392, VOG0083, VOG6495, VOG0052, VOG8394, VOG4567, VOG0107, VOG5375, VOG5622, VOG9626, VOG7528, VOG10260, VOG10923, VOG5607, VOG5620, VOG7407, VOG1518, VOG4564, VOG8396, VOG8397, VOG8398, VOG4731, VOG4611, VOG1329, VOG3480, VOG5830, VOG4704, VOG8395, VOG4568, VOG2119, VOG4127, VOG5260, VOG4228, VOG8399, VOG4603, VOG9584
GCA_000186665.4	CP003967.2	CP003967.2_prophage2	1227372	1273015	False	Siphoviridae	VOG9627, VOG4755, VOG8400, VOG8391, VOG1936, VOG7510, VOG9564, VOG8392, VOG9624, VOG9625, VOG2215, VOG8408, VOG8393, VOG8394, VOG4566, VOG5375, VOG8430, VOG0296, VOG9626, VOG0536, VOG2096, VOG10923, VOG5607, VOG5620, VOG7407, VOG1518, VOG4564, VOG8397, VOG8398, VOG4731, VOG4611, VOG1329, VOG3480, VOG5830, VOG4704, VOG8395, VOG4568, VOG2119, VOG8398, VOG4127, VOG5260, VOG4228, VOG8399, VOG2545, VO…
GCA_000695855.3	CP007535.2	CP007535.2_prophage1	3047870	3070037	False	Siphoviridae	VOG2977, VOG10059, VOG0233, VOG8399, VOG4228, VOG5260, VOG4127, VOG2119, VOG4568, VOG8395, VOG9305, VOG4704, VOG5830, VOG3480, VOG1329, VOG4611, VOG2483, VOG8397, VOG8396, VOG4564, VOG1518, VOG7407, VOG5620, VOG5607, VOG10923, VOG7528, VOG9626, VOG6868, VOG5622
GCA_000695855.3	CP007535.2	CP007535.2_prophage2	3741375	3756210	False	Siphoviridae	VOG4228, VOG5260, VOG4127, VOG8398, VOG2119, VOG4568, VOG8395, VOG4704, VOG5830, VOG3480, VOG1329, VOG4555, VOG4731, VOG10130, VOG8397, VOG4564, VOG1518, VOG6488, VOG5620, VOG5607, VOG10923
GCA_000746605.1	CP009256.1	CP009256.1_prophage1	2599176	2629128	False	Siphoviridae	VOG5412, VOG1024, VOG4598, VOG4701, VOG0850, VOG0848, VOG8343, VOG0847, VOG4860, VOG8399, VOG4228, VOG8398, VOG2119, VOG4568, VOG8395, VOG4704, VOG5830, VOG3480, VOG1329, VOG4555, VOG4731, VOG10130, VOG8397, VOG4564, VOG1518, VOG4544, VOG5620, VOG5607
GCA_000746605.1	CP009256.1	CP009256.1_prophage2	2633924	2642944	False	Myoviridae	VOG7528, VOG9626, VOG0296, VOG0189, VOG4566, VOG9565, VOG8394, VOG8393, VOG2215, VOG0052, VOG6495, VOG0083, VOG8392, VOG9564, VOG7510, VOG0322
GCA_000746605.1	CP009256.1	CP009256.1_prophage3	2950690	2952415	False	Unknown	VOG9626, VOG9628, VOG0296, VOG5622
GCA_000746605.1	CP009256.1	CP009256.1_prophage4	2952636	2955895	False	Myoviridae	VOG0025, VOG4566, VOG6557, VOG2215
GCA_000746605.1	CP009256.1	CP009256.1_prophage5	3080177	3105115	False	Myoviridae	VOG10027, VOG4778, VOG2383, VOG1942, VOG6932, VOG1915, VOG5027, VOG1912, VOG7734, VOG5620, VOG5607, VOG0944, VOG0945, VOG2096, VOG0536, VOG9626, VOG0296, VOG8427, VOG0189, VOG4566, VOG9565, VOG8394, VOG8393, VOG2338, VOG2215, VOG5709, VOG8392, VOG7510
GCA_000746645.1	CP009257.1	CP009257.1_prophage1	327	15453	False	Siphoviridae	VOG4127, VOG2119, VOG4568, VOG8395, VOG8395, VOG4036, VOG4704, VOG5830, VOG3480, VOG1329, VOG4611, VOG2483, VOG8397, VOG8396, VOG4564, VOG1518, VOG7407, VOG5620, VOG5607, VOG10923, VOG0292, VOG0618, VOG6128
GCA_000746645.1	CP009257.1	CP009257.1_prophage2	353739	378298	False	Siphoviridae	VOG4565, VOG0994, VOG6040, VOG4598, VOG4701, VOG0850, VOG0848, VOG8343, VOG0847, VOG4860, VOG9276, VOG3427, VOG0704, VOG9583, VOG4589, VOG0204, VOG4556, VOG6431, VOG4553, VOG4568, VOG5779
GCA_000746645.1	CP009257.1	CP009257.1_prophage3	912185	951158	False	Siphoviridae	VOG0248, VOG6396, VOG0992, VOG5412, VOG4743, VOG8390, VOG1539, VOG5277, VOG4860, VOG0047, VOG0376, VOG2545, VOG8399, VOG4228, VOG5260, VOG4127, VOG2119, VOG4568, VOG8395, VOG4704, VOG5830, VOG3480, VOG1329, VOG4611, VOG4731, VOG0045, VOG8397, VOG4564, VOG1518, VOG7407, VOG5620, VOG5607, VOG10923, VOG0292, VOG0618, VOG9566, VOG2096, VOG7487, VOG9626, VOG0296, VOG8430, VOG5375, VOG0107, VOG9565, VO…
GCA_000746645.1	CP009257.1	CP009257.1_prophage4	1096170	1142434	False	Siphoviridae	VOG3578, VOG0248, VOG6396, VOG0535, VOG0992, VOG5412, VOG4743, VOG8390, VOG1539, VOG5277, VOG4860, VOG0047, VOG2977, VOG10059, VOG8399, VOG4228, VOG5260, VOG4127, VOG2119, VOG4568, VOG8395, VOG4036, VOG4704, VOG5830, VOG3480, VOG1329, VOG4611, VOG2483, VOG8397, VOG8396, VOG4564, VOG1518, VOG7407, VOG5620, VOG5607, VOG7528, VOG9626, VOG9628, VOG5622, VOG3490, VOG0025, VOG5046, VOG0052, VOG6495, VO…
GCA_000746645.1	CP009257.1	CP009257.1_prophage5	1550908	1593247	False	Siphoviridae	VOG1539, VOG5277, VOG8399, VOG8382, VOG4675, VOG0267, VOG0267, VOG9567, VOG0376, VOG2545, VOG8399, VOG4228, VOG5260, VOG4127, VOG8398, VOG2119, VOG4568, VOG8395, VOG4704, VOG5830, VOG3480, VOG1329, VOG4611, VOG4731, VOG0045, VOG8397, VOG4564, VOG1518, VOG7407, VOG5620, VOG5607, VOG7528, VOG9626, VOG9628, VOG8427, VOG0189, VOG4566, VOG9565, VOG8394, VOG8393, VOG0831, VOG6495, VOG9625, VOG9624, VOG…
GCA_000746645.1	CP009257.1	CP009257.1_prophage6	3672381	3697786	False	Siphoviridae	VOG0292, VOG9137, VOG6182, VOG5779, VOG4568, VOG4553, VOG6431, VOG4556, VOG0204, VOG4589, VOG9583, VOG0704, VOG3427, VOG8415, VOG4860, VOG0847, VOG8343, VOG0848, VOG0850, VOG4701, VOG4598
GCA_000746645.1	CP009257.1	CP009257.1_prophage7	4194150	4211347	False	Siphoviridae	VOG2147, VOG0585, VOG2149, VOG0094, VOG2153, VOG2154, VOG0992, VOG4366, VOG4003, VOG4004, VOG4005, VOG4544, VOG4694, VOG1356, VOG4652, VOG0572, VOG2163, VOG6012, VOG2790, VOG2165
GCA_000746645.1	CP009257.1	CP009257.1_prophage8	4222686	4227276	False	Myoviridae	VOG2794, VOG4691, VOG2795, VOG8617
GCA_000746645.1	CP009257.1	CP009257.1_prophage9	4316745	4334663	False	Siphoviridae	VOG3721, VOG5412, VOG4743, VOG8390, VOG1539, VOG5277, VOG4860, VOG0047, VOG0376, VOG2545, VOG8399, VOG4228, VOG5260, VOG4127, VOG2119, VOG4568, VOG8395, VOG4036
GCA_000786735.1	CP007712.1	CP007712.1_prophage1	1570968	1606428	False	Siphoviridae	VOG8391, VOG8391, VOG1936, VOG7510, VOG8392, VOG4694, VOG7186, VOG6965, VOG0083, VOG10933, VOG8393, VOG8394, VOG4566, VOG5375, VOG8430, VOG0296, VOG7528, VOG10923, VOG5607, VOG5620, VOG7407, VOG1518, VOG4564, VOG8396, VOG8397, VOG2483, VOG4611, VOG1329, VOG3480, VOG5830, VOG4704, VOG8395, VOG4568, VOG2119, VOG8398, VOG6576, VOG5277, VOG1539, VOG8390, VOG4743, VOG5412, VOG0992, VOG3061
GCA_000794125.2	CP114381.1	CP114381.1_prophage1	560555	589346	False	Myoviridae	VOG4552, VOG8428, VOG0585, VOG0583, VOG0582, VOG4736, VOG4630, VOG0577, VOG0356, VOG4669, VOG0574, VOG4691, VOG4550, VOG0573, VOG0572, VOG0571, VOG4616, VOG2125, VOG2388, VOG0569, VOG0568, VOG0567, VOG0764, VOG0566, VOG3897, VOG4556
GCA_000794125.2	CP114381.1	CP114381.1_prophage2	746965	787301	False	Siphoviridae	VOG0195, VOG9625, VOG2215, VOG6557, VOG4566, VOG0025, VOG3490, VOG4567, VOG5622, VOG11033, VOG9628, VOG9577, VOG0327, VOG0156, VOG9566, VOG5156, VOG0292, VOG10923, VOG5607, VOG5620, VOG6488, VOG1518, VOG4564, VOG8397, VOG10130, VOG4731, VOG1329, VOG3480, VOG5830, VOG4704, VOG4568, VOG2119, VOG8398, VOG4127, VOG8343, VOG4228, VOG8399, VOG4603, VOG9567, VOG0267, VOG0267, VOG4675, VOG8382, VOG8399, …
GCA_000794125.2	CP114381.1	CP114381.1_prophage3	1299087	1308063	False	Myoviridae	VOG8233, VOG4708, VOG0415, VOG7126, VOG6971, VOG9625, VOG0010, VOG2338, VOG6557, VOG4566, VOG0025, VOG3490
GCA_000794125.2	CP114381.1	CP114381.1_prophage4	1314252	1340502	False	Siphoviridae	VOG10923, VOG5607, VOG5620, VOG7407, VOG1518, VOG4564, VOG8396, VOG8397, VOG2483, VOG4611, VOG1329, VOG3480, VOG5830, VOG4704, VOG8395, VOG4568, VOG2119, VOG8398, VOG4127, VOG8343, VOG4228, VOG8399, VOG0233, VOG10059, VOG2977, VOG0047, VOG4910, VOG5277
GCA_000794125.2	CP114381.1	CP114381.1_prophage5	2634097	2641860	False	Unknown	VOG6633, VOG6932, VOG1915, VOG6269, VOG5027, VOG1912
GCA_000794125.2	CP114381.1	CP114381.1_prophage6	3700437	3704957	True	Unknown	VOG10352, VOG11015, VOG0275, VOG0944
GCA_000814345.1	CP010397.1	CP010397.1_prophage1	565166	590367	False	Myoviridae	VOG0585, VOG0583, VOG0582, VOG4736, VOG4630, VOG0577, VOG0356, VOG3447, VOG1072, VOG0574, VOG4691, VOG4550, VOG0573, VOG0572, VOG0571, VOG4616, VOG2125, VOG2388, VOG0569, VOG0568, VOG0567, VOG0764, VOG0566, VOG3897, VOG4556
GCA_000814345.1	CP010397.1	CP010397.1_prophage2	2650794	2684558	False	Siphoviridae	VOG3578, VOG0248, VOG6396, VOG0992, VOG5412, VOG4743, VOG8390, VOG1539, VOG5277, VOG0047, VOG4910, VOG9584, VOG0376, VOG2545, VOG8399, VOG4228, VOG5260, VOG4127, VOG8398, VOG2119, VOG4568, VOG8395, VOG4704, VOG5830, VOG3480, VOG1329, VOG4611, VOG2483, VOG8397, VOG8396, VOG4564, VOG1518, VOG7407, VOG5620, VOG5607, VOG10923
GCA_000814345.1	CP010397.1	CP010397.1_prophage3	2688297	2694795	False	Siphoviridae	VOG9626, VOG0296, VOG8430, VOG5375, VOG4566, VOG8394, VOG8393, VOG6495, VOG9625, VOG5353
GCA_000814345.1	CP010397.1	CP010397.1_prophage4	2909247	2911157	False	Unknown	VOG2337, VOG2336, VOG7122
GCA_000814345.1	CP010397.1	CP010397.1_prophage5	2994043	3016388	False	Siphoviridae	VOG8582, VOG4743, VOG1539, VOG5277, VOG10170, VOG10077, VOG3428, VOG3427, VOG0704, VOG9583, VOG4589, VOG0204, VOG4556, VOG6431, VOG4553, VOG4568, VOG4805, VOG5779, VOG6182, VOG4841, VOG0292
GCA_000814345.1	CP010397.1	CP010397.1_prophage6	3024426	3027625	False	Myoviridae	VOG2215, VOG2215, VOG9625
GCA_000814345.1	CP010398.1	CP010398.1_prophage1	12209	28059	False	Myoviridae	VOG1198, VOG10904, VOG1198, VOG0095, VOG0499, VOG0028, VOG11081, VOG6671, VOG2485, VOG4575
GCA_000828935.1	AP014649.1	AP014649.1_prophage1	1047242	1064539	False	Siphoviridae	VOG0292, VOG4841, VOG9438, VOG6182, VOG5779, VOG4568, VOG4553, VOG6431, VOG4556, VOG0204, VOG4589, VOG9583, VOG0704, VOG4552, VOG3427, VOG3428
GCA_000828935.1	AP014649.1	AP014649.1_prophage2	1608155	1648158	False	Siphoviridae	VOG8391, VOG0322, VOG7510, VOG8392, VOG5353, VOG9625, VOG6495, VOG8394, VOG4694, VOG0107, VOG5375, VOG5622, VOG7528, VOG3003, VOG6328, VOG10923, VOG5607, VOG5620, VOG6488, VOG1518, VOG4564, VOG8397, VOG10130, VOG4555, VOG1329, VOG3480, VOG5830, VOG4704, VOG8395, VOG4568, VOG2119, VOG8398, VOG4127, VOG5260, VOG4228, VOG8399, VOG2545, VOG0376, VOG6015, VOG4860, VOG5277, VOG1539, VOG8390, VOG4743, V…
GCA_000828935.1	AP014649.1	AP014649.1_prophage3	2690040	2700192	False	Siphoviridae	VOG6633, VOG6331, VOG8582, VOG1418, VOG5552
GCA_000828935.1	AP014649.1	AP014649.1_prophage4	2701620	2726217	False	Myoviridae / Siphoviridae / Podoviridae	VOG10027, VOG4778, VOG2383, VOG1942, VOG6932, VOG1915, VOG5027, VOG1912, VOG7734, VOG5620, VOG5607, VOG10923, VOG2096, VOG7528, VOG0296, VOG8427, VOG5375, VOG0107, VOG9565, VOG8394, VOG8393, VOG2186, VOG4829, VOG10933, VOG8392, VOG9564, VOG7510, VOG0322, VOG8391, VOG8400, VOG4755, VOG9627
GCA_000828935.1	AP014649.1	AP014649.1_prophage5	2869858	2901473	False	Siphoviridae	VOG8390, VOG1539, VOG5277, VOG4910, VOG9584, VOG0376, VOG2545, VOG8399, VOG4228, VOG5260, VOG4127, VOG8398, VOG2119, VOG4568, VOG8395, VOG4704, VOG5830, VOG3480, VOG1329, VOG4555, VOG2483, VOG8397, VOG8396, VOG4564, VOG1518, VOG4544, VOG5620, VOG5607, VOG10923, VOG7528, VOG4567, VOG4851, VOG8394, VOG0052, VOG6495
GCA_000830055.1	CP010781.1	CP010781.1_prophage1	1123400	1132321	False	Myoviridae / Siphoviridae	VOG7580, VOG9627, VOG8400, VOG8391, VOG4945, VOG7510, VOG8392, VOG0083, VOG6495, VOG0052, VOG2215, VOG8393, VOG8394, VOG9565, VOG0107, VOG5375, VOG5622
GCA_000830055.1	CP010781.1	CP010781.1_prophage2	1137326	1159884	False	Siphoviridae	VOG10923, VOG5607, VOG5620, VOG7407, VOG1518, VOG4564, VOG8396, VOG8397, VOG2483, VOG4611, VOG1329, VOG3480, VOG5830, VOG4704, VOG8395, VOG4568, VOG2119, VOG8398, VOG4127, VOG8343, VOG4228, VOG8399, VOG4603, VOG9584, VOG4910
GCA_000830055.1	CP010781.1	CP010781.1_prophage3	1377692	1385455	False	Unknown	VOG7734, VOG1912, VOG5027, VOG6269, VOG1915, VOG6932
GCA_000830055.1	CP010781.1	CP010781.1_prophage4	2627063	2652030	False	Siphoviridae	VOG1539, VOG5277, VOG4910, VOG9584, VOG4603, VOG8399, VOG4228, VOG8343, VOG4127, VOG8398, VOG2119, VOG4568, VOG8395, VOG4704, VOG5830, VOG3480, VOG1329, VOG4611, VOG2483, VOG8397, VOG8396, VOG4564, VOG1518, VOG7407, VOG5620, VOG5607
GCA_000830055.1	CP010781.1	CP010781.1_prophage5	2658046	2669181	False	Myoviridae / Siphoviridae	VOG11033, VOG5622, VOG3490, VOG0025, VOG4566, VOG6557, VOG2338, VOG0010, VOG9625, VOG0195, VOG7126, VOG0415, VOG4708, VOG8233, VOG8309
GCA_000830055.1	CP010781.1	CP010781.1_prophage6	3194729	3212813	False	Siphoviridae	VOG4735, VOG3427, VOG4552, VOG0704, VOG9583, VOG10242, VOG4589, VOG0204, VOG4556, VOG6431, VOG4553, VOG4568, VOG0051, VOG3540, VOG6182, VOG9438, VOG4817, VOG0292, VOG8564, VOG11033, VOG0618, VOG1485, VOG4805, VOG7528, VOG9626, VOG9628
GCA_000963815.1	CP008706.1	CP008706.1_prophage1	556946	585637	False	Myoviridae	VOG0585, VOG0583, VOG0582, VOG4736, VOG0996, VOG4630, VOG0577, VOG0356, VOG4669, VOG0574, VOG4691, VOG4550, VOG0573, VOG0572, VOG0571, VOG4616, VOG2125, VOG2388, VOG0569, VOG0568, VOG0567, VOG0764, VOG0566, VOG3897, VOG4556
GCA_000963815.1	CP008706.1	CP008706.1_prophage2	748783	784658	False	Siphoviridae	VOG6557, VOG4566, VOG0025, VOG3490, VOG4567, VOG5622, VOG11033, VOG9628, VOG9577, VOG0327, VOG0156, VOG9566, VOG5156, VOG0292, VOG10923, VOG5607, VOG5620, VOG6488, VOG1518, VOG4564, VOG8397, VOG10130, VOG4731, VOG1329, VOG3480, VOG5830, VOG4704, VOG4568, VOG2119, VOG8398, VOG4127, VOG8343, VOG4228, VOG8399, VOG4603, VOG9567, VOG0267, VOG0267, VOG4675, VOG8382, VOG8399, VOG5277, VOG1539
GCA_000963815.1	CP008706.1	CP008706.1_prophage3	1292989	1301965	False	Myoviridae	VOG8233, VOG4708, VOG0415, VOG7126, VOG6971, VOG9625, VOG0010, VOG2338, VOG6557, VOG4566, VOG0025, VOG3490
GCA_000963815.1	CP008706.1	CP008706.1_prophage4	1308154	1334404	False	Siphoviridae	VOG10923, VOG5607, VOG5620, VOG7407, VOG1518, VOG4564, VOG8396, VOG8397, VOG2483, VOG4611, VOG1329, VOG3480, VOG5830, VOG4704, VOG8395, VOG4568, VOG2119, VOG8398, VOG4127, VOG8343, VOG4228, VOG8399, VOG0233, VOG10059, VOG2977, VOG0047, VOG4910, VOG5277
GCA_000963815.1	CP008706.1	CP008706.1_prophage5	2656701	2664464	False	Unknown	VOG6633, VOG6932, VOG1915, VOG6269, VOG5027, VOG1912
GCA_001026965.1	CP010779.1	CP010779.1_prophage1	1277970	1312186	False	Myoviridae	VOG9624, VOG9625, VOG6495, VOG0052, VOG8394, VOG4571, VOG0107, VOG5375, VOG5622, VOG6868, VOG9626, VOG7528, VOG5607, VOG5620, VOG5779, VOG1912, VOG4564, VOG1915, VOG6932, VOG1942, VOG7049, VOG4778, VOG1353, VOG1352, VOG4699, VOG1350, VOG8236, VOG1561, VOG1956, VOG1433, VOG1348, VOG0573, VOG4550, VOG4691, VOG1924, VOG3674, VOG1072, VOG5412
GCA_001026965.1	CP010779.1	CP010779.1_prophage2	1577287	1606315	False	Siphoviridae	VOG7510, VOG8392, VOG10933, VOG8394, VOG4571, VOG0107, VOG5375, VOG8427, VOG5622, VOG6868, VOG9626, VOG7528, VOG5607, VOG5620, VOG7407, VOG1518, VOG4564, VOG8396, VOG8397, VOG10130, VOG2483, VOG4611, VOG1329, VOG3480, VOG5830, VOG4704, VOG8395, VOG4568, VOG2119, VOG8398, VOG4127, VOG5260, VOG4228, VOG8399, VOG2545, VOG0376
GCA_001026965.1	CP010779.1	CP010779.1_prophage3	2173654	2190898	False	Siphoviridae	VOG4743, VOG8390, VOG1539, VOG5277, VOG4860, VOG0047, VOG3427, VOG0704, VOG9583, VOG4589, VOG0204, VOG5259, VOG4553, VOG4568, VOG4556, VOG5779, VOG0425, VOG6182
GCA_001026965.1	CP010779.1	CP010779.1_prophage4	2788318	2810774	False	Siphoviridae	VOG7388, VOG4565, VOG0765, VOG4743, VOG8390, VOG1539, VOG5277, VOG4860, VOG9276, VOG4729, VOG3427, VOG0704, VOG9583, VOG4589, VOG0204, VOG5259, VOG4553, VOG4568, VOG4556, VOG5779, VOG0425, VOG6182, VOG0292
GCA_001026965.1	CP010779.1	CP010779.1_prophage5	2830196	2858282	False	Siphoviridae	VOG5412, VOG4743, VOG8390, VOG1539, VOG5277, VOG4910, VOG9584, VOG4603, VOG8399, VOG4228, VOG5260, VOG4127, VOG8398, VOG2119, VOG4568, VOG8395, VOG4704, VOG5830, VOG3480, VOG1329, VOG4555, VOG4731, VOG10130, VOG8397, VOG4564, VOG1518, VOG6488, VOG5620, VOG5607, VOG10923
GCA_001026965.1	CP010779.1	CP010779.1_prophage6	2866766	2873208	False	Unknown	VOG9625, VOG9624, VOG8392, VOG9564, VOG7510, VOG0322
GCA_001026965.1	CP010779.1	CP010779.1_prophage7	3100250	3102160	False	Unknown	VOG2337, VOG2336, VOG7122
GCA_001026965.1	CP010780.1	CP010780.1_prophage1	31355	41589	False	Myoviridae	VOG0028, VOG0499, VOG0095, VOG1198, VOG10904, VOG1198, VOG0052
GCA_001026965.1	CP010780.1	CP010780.1_prophage2	60668	74950	False	Siphoviridae	VOG10180, VOG9306, VOG4598, VOG4701, VOG0850
GCA_001077555.2	CP021342.1	CP021342.1_prophage1	8987	25519	False	Siphoviridae	VOG8399, VOG4228, VOG8398, VOG2119, VOG4568, VOG8395, VOG4704, VOG5830, VOG3480, VOG1329, VOG4611, VOG2483, VOG8397, VOG8396, VOG4564, VOG1518, VOG7407, VOG5620, VOG5607, VOG10923, VOG1485
GCA_001077555.2	CP021342.1	CP021342.1_prophage2	2776319	2779101	False	Unknown	VOG9625, VOG6495, VOG8393
GCA_001077555.2	CP021342.1	CP021342.1_prophage3	2785897	2816663	False	Siphoviridae	VOG10923, VOG5607, VOG5620, VOG7407, VOG1518, VOG4564, VOG8396, VOG8397, VOG2483, VOG4611, VOG1329, VOG3480, VOG5830, VOG4704, VOG8395, VOG4568, VOG2119, VOG8398, VOG4228, VOG8399, VOG2545, VOG0376, VOG1764, VOG8382, VOG0847, VOG8343, VOG0848, VOG0850, VOG4701, VOG4598, VOG1024, VOG5412, VOG0992
GCA_001077555.2	CP021342.1	CP021342.1_prophage4	3196114	3215818	False	Siphoviridae	VOG8937, VOG7122, VOG3307, VOG6495, VOG5046, VOG0025, VOG3490, VOG5622, VOG9628, VOG3212, VOG7487, VOG9566, VOG0618, VOG2641, VOG0292, VOG0253, VOG6176, VOG1518, VOG4564, VOG4611, VOG4572, VOG5830, VOG4704
GCA_001077555.2	CP021342.1	CP021342.1_prophage5	3221532	3235520	False	Siphoviridae	VOG0847, VOG8343, VOG0848, VOG8230, VOG0850, VOG4701, VOG4598, VOG1024
GCA_001077555.2	CP021342.1	CP021342.1_prophage6	3339328	3361175	False	Siphoviridae	VOG6182, VOG5779, VOG4556, VOG4568, VOG4553, VOG5259, VOG0204, VOG4589, VOG9583, VOG0704, VOG3427, VOG9276, VOG4860, VOG0847, VOG8343, VOG0848, VOG8230, VOG0850, VOG4701, VOG4598
GCA_001077655.1	CP012006.1	CP012006.1_prophage1	1207790	1217517	False	Myoviridae	VOG4600, VOG1309, VOG7122, VOG5142, VOG0195, VOG9625, VOG2215, VOG5129
GCA_001077655.1	CP012006.1	CP012006.1_prophage2	1220054	1251312	False	Siphoviridae	VOG2096, VOG9566, VOG5156, VOG0292, VOG10923, VOG5607, VOG5620, VOG7407, VOG1518, VOG4564, VOG8396, VOG8397, VOG10130, VOG2483, VOG4611, VOG1329, VOG3480, VOG5830, VOG4704, VOG8395, VOG4568, VOG2119, VOG4127, VOG5260, VOG4228, VOG8399, VOG9577, VOG8872, VOG0047, VOG5277, VOG1539, VOG8390
GCA_001077655.1	CP012006.1	CP012006.1_prophage3	1472693	1481537	False	Siphoviridae	VOG4564, VOG9895, VOG4611, VOG1329, VOG5830, VOG4704, VOG2119, VOG4552, VOG4228, VOG4743
GCA_001077655.1	CP012006.1	CP012006.1_prophage4	1593483	1634534	False	Siphoviridae	VOG8391, VOG0322, VOG7510, VOG8392, VOG10933, VOG0831, VOG8393, VOG8394, VOG4566, VOG8427, VOG5142, VOG8430, VOG0296, VOG7528, VOG5607, VOG5620, VOG7407, VOG1518, VOG4564, VOG8396, VOG8397, VOG2483, VOG4611, VOG1329, VOG3480, VOG5830, VOG4704, VOG8395, VOG4568, VOG2119, VOG4127, VOG5260, VOG4228, VOG8399, VOG2545, VOG0376, VOG6015, VOG0047, VOG5277, VOG1539, VOG8390, VOG4743, VOG5412
GCA_001077655.1	CP012006.1	CP012006.1_prophage5	2699535	2701056	False	Unknown	VOG2337, VOG2336
GCA_001077655.1	CP012006.1	CP012006.1_prophage6	2879309	2883303	False	Siphoviridae	VOG7528, VOG9626, VOG5622, VOG5375, VOG4566, VOG8394, VOG8393
GCA_001077675.1	CP012004.1	CP012004.1_prophage1	1594148	1636881	False	Siphoviridae	VOG8391, VOG0322, VOG7510, VOG8392, VOG10933, VOG8393, VOG8394, VOG4658, VOG0107, VOG5375, VOG5622, VOG0296, VOG0536, VOG2096, VOG10917, VOG8396, VOG10923, VOG5607, VOG5620, VOG7407, VOG1518, VOG4564, VOG8396, VOG8397, VOG2483, VOG4611, VOG1329, VOG3480, VOG5830, VOG4704, VOG8395, VOG4568, VOG2119, VOG8398, VOG4127, VOG5260, VOG4228, VOG8399, VOG2545, VOG0376, VOG5277, VOG1539, VOG8390
GCA_001077675.1	CP012004.1	CP012004.1_prophage2	2112704	2128622	False	Siphoviridae	VOG4743, VOG8390, VOG1539, VOG5277, VOG10975, VOG3427, VOG0704, VOG9583, VOG4589, VOG0204, VOG5259, VOG4553, VOG4568, VOG4556
GCA_001077675.1	CP012004.1	CP012004.1_prophage3	2619227	2638989	False	Siphoviridae	VOG1942, VOG6932, VOG1915, VOG5027, VOG1912, VOG7734, VOG5620, VOG5607, VOG10923, VOG7528, VOG9626, VOG0296, VOG8430, VOG5375, VOG0107, VOG4567, VOG8394, VOG2186, VOG4829, VOG10933, VOG8392, VOG7510, VOG4945, VOG8391, VOG8400
GCA_001077965.2	CP021347.1	CP021347.1_prophage1	155219	171122	False	Podoviridae	VOG0035, VOG2325, VOG2326, VOG3741, VOG3740, VOG3739, VOG3738, VOG0030, VOG4544, VOG0796, VOG8304, VOG7487, VOG9626, VOG9438, VOG11033, VOG6394, VOG0025, VOG5216
GCA_001077965.2	CP021347.1	CP021347.1_prophage2	277336	301328	False	Myoviridae / Podoviridae	VOG4778, VOG2383, VOG1942, VOG6932, VOG1915, VOG4564, VOG1912, VOG7734, VOG5620, VOG5607, VOG10923, VOG5088, VOG10260, VOG7528, VOG8427, VOG0189, VOG4566, VOG9565, VOG8394, VOG8393, VOG0831, VOG10933, VOG8392, VOG7510, VOG0322, VOG8391
GCA_001077965.2	CP021347.1	CP021347.1_prophage3	2971826	2987963	False	Myoviridae	VOG7620, VOG0585, VOG3993, VOG4694, VOG1356, VOG4652, VOG0572, VOG2163, VOG6012, VOG2790, VOG2165, VOG2791, VOG6965
GCA_001261895.2	LN868200.1	LN868200.1_prophage1	1167545	1207841	False	Siphoviridae	VOG7700, VOG9627, VOG10893, VOG8400, VOG8391, VOG4945, VOG7510, VOG0195, VOG9625, VOG6495, VOG0052, VOG5046, VOG0025, VOG3490, VOG5622, VOG9628, VOG9577, VOG7487, VOG2096, VOG9566, VOG0618, VOG0292, VOG10923, VOG5607, VOG5620, VOG7407, VOG1518, VOG4564, VOG8396, VOG8397, VOG2483, VOG4611, VOG1329, VOG3480, VOG5830, VOG4704, VOG8124, VOG8395, VOG4568, VOG2119, VOG8398, VOG4127, VOG5260, VOG4228, V…
GCA_001261895.2	LN868200.1	LN868200.1_prophage2	2539309	2565052	False	Siphoviridae	VOG8399, VOG4228, VOG5260, VOG4127, VOG2119, VOG4568, VOG8395, VOG4704, VOG5830, VOG3480, VOG1329, VOG4611, VOG4731, VOG8398, VOG8397, VOG4564, VOG1518, VOG7407, VOG5620, VOG5607, VOG7528, VOG9626, VOG5622, VOG8427, VOG5375, VOG4566, VOG4567, VOG8394, VOG4829, VOG6495, VOG8392, VOG7510, VOG4945, VOG8391
GCA_001261895.2	LN868200.1	LN868200.1_prophage3	2648006	2683332	False	Siphoviridae	VOG5277, VOG0047, VOG4675, VOG6495, VOG8399, VOG4228, VOG5260, VOG4127, VOG2119, VOG4568, VOG8395, VOG4704, VOG5830, VOG3480, VOG1329, VOG4611, VOG5251, VOG8398, VOG8397, VOG8396, VOG4564, VOG1518, VOG4544, VOG5620, VOG5607, VOG10923, VOG10260, VOG7528, VOG5622, VOG5375, VOG0107, VOG9565, VOG8394, VOG8393, VOG6495, VOG9625
GCA_001399655.1	CP012952.1	CP012952.1_prophage1	802867	833367	False	Siphoviridae	VOG10933, VOG4829, VOG2186, VOG9628, VOG8394, VOG9565, VOG8271, VOG0025, VOG0296, VOG5622, VOG4693, VOG4643, VOG0879, VOG4841, VOG4581, VOG5101, VOG4556, VOG4573, VOG4553, VOG9750, VOG0204, VOG4589, VOG9583, VOG0704, VOG3427, VOG0352, VOG5277, VOG1539, VOG8390, VOG4743
GCA_001399655.1	CP012952.1	CP012952.1_prophage2	1233860	1256311	False	Siphoviridae	VOG6222, VOG4841, VOG4581, VOG4544, VOG4556, VOG4568, VOG4553, VOG0204, VOG4589, VOG9583, VOG0704, VOG5207, VOG4729, VOG4735, VOG10170, VOG5277, VOG1539, VOG8390, VOG4743, VOG0765, VOG4565
GCA_001399655.1	CP012952.1	CP012952.1_prophage3	1599881	1626721	False	Myoviridae	VOG0585, VOG3993, VOG3995, VOG1564, VOG3998, VOG3556, VOG0992, VOG4366, VOG4003, VOG4004, VOG4005, VOG4544, VOG4694, VOG1356, VOG4652, VOG0572, VOG2163, VOG6012, VOG2790, VOG2165, VOG2791, VOG2791
GCA_001399655.1	CP012952.1	CP012952.1_prophage4	2858897	2881446	False	Siphoviridae	VOG4910, VOG9584, VOG4603, VOG8399, VOG4228, VOG8343, VOG4127, VOG8398, VOG2119, VOG4568, VOG8395, VOG4704, VOG5830, VOG3480, VOG1329, VOG4611, VOG5251, VOG8398, VOG8397, VOG8396, VOG4564, VOG1518, VOG6488, VOG5620, VOG5607, VOG10923
GCA_001399655.1	CP012952.1	CP012952.1_prophage5	2886120	2895213	False	Siphoviridae	VOG7528, VOG9626, VOG5622, VOG8427, VOG5375, VOG4566, VOG8394, VOG8393, VOG8408, VOG10933, VOG6054, VOG0822, VOG8392
GCA_001514375.1	CP013924.1	CP013924.1_prophage1	999767	1077832	False	Siphoviridae	VOG10923, VOG5607, VOG5620, VOG7407, VOG1518, VOG4564, VOG4731, VOG4611, VOG1329, VOG3480, VOG5830, VOG4704, VOG8395, VOG4568, VOG2119, VOG8398, VOG4127, VOG5260, VOG4228, VOG8399, VOG4603, VOG9584, VOG4910, VOG5277, VOG1539, VOG8390, VOG4743, VOG5412, VOG0992, VOG7108, VOG8526, VOG10893, VOG8400, VOG8391, VOG0322, VOG7510, VOG9564, VOG8392, VOG0195, VOG9625, VOG6495, VOG0831, VOG8393, VOG8394, V…
GCA_001514375.1	CP013924.1	CP013924.1_prophage2	1638869	1722875	False	Siphoviridae	VOG8400, VOG8391, VOG0322, VOG7510, VOG8392, VOG2215, VOG8393, VOG8394, VOG9565, VOG0107, VOG5375, VOG5622, VOG6868, VOG9626, VOG7528, VOG10923, VOG5607, VOG5620, VOG7407, VOG1518, VOG4564, VOG8396, VOG8397, VOG2483, VOG4611, VOG1329, VOG3480, VOG5830, VOG4704, VOG8395, VOG4568, VOG2119, VOG8398, VOG4127, VOG5260, VOG4228, VOG8399, VOG9222, VOG0047, VOG5485, VOG0267, VOG4552, VOG4552, VOG8399, VO…
GCA_001514375.1	CP013924.1	CP013924.1_prophage3	2760282	2764528	True	Unknown	VOG11015, VOG0275, VOG0221, VOG0944
GCA_001514375.1	CP013924.1	CP013924.1_prophage4	2850148	2874000	False	Siphoviridae	VOG1539, VOG5277, VOG4910, VOG9584, VOG4603, VOG8399, VOG4228, VOG5260, VOG4127, VOG8398, VOG2119, VOG4568, VOG8395, VOG4704, VOG5830, VOG3480, VOG1329, VOG4555, VOG4731, VOG10130, VOG8397, VOG4564, VOG1518, VOG6488, VOG5620, VOG5607, VOG10923
GCA_001514375.1	CP013924.1	CP013924.1_prophage5	2882484	2887997	False	Unknown	VOG9625, VOG9624, VOG8392, VOG9564, VOG7510
GCA_001514375.1	CP013924.1	CP013924.1_prophage6	3111291	3120382	False	Siphoviridae	VOG4636, VOG4571, VOG6868, VOG5622, VOG8427, VOG5375, VOG0107, VOG4571, VOG4658, VOG0245
GCA_001517645.1	LN997846.1	LN997846.1_prophage1	2711643	2734585	False	Myoviridae	VOG2791, VOG2165, VOG2790, VOG6012, VOG2163, VOG0572, VOG4652, VOG1356, VOG4544, VOG4005, VOG4004, VOG4003, VOG4366, VOG0992, VOG10179, VOG3556, VOG3998, VOG1564, VOG3995, VOG3993, VOG0585
GCA_001543995.1	CP014215.1	CP014215.1_prophage1	648025	657116	False	Siphoviridae	VOG0245, VOG4658, VOG4571, VOG0107, VOG5375, VOG8427, VOG5622, VOG6868, VOG4571
GCA_001543995.1	CP014215.1	CP014215.1_prophage2	878291	884733	False	Unknown	VOG8391, VOG0322, VOG7510, VOG9564, VOG8392, VOG9624, VOG9625
GCA_001543995.1	CP014215.1	CP014215.1_prophage3	895168	918101	False	Siphoviridae	VOG5607, VOG5620, VOG6488, VOG1518, VOG4564, VOG8397, VOG10130, VOG4731, VOG4555, VOG1329, VOG3480, VOG5830, VOG4704, VOG8395, VOG4568, VOG2119, VOG8398, VOG4127, VOG5260, VOG4228, VOG8399, VOG4603, VOG9584, VOG4910, VOG5277
GCA_001543995.1	CP014215.1	CP014215.1_prophage4	2031751	2068519	False	Siphoviridae	VOG8390, VOG1539, VOG5277, VOG4910, VOG0047, VOG2977, VOG10059, VOG0233, VOG8399, VOG4228, VOG5260, VOG4127, VOG2119, VOG4568, VOG8395, VOG9305, VOG4704, VOG5830, VOG3480, VOG1329, VOG4611, VOG2483, VOG8397, VOG8396, VOG4564, VOG1518, VOG7407, VOG5620, VOG5607, VOG10923, VOG7528, VOG9626, VOG6868, VOG5622, VOG5375, VOG0107, VOG9565, VOG8394, VOG8393, VOG2215, VOG8392, VOG7510, VOG0322, VOG8391
GCA_001543995.1	CP014215.1	CP014215.1_prophage5	2165624	2193135	False	Myoviridae	VOG7620, VOG0585, VOG3993, VOG3995, VOG1564, VOG3998, VOG3556, VOG0992, VOG4366, VOG4003, VOG4004, VOG4005, VOG4544, VOG4694, VOG1356, VOG4652, VOG0572, VOG2163, VOG6012, VOG2790, VOG2165, VOG2791, VOG2791
GCA_001543995.1	CP014215.1	CP014215.1_prophage6	2489060	2518056	False	Siphoviridae	VOG9567, VOG9222, VOG8399, VOG4228, VOG5260, VOG4127, VOG8398, VOG2119, VOG4568, VOG8395, VOG4704, VOG5830, VOG3480, VOG1329, VOG4611, VOG2483, VOG8397, VOG8396, VOG4564, VOG1518, VOG4544, VOG5620, VOG5607, VOG10923, VOG6269, VOG0327, VOG9183, VOG9626, VOG9628, VOG6868, VOG5622, VOG8427, VOG0189, VOG4566, VOG9565, VOG8394, VOG8393, VOG6495, VOG9625, VOG5353, VOG8392
GCA_001543995.1	CP014215.1	CP014215.1_prophage7	2707601	2740845	False	Siphoviridae	VOG0765, VOG2463, VOG4598, VOG4701, VOG0850, VOG0848, VOG0847, VOG0376, VOG2545, VOG8399, VOG4228, VOG8398, VOG2119, VOG4568, VOG8395, VOG4704, VOG5830, VOG3480, VOG1329, VOG4611, VOG4731, VOG4564, VOG1518, VOG7407, VOG5620, VOG5607, VOG10923
GCA_001573065.1	CP014538.1	CP014538.1_prophage1	1495301	1506435	False	Myoviridae / Siphoviridae	VOG4755, VOG8400, VOG8391, VOG0322, VOG7510, VOG8392, VOG9624, VOG9625, VOG2215, VOG8408, VOG8394, VOG4571, VOG0107, VOG5375, VOG5622, VOG6868
GCA_001573065.1	CP014538.1	CP014538.1_prophage2	2690984	2713440	False	Siphoviridae	VOG7388, VOG4565, VOG0765, VOG4743, VOG8390, VOG1539, VOG5277, VOG4860, VOG9276, VOG4729, VOG3427, VOG0704, VOG9583, VOG4589, VOG0204, VOG5259, VOG4553, VOG4568, VOG4556, VOG5779, VOG0425, VOG6182, VOG0292
GCA_001573065.1	CP014538.1	CP014538.1_prophage3	2732697	2762237	False	Siphoviridae	VOG5412, VOG4743, VOG8390, VOG1539, VOG5277, VOG4910, VOG9584, VOG4603, VOG8399, VOG4228, VOG5260, VOG4127, VOG8398, VOG2119, VOG4568, VOG8395, VOG4704, VOG5830, VOG3480, VOG1329, VOG4555, VOG4731, VOG10130, VOG8397, VOG4564, VOG1518, VOG6488, VOG5620, VOG5607, VOG10923
GCA_001573065.1	CP014538.1	CP014538.1_prophage4	2768309	2775709	False	Unknown	VOG8393, VOG9625, VOG9624, VOG8392, VOG9564, VOG7510, VOG0322
GCA_001573085.1	CP014539.1	CP014539.1_prophage1	823289	825199	False	Unknown	VOG7122, VOG2336
GCA_001573085.1	CP014539.1	CP014539.1_prophage2	1045525	1069811	False	Siphoviridae	VOG9627, VOG8400, VOG8391, VOG0322, VOG7510, VOG8392, VOG9624, VOG9625, VOG2215, VOG8408, VOG8394, VOG4571, VOG0107, VOG5375, VOG8427, VOG5622, VOG6868, VOG9626, VOG7528, VOG10923, VOG5607, VOG5620, VOG7407, VOG1518, VOG4564, VOG8397, VOG4731, VOG4611, VOG1329, VOG3480
GCA_001573085.1	CP014539.1	CP014539.1_prophage3	1080147	1096129	False	Siphoviridae	VOG4568, VOG2119, VOG8398, VOG4127, VOG8343, VOG4228, VOG8399, VOG0010, VOG9551, VOG7917, VOG5277, VOG8390, VOG4743, VOG4743, VOG4743
GCA_001573085.1	CP014539.1	CP014539.1_prophage4	2755648	2788893	False	Siphoviridae	VOG0765, VOG2463, VOG4598, VOG4701, VOG0850, VOG0848, VOG0847, VOG0376, VOG2545, VOG8399, VOG4228, VOG8398, VOG2119, VOG4568, VOG8395, VOG4704, VOG5830, VOG3480, VOG1329, VOG4611, VOG4731, VOG4564, VOG1518, VOG7407, VOG5620, VOG5607, VOG10923
GCA_001573105.1	CP014540.1	CP014540.1_prophage1	941762	943672	False	Unknown	VOG7122, VOG2336
GCA_001573105.1	CP014540.1	CP014540.1_prophage2	1198509	1205909	False	Unknown	VOG8391, VOG0322, VOG7510, VOG9564, VOG8392, VOG9624, VOG9625
GCA_001573105.1	CP014540.1	CP014540.1_prophage3	1212534	1250524	False	Siphoviridae	VOG10923, VOG5607, VOG5620, VOG0945, VOG0944, VOG6488, VOG1518, VOG4564, VOG8397, VOG4731, VOG4555, VOG1329, VOG3480, VOG5830, VOG0944, VOG0945, VOG4704, VOG8395, VOG4568, VOG2119, VOG8398, VOG4127, VOG5260, VOG4228, VOG8399, VOG4603, VOG9584, VOG4910, VOG0944, VOG0945, VOG5277, VOG1539, VOG8390, VOG4743, VOG5412, VOG0992
GCA_001573125.1	CP014541.1	CP014541.1_prophage1	1530568	1568523	False	Siphoviridae	VOG8400, VOG8391, VOG0322, VOG7510, VOG9564, VOG8392, VOG9624, VOG9625, VOG2215, VOG8408, VOG8394, VOG4571, VOG0107, VOG5375, VOG5622, VOG6868, VOG9626, VOG7528, VOG10923, VOG5607, VOG5620, VOG7407, VOG1518, VOG4564, VOG8396, VOG8397, VOG2483, VOG4611, VOG1329, VOG3480, VOG5830, VOG4704, VOG9305, VOG8395, VOG4568, VOG2119, VOG4127, VOG5260, VOG4228, VOG8399, VOG0233, VOG10059, VOG2977, VOG0047, V…
GCA_001573125.1	CP014541.1	CP014541.1_prophage2	2703544	2728850	False	Siphoviridae	VOG1539, VOG5277, VOG4910, VOG9584, VOG4603, VOG8399, VOG4228, VOG5260, VOG4127, VOG8398, VOG2119, VOG4568, VOG8395, VOG4704, VOG5830, VOG3480, VOG1329, VOG4555, VOG4731, VOG10130, VOG8397, VOG4564, VOG1518, VOG6488, VOG5620, VOG5607, VOG10923
GCA_001573125.1	CP014541.1	CP014541.1_prophage3	2734922	2742322	False	Unknown	VOG8393, VOG9625, VOG9624, VOG8392, VOG9564, VOG7510, VOG0322
GCA_001573125.1	CP014541.1	CP014541.1_prophage4	2974726	2982697	False	Siphoviridae	VOG4571, VOG6868, VOG5622, VOG8427, VOG5375, VOG0107, VOG4571, VOG4658, VOG0245
GCA_001578145.1	CP014528.1	CP014528.1_prophage1	992320	994230	False	Unknown	VOG7122, VOG2336
GCA_001578145.1	CP014528.1	CP014528.1_prophage2	1265651	1270031	False	Unknown	VOG7510, VOG9564, VOG8392, VOG9624, VOG9625
GCA_001578145.1	CP014528.1	CP014528.1_prophage3	1278515	1302367	False	Siphoviridae	VOG10923, VOG5607, VOG5620, VOG6488, VOG1518, VOG4564, VOG8397, VOG10130, VOG4731, VOG4555, VOG1329, VOG3480, VOG5830, VOG4704, VOG8395, VOG4568, VOG2119, VOG8398, VOG4127, VOG5260, VOG4228, VOG8399, VOG4603, VOG9584, VOG4910, VOG5277
GCA_001578145.1	CP014528.1	CP014528.1_prophage4	2464320	2488843	False	Siphoviridae	VOG8390, VOG1539, VOG5277, VOG4910, VOG9584, VOG0376, VOG2545, VOG8399, VOG4228, VOG5260, VOG4127, VOG2119, VOG4568, VOG8395, VOG4704, VOG5830, VOG3480, VOG1329, VOG4611, VOG4731, VOG8398, VOG8397, VOG8396, VOG4564, VOG1518, VOG7734, VOG7407, VOG5620
GCA_001578145.1	CP014528.1	CP014528.1_prophage5	2494837	2503694	False	Siphoviridae	VOG5622, VOG5375, VOG0107, VOG9565, VOG8394, VOG8393, VOG0052, VOG6495, VOG0083, VOG8392, VOG9564, VOG7510, VOG0322, VOG8391, VOG8400
GCA_001578145.1	CP014528.1	CP014528.1_prophage6	2557567	2585590	False	Myoviridae	VOG7620, VOG0585, VOG3993, VOG3995, VOG1564, VOG3998, VOG3556, VOG0992, VOG4366, VOG4003, VOG4004, VOG4005, VOG4544, VOG4694, VOG1356, VOG4652, VOG0572, VOG2163, VOG6012, VOG2790, VOG2165, VOG2791, VOG8582, VOG2791
GCA_001578145.1	CP014528.1	CP014528.1_prophage7	2651387	2677708	False	Siphoviridae	VOG4565, VOG0765, VOG4743, VOG8390, VOG1539, VOG5277, VOG9567, VOG3477, VOG8399, VOG4228, VOG5260, VOG4127, VOG2119, VOG4568, VOG8395, VOG4704, VOG5830, VOG3480, VOG1329, VOG4555, VOG8397, VOG4564, VOG1518, VOG6488
GCA_001578145.1	CP014528.1	CP014528.1_prophage8	2694076	2696267	False	Unknown	VOG4755, VOG0322, VOG5833
GCA_001593425.2	CP018664.1	CP018664.1_prophage1	2750783	2770545	False	Siphoviridae	VOG9627, VOG8400, VOG8391, VOG4945, VOG7510, VOG8392, VOG10933, VOG4829, VOG2186, VOG8394, VOG4567, VOG0107, VOG5375, VOG8430, VOG0296, VOG9626, VOG7528, VOG10923, VOG5607, VOG5620, VOG7734, VOG1912, VOG5027, VOG1915, VOG6932
GCA_001593425.2	CP018664.1	CP018664.1_prophage2	3261150	3277068	False	Siphoviridae	VOG4556, VOG4568, VOG4553, VOG5259, VOG0204, VOG4589, VOG9583, VOG0704, VOG3427, VOG10975, VOG5277, VOG1539, VOG8390
GCA_001593425.2	CP018664.1	CP018664.1_prophage3	3752891	3795624	False	Siphoviridae	VOG4743, VOG8390, VOG1539, VOG5277, VOG0376, VOG2545, VOG8399, VOG4228, VOG5260, VOG4127, VOG8398, VOG2119, VOG4568, VOG8395, VOG4704, VOG5830, VOG3480, VOG1329, VOG4611, VOG2483, VOG8397, VOG8396, VOG4564, VOG1518, VOG7407, VOG5620, VOG5607, VOG10923, VOG8396, VOG10917, VOG2096, VOG0536, VOG0296, VOG5622, VOG5375, VOG0107, VOG4658, VOG8394, VOG8393, VOG10933, VOG8392, VOG7510, VOG0322
GCA_001636235.1	CP015364.1	CP015364.1_prophage1	109610	135340	False	Siphoviridae	VOG0292, VOG6182, VOG5779, VOG4556, VOG4568, VOG4553, VOG5259, VOG0204, VOG4589, VOG9583, VOG0704, VOG3427, VOG4860, VOG0847, VOG5260, VOG0848, VOG0850, VOG4701, VOG4598, VOG0765
GCA_001636235.1	CP015364.1	CP015364.1_prophage2	805888	809358	False	Unknown	VOG10933, VOG2337, VOG2336, VOG7122
GCA_001636235.1	CP015364.1	CP015364.1_prophage3	1030701	1072533	False	Siphoviridae	VOG5412, VOG4743, VOG8390, VOG1539, VOG5277, VOG4910, VOG6015, VOG7236, VOG0267, VOG0267, VOG8399, VOG4228, VOG5260, VOG4127, VOG5278, VOG4552, VOG2119, VOG10904, VOG4704, VOG5830, VOG4572, VOG4555, VOG9895, VOG4564, VOG1518, VOG6176, VOG0796, VOG0292, VOG0618, VOG2096, VOG7487, VOG9626, VOG9628, VOG5142, VOG5622, VOG0025, VOG4566, VOG6557, VOG2215, VOG0052, VOG6495, VOG9625, VOG1302, VOG4755, VO…
GCA_001636235.1	CP015364.1	CP015364.1_prophage4	1132100	1150716	False	Siphoviridae	VOG5552, VOG5353, VOG3838, VOG0725, VOG10027, VOG4778, VOG2383, VOG1942, VOG6932, VOG1915, VOG5027, VOG1912, VOG7734, VOG5620, VOG5607, VOG10923, VOG0292, VOG0618
GCA_001636235.1	CP015364.1	CP015364.1_prophage5	1154157	1166263	False	Myoviridae / Siphoviridae	VOG9628, VOG5622, VOG3490, VOG0025, VOG4566, VOG6557, VOG2215, VOG9625, VOG0195, VOG8392, VOG7510, VOG0322, VOG8391, VOG8400, VOG4755
GCA_001636235.1	CP015364.1	CP015364.1_prophage6	2947812	2970558	False	Siphoviridae	VOG5779, VOG4556, VOG4568, VOG4553, VOG5259, VOG0204, VOG4589, VOG9583, VOG0704, VOG3427, VOG0352, VOG0847, VOG5260, VOG0848, VOG0850, VOG4701, VOG4598, VOG0765, VOG4565
GCA_001636235.1	CP015364.1	CP015364.1_prophage7	3459663	3497851	False	Siphoviridae	VOG9564, VOG8392, VOG9625, VOG6495, VOG8393, VOG8394, VOG4566, VOG5375, VOG8430, VOG0296, VOG9626, VOG7528, VOG10260, VOG10923, VOG5607, VOG5620, VOG7407, VOG1518, VOG4564, VOG8396, VOG8397, VOG2483, VOG4611, VOG1329, VOG3480, VOG5830, VOG4704, VOG2641, VOG8395, VOG4568, VOG2119, VOG4127, VOG5260, VOG4228, VOG8399, VOG4860, VOG5277, VOG1539, VOG8390
GCA_001668465.2	CP035049.1	CP035049.1_prophage1	1188067	1229233	False	Siphoviridae	VOG1298, VOG7700, VOG9627, VOG4755, VOG8400, VOG8391, VOG0322, VOG7510, VOG8392, VOG0195, VOG9625, VOG6495, VOG0831, VOG8393, VOG8394, VOG9565, VOG0107, VOG5375, VOG8427, VOG5622, VOG6868, VOG9626, VOG7528, VOG10260, VOG9584, VOG10923, VOG5607, VOG5620, VOG6488, VOG1518, VOG4564, VOG8397, VOG10130, VOG4731, VOG4555, VOG1329, VOG3480, VOG5830, VOG4704, VOG8395, VOG4568, VOG2119, VOG8398, VOG4127, …
GCA_001668465.2	CP035049.1	CP035049.1_prophage2	2328382	2358733	False	Siphoviridae	VOG6015, VOG0376, VOG2545, VOG8399, VOG4228, VOG8343, VOG4127, VOG2119, VOG4568, VOG8395, VOG4704, VOG5830, VOG3480, VOG5532, VOG1329, VOG4611, VOG2483, VOG8397, VOG8396, VOG4564, VOG1518, VOG7407, VOG5620, VOG5607, VOG7528, VOG9626, VOG0296, VOG8430, VOG5375, VOG0107, VOG4658, VOG8394, VOG10933, VOG8392, VOG7510
GCA_001668465.2	CP035049.1	CP035049.1_prophage3	2722876	2755346	False	Siphoviridae	VOG8382, VOG4675, VOG0267, VOG0267, VOG9567, VOG4603, VOG8399, VOG4228, VOG5260, VOG4127, VOG8398, VOG2119, VOG4568, VOG8395, VOG4704, VOG5830, VOG3480, VOG1329, VOG4611, VOG2483, VOG8397, VOG4564, VOG1518, VOG7407, VOG5620, VOG5607, VOG2096, VOG7528, VOG9626, VOG6868, VOG5622, VOG8427, VOG5375, VOG0107, VOG9565, VOG8394, VOG8393, VOG9625, VOG9624, VOG8392, VOG9564, VOG7510, VOG0322
GCA_001669145.2	CP035045.1	CP035045.1_prophage1	941363	979889	False	Siphoviridae	VOG0322, VOG7510, VOG9564, VOG8392, VOG9624, VOG9625, VOG8393, VOG8394, VOG9565, VOG0107, VOG5375, VOG8427, VOG5622, VOG6868, VOG9626, VOG7528, VOG2096, VOG6965, VOG5607, VOG5620, VOG7407, VOG1518, VOG4564, VOG8397, VOG2483, VOG4611, VOG1329, VOG3480, VOG5830, VOG4704, VOG8395, VOG4568, VOG2119, VOG8398, VOG4127, VOG5260, VOG4228, VOG8399, VOG4603, VOG9567, VOG0267, VOG0267, VOG4675, VOG8382, VOG…
GCA_001669145.2	CP035045.1	CP035045.1_prophage2	1335125	1365461	False	Siphoviridae	VOG8392, VOG10933, VOG8394, VOG4658, VOG0107, VOG5375, VOG8430, VOG0296, VOG9626, VOG7528, VOG5088, VOG5607, VOG5620, VOG7407, VOG1518, VOG4564, VOG8396, VOG8397, VOG2483, VOG4611, VOG1329, VOG5532, VOG3480, VOG5830, VOG4704, VOG8395, VOG4568, VOG2119, VOG4127, VOG8343, VOG4228, VOG8399, VOG2545, VOG0376
GCA_001669145.2	CP035045.1	CP035045.1_prophage3	1919074	1940445	False	Siphoviridae	VOG8582, VOG4743, VOG8390, VOG1539, VOG5277, VOG4860, VOG10170, VOG4729, VOG3427, VOG0704, VOG9583, VOG4589, VOG0204, VOG5259, VOG4553, VOG4568, VOG4556, VOG5779, VOG6182, VOG9438, VOG4841
GCA_001669145.2	CP035045.1	CP035045.1_prophage4	2506321	2539101	False	Siphoviridae	VOG0376, VOG2545, VOG8399, VOG4228, VOG8343, VOG8343, VOG4127, VOG2119, VOG4568, VOG8395, VOG5830, VOG3480, VOG1329, VOG1329, VOG4611, VOG4611, VOG2483, VOG8397, VOG8396, VOG4564, VOG1518, VOG4544, VOG5620, VOG5607, VOG10923, VOG7528, VOG9626, VOG6868, VOG5622, VOG8427, VOG5375, VOG0107, VOG9565, VOG8394, VOG8393, VOG8408, VOG2215, VOG9625, VOG9624, VOG8392, VOG7510, VOG0322, VOG8391, VOG8400, VO…
GCA_001674475.2	CP035051.1	CP035051.1_prophage1	1194672	1231183	False	Siphoviridae	VOG7700, VOG9627, VOG4755, VOG8400, VOG8391, VOG0322, VOG7510, VOG8392, VOG9624, VOG9625, VOG2215, VOG8408, VOG8393, VOG8394, VOG9565, VOG0107, VOG5375, VOG8427, VOG5622, VOG6868, VOG9626, VOG7528, VOG10923, VOG5607, VOG5620, VOG4544, VOG1518, VOG4564, VOG8396, VOG8397, VOG2483, VOG4611, VOG1329, VOG5532, VOG3480, VOG5830, VOG4704, VOG8395, VOG4568, VOG2119, VOG4127, VOG8343, VOG4228, VOG8399, VO…
GCA_001674475.2	CP035051.1	CP035051.1_prophage2	1807046	1828417	False	Siphoviridae	VOG4841, VOG9438, VOG6182, VOG5779, VOG4556, VOG4568, VOG4553, VOG5259, VOG0204, VOG4589, VOG9583, VOG0704, VOG3427, VOG4729, VOG10170, VOG4860, VOG5277, VOG1539, VOG8390, VOG4743, VOG8582
GCA_001674475.2	CP035051.1	CP035051.1_prophage3	2381043	2411379	False	Siphoviridae	VOG6015, VOG0376, VOG2545, VOG8399, VOG4228, VOG8343, VOG4127, VOG2119, VOG4568, VOG8395, VOG4704, VOG5830, VOG3480, VOG5532, VOG1329, VOG4611, VOG2483, VOG8397, VOG8396, VOG4564, VOG1518, VOG7407, VOG5620, VOG5607, VOG5088, VOG7528, VOG9626, VOG0296, VOG8430, VOG5375, VOG0107, VOG4658, VOG8394, VOG10933
GCA_001674475.2	CP035051.1	CP035051.1_prophage4	2767381	2806161	False	Siphoviridae	VOG8399, VOG8382, VOG4675, VOG0267, VOG0267, VOG9567, VOG4603, VOG8399, VOG4228, VOG5260, VOG4127, VOG8398, VOG2119, VOG4568, VOG8395, VOG4704, VOG5830, VOG3480, VOG1329, VOG4611, VOG2483, VOG8397, VOG4564, VOG1518, VOG7407, VOG5620, VOG5607, VOG6965, VOG2096, VOG7528, VOG9626, VOG6868, VOG5622, VOG8427, VOG5375, VOG0107, VOG9565, VOG8394, VOG8393, VOG9625, VOG9624, VOG8392, VOG9564, VOG7510, VOG…
GCA_001674505.2	CP035043.1	CP035043.1_prophage1	1195156	1231667	False	Siphoviridae	VOG7700, VOG9627, VOG4755, VOG8400, VOG8391, VOG0322, VOG7510, VOG8392, VOG9624, VOG9625, VOG2215, VOG8408, VOG8393, VOG8394, VOG9565, VOG0107, VOG5375, VOG8427, VOG5622, VOG6868, VOG9626, VOG7528, VOG10923, VOG5607, VOG5620, VOG4544, VOG1518, VOG4564, VOG8396, VOG8397, VOG2483, VOG4611, VOG1329, VOG5532, VOG3480, VOG5830, VOG4704, VOG8395, VOG4568, VOG2119, VOG4127, VOG8343, VOG4228, VOG8399, VO…
GCA_001674505.2	CP035043.1	CP035043.1_prophage2	1803788	1825159	False	Siphoviridae	VOG4841, VOG9438, VOG6182, VOG5779, VOG4556, VOG4568, VOG4553, VOG5259, VOG0204, VOG4589, VOG9583, VOG0704, VOG3427, VOG4729, VOG10170, VOG4860, VOG5277, VOG1539, VOG8390, VOG4743, VOG8582
GCA_001674505.2	CP035043.1	CP035043.1_prophage3	2380249	2408108	True	Siphoviridae	VOG4228, VOG8343, VOG8343, VOG4127, VOG2119, VOG4568, VOG8395, VOG5830, VOG3480, VOG1329, VOG1329, VOG4611, VOG2483, VOG8397, VOG8396, VOG4564, VOG1518, VOG7407, VOG5620, VOG5607, VOG5088, VOG5088, VOG7528, VOG9626, VOG0296, VOG8430, VOG5375, VOG0107, VOG4658, VOG8394, VOG10933
GCA_001674505.2	CP035043.1	CP035043.1_prophage4	2764035	2802815	False	Siphoviridae	VOG8399, VOG8382, VOG4675, VOG0267, VOG0267, VOG9567, VOG4603, VOG8399, VOG4228, VOG5260, VOG4127, VOG8398, VOG2119, VOG4568, VOG8395, VOG4704, VOG5830, VOG3480, VOG1329, VOG4611, VOG2483, VOG8397, VOG4564, VOG1518, VOG7407, VOG5620, VOG5607, VOG6965, VOG2096, VOG7528, VOG9626, VOG6868, VOG5622, VOG8427, VOG5375, VOG0107, VOG9565, VOG8394, VOG8393, VOG9625, VOG9624, VOG8392, VOG9564, VOG7510, VOG…
GCA_001721705.1	CP012587.1	CP012587.1_prophage1	2916483	2944151	False	Siphoviridae	VOG8400, VOG8391, VOG4945, VOG7510, VOG8392, VOG10933, VOG0831, VOG8393, VOG8394, VOG9565, VOG0107, VOG5375, VOG5622, VOG7528, VOG10260, VOG10923, VOG5607, VOG5620, VOG7407, VOG1518, VOG4564, VOG8397, VOG10130, VOG2483, VOG4611, VOG1329, VOG3480, VOG5830, VOG4704, VOG6966, VOG2641, VOG8395, VOG4568, VOG2119, VOG4127, VOG8343
GCA_001806345.1	CP017642.1	CP017642.1_prophage1	1237569	1244011	False	Unknown	VOG8391, VOG0322, VOG7510, VOG9564, VOG8392, VOG9624, VOG9625
GCA_001806345.1	CP017642.1	CP017642.1_prophage2	1252494	1276345	False	Siphoviridae	VOG10923, VOG5607, VOG5620, VOG6488, VOG1518, VOG4564, VOG8397, VOG10130, VOG4731, VOG4555, VOG1329, VOG3480, VOG5830, VOG4704, VOG8395, VOG4568, VOG2119, VOG8398, VOG4127, VOG5260, VOG4228, VOG8399, VOG4603, VOG9584, VOG4910, VOG5277
GCA_001806345.1	CP017642.1	CP017642.1_prophage3	2388410	2432848	False	Siphoviridae	VOG4743, VOG8390, VOG1539, VOG5277, VOG4910, VOG0047, VOG2977, VOG10059, VOG0233, VOG8399, VOG4228, VOG8343, VOG5260, VOG4127, VOG2119, VOG4568, VOG8395, VOG9305, VOG4704, VOG5830, VOG3480, VOG1329, VOG4611, VOG2483, VOG8397, VOG8396, VOG4564, VOG1518, VOG7407, VOG5620, VOG5607, VOG10923, VOG7528, VOG9626, VOG6868, VOG5622, VOG5375, VOG0107, VOG4571, VOG8394, VOG8408, VOG2215, VOG9625, VOG0195, V…
GCA_001806365.1	CP017644.1	CP017644.1_prophage1	978326	992814	False	Siphoviridae	VOG0245, VOG4658, VOG4571, VOG0107, VOG5375, VOG8427, VOG5622, VOG6868, VOG4571, VOG4636, VOG0189, VOG4693, VOG9667
GCA_001806365.1	CP017644.1	CP017644.1_prophage2	1208965	1215407	False	Unknown	VOG8391, VOG0322, VOG7510, VOG9564, VOG8392, VOG9624, VOG9625
GCA_001806365.1	CP017644.1	CP017644.1_prophage3	1224407	1247743	False	Siphoviridae	VOG10923, VOG5607, VOG5620, VOG6488, VOG1518, VOG4564, VOG8397, VOG10130, VOG4731, VOG4555, VOG1329, VOG3480, VOG5830, VOG4704, VOG8395, VOG4568, VOG2119, VOG8398, VOG4127, VOG5260, VOG4228, VOG8399, VOG4603, VOG9584, VOG4910, VOG5277
GCA_001806365.1	CP017644.1	CP017644.1_prophage4	2333977	2370512	False	Siphoviridae	VOG8390, VOG1539, VOG5277, VOG4910, VOG0047, VOG2977, VOG10059, VOG0233, VOG8399, VOG4228, VOG5260, VOG4127, VOG2119, VOG4568, VOG8395, VOG9305, VOG4704, VOG5830, VOG3480, VOG1329, VOG4611, VOG2483, VOG8397, VOG8396, VOG4564, VOG1518, VOG7407, VOG5620, VOG5607, VOG10923, VOG1485, VOG7528, VOG9626, VOG6868, VOG5622, VOG5375, VOG0107, VOG9565, VOG8394, VOG8393, VOG2215, VOG8392, VOG7510, VOG0322, V…
GCA_001806365.1	CP017644.1	CP017644.1_prophage5	2730575	2759837	False	Siphoviridae	VOG9567, VOG9222, VOG8399, VOG4228, VOG5260, VOG4127, VOG8398, VOG2119, VOG4568, VOG8395, VOG4704, VOG5830, VOG3480, VOG1329, VOG4611, VOG2483, VOG8397, VOG8396, VOG4564, VOG1518, VOG7407, VOG5620, VOG5607, VOG10923, VOG1485, VOG7528, VOG9626, VOG6868, VOG5622, VOG8427, VOG5375, VOG0107, VOG9565, VOG8394, VOG8393, VOG8408, VOG2215, VOG9625, VOG9624, VOG8392, VOG7510, VOG0322
GCA_001806365.1	CP017644.1	CP017644.1_prophage6	2945013	2977235	False	Siphoviridae	VOG0765, VOG2463, VOG4598, VOG4701, VOG0850, VOG0848, VOG0847, VOG0376, VOG2545, VOG8399, VOG4228, VOG2119, VOG4568, VOG8395, VOG4704, VOG5830, VOG3480, VOG1329, VOG4611, VOG4731, VOG4564, VOG1518, VOG7407, VOG5620, VOG5607, VOG10923
GCA_001806365.1	CP017644.1	CP017644.1_prophage7	3116419	3145457	False	Myoviridae	VOG2793, VOG2792, VOG2791, VOG2791, VOG2165, VOG2790, VOG6012, VOG2163, VOG0572, VOG4652, VOG1356, VOG4694, VOG4544, VOG4005, VOG4004, VOG4003, VOG4366, VOG0992, VOG3556, VOG3998, VOG1564, VOG3995, VOG3993, VOG0585
GCA_001806385.1	CP017646.1	CP017646.1_prophage1	1263144	1269586	False	Unknown	VOG8391, VOG0322, VOG7510, VOG9564, VOG8392, VOG9624, VOG9625
GCA_001806385.1	CP017646.1	CP017646.1_prophage2	1279618	1303313	False	Siphoviridae	VOG10923, VOG5607, VOG5620, VOG6488, VOG1518, VOG4564, VOG8397, VOG10130, VOG4731, VOG4555, VOG1329, VOG3480, VOG5830, VOG4704, VOG8395, VOG4568, VOG2119, VOG8398, VOG4127, VOG5260, VOG4228, VOG8399, VOG4603, VOG9584, VOG4910, VOG5277, VOG1539
GCA_001806385.1	CP017646.1	CP017646.1_prophage3	2422628	2465461	False	Siphoviridae	VOG4743, VOG8390, VOG1539, VOG5277, VOG4910, VOG0047, VOG2977, VOG10059, VOG0233, VOG8399, VOG4228, VOG5260, VOG4127, VOG2119, VOG4568, VOG8395, VOG9305, VOG4704, VOG5830, VOG3480, VOG1329, VOG4611, VOG2483, VOG8397, VOG8396, VOG4564, VOG1518, VOG7407, VOG5620, VOG5607, VOG10923, VOG7528, VOG9626, VOG6868, VOG5622, VOG5375, VOG0107, VOG4571, VOG8394, VOG8408, VOG2215, VOG9625, VOG0195, VOG8392, V…
GCA_001806405.1	CP017648.1	CP017648.1_prophage1	884363	913401	False	Myoviridae	VOG7620, VOG0585, VOG3993, VOG3995, VOG1564, VOG3998, VOG3556, VOG0992, VOG4366, VOG4003, VOG4004, VOG4005, VOG4544, VOG4694, VOG1356, VOG4652, VOG0572, VOG2163, VOG6012, VOG2790, VOG2165, VOG2791, VOG2791, VOG2792, VOG2793
GCA_001806405.1	CP017648.1	CP017648.1_prophage2	1221800	1259462	False	Siphoviridae	VOG0322, VOG7510, VOG8392, VOG5353, VOG9625, VOG6495, VOG8393, VOG8394, VOG9565, VOG4566, VOG0189, VOG8427, VOG5622, VOG6868, VOG9626, VOG7528, VOG10260, VOG10923, VOG5607, VOG5620, VOG7407, VOG1518, VOG4564, VOG8396, VOG8397, VOG2483, VOG4611, VOG1329, VOG3480, VOG5830, VOG4704, VOG9305, VOG8395, VOG4568, VOG2119, VOG4127, VOG5260, VOG4228, VOG8399, VOG2545, VOG0376, VOG9276, VOG0267, VOG0267, V…
GCA_001806405.1	CP017648.1	CP017648.1_prophage3	1634442	1666984	False	Siphoviridae	VOG8400, VOG8391, VOG0322, VOG7510, VOG8392, VOG2215, VOG8393, VOG8394, VOG9565, VOG0107, VOG5375, VOG5622, VOG6868, VOG9626, VOG7528, VOG10923, VOG5607, VOG5620, VOG7407, VOG1518, VOG4564, VOG8396, VOG8397, VOG2483, VOG4611, VOG1329, VOG3480, VOG5830, VOG4704, VOG8395, VOG4568, VOG2119, VOG4127, VOG5260, VOG4228, VOG8399, VOG9222, VOG9567
GCA_001806405.1	CP017648.1	CP017648.1_prophage4	2759043	2779308	False	Siphoviridae	VOG1539, VOG5277, VOG4910, VOG9584, VOG4603, VOG8399, VOG4228, VOG5260, VOG4127, VOG8398, VOG2119, VOG4568, VOG8395, VOG4704, VOG5830, VOG3480, VOG1329, VOG4555, VOG4731, VOG8397
GCA_001806405.1	CP017648.1	CP017648.1_prophage5	2794632	2801074	False	Unknown	VOG9625, VOG9624, VOG8392, VOG9564, VOG7510, VOG0322
GCA_001806405.1	CP017648.1	CP017648.1_prophage6	3019817	3033794	False	Siphoviridae	VOG4693, VOG0189, VOG4636, VOG4571, VOG6868, VOG5622, VOG8427, VOG5375, VOG0107, VOG4571, VOG4658, VOG0245
GCA_001806445.1	CP017652.1	CP017652.1_prophage1	981322	994954	False	Siphoviridae	VOG0245, VOG4658, VOG4571, VOG0107, VOG5375, VOG8427, VOG5622, VOG6868, VOG4571, VOG4636, VOG0189, VOG4693
GCA_001806445.1	CP017652.1	CP017652.1_prophage2	1211976	1218418	False	Unknown	VOG8391, VOG0322, VOG7510, VOG9564, VOG8392, VOG9624, VOG9625
GCA_001806445.1	CP017652.1	CP017652.1_prophage3	1227418	1250754	False	Siphoviridae	VOG10923, VOG5607, VOG5620, VOG6488, VOG1518, VOG4564, VOG8397, VOG10130, VOG4731, VOG4555, VOG1329, VOG3480, VOG5830, VOG4704, VOG8395, VOG4568, VOG2119, VOG8398, VOG4127, VOG5260, VOG4228, VOG8399, VOG4603, VOG9584, VOG4910, VOG5277
GCA_001806445.1	CP017652.1	CP017652.1_prophage4	2682474	2725374	False	Siphoviridae	VOG8390, VOG1539, VOG5277, VOG4675, VOG0267, VOG0267, VOG9276, VOG0376, VOG2545, VOG8399, VOG4228, VOG5260, VOG4127, VOG8398, VOG2119, VOG4568, VOG8395, VOG4704, VOG5830, VOG3480, VOG1329, VOG4611, VOG2483, VOG8397, VOG8396, VOG4564, VOG1518, VOG4544, VOG5620, VOG5607, VOG10923, VOG7528, VOG9626, VOG6868, VOG5622, VOG8427, VOG5375, VOG0107, VOG9565, VOG8394, VOG8393, VOG0831, VOG6495, VOG9625, VO…
GCA_001806445.1	CP017652.1	CP017652.1_prophage5	2726752	2773877	False	Siphoviridae	VOG4743, VOG8390, VOG1539, VOG5277, VOG4910, VOG0047, VOG2977, VOG10059, VOG0233, VOG8399, VOG4228, VOG5260, VOG4127, VOG8398, VOG2119, VOG4568, VOG8395, VOG9472, VOG4704, VOG5830, VOG3480, VOG1329, VOG4611, VOG4731, VOG10130, VOG8397, VOG8396, VOG4564, VOG1518, VOG7407, VOG5620, VOG5607, VOG10923, VOG2096, VOG0536, VOG9626, VOG0296, VOG8430, VOG5375, VOG0107, VOG4571, VOG6868, VOG5622, VOG8427, …
GCA_001806445.1	CP017652.1	CP017652.1_prophage6	3080170	3109208	False	Myoviridae	VOG2793, VOG2792, VOG2791, VOG2791, VOG2165, VOG2790, VOG6012, VOG2163, VOG0572, VOG4652, VOG1356, VOG4694, VOG4544, VOG4005, VOG4004, VOG4003, VOG4366, VOG0992, VOG3556, VOG3998, VOG1564, VOG3995, VOG3993, VOG0585
GCA_001806465.1	CP017654.1	CP017654.1_prophage1	977344	991832	False	Siphoviridae	VOG0245, VOG4658, VOG4571, VOG0107, VOG5375, VOG8427, VOG5622, VOG6868, VOG4571, VOG4636, VOG0189, VOG4693, VOG9667
GCA_001806465.1	CP017654.1	CP017654.1_prophage2	1208001	1214443	False	Unknown	VOG8391, VOG0322, VOG7510, VOG9564, VOG8392, VOG9624, VOG9625
GCA_001806465.1	CP017654.1	CP017654.1_prophage3	1223443	1246779	False	Siphoviridae	VOG10923, VOG5607, VOG5620, VOG6488, VOG1518, VOG4564, VOG8397, VOG10130, VOG4731, VOG4555, VOG1329, VOG3480, VOG5830, VOG4704, VOG8395, VOG4568, VOG2119, VOG8398, VOG4127, VOG5260, VOG4228, VOG8399, VOG4603, VOG9584, VOG4910, VOG5277
GCA_001806465.1	CP017654.1	CP017654.1_prophage4	2696219	2739260	False	Siphoviridae	VOG1539, VOG5277, VOG8382, VOG9976, VOG0267, VOG4552, VOG0233, VOG8399, VOG4228, VOG5260, VOG4127, VOG8398, VOG2119, VOG4568, VOG8395, VOG4704, VOG5830, VOG3480, VOG1329, VOG4611, VOG2483, VOG8397, VOG8396, VOG4564, VOG1518, VOG4544, VOG5620, VOG5607, VOG10923, VOG6269, VOG0327, VOG9183, VOG9626, VOG9628, VOG6868, VOG5622, VOG8427, VOG5375, VOG0107, VOG9565, VOG8394, VOG8393, VOG0831, VOG6495, VO…
GCA_001806465.1	CP017654.1	CP017654.1_prophage5	2741372	2788497	False	Siphoviridae	VOG4743, VOG8390, VOG1539, VOG5277, VOG4910, VOG0047, VOG2977, VOG10059, VOG0233, VOG8399, VOG4228, VOG5260, VOG4127, VOG8398, VOG2119, VOG4568, VOG8395, VOG9472, VOG4704, VOG5830, VOG3480, VOG1329, VOG4611, VOG4731, VOG10130, VOG8397, VOG8396, VOG4564, VOG1518, VOG7407, VOG5620, VOG5607, VOG10923, VOG2096, VOG0536, VOG9626, VOG0296, VOG8430, VOG5375, VOG0107, VOG4571, VOG6868, VOG5622, VOG8427, …
GCA_001806465.1	CP017654.1	CP017654.1_prophage6	3094790	3123828	False	Myoviridae	VOG2793, VOG2792, VOG2791, VOG2791, VOG2165, VOG2790, VOG6012, VOG2163, VOG0572, VOG4652, VOG1356, VOG4694, VOG4544, VOG4005, VOG4004, VOG4003, VOG4366, VOG0992, VOG3556, VOG3998, VOG1564, VOG3995, VOG3993, VOG0585
GCA_001806485.1	CP017656.1	CP017656.1_prophage1	977704	988078	False	Siphoviridae	VOG0245, VOG4658, VOG4658, VOG4571, VOG0107, VOG5375, VOG8427, VOG5622, VOG6868, VOG4571, VOG4636, VOG0189
GCA_001806485.1	CP017656.1	CP017656.1_prophage2	1209711	1216153	False	Unknown	VOG8391, VOG0322, VOG7510, VOG9564, VOG8392, VOG9624, VOG9625
GCA_001806485.1	CP017656.1	CP017656.1_prophage3	1227253	1250158	False	Siphoviridae	VOG5620, VOG6488, VOG1518, VOG4564, VOG8397, VOG10130, VOG4731, VOG4555, VOG1329, VOG3480, VOG5830, VOG4704, VOG8395, VOG4568, VOG2119, VOG8398, VOG4127, VOG5260, VOG4228, VOG8399, VOG4603, VOG9584, VOG4910, VOG5277
GCA_001806485.1	CP017656.1	CP017656.1_prophage4	2346929	2374684	False	Siphoviridae	VOG9222, VOG8399, VOG4228, VOG5260, VOG4127, VOG8398, VOG2119, VOG4568, VOG8395, VOG4704, VOG5830, VOG3480, VOG4611, VOG2483, VOG8397, VOG4564, VOG4564, VOG1518, VOG7407, VOG5620, VOG5607, VOG10923, VOG7528, VOG9626, VOG6868, VOG5622, VOG8427, VOG5375, VOG0107, VOG9565, VOG8394, VOG8393, VOG2215, VOG8392, VOG7510, VOG0322, VOG8391, VOG8400, VOG4755
GCA_001806485.1	CP017656.1	CP017656.1_prophage5	2745308	2782005	False	Siphoviridae	VOG1539, VOG5277, VOG4910, VOG4675, VOG0267, VOG0267, VOG9276, VOG0376, VOG2545, VOG8399, VOG4228, VOG5260, VOG4127, VOG2119, VOG4568, VOG8395, VOG9305, VOG4704, VOG5830, VOG3480, VOG1329, VOG4611, VOG2483, VOG8397, VOG8396, VOG4564, VOG1518, VOG7407, VOG5620, VOG5607, VOG10923, VOG10260, VOG7528, VOG9626, VOG6868, VOG5622, VOG8427, VOG5375, VOG5375, VOG0107, VOG0107, VOG9565, VOG8394, VOG8393, V…
GCA_001806485.1	CP017656.1	CP017656.1_prophage6	3089076	3118113	False	Myoviridae	VOG2793, VOG2792, VOG2791, VOG2791, VOG2165, VOG2790, VOG6012, VOG2163, VOG0572, VOG4652, VOG1356, VOG4694, VOG4544, VOG4005, VOG4004, VOG4003, VOG4366, VOG0992, VOG3556, VOG3998, VOG1564, VOG3995, VOG3993, VOG0585
GCA_001887305.1	CP018143.1	CP018143.1_prophage1	1268661	1302562	False	Myoviridae	VOG9624, VOG9625, VOG6495, VOG0052, VOG8394, VOG4571, VOG0107, VOG5375, VOG8427, VOG5622, VOG6868, VOG9626, VOG7528, VOG5607, VOG5620, VOG5779, VOG1912, VOG4564, VOG1915, VOG6932, VOG1942, VOG7049, VOG4778, VOG1353, VOG1352, VOG4699, VOG1350, VOG7602, VOG1956, VOG1433, VOG1348, VOG0573, VOG4550, VOG4691, VOG1924, VOG3674, VOG1072
GCA_001887305.1	CP018143.1	CP018143.1_prophage2	1563824	1609212	False	Siphoviridae	VOG8400, VOG8391, VOG0322, VOG7510, VOG9564, VOG8392, VOG9624, VOG9625, VOG2215, VOG8408, VOG8394, VOG4571, VOG0107, VOG5375, VOG5622, VOG6868, VOG9626, VOG7528, VOG10923, VOG5607, VOG5620, VOG7407, VOG1518, VOG4564, VOG8396, VOG8397, VOG2483, VOG4611, VOG1329, VOG3480, VOG5830, VOG4704, VOG9305, VOG8395, VOG4568, VOG2119, VOG4127, VOG5260, VOG4228, VOG8399, VOG0233, VOG10059, VOG2977, VOG9567, V…
GCA_001887305.1	CP018143.1	CP018143.1_prophage3	2727209	2749665	False	Siphoviridae	VOG7388, VOG4565, VOG0765, VOG4743, VOG8390, VOG1539, VOG5277, VOG4860, VOG9276, VOG4729, VOG3427, VOG0704, VOG9583, VOG4589, VOG0204, VOG5259, VOG4553, VOG4568, VOG4556, VOG5779, VOG0425, VOG6182, VOG0292
GCA_001887305.1	CP018143.1	CP018143.1_prophage4	2769088	2797174	False	Siphoviridae	VOG5412, VOG4743, VOG8390, VOG1539, VOG5277, VOG4910, VOG9584, VOG4603, VOG8399, VOG4228, VOG5260, VOG4127, VOG8398, VOG2119, VOG4568, VOG8395, VOG4704, VOG5830, VOG3480, VOG1329, VOG4555, VOG4731, VOG10130, VOG8397, VOG4564, VOG1518, VOG6488, VOG5620, VOG5607, VOG10923
GCA_001887305.1	CP018143.1	CP018143.1_prophage5	2805658	2812100	False	Unknown	VOG9625, VOG9624, VOG8392, VOG9564, VOG7510, VOG0322
GCA_001887305.1	CP018143.1	CP018143.1_prophage6	3053786	3059469	False	Siphoviridae	VOG5375, VOG0107, VOG4571, VOG4658, VOG0245
GCA_001895125.2	AP023077.1	AP023077.1_prophage1	1166903	1207000	False	Siphoviridae	VOG11033, VOG9627, VOG4755, VOG8400, VOG8391, VOG0322, VOG7510, VOG9564, VOG8392, VOG2215, VOG8393, VOG8394, VOG9565, VOG0107, VOG5375, VOG5622, VOG7528, VOG1485, VOG10923, VOG5607, VOG5620, VOG7407, VOG1518, VOG4564, VOG8396, VOG8397, VOG2483, VOG4611, VOG1329, VOG3480, VOG5830, VOG4704, VOG8395, VOG4568, VOG2119, VOG4127, VOG5260, VOG4228, VOG8399, VOG2545, VOG0376, VOG9584, VOG4910, VOG0047, V…
GCA_001895125.2	AP023077.1	AP023077.1_prophage2	2511133	2555349	False	Siphoviridae	VOG5412, VOG4743, VOG8390, VOG1539, VOG5277, VOG0047, VOG9584, VOG0376, VOG2545, VOG8399, VOG4228, VOG5260, VOG4127, VOG2119, VOG4568, VOG8395, VOG6965, VOG4704, VOG5830, VOG3480, VOG1329, VOG4555, VOG4731, VOG10130, VOG8397, VOG8396, VOG4564, VOG1518, VOG6488, VOG5620, VOG5607, VOG10923, VOG10260, VOG7528, VOG9626, VOG0296, VOG8427, VOG0822, VOG5375, VOG8394, VOG8393, VOG8408, VOG10933, VOG6054,…
GCA_001895985.1	CP018256.1	CP018256.1_prophage1	1546828	1590517	False	Siphoviridae	VOG4755, VOG8400, VOG8391, VOG0322, VOG7510, VOG8392, VOG9624, VOG9625, VOG2215, VOG8408, VOG8393, VOG8394, VOG9565, VOG0107, VOG5375, VOG8427, VOG5622, VOG6868, VOG9626, VOG7528, VOG10923, VOG5607, VOG5620, VOG4544, VOG1518, VOG4564, VOG8396, VOG8397, VOG2483, VOG4611, VOG1329, VOG3480, VOG5830, VOG4704, VOG8395, VOG4568, VOG2119, VOG8398, VOG4127, VOG5260, VOG4228, VOG8399, VOG2545, VOG0376, VO…
GCA_001895985.1	CP018256.1	CP018256.1_prophage2	2734313	2758165	False	Siphoviridae	VOG1539, VOG5277, VOG4910, VOG9584, VOG4603, VOG8399, VOG4228, VOG5260, VOG4127, VOG8398, VOG2119, VOG4568, VOG8395, VOG4704, VOG5830, VOG3480, VOG1329, VOG4555, VOG4731, VOG10130, VOG8397, VOG4564, VOG1518, VOG6488, VOG5620, VOG5607, VOG10923
GCA_001895985.1	CP018256.1	CP018256.1_prophage3	2766649	2773091	False	Unknown	VOG9625, VOG9624, VOG8392, VOG9564, VOG7510, VOG0322
GCA_001895985.1	CP018256.1	CP018256.1_prophage4	2991697	2993607	False	Unknown	VOG2337, VOG2336, VOG7122
GCA_001895985.1	CP018257.1	CP018257.1_prophage1	80645	97891	False	Myoviridae	VOG4575, VOG2485, VOG6671, VOG11081, VOG0028, VOG0499, VOG0095, VOG1198, VOG10904, VOG1198, VOG0052, VOG4587
GCA_001896005.1	CP018254.1	CP018254.1_prophage1	1087642	1090590	False	Myoviridae	VOG2215, VOG0010, VOG3349
GCA_001896005.1	CP018254.1	CP018254.1_prophage2	1247956	1283372	False	Siphoviridae	VOG8400, VOG8391, VOG0322, VOG7510, VOG8392, VOG5709, VOG2215, VOG2338, VOG8393, VOG8394, VOG4567, VOG0107, VOG5375, VOG8427, VOG7528, VOG10923, VOG5607, VOG5620, VOG7407, VOG1518, VOG4564, VOG8397, VOG2483, VOG4611, VOG1329, VOG3480, VOG5830, VOG4704, VOG8395, VOG4568, VOG2119, VOG4127, VOG8343, VOG4228, VOG8399, VOG4603, VOG10170, VOG10170, VOG0267, VOG0267, VOG4675, VOG4860
GCA_001896005.1	CP018254.1	CP018254.1_prophage3	1566412	1591008	False	Myoviridae	VOG2791, VOG6723, VOG2165, VOG2790, VOG6012, VOG2163, VOG0572, VOG4652, VOG1356, VOG4694, VOG4544, VOG4005, VOG4004, VOG4003, VOG4366, VOG0992, VOG3556, VOG3998, VOG1564, VOG3995, VOG3993, VOG0585, VOG7620
GCA_001896005.1	CP018254.1	CP018254.1_prophage4	1685276	1725114	False	Siphoviridae	VOG7108, VOG9627, VOG4755, VOG8400, VOG8391, VOG0322, VOG7510, VOG8392, VOG0195, VOG9625, VOG6495, VOG0831, VOG8393, VOG8394, VOG9565, VOG4566, VOG0189, VOG8427, VOG0296, VOG7528, VOG10923, VOG5607, VOG5620, VOG7407, VOG1518, VOG4564, VOG8397, VOG2483, VOG4611, VOG1329, VOG3480, VOG5830, VOG4704, VOG8395, VOG4568, VOG2119, VOG4127, VOG8343, VOG4228, VOG8399, VOG2545, VOG0376, VOG9584, VOG4860, VO…
GCA_001896005.1	CP018254.1	CP018254.1_prophage5	1817393	1838429	False	Myoviridae	VOG2791, VOG6723, VOG2165, VOG2790, VOG6012, VOG2163, VOG0572, VOG4652, VOG1356, VOG4694, VOG4544, VOG4005, VOG4004, VOG4003, VOG4366, VOG0992, VOG2154, VOG2153, VOG0094, VOG2149, VOG0585
GCA_001896005.1	CP018254.1	CP018254.1_prophage6	2372741	2396871	False	Siphoviridae	VOG7388, VOG4565, VOG0765, VOG4598, VOG4701, VOG0850, VOG0848, VOG5260, VOG0847, VOG1849, VOG4860, VOG8415, VOG3427, VOG0704, VOG9583, VOG4589, VOG0204, VOG5259, VOG4553, VOG4568, VOG4556, VOG5779
GCA_001896005.1	CP018254.1	CP018254.1_prophage7	2929243	2966222	False	Siphoviridae	VOG1539, VOG5277, VOG4860, VOG4552, VOG0267, VOG0267, VOG8399, VOG4228, VOG8343, VOG4127, VOG8398, VOG2119, VOG4568, VOG8395, VOG4704, VOG5830, VOG3480, VOG1329, VOG4611, VOG2483, VOG8397, VOG8396, VOG4564, VOG1518, VOG7407, VOG5620, VOG5607, VOG7528, VOG9626, VOG9628, VOG5622, VOG3490, VOG0025, VOG5046, VOG0052, VOG6495, VOG9625, VOG9624, VOG8392, VOG7510, VOG0322
GCA_001896005.1	CP018254.1	CP018254.1_prophage8	3100539	3124296	False	Siphoviridae	VOG4675, VOG0267, VOG0267, VOG10170, VOG10170, VOG4603, VOG8399, VOG4228, VOG8343, VOG4127, VOG2119, VOG4568, VOG8395, VOG4704, VOG5830, VOG3480, VOG1329, VOG4555, VOG4731, VOG8397, VOG8396, VOG4564, VOG1518, VOG6488, VOG5620, VOG5607, VOG10923
GCA_001896005.1	CP018254.1	CP018254.1_prophage9	3129580	3140051	False	Siphoviridae	VOG5375, VOG4566, VOG8394, VOG8408, VOG2215, VOG9625, VOG0195, VOG8392, VOG9564, VOG7510, VOG0322, VOG8391
GCA_001896005.1	CP018254.1	CP018254.1_prophage10	3307102	3344073	False	Siphoviridae	VOG4743, VOG8390, VOG1539, VOG5277, VOG4910, VOG9584, VOG4603, VOG8399, VOG4228, VOG8343, VOG4127, VOG2119, VOG4568, VOG4704, VOG5830, VOG3480, VOG1329, VOG4611, VOG2483, VOG8397, VOG4564, VOG1518, VOG7407, VOG5620, VOG5607, VOG10923, VOG1485, VOG7528, VOG0296, VOG8427, VOG0189, VOG4566, VOG9565, VOG8394, VOG8393, VOG8408, VOG2215, VOG9625, VOG6971, VOG8392, VOG7510
GCA_001902375.1	CP018421.1	CP018421.1_prophage1	2344639	2385050	False	Siphoviridae	VOG4743, VOG8390, VOG1539, VOG5277, VOG4910, VOG4675, VOG0267, VOG0267, VOG9276, VOG0376, VOG2545, VOG8399, VOG4228, VOG8343, VOG4127, VOG8398, VOG2119, VOG4568, VOG8395, VOG2641, VOG4704, VOG5830, VOG3480, VOG1329, VOG4611, VOG4731, VOG8397, VOG4564, VOG1518, VOG7407, VOG5620, VOG5607, VOG10923, VOG7528, VOG9626, VOG6868, VOG5622, VOG8427, VOG5375, VOG0107, VOG4571, VOG8394, VOG10933
GCA_001902375.1	CP018421.1	CP018421.1_prophage2	2680781	2702868	False	Siphoviridae	VOG4565, VOG0765, VOG4743, VOG8390, VOG1539, VOG5277, VOG4860, VOG9276, VOG4729, VOG3427, VOG0704, VOG9583, VOG4589, VOG0204, VOG5259, VOG4553, VOG4568, VOG4556, VOG5779, VOG0425, VOG6182, VOG0292
GCA_001902375.1	CP018421.1	CP018421.1_prophage3	2722289	2750375	False	Siphoviridae	VOG5412, VOG4743, VOG8390, VOG1539, VOG5277, VOG4910, VOG9584, VOG4603, VOG8399, VOG4228, VOG5260, VOG4127, VOG8398, VOG2119, VOG4568, VOG8395, VOG4704, VOG5830, VOG3480, VOG1329, VOG4555, VOG4731, VOG10130, VOG8397, VOG4564, VOG1518, VOG6488, VOG5620, VOG5607, VOG10923
GCA_001902375.1	CP018421.1	CP018421.1_prophage4	2758858	2764371	False	Unknown	VOG9625, VOG9624, VOG8392, VOG9564, VOG7510
GCA_001902375.1	CP018421.1	CP018421.1_prophage5	2985095	2987005	False	Unknown	VOG2337, VOG2336, VOG7122
GCA_001922205.1	CP016295.1	CP016295.1_prophage1	1536597	1570808	False	Siphoviridae	VOG8400, VOG8391, VOG0322, VOG7510, VOG9564, VOG8392, VOG9624, VOG9625, VOG6495, VOG0831, VOG8393, VOG8394, VOG9565, VOG0107, VOG5375, VOG8427, VOG5622, VOG6868, VOG9626, VOG7528, VOG10923, VOG5607, VOG5620, VOG4544, VOG1518, VOG1518, VOG1518, VOG4564, VOG8397, VOG10130, VOG4731, VOG4555, VOG1329, VOG1329, VOG1329, VOG3480, VOG5830, VOG4704, VOG8395, VOG4568, VOG2119, VOG8398, VOG4127, VOG5260, V…
GCA_001922205.1	CP016295.1	CP016295.1_prophage2	2727570	2750271	False	Siphoviridae	VOG4910, VOG9584, VOG4603, VOG8399, VOG4228, VOG5260, VOG4127, VOG8398, VOG2119, VOG4568, VOG8395, VOG4704, VOG5830, VOG3480, VOG1329, VOG4555, VOG4731, VOG10130, VOG8397, VOG4564, VOG1518, VOG6488, VOG5620, VOG5607, VOG10923
GCA_001922205.1	CP016295.1	CP016295.1_prophage3	2758755	2765197	False	Unknown	VOG9625, VOG9624, VOG8392, VOG9564, VOG7510, VOG0322
GCA_001922205.1	CP016295.1	CP016295.1_prophage4	2983807	2985717	False	Unknown	VOG2337, VOG2336, VOG7122
GCA_001922205.1	CP016296.1	CP016296.1_prophage1	17534	34780	False	Myoviridae	VOG4575, VOG2485, VOG6671, VOG11081, VOG0028, VOG0499, VOG0095, VOG1198, VOG10904, VOG1198, VOG0052, VOG4587
GCA_001922205.1	CP016296.1	CP016296.1_prophage2	51788	66072	False	Siphoviridae	VOG10180, VOG9306, VOG4598, VOG4701, VOG0850
GCA_001922225.1	CP016298.1	CP016298.1_prophage1	1534496	1578185	False	Siphoviridae	VOG4755, VOG8400, VOG8391, VOG0322, VOG7510, VOG8392, VOG9624, VOG9625, VOG2215, VOG8408, VOG8393, VOG8394, VOG9565, VOG0107, VOG5375, VOG8427, VOG5622, VOG6868, VOG9626, VOG7528, VOG10923, VOG5607, VOG5620, VOG4544, VOG1518, VOG4564, VOG8396, VOG8397, VOG2483, VOG4611, VOG1329, VOG3480, VOG5830, VOG4704, VOG8395, VOG4568, VOG2119, VOG8398, VOG4127, VOG5260, VOG4228, VOG8399, VOG2545, VOG0376, VO…
GCA_001922225.1	CP016298.1	CP016298.1_prophage2	2717221	2741073	False	Siphoviridae	VOG1539, VOG5277, VOG4910, VOG9584, VOG4603, VOG8399, VOG4228, VOG5260, VOG4127, VOG8398, VOG2119, VOG4568, VOG8395, VOG4704, VOG5830, VOG3480, VOG1329, VOG4555, VOG4731, VOG10130, VOG8397, VOG4564, VOG1518, VOG6488, VOG5620, VOG5607, VOG10923
GCA_001922225.1	CP016298.1	CP016298.1_prophage3	2749557	2755999	False	Unknown	VOG9625, VOG9624, VOG8392, VOG9564, VOG7510, VOG0322
GCA_001922225.1	CP016298.1	CP016298.1_prophage4	2975797	2977707	False	Unknown	VOG2337, VOG2336, VOG7122
GCA_001922225.1	CP016299.1	CP016299.1_prophage1	17534	34780	False	Myoviridae	VOG4575, VOG2485, VOG6671, VOG11081, VOG0028, VOG0499, VOG0095, VOG1198, VOG10904, VOG1198, VOG0052, VOG4587
GCA_001922245.1	CP016300.1	CP016300.1_prophage1	1533593	1573386	False	Siphoviridae	VOG4755, VOG8400, VOG8391, VOG0322, VOG7510, VOG8392, VOG9624, VOG9625, VOG2215, VOG8408, VOG8393, VOG8394, VOG9565, VOG0107, VOG5375, VOG8427, VOG5622, VOG6868, VOG9626, VOG7528, VOG10923, VOG5607, VOG5620, VOG4544, VOG1518, VOG4564, VOG8396, VOG8397, VOG2483, VOG4611, VOG1329, VOG3480, VOG5830, VOG4704, VOG8395, VOG4568, VOG2119, VOG8398, VOG4127, VOG5260, VOG4228, VOG8399, VOG2545, VOG0376, VO…
GCA_001922245.1	CP016300.1	CP016300.1_prophage2	2724767	2748619	False	Siphoviridae	VOG1539, VOG5277, VOG4910, VOG9584, VOG4603, VOG8399, VOG4228, VOG5260, VOG4127, VOG8398, VOG2119, VOG4568, VOG8395, VOG4704, VOG5830, VOG3480, VOG1329, VOG4555, VOG4731, VOG10130, VOG8397, VOG4564, VOG1518, VOG6488, VOG5620, VOG5607, VOG10923
GCA_001922245.1	CP016300.1	CP016300.1_prophage3	2757103	2763545	False	Unknown	VOG9625, VOG9624, VOG8392, VOG9564, VOG7510, VOG0322
GCA_001922245.1	CP016300.1	CP016300.1_prophage4	2982154	2984064	False	Unknown	VOG2337, VOG2336, VOG7122
GCA_001922245.1	CP016301.1	CP016301.1_prophage1	17534	34780	False	Myoviridae	VOG4575, VOG2485, VOG6671, VOG11081, VOG0028, VOG0499, VOG0095, VOG1198, VOG10904, VOG1198, VOG0052, VOG4587
GCA_001941765.1	CP019034.1	CP019034.1_prophage1	2750783	2770545	False	Siphoviridae	VOG9627, VOG8400, VOG8391, VOG4945, VOG7510, VOG8392, VOG10933, VOG4829, VOG2186, VOG8394, VOG4567, VOG0107, VOG5375, VOG8430, VOG0296, VOG9626, VOG7528, VOG10923, VOG5607, VOG5620, VOG7734, VOG1912, VOG5027, VOG1915, VOG6932
GCA_001941765.1	CP019034.1	CP019034.1_prophage2	3261150	3277068	False	Siphoviridae	VOG4556, VOG4568, VOG4553, VOG5259, VOG0204, VOG4589, VOG9583, VOG0704, VOG3427, VOG10975, VOG5277, VOG1539, VOG8390
GCA_001941765.1	CP019034.1	CP019034.1_prophage3	3752818	3795551	False	Siphoviridae	VOG4743, VOG8390, VOG1539, VOG5277, VOG0376, VOG2545, VOG8399, VOG4228, VOG5260, VOG4127, VOG8398, VOG2119, VOG4568, VOG8395, VOG4704, VOG5830, VOG3480, VOG1329, VOG4611, VOG2483, VOG8397, VOG8396, VOG4564, VOG1518, VOG7407, VOG5620, VOG5607, VOG10923, VOG8396, VOG10917, VOG2096, VOG0536, VOG0296, VOG5622, VOG5375, VOG0107, VOG4658, VOG8394, VOG8393, VOG10933, VOG8392, VOG7510, VOG0322
GCA_002082625.2	CP020584.1	CP020584.1_prophage1	352684	381722	False	Myoviridae	VOG7620, VOG0585, VOG3993, VOG3995, VOG1564, VOG3998, VOG3556, VOG0992, VOG4366, VOG4003, VOG4004, VOG4005, VOG4544, VOG4694, VOG1356, VOG4652, VOG0572, VOG2163, VOG6012, VOG2790, VOG2165, VOG2791, VOG2791, VOG2792, VOG2793
GCA_002082625.2	CP020584.1	CP020584.1_prophage2	688016	730874	False	Siphoviridae	VOG8391, VOG0322, VOG7510, VOG8392, VOG9624, VOG9625, VOG2215, VOG8408, VOG8394, VOG4571, VOG0107, VOG5375, VOG8427, VOG5622, VOG6868, VOG4571, VOG0107, VOG5375, VOG8430, VOG0296, VOG9626, VOG0536, VOG2096, VOG10923, VOG5607, VOG5620, VOG7407, VOG1518, VOG4564, VOG8396, VOG8397, VOG10130, VOG4731, VOG4611, VOG1329, VOG3480, VOG5830, VOG4704, VOG9472, VOG8395, VOG4568, VOG2119, VOG8398, VOG4127, V…
GCA_002082625.2	CP020584.1	CP020584.1_prophage3	738992	778845	False	Siphoviridae	VOG7108, VOG8526, VOG10893, VOG8400, VOG8391, VOG0322, VOG7510, VOG9564, VOG8392, VOG0195, VOG9625, VOG6495, VOG0831, VOG8393, VOG8394, VOG9565, VOG0107, VOG5375, VOG8427, VOG5622, VOG6868, VOG9626, VOG7528, VOG10923, VOG5607, VOG5620, VOG4544, VOG1518, VOG4564, VOG8396, VOG8397, VOG2483, VOG4611, VOG1329, VOG3480, VOG5830, VOG4704, VOG8395, VOG4568, VOG2119, VOG8398, VOG4127, VOG5260, VOG4228, V…
[truncated: 2,756 more rows]
