# Supplementary material for: Genomic landscape of nosocomial Acinetobacter baumannii: A comprehensive analysis of the resistome, virulome, and mobilome
Source: Sci Rep. 2025 May 25;15:18203. doi: 10.1038/s41598-025-03246-7 (PMC12104467; doi:10.1038/s41598-025-03246-7)
Supplement: Supplementary file 7 — Supplementary Material 7 [file 41598_2025_3246_MOESM7_ESM.xlsx]

## Sheet: Supplementary Table S6a
Supplementary Table 6a: MTases
Genomes	q seq id	s seq id	Percentage identity	Length	q-length	e-value	Coverage threshold met	Target	Contig	Position	Contig description	Genomic location	Identity	Hit type	n REBASE hits	identical Target
GCA_000186665.4	--genus:GCA_000186665.4_01314	REBASE:M.Hma26143ORFBP	60.533	413	422	1.65e-177	TRUE	CCGG	GCA_000186665.4_1	1263	unknown	[1345999:1347268](+)	60.911	putative	1	TRUE
GCA_000186665.4	--genus:GCA_000186665.4_02253	REBASE:M.VpaS02ORFDP	32.71	107	273	0.000669	FALSE	GTAC	GCA_000186665.4_1	2189	unknown	[2326918:2327740](-)	29.304	putative	1	TRUE
GCA_000186665.4	--genus:GCA_000186665.4_00596	REBASE:M.BstXI	35.346	563	576	8.74e-107	TRUE	CCANNNNNNTGG	GCA_000186665.4_1	568	unknown	[633520:635251](+)	39.726	gold	1	TRUE
GCA_000186665.4	--genus:GCA_000186665.4_01054	REBASE:M.UmvCBORFMP	71.429	63	244	2.16e-17	FALSE	YGGCCR	GCA_000186665.4_1	1008	unknown	[1113089:1113824](+)	70.588	putative	1	TRUE
GCA_000186665.4	--genus:GCA_000186665.4_00223	REBASE:M.Asp131II	100	430	430	0	TRUE	RAATTY	GCA_000186665.4_1	210	unknown	[241649:242942](+)	100	nonputative	500	TRUE
GCA_000186665.4	--genus:GCA_000186665.4_01768	REBASE:M.Bmo27321ORF1786P	35.714	98	334	2.93e-05	FALSE	CCTTC	GCA_000186665.4_1	1709	unknown	[1801751:1802756](+)	41.018	putative	1	TRUE
GCA_000186665.4	--genus:GCA_000186665.4_02286	REBASE:M.AorT14III	43.077	65	301	0.000654	FALSE	GTCGAC	GCA_000186665.4_1	2221	unknown	[2361782:2362688](+)	34.219	gold	4	TRUE
GCA_000186665.4	--genus:GCA_000186665.4_01257	REBASE:M.TspRQ2ORF1441P	28.916	83	734	8.59e-05	FALSE	GATC	GCA_000186665.4_1	1207	unknown	[1291060:1293265](-)	34.564	putative	1	TRUE
GCA_000186665.4	--genus:GCA_000186665.4_01021	REBASE:M.Tsp2812ORF7200P	36.364	121	183	7.05e-17	TRUE	GATC	GCA_000186665.4_1	975	unknown	[1081264:1081816](-)	30.857	putative	4	TRUE
GCA_000695855.3	--genus:GCA_000695855.3_00706	REBASE:M.AhdI	31.061	396	755	3.05e-36	TRUE	GACNNNNNGTC	GCA_000695855.3_1	687	unknown	[746191:748459](-)	28.947	gold	1	TRUE
GCA_000695855.3	--genus:GCA_000695855.3_02403	REBASE:M.SenUA18ORF4188P	68.243	148	492	3.93e-63	FALSE	GATC	GCA_000695855.3_1	2330	unknown	[2514950:2516429](+)	19.121	putative	1	TRUE
GCA_000695855.3	--genus:GCA_000695855.3_01646	REBASE:M.Bmo27321ORF1786P	35.714	98	334	2.93e-05	FALSE	CCTTC	GCA_000695855.3_1	1602	unknown	[1749769:1750774](-)	41.018	putative	1	TRUE
GCA_000695855.3	--genus:GCA_000695855.3_02829	REBASE:M.Tsp2812ORF7200P	36.364	121	183	8.52e-17	TRUE	GATC	GCA_000695855.3_1	2743	unknown	[2960980:2961532](+)	30.857	putative	4	TRUE
GCA_000695855.3	--genus:GCA_000695855.3_02517	REBASE:M.AorT14III	43.077	65	301	0.000654	FALSE	GTCGAC	GCA_000695855.3_1	2443	unknown	[2632296:2633202](-)	34.219	gold	4	TRUE
GCA_000695855.3	--genus:GCA_000695855.3_02764	REBASE:M.TspRQ2ORF1441P	28.916	83	734	0.00011	FALSE	GATC	GCA_000695855.3_1	2684	unknown	[2889539:2891744](+)	34.564	putative	1	TRUE
GCA_000695855.3	--genus:GCA_000695855.3_03744	REBASE:M.AflWKORF2238P	35.593	59	258	0.000417	FALSE	ATCGAT	GCA_000695855.3_3	22	unknown	[14704:15481](-)	32.946	putative	1	TRUE
GCA_000695855.3	--genus:GCA_000695855.3_02952	REBASE:M.AbaZI	100	348	348	0	TRUE	AGCNNNNGCT	GCA_000695855.3_1	2862	unknown	[3070977:3072024](-)	100	nonputative	192	TRUE
GCA_000695855.3	--genus:GCA_000695855.3_03422	REBASE:M.Asp131II	100	430	430	0	TRUE	RAATTY	GCA_000695855.3_1	3328	unknown	[3568951:3570244](+)	100	nonputative	500	TRUE
GCA_000695855.3	--genus:GCA_000695855.3_03334	REBASE:M.Rsp941ORF2000P	28.571	91	271	7.82e-05	FALSE	GGTACC	GCA_000695855.3_1	3240	unknown	[3475606:3476422](+)	29.151	putative	2	TRUE
GCA_000746605.1	--genus:GCA_000746605.1_02648	REBASE:M.Baz2011ORF1863P	29.245	106	271	0.000143	FALSE	GTAC	GCA_000746605.1_1	2567	unknown	[2783259:2784075](-)	30.258	putative	1	TRUE
GCA_000746605.1	--genus:GCA_000746605.1_02074	REBASE:M.Bmo27321ORF1786P	35.714	98	334	2.93e-05	FALSE	CCTTC	GCA_000746605.1_1	1998	unknown	[2191669:2192674](+)	41.018	putative	1	TRUE
GCA_000746605.1	--genus:GCA_000746605.1_01418	REBASE:M.Tsp2812ORF7200P	36.364	121	183	5.95e-17	TRUE	GATC	GCA_000746605.1_1	1354	unknown	[1487423:1487975](-)	30.857	putative	4	TRUE
GCA_000746605.1	--genus:GCA_000746605.1_02681	REBASE:M.AorT14III	43.077	65	301	0.000654	FALSE	GTCGAC	GCA_000746605.1_1	2599	unknown	[2818107:2819013](+)	34.219	gold	4	TRUE
GCA_000746605.1	--genus:GCA_000746605.1_01590	REBASE:M.TspRQ2ORF1441P	28.916	83	734	0.000111	FALSE	GATC	GCA_000746605.1_1	1521	unknown	[1691771:1693976](-)	34.564	putative	1	TRUE
GCA_000746605.1	--genus:GCA_000746605.1_01303	REBASE:M.Val64140ORF10085P	29.431	299	485	5.91e-19	TRUE	GACNNNNTGC	GCA_000746605.1_1	1241	unknown	[1359195:1360653](-)	30.309	putative	1	TRUE
GCA_000746605.1	--genus:GCA_000746605.1_00666	REBASE:M.Asp131II	100	430	430	0	TRUE	RAATTY	GCA_000746605.1_1	638	unknown	[693548:694841](+)	100	nonputative	500	TRUE
GCA_000746605.1	--genus:GCA_000746605.1_01499	REBASE:M.Ncy6504III	28.448	116	761	0.000138	FALSE	ATCGAT	GCA_000746605.1_1	1431	unknown	[1579293:1581579](+)	26.374	nonputative	2	TRUE
GCA_000746645.1	--genus:GCA_000746645.1_03866	REBASE:M.Bmo27321ORF1786P	35.714	98	334	2.93e-05	FALSE	CCTTC	GCA_000746645.1_1	3738	unknown	[3807755:3808760](+)	41.018	putative	1	TRUE
GCA_000746645.1	--genus:GCA_000746645.1_03126	REBASE:M.Asp131II	100	430	430	0	TRUE	RAATTY	GCA_000746645.1_1	3031	unknown	[3063791:3065084](+)	100	nonputative	500	TRUE
GCA_000746645.1	--genus:GCA_000746645.1_01696	REBASE:M.SmaUB74ORF6440P	70.588	153	160	3.2e-81	TRUE	GGCC	GCA_000746645.1_1	1663	unknown	[1592765:1593248](+)	68.75	putative	1	TRUE
GCA_000746645.1	--genus:GCA_000746645.1_01343	REBASE:M.Rsp941ORF2000P	28.571	91	273	7.01e-05	FALSE	GGTACC	GCA_000746645.1_1	1322	unknown	[1274157:1274979](-)	30.403	putative	2	TRUE
GCA_000746645.1	--genus:GCA_000746645.1_00937	REBASE:M.TspRQ2ORF1441P	28.916	83	734	0.00011	FALSE	GATC	GCA_000746645.1_1	921	unknown	[890162:892367](+)	34.564	putative	1	TRUE
GCA_000746645.1	--genus:GCA_000746645.1_00199	REBASE:M.BxiVV3I	34.783	92	493	5.86e-07	FALSE	CTTAAG	GCA_000746645.1_1	198	unknown	[186305:187787](-)	14.477	gold	2	TRUE
GCA_000746645.1	--genus:GCA_000746645.1_00077	REBASE:M.Tsp2812ORF7200P	36.364	121	183	4.21e-17	TRUE	GATC	GCA_000746645.1_1	77	unknown	[54014:54566](+)	30.857	putative	4	TRUE
GCA_000746645.1	--genus:GCA_000746645.1_01687	REBASE:M.AhdI	31.061	396	755	3.05e-36	TRUE	GACNNNNNGTC	GCA_000746645.1_1	1654	unknown	[1586223:1588491](+)	28.947	gold	1	TRUE
GCA_000746645.1	--genus:GCA_000746645.1_01021	REBASE:M.SmaUB74ORF6440P	66.234	154	160	1.72e-76	TRUE	GGCC	GCA_000746645.1_1	1005	unknown	[955296:955779](+)	65	putative	1	TRUE
GCA_000746645.1	--genus:GCA_000746645.1_01376	REBASE:M.AorT14III	43.077	65	301	0.000654	FALSE	GTCGAC	GCA_000746645.1_1	1354	unknown	[1309011:1309917](+)	34.219	gold	4	TRUE
GCA_000746645.1	--genus:GCA_000746645.1_03937	REBASE:M.Sau7774ORF13760P	28.864	440	666	3.93e-29	TRUE	GATC	GCA_000746645.1_1	3809	unknown	[3882762:3884763](+)	29.655	putative	1	TRUE
GCA_000746645.1	--genus:GCA_000746645.1_00284	REBASE:M.SenUA18ORF4188P	68.243	148	492	5.44e-63	FALSE	GATC	GCA_000746645.1_1	282	unknown	[266137:267616](-)	18.681	putative	1	TRUE
GCA_000746645.1	--genus:GCA_000746645.1_00229	REBASE:M.Rto7056ORF1485P	31.193	109	1276	0.000288	FALSE	CTCGAG	GCA_000746645.1_1	227	unknown	[207543:211374](-)	38.628	putative	17	TRUE
GCA_000746645.1	--genus:GCA_000746645.1_04268	REBASE:M.CmiJ38ORFCP	59.289	253	255	4.66e-106	TRUE	AB	GCA_000746645.1_1	4138	unknown	[4203040:4203808](+)	61.417	putative	1	TRUE
GCA_000786735.1	--genus:GCA_000786735.1_01394	REBASE:M.VpaS02ORFDP	32.71	107	273	0.000669	FALSE	GTAC	GCA_000786735.1_1	1336	unknown	[1424695:1425517](+)	29.304	putative	1	TRUE
GCA_000786735.1	--genus:GCA_000786735.1_01535	REBASE:M.Pmu10722III	67.164	268	286	2.41e-129	TRUE	YGGCCR	GCA_000786735.1_1	1476	unknown	[1574092:1574953](-)	67.033	nonputative	2	TRUE
GCA_000786735.1	--genus:GCA_000786735.1_02973	REBASE:M.Eph237ORF46P	54.839	62	559	1.01e-13	FALSE	GATC	GCA_000786735.1_1	2895	unknown	[3044412:3046092](-)	56.716	putative	1	TRUE
GCA_000786735.1	--genus:GCA_000786735.1_02585	REBASE:M.Bmo27321ORF1786P	35.714	98	334	2.93e-05	FALSE	CCTTC	GCA_000786735.1_1	2509	unknown	[2643448:2644453](+)	41.018	putative	1	TRUE
GCA_000786735.1	--genus:GCA_000786735.1_03632	REBASE:M.Asp131II	100	430	430	0	TRUE	RAATTY	GCA_000786735.1_1	3522	unknown	[3714237:3715530](-)	100	nonputative	500	TRUE
GCA_000786735.1	--genus:GCA_000786735.1_01936	REBASE:M.Aba6411II	80.44	1181	1176	0	TRUE	CRRTAAG	GCA_000786735.1_1	1870	unknown	[1969678:1973209](+)	80.782	nonputative	1	TRUE
GCA_000786735.1	--genus:GCA_000786735.1_01361	REBASE:M.AorT14III	43.077	65	301	0.000589	FALSE	GTCGAC	GCA_000786735.1_1	1304	unknown	[1389759:1390665](-)	33.887	gold	4	TRUE
GCA_000786735.1	--genus:GCA_000786735.1_02047	REBASE:M.TspRQ2ORF1441P	28.916	83	734	0.000124	FALSE	GATC	GCA_000786735.1_1	1980	unknown	[2103769:2105974](-)	34.228	putative	1	TRUE
GCA_000786735.1	--genus:GCA_000786735.1_01700	REBASE:M.Rto7056ORF1485P	31.193	109	1276	0.000273	FALSE	CTCGAG	GCA_000786735.1_1	1639	unknown	[1724017:1727848](+)	38.809	putative	17	TRUE
GCA_000786735.1	--genus:GCA_000786735.1_02972	REBASE:M1.Ano227ORF8155P	100	356	356	0	TRUE	AGCNNNNGCT	GCA_000786735.1_1	2894	unknown	[3043345:3044416](-)	100	putative	2	TRUE
GCA_000786735.1	--genus:GCA_000786735.1_01831	REBASE:M.Tsp2812ORF7200P	36.364	121	183	6.76e-17	TRUE	GATC	GCA_000786735.1_1	1768	unknown	[1866525:1867077](-)	30.857	putative	4	TRUE
GCA_000794125.2	--genus:GCA_000794125.2_02677	REBASE:M.TspRQ2ORF1441P	28.916	83	734	0.000112	FALSE	GATC	GCA_000794125.2_1	2598	unknown	[2698754:2700959](+)	34.564	putative	1	TRUE
GCA_000794125.2	--genus:GCA_000794125.2_03595	REBASE:M.Asp131II	100	430	430	0	TRUE	RAATTY	GCA_000794125.2_1	3473	unknown	[3681560:3682853](-)	100	nonputative	500	TRUE
GCA_000794125.2	--genus:GCA_000794125.2_02820	REBASE:M.Tsp2812ORF7200P	36.364	121	183	5.95e-17	TRUE	GATC	GCA_000794125.2_1	2737	unknown	[2864414:2864966](+)	30.857	putative	4	TRUE
GCA_000794125.2	--genus:GCA_000794125.2_02080	REBASE:M.Bmo27321ORF1786P	35.714	98	334	2.93e-05	FALSE	CCTTC	GCA_000794125.2_1	2011	unknown	[2093845:2094850](-)	41.018	putative	1	TRUE
GCA_000794125.2	--genus:GCA_000794125.2_01486	REBASE:M.AorT14III	43.077	65	301	0.000654	FALSE	GTCGAC	GCA_000794125.2_1	1423	unknown	[1489179:1490085](-)	34.219	gold	4	TRUE
GCA_000794125.2	--genus:GCA_000794125.2_01519	REBASE:M.Rsp941ORF2000P	28.571	91	271	6.53e-05	FALSE	GGTACC	GCA_000794125.2_1	1455	unknown	[1524116:1524932](+)	29.151	putative	2	TRUE
GCA_000794125.2	--genus:GCA_000794125.2_00746	REBASE:M.AhdI	31.061	396	755	3.05e-36	TRUE	GACNNNNNGTC	GCA_000794125.2_1	705	unknown	[747351:749619](-)	28.947	gold	1	TRUE
GCA_000794125.2	--genus:GCA_000794125.2_00092	REBASE:M.EolPG531ORFEP	50.145	345	355	8.2e-123	TRUE	CCWGG	GCA_000794125.2_1	86	unknown	[99700:100768](+)	50	putative	1	TRUE
GCA_000814345.1	--genus:GCA_000814345.1_02768	REBASE:M.SenUA18ORF4188P	68.243	148	492	3.93e-63	FALSE	GATC	GCA_000814345.1_1	2685	unknown	[2903328:2904807](-)	19.121	putative	1	TRUE
GCA_000814345.1	--genus:GCA_000814345.1_02922	REBASE:M.Vha520ORF28710P	31.579	285	473	2.34e-29	TRUE	CAGNNNNNNCTG	GCA_000814345.1_1	2834	unknown	[3026204:3027626](+)	33.192	putative	1	TRUE
GCA_000814345.1	--genus:GCA_000814345.1_02720	REBASE:M.Bsc12489ORF311P	34.234	111	1276	0.000713	FALSE	GTCGAC	GCA_000814345.1_1	2637	unknown	[2848413:2852244](-)	53.488	putative	1	TRUE
GCA_000814345.1	--genus:GCA_000814345.1_01351	REBASE:M.Rsp941ORF2000P	28.571	91	273	6.41e-05	FALSE	GGTACC	GCA_000814345.1_1	1289	unknown	[1432446:1433268](+)	30.769	putative	2	TRUE
GCA_000814345.1	--genus:GCA_000814345.1_01796	REBASE:M.Bmo27321ORF1786P	35.714	98	334	2.93e-05	FALSE	CCTTC	GCA_000814345.1_1	1729	unknown	[1911014:1912019](-)	41.018	putative	1	TRUE
GCA_000814345.1	--genus:GCA_000814345.1_03535	REBASE:M.Asp131II	100	430	430	0	TRUE	RAATTY	GCA_000814345.1_1	3415	unknown	[3659209:3660502](-)	100	nonputative	500	TRUE
GCA_000814345.1	--genus:GCA_000814345.1_02591	REBASE:M.Tsp2812ORF7200P	36.364	121	183	6.48e-17	TRUE	GATC	GCA_000814345.1_1	2510	unknown	[2715313:2715865](+)	29.714	putative	4	TRUE
GCA_000814345.1	--genus:GCA_000814345.1_01318	REBASE:M.AorT14III	43.077	65	301	0.000626	FALSE	GTCGAC	GCA_000814345.1_1	1257	unknown	[1397509:1398415](-)	34.219	gold	4	TRUE
GCA_000814345.1	--genus:GCA_000814345.1_02437	REBASE:M.Kva91ORF3845P	30.323	155	552	1.78e-09	FALSE	GGTACC	GCA_000814345.1_1	2360	unknown	[2581583:2583242](-)	23.929	putative	1	TRUE
GCA_000814345.1	--genus:GCA_000814345.1_02332	REBASE:M.TspRQ2ORF1441P	28.916	83	734	0.000112	FALSE	GATC	GCA_000814345.1_1	2256	unknown	[2458678:2460883](+)	34.564	putative	1	TRUE
GCA_000828935.1	--genus:GCA_000828935.1_02568	REBASE:M.TspRQ2ORF1441P	28.916	83	734	0.000111	FALSE	GATC	GCA_000828935.1_1	2486	unknown	[2662532:2664737](+)	34.564	putative	1	TRUE
GCA_000828935.1	--genus:GCA_000828935.1_01542	REBASE:M.Aba433ORF1524P	100	281	281	0	TRUE	TGGCCA	GCA_000828935.1_1	1476	unknown	[1614736:1615582](+)	100	putative	4	TRUE
GCA_000828935.1	--genus:GCA_000828935.1_03929	REBASE:M.Aba6411II	80.642	1183	1182	0	TRUE	CRRTAAG	GCA_000828935.1_2	66	unknown	[63256:66805](-)	81.308	nonputative	1	TRUE
GCA_000828935.1	--genus:GCA_000828935.1_03885	REBASE:M.AmeRG65ORF19750P	38.983	59	338	0.000398	FALSE	CCNGG	GCA_000828935.1_2	22	unknown	[23397:24414](-)	23.373	putative	1	TRUE
GCA_000828935.1	--genus:GCA_000828935.1_01404	REBASE:M.Baz2011ORF1863P	30.189	106	271	4.17e-05	FALSE	GTAC	GCA_000828935.1_1	1339	unknown	[1468768:1469584](+)	29.889	putative	1	TRUE
GCA_000828935.1	--genus:GCA_000828935.1_02963	REBASE:M.Aba433ORF2925P	100	363	363	0	TRUE	CCGG	GCA_000828935.1_1	2875	unknown	[3060081:3061173](+)	100	putative	4	TRUE
GCA_000828935.1	--genus:GCA_000828935.1_03616	REBASE:M.Asp131II	100	430	430	0	TRUE	RAATTY	GCA_000828935.1_1	3492	unknown	[3743785:3745078](-)	100	nonputative	500	TRUE
GCA_000828935.1	--genus:GCA_000828935.1_01989	REBASE:M.Bmo27321ORF1786P	35.714	98	334	2.93e-05	FALSE	CCTTC	GCA_000828935.1_1	1918	unknown	[2065402:2066407](-)	41.018	putative	1	TRUE
GCA_000828935.1	--genus:GCA_000828935.1_02809	REBASE:M.Aac139BORFIP	51.872	187	447	2.71e-60	FALSE	GAAGAC	GCA_000828935.1_1	2723	unknown	[2897234:2898578](-)	48.649	putative	1	TRUE
GCA_000828935.1	--genus:GCA_000828935.1_02842	REBASE:M.Tsp2812ORF7200P	36.364	121	183	5.71e-17	TRUE	GATC	GCA_000828935.1_1	2756	unknown	[2930463:2931015](+)	30.857	putative	4	TRUE
GCA_000828935.1	--genus:GCA_000828935.1_01371	REBASE:M.AorT14III	43.077	65	301	0.000654	FALSE	GTCGAC	GCA_000828935.1_1	1307	unknown	[1433829:1434735](-)	34.219	gold	4	TRUE
GCA_000828935.1	--genus:GCA_000828935.1_00975	REBASE:M.SmaUB74ORF6440P	71.523	151	160	6.24e-80	TRUE	GGCC	GCA_000828935.1_1	927	unknown	[1035284:1035767](-)	69.375	putative	1	TRUE
GCA_000830055.1	--genus:GCA_000830055.1_01859	REBASE:M.Bmo27321ORF1786P	35.714	98	334	2.93e-05	FALSE	CCTTC	GCA_000830055.1_1	1793	unknown	[1915765:1916770](+)	41.018	putative	1	TRUE
GCA_000830055.1	--genus:GCA_000830055.1_02594	REBASE:M.AhdI	31.061	396	755	3.05e-36	TRUE	GACNNNNNGTC	GCA_000830055.1_1	2516	unknown	[2663124:2665392](+)	28.947	gold	1	TRUE
GCA_000830055.1	--genus:GCA_000830055.1_01271	REBASE:M.TspRQ2ORF1441P	28.916	83	734	0.000112	FALSE	GATC	GCA_000830055.1_1	1215	unknown	[1318593:1320798](-)	34.564	putative	1	TRUE
GCA_000830055.1	--genus:GCA_000830055.1_01059	REBASE:M.Tsp2812ORF7200P	36.364	121	183	5.95e-17	TRUE	GATC	GCA_000830055.1_1	1007	unknown	[1106177:1106729](-)	30.857	putative	4	TRUE
GCA_000830055.1	--genus:GCA_000830055.1_02349	REBASE:M.Rsp941ORF2000P	28.571	91	271	6.53e-05	FALSE	GGTACC	GCA_000830055.1_1	2278	unknown	[2442635:2443451](-)	29.151	putative	2	TRUE
GCA_000830055.1	--genus:GCA_000830055.1_02382	REBASE:M.AorT14III	43.077	65	301	0.000654	FALSE	GTCGAC	GCA_000830055.1_1	2310	unknown	[2477482:2478388](+)	34.219	gold	4	TRUE
GCA_000830055.1	--genus:GCA_000830055.1_03709	REBASE:M.EolPG531ORFEP	50.145	345	355	8.2e-123	TRUE	CCWGG	GCA_000830055.1_1	3581	unknown	[3831352:3832420](-)	50	putative	1	TRUE
GCA_000830055.1	--genus:GCA_000830055.1_00303	REBASE:M.Asp131II	100	430	430	0	TRUE	RAATTY	GCA_000830055.1_1	289	unknown	[309686:310979](+)	100	nonputative	500	TRUE
GCA_000963815.1	--genus:GCA_000963815.1_00086	REBASE:M.EolPG531ORFEP	50.145	345	355	8.2e-123	TRUE	CCWGG	GCA_000963815.1_1	80	unknown	[94237:95305](+)	50	putative	1	TRUE
GCA_000963815.1	--genus:GCA_000963815.1_02709	REBASE:M.TspRQ2ORF1441P	28.916	83	734	0.000112	FALSE	GATC	GCA_000963815.1_1	2630	unknown	[2721358:2723563](+)	34.564	putative	1	TRUE
GCA_000963815.1	--genus:GCA_000963815.1_02973	REBASE:M.Bau1417IV	43.75	64	650	3.61e-10	FALSE	DTGAAT	GCA_000963815.1_1	2888	unknown	[3019450:3021403](-)	38.557	nonputative	1	TRUE
GCA_000963815.1	--genus:GCA_000963815.1_01527	REBASE:M.AorT14III	43.077	65	301	0.000654	FALSE	GTCGAC	GCA_000963815.1_1	1464	unknown	[1521264:1522170](-)	34.219	gold	4	TRUE
GCA_000963815.1	--genus:GCA_000963815.1_01560	REBASE:M.Rsp941ORF2000P	28.571	91	271	6.53e-05	FALSE	GGTACC	GCA_000963815.1_1	1496	unknown	[1556201:1557017](+)	29.151	putative	2	TRUE
GCA_000963815.1	--genus:GCA_000963815.1_00744	REBASE:M.AhdI	31.061	396	755	2.78e-36	TRUE	GACNNNNNGTC	GCA_000963815.1_1	703	unknown	[744708:746976](-)	28.947	gold	1	TRUE
GCA_000963815.1	--genus:GCA_000963815.1_02852	REBASE:M.Tsp2812ORF7200P	36.364	121	183	5.95e-17	TRUE	GATC	GCA_000963815.1_1	2769	unknown	[2887018:2887570](+)	30.857	putative	4	TRUE
GCA_000963815.1	--genus:GCA_000963815.1_02119	REBASE:M.Bmo27321ORF1786P	35.714	98	334	2.93e-05	FALSE	CCTTC	GCA_000963815.1_1	2050	unknown	[2124015:2125020](-)	41.018	putative	1	TRUE
GCA_000963815.1	--genus:GCA_000963815.1_03628	REBASE:M.Asp131II	100	430	430	0	TRUE	RAATTY	GCA_000963815.1_1	3506	unknown	[3711255:3712548](-)	100	nonputative	500	TRUE
GCA_001026965.1	--genus:GCA_001026965.1_01206	REBASE:M.AbaZI	100	348	348	0	TRUE	AGCNNNNGCT	GCA_001026965.1_1	1149	unknown	[1280908:1281955](+)	100	nonputative	192	TRUE
GCA_001026965.1	--genus:GCA_001026965.1_03038	REBASE:M.SenUA18ORF4188P	68.243	148	492	3.93e-63	FALSE	GATC	GCA_001026965.1_1	2952	unknown	[3094331:3095810](-)	19.121	putative	1	TRUE
GCA_001026965.1	--genus:GCA_001026965.1_03717	REBASE:M.Asp131II	100	430	430	0	TRUE	RAATTY	GCA_001026965.1_1	3598	unknown	[3799437:3800730](-)	100	nonputative	500	TRUE
GCA_001026965.1	--genus:GCA_001026965.1_02851	REBASE:M.Tsp2812ORF7200P	36.364	121	183	8.52e-17	TRUE	GATC	GCA_001026965.1_1	2767	unknown	[2899294:2899846](+)	30.857	putative	4	TRUE
GCA_001026965.1	--genus:GCA_001026965.1_01346	REBASE:M.AorT14III	43.077	65	301	0.000654	FALSE	GTCGAC	GCA_001026965.1_1	1283	unknown	[1406950:1407856](-)	34.219	gold	4	TRUE
GCA_001026965.1	--genus:GCA_001026965.1_02601	REBASE:M.TspRQ2ORF1441P	28.916	83	734	0.00011	FALSE	GATC	GCA_001026965.1_1	2522	unknown	[2670635:2672840](+)	34.564	putative	1	TRUE
GCA_001026965.1	--genus:GCA_001026965.1_02986	REBASE:M.Bsc12489ORF311P	34.234	111	1276	0.00064	FALSE	GTCGAC	GCA_001026965.1_1	2900	unknown	[3037230:3041061](-)	52.713	putative	1	TRUE
GCA_001026965.1	--genus:GCA_001026965.1_01512	REBASE:M.AbaZI	100	348	348	0	TRUE	AGCNNNNGCT	GCA_001026965.1_1	1447	unknown	[1581669:1582716](+)	100	nonputative	192	TRUE
GCA_001026965.1	--genus:GCA_001026965.1_01986	REBASE:M.Bmo27321ORF1786P	35.714	98	334	2.93e-05	FALSE	CCTTC	GCA_001026965.1_1	1917	unknown	[2063287:2064292](-)	41.018	putative	1	TRUE
GCA_001026965.1	--genus:GCA_001026965.1_01379	REBASE:M.Rsp941ORF2000P	28.571	91	271	7.82e-05	FALSE	GGTACC	GCA_001026965.1_1	1315	unknown	[1441880:1442696](+)	29.151	putative	2	TRUE
GCA_001026965.1	--genus:GCA_001026965.1_02960	REBASE:M.Aba13485I	100	287	287	0	TRUE	TGGCCA	GCA_001026965.1_1	2874	unknown	[3017103:3017967](-)	100	nonputative	268	TRUE
GCA_001077555.2	--genus:GCA_001077555.2_00212	REBASE:M.AorT14III	43.077	65	301	0.000654	FALSE	GTCGAC	GCA_001077555.2_1	210	unknown	[206074:206980](+)	34.219	gold	4	TRUE
GCA_001077555.2	--genus:GCA_001077555.2_02390	REBASE:M.DmcIBORF138P	29	100	225	2.52e-05	FALSE	CAYNNNNRTG	GCA_001077555.2_1	2273	unknown	[2471919:2472597](+)	44.889	putative	1	TRUE
GCA_001077555.2	--genus:GCA_001077555.2_02766	REBASE:M.TspRQ2ORF1441P	28.916	83	734	0.000114	FALSE	GATC	GCA_001077555.2_1	2642	unknown	[2838207:2840412](-)	34.564	putative	1	TRUE
GCA_001077555.2	--genus:GCA_001077555.2_01702	REBASE:M.Asp131II	100	430	430	0	TRUE	RAATTY	GCA_001077555.2_1	1620	unknown	[1759257:1760550](+)	100	nonputative	500	TRUE
GCA_001077555.2	--genus:GCA_001077555.2_02534	REBASE:M.Tsp2812ORF7200P	36.364	121	183	8.52e-17	TRUE	GATC	GCA_001077555.2_1	2414	unknown	[2617610:2618162](-)	30.857	putative	4	TRUE
GCA_001077555.2	--genus:GCA_001077555.2_01237	REBASE:M.Bio9742I	33.138	341	583	2.43e-39	TRUE	DTGAAT	GCA_001077555.2_1	1184	unknown	[1289483:1291235](-)	29.718	nonputative	1	TRUE
GCA_001077555.2	--genus:GCA_001077555.2_00907	REBASE:M.BstXI	43.137	510	515	3.59e-138	TRUE	CCANNNNNNTGG	GCA_001077555.2_1	877	unknown	[971473:973021](-)	43.053	gold	1	TRUE
GCA_001077555.2	--genus:GCA_001077555.2_00040	REBASE:M.Aba9102ORF4245P	100	347	347	0	TRUE	AGCNNNNGCT	GCA_001077555.2_1	40	unknown	[26156:27200](-)	100	putative	1	TRUE
GCA_001077555.2	--genus:GCA_001077555.2_03430	REBASE:M.Bmo27321ORF1786P	35.714	98	334	3.23e-05	FALSE	CCTTC	GCA_001077555.2_1	3293	unknown	[3469922:3470927](+)	40.719	putative	1	TRUE
GCA_001077555.2	--genus:GCA_001077555.2_02628	REBASE:M.Aba6411II	84.085	1175	1170	0	TRUE	CRRTAAG	GCA_001077555.2_1	2505	unknown	[2719473:2722986](+)	84.444	nonputative	1	TRUE
GCA_001077675.1	--genus:GCA_001077675.1_02073	REBASE:M.SmaUB74ORF6440P	72.185	151	160	2.46e-80	TRUE	GGCC	GCA_001077675.1_1	2004	unknown	[2141352:2141835](+)	68.75	putative	1	TRUE
GCA_001077675.1	--genus:GCA_001077675.1_02563	REBASE:M.Pfl13852ORFDP	60	140	304	1.36e-55	FALSE	YGGCCR	GCA_001077675.1_1	2482	unknown	[2632735:2633650](-)	53.307	putative	1	TRUE
GCA_001077675.1	--genus:GCA_001077675.1_00837	REBASE:M.Tca9ORFAP	31.387	137	222	0.000271	TRUE	GATC	GCA_001077675.1_1	791	unknown	[870949:871618](+)	24.528	putative	1	TRUE
GCA_001077675.1	--genus:GCA_001077675.1_01348	REBASE:M.AorT14III	43.077	65	301	0.000654	FALSE	GTCGAC	GCA_001077675.1_1	1287	unknown	[1424476:1425382](-)	34.219	gold	4	TRUE
GCA_001077675.1	--genus:GCA_001077675.1_03459	REBASE:M.Asp131II	100	430	430	0	TRUE	RAATTY	GCA_001077675.1_1	3338	unknown	[3594552:3595845](-)	100	nonputative	500	TRUE
GCA_001077675.1	--genus:GCA_001077675.1_01381	REBASE:M.Rsp941ORF2000P	28.571	91	273	9.69e-05	FALSE	GGTACC	GCA_001077675.1_1	1319	unknown	[1459413:1460235](+)	30.403	putative	2	TRUE
GCA_001077675.1	--genus:GCA_001077675.1_01515	REBASE:M.SenUA18ORF4188P	52.756	127	517	2.91e-37	FALSE	GATC	GCA_001077675.1_1	1452	unknown	[1601134:1602688](+)	19.56	putative	1	TRUE
GCA_001077675.1	--genus:GCA_001077675.1_02502	REBASE:M.TspRQ2ORF1441P	28.916	83	734	0.000113	FALSE	GATC	GCA_001077675.1_1	2421	unknown	[2578472:2580677](+)	34.564	putative	1	TRUE
GCA_001077675.1	--genus:GCA_001077675.1_01920	REBASE:M.Bmo27321ORF1786P	35.714	98	334	3.2e-05	FALSE	CCTTC	GCA_001077675.1_1	1851	unknown	[2001945:2002950](-)	41.018	putative	1	TRUE
GCA_001077675.1	--genus:GCA_001077675.1_02707	REBASE:M.Tsp2812ORF7200P	36.364	121	183	6.02e-17	TRUE	GATC	GCA_001077675.1_1	2622	unknown	[2795571:2796123](+)	30.857	putative	4	TRUE
GCA_001077965.2	--genus:GCA_001077965.2_01739	REBASE:M.Bio9742I	46.667	60	1040	1.29e-07	FALSE	DTGAAT	GCA_001077965.2_1	1673	unknown	[1781028:1784151](+)	37.961	nonputative	1	TRUE
GCA_001077965.2	--genus:GCA_001077965.2_02813	REBASE:M.AorT14III	43.077	65	301	0.000637	FALSE	GTCGAC	GCA_001077965.2_1	2693	unknown	[2893666:2894572](-)	34.219	gold	3	TRUE
GCA_001077965.2	--genus:GCA_001077965.2_01260	REBASE:M.Asp131II	100	430	430	0	TRUE	RAATTY	GCA_001077965.2_1	1214	unknown	[1291041:1292334](-)	100	nonputative	500	TRUE
GCA_001077965.2	--genus:GCA_001077965.2_03421	REBASE:M.Bmo27321ORF1786P	35.714	98	334	3.01e-05	FALSE	CCTTC	GCA_001077965.2_1	3294	unknown	[3500374:3501379](-)	41.018	putative	1	TRUE
GCA_001077965.2	--genus:GCA_001077965.2_02897	REBASE:M.CmiJ38ORFCP	56.917	253	255	8.13e-101	TRUE	AB	GCA_001077965.2_1	2775	unknown	[2974808:2975576](+)	59.055	putative	1	TRUE
GCA_001077965.2	--genus:GCA_001077965.2_00260	REBASE:M.TspRQ2ORF1441P	28.916	83	734	0.000106	FALSE	GATC	GCA_001077965.2_1	254	unknown	[238995:241200](+)	34.564	putative	1	TRUE
GCA_001077965.2	--genus:GCA_001077965.2_00461	REBASE:M.Tsp2812ORF7200P	35.537	121	183	8.61e-17	TRUE	GATC	GCA_001077965.2_1	451	unknown	[445935:446487](+)	29.714	putative	4	TRUE
GCA_001077965.2	--genus:GCA_001077965.2_02350	REBASE:M.MstAR4ORFEP	28.623	276	761	9.36e-11	FALSE	CACNNNGTG	GCA_001077965.2_1	2245	unknown	[2398191:2400477](+)	26.941	putative	1	TRUE
GCA_001261895.2	--genus:GCA_001261895.2_03480	REBASE:M.Asp131II	100	430	430	0	TRUE	RAATTY	GCA_001261895.2_1	3364	unknown	[3560400:3561693](-)	100	nonputative	500	TRUE
GCA_001261895.2	--genus:GCA_001261895.2_02373	REBASE:M.Hma26143ORFBP	60.533	413	422	1.65e-177	TRUE	CCGG	GCA_001261895.2_1	2299	unknown	[2441509:2442778](-)	60.911	putative	1	TRUE
GCA_001261895.2	--genus:GCA_001261895.2_03107	REBASE:M.BstXI	35.346	563	576	8.74e-107	TRUE	CCANNNNNNTGG	GCA_001261895.2_1	3006	unknown	[3167734:3169465](-)	39.726	gold	1	TRUE
GCA_001261895.2	--genus:GCA_001261895.2_01889	REBASE:M.Bmo27321ORF1786P	35.714	98	334	2.93e-05	FALSE	CCTTC	GCA_001261895.2_1	1824	unknown	[1951891:1952896](-)	41.018	putative	1	TRUE
GCA_001261895.2	--genus:GCA_001261895.2_02667	REBASE:M.Tsp2812ORF7200P	36.364	121	183	7.05e-17	TRUE	GATC	GCA_001261895.2_1	2588	unknown	[2711291:2711843](+)	30.857	putative	4	TRUE
GCA_001261895.2	--genus:GCA_001261895.2_02499	REBASE:M.UmvCBORFMP	71.429	63	245	2.25e-17	FALSE	YGGCCR	GCA_001261895.2_1	2424	unknown	[2559623:2560361](-)	70.588	putative	1	TRUE
GCA_001261895.2	--genus:GCA_001261895.2_02429	REBASE:M.TspRQ2ORF1441P	28.916	83	734	0.000111	FALSE	GATC	GCA_001261895.2_1	2354	unknown	[2495528:2497733](+)	34.564	putative	1	TRUE
GCA_001261895.2	--genus:GCA_001261895.2_01124	REBASE:M.AhdI	31.061	396	755	3.05e-36	TRUE	GACNNNNNGTC	GCA_001261895.2_1	1075	unknown	[1171199:1173467](-)	28.947	gold	1	TRUE
GCA_001261895.2	--genus:GCA_001261895.2_01115	REBASE:M.SmaUB74ORF6440P	68.142	113	116	2.07e-54	TRUE	GGCC	GCA_001261895.2_1	1066	unknown	[1167198:1167549](-)	68.103	putative	1	TRUE
GCA_001261895.2	--genus:GCA_001261895.2_01407	REBASE:M.VpaS02ORFDP	32.71	107	273	0.000669	FALSE	GTAC	GCA_001261895.2_1	1347	unknown	[1434229:1435051](+)	29.304	putative	1	TRUE
GCA_001261895.2	--genus:GCA_001261895.2_01372	REBASE:M.AorT14III	43.077	65	301	0.000654	FALSE	GTCGAC	GCA_001261895.2_1	1313	unknown	[1398302:1399208](-)	34.219	gold	4	TRUE
GCA_001399655.1	--genus:GCA_001399655.1_01551	REBASE:M.CmiJ38ORFCP	58.103	253	255	2.32e-103	TRUE	AB	GCA_001399655.1_1	1489	unknown	[1610606:1611374](+)	60.236	putative	1	TRUE
GCA_001399655.1	--genus:GCA_001399655.1_02040	REBASE:M.Bmo27321ORF1786P	35.714	98	334	2.93e-05	FALSE	CCTTC	GCA_001399655.1_1	1974	unknown	[2107384:2108389](-)	41.018	putative	1	TRUE
GCA_001399655.1	--genus:GCA_001399655.1_00123	REBASE:M.EolPG531ORFEP	50.145	345	355	8.2e-123	TRUE	CCWGG	GCA_001399655.1_1	117	unknown	[127425:128493](+)	50	putative	1	TRUE
GCA_001399655.1	--genus:GCA_001399655.1_01165	REBASE:M.SmaUB74ORF6440P	66.234	154	159	2.44e-74	TRUE	GGCC	GCA_001399655.1_1	1116	unknown	[1227396:1227876](-)	64.78	putative	1	TRUE
GCA_001399655.1	--genus:GCA_001399655.1_02622	REBASE:M.TspRQ2ORF1441P	28.916	83	734	0.000112	FALSE	GATC	GCA_001399655.1_1	2546	unknown	[2692602:2694807](+)	34.564	putative	1	TRUE
GCA_001399655.1	--genus:GCA_001399655.1_03734	REBASE:M.Asp131II	100	430	430	0	TRUE	RAATTY	GCA_001399655.1_1	3615	unknown	[3826437:3827730](-)	100	nonputative	500	TRUE
GCA_001399655.1	--genus:GCA_001399655.1_02842	REBASE:M.Tsp2812ORF7200P	36.364	121	183	5.95e-17	TRUE	GATC	GCA_001399655.1_1	2762	unknown	[2914635:2915187](+)	30.857	putative	4	TRUE
GCA_001399655.1	--genus:GCA_001399655.1_02817	REBASE:M.Msp083ORF3955P	31.068	103	423	0.000447	FALSE	ATTTAAAT	GCA_001399655.1_1	2737	unknown	[2892879:2894151](-)	28.369	putative	2	TRUE
GCA_001399655.1	--genus:GCA_001399655.1_01456	REBASE:M.AorT14III	43.077	65	301	0.000654	FALSE	GTCGAC	GCA_001399655.1_1	1396	unknown	[1518160:1519066](-)	34.219	gold	4	TRUE
GCA_001399655.1	--genus:GCA_001399655.1_03049	REBASE:M.SenUA18ORF4188P	68.243	148	492	4.01e-63	FALSE	GATC	GCA_001399655.1_1	2966	unknown	[3120802:3122281](-)	18.901	putative	1	TRUE
GCA_001399655.1	--genus:GCA_001399655.1_01491	REBASE:M.Rsp941ORF2000P	28.571	91	271	6.53e-05	FALSE	GGTACC	GCA_001399655.1_1	1430	unknown	[1554286:1555102](+)	29.151	putative	2	TRUE
GCA_001514375.1	--genus:GCA_001514375.1_02681	REBASE:M.TspRQ2ORF1441P	28.916	83	734	0.00011	FALSE	GATC	GCA_001514375.1_1	2603	unknown	[2718120:2720325](+)	34.564	putative	1	TRUE
GCA_001514375.1	--genus:GCA_001514375.1_01664	REBASE:M.AhdI	31.061	396	755	3.05e-36	TRUE	GACNNNNNGTC	GCA_001514375.1_1	1600	unknown	[1687238:1689506](-)	28.947	gold	1	TRUE
GCA_001514375.1	--genus:GCA_001514375.1_03763	REBASE:M.Asp131II	100	430	430	0	TRUE	RAATTY	GCA_001514375.1_1	3645	unknown	[3826787:3828080](-)	100	nonputative	500	TRUE
GCA_001514375.1	--genus:GCA_001514375.1_02144	REBASE:M.Bmo27321ORF1786P	35.714	98	334	2.93e-05	FALSE	CCTTC	GCA_001514375.1_1	2076	unknown	[2173296:2174301](-)	41.018	putative	1	TRUE
GCA_001514375.1	--genus:GCA_001514375.1_03080	REBASE:M.Eph237ORF46P	54.839	62	556	1.05e-13	FALSE	GATC	GCA_001514375.1_1	2995	unknown	[3117237:3118908](-)	56.716	putative	1	TRUE
GCA_001514375.1	--genus:GCA_001514375.1_02884	REBASE:M.Tsp2812ORF7200P	36.364	121	183	8.52e-17	TRUE	GATC	GCA_001514375.1_1	2801	unknown	[2916201:2916753](+)	30.857	putative	4	TRUE
GCA_001514375.1	--genus:GCA_001514375.1_03073	REBASE:M2.AbaZHOUORF1280P	100	356	356	0	TRUE	AGCNNNNGCT	GCA_001514375.1_1	2988	unknown	[3112411:3113482](-)	100	putative	37	TRUE
GCA_001514375.1	--genus:GCA_001514375.1_01469	REBASE:M.Rsp941ORF2000P	28.571	91	271	7.82e-05	FALSE	GGTACC	GCA_001514375.1_1	1406	unknown	[1504840:1505656](+)	29.151	putative	2	TRUE
GCA_001514375.1	--genus:GCA_001514375.1_01010	REBASE:M.AhdI	31.061	396	755	3.05e-36	TRUE	GACNNNNNGTC	GCA_001514375.1_1	962	unknown	[1035001:1037269](-)	28.947	gold	1	TRUE
GCA_001514375.1	--genus:GCA_001514375.1_03003	REBASE:M.Aba13485I	100	287	287	0	TRUE	TGGCCA	GCA_001514375.1_1	2918	unknown	[3043579:3044443](-)	100	nonputative	268	TRUE
GCA_001514375.1	--genus:GCA_001514375.1_01436	REBASE:M.AorT14III	43.077	65	301	0.000654	FALSE	GTCGAC	GCA_001514375.1_1	1374	unknown	[1469911:1470817](-)	34.219	gold	4	TRUE
GCA_001514375.1	--genus:GCA_001514375.1_04012	REBASE:M.UprA07ORFBP	58.333	36	232	7.65e-05	FALSE	TGGCCA	GCA_001514375.1_2	3	unknown	[1831:2530](+)	20.69	putative	1	TRUE
GCA_001514375.1	--genus:GCA_001514375.1_00959	REBASE:M.CmiJ38ORFCP	59.055	254	256	3.9e-96	TRUE	AB	GCA_001514375.1_1	911	unknown	[998682:999453](+)	59.449	putative	1	TRUE
GCA_001514375.1	--genus:GCA_001514375.1_03079	REBASE:M1.AbaZHOUORF1280P	100	348	348	0	TRUE	AGCNNNNGCT	GCA_001514375.1_1	2994	unknown	[3116194:3117241](-)	100	putative	26	TRUE
GCA_001517645.1	--genus:GCA_001517645.1_00229	REBASE:M.Asp131II	100	430	430	0	TRUE	RAATTY	GCA_001517645.1_1	216	unknown	[241311:242604](+)	100	nonputative	500	TRUE
GCA_001517645.1	--genus:GCA_001517645.1_03020	REBASE:M.AbaR2091ORF2984P	100	439	439	0	TRUE	CTCGAG	GCA_001517645.1_1	2928	unknown	[3194604:3195924](+)	100	putative	1	TRUE
GCA_001517645.1	--genus:GCA_001517645.1_02337	REBASE:M.Baz2011ORF1863P	29.245	106	273	0.000126	FALSE	GTAC	GCA_001517645.1_1	2269	unknown	[2465910:2466732](-)	31.136	putative	1	TRUE
GCA_001517645.1	--genus:GCA_001517645.1_00902	REBASE:M.BspHII	43.478	69	915	0.000129	FALSE	GTAGAT	GCA_001517645.1_1	856	unknown	[942551:945299](+)	24.372	gold	3	FALSE
GCA_001517645.1	--genus:GCA_001517645.1_01170	REBASE:M.TspRQ2ORF1441P	28.916	83	734	0.000112	FALSE	GATC	GCA_001517645.1_1	1118	unknown	[1239834:1242039](-)	34.564	putative	1	TRUE
GCA_001517645.1	--genus:GCA_001517645.1_02370	REBASE:M.AorT14III	43.077	65	301	0.000654	FALSE	GTCGAC	GCA_001517645.1_1	2301	unknown	[2500761:2501667](+)	34.219	gold	4	TRUE
GCA_001517645.1	--genus:GCA_001517645.1_01018	REBASE:M.Tsp2812ORF7200P	35.537	121	183	8.61e-17	TRUE	GATC	GCA_001517645.1_1	970	unknown	[1071508:1072060](-)	29.714	putative	4	TRUE
GCA_001517645.1	--genus:GCA_001517645.1_01740	REBASE:M.Bmo27321ORF1786P	35.714	98	334	2.93e-05	FALSE	CCTTC	GCA_001517645.1_1	1678	unknown	[1826730:1827735](+)	41.018	putative	1	TRUE
GCA_001517645.1	--genus:GCA_001517645.1_00906	REBASE:M.AbaR2091ORF897P	100	266	266	0	TRUE	GATC	GCA_001517645.1_1	860	unknown	[949408:950209](+)	100	putative	2	TRUE
GCA_001543995.1	--genus:GCA_001543995.1_04090	REBASE:M.AflWKORF2238P	35.593	59	258	0.000362	FALSE	ATCGAT	GCA_001543995.1_2	94	unknown	[69090:69867](+)	33.333	putative	1	TRUE
GCA_001543995.1	--genus:GCA_001543995.1_00627	REBASE:M.Eph237ORF46P	54.839	62	559	1.1e-13	FALSE	GATC	GCA_001543995.1_1	600	unknown	[649491:651171](+)	56.716	putative	1	TRUE
GCA_001543995.1	--genus:GCA_001543995.1_03923	REBASE:M.Asp131II	100	430	430	0	TRUE	RAATTY	GCA_001543995.1_1	3796	unknown	[4000569:4001862](+)	100	nonputative	500	TRUE
GCA_001543995.1	--genus:GCA_001543995.1_00634	REBASE:M2.AbaZHOUORF1280P	100	356	356	0	TRUE	AGCNNNNGCT	GCA_001543995.1_1	607	unknown	[654926:655997](+)	100	putative	37	TRUE
GCA_001543995.1	--genus:GCA_001543995.1_01013	REBASE:M.TspRQ2ORF1441P	28.916	83	734	0.00011	FALSE	GATC	GCA_001543995.1_1	980	unknown	[1033966:1036171](-)	34.564	putative	1	TRUE
GCA_001543995.1	--genus:GCA_001543995.1_02717	REBASE:M.CmiJ38ORFCP	59.055	254	256	3.9e-96	TRUE	AB	GCA_001543995.1_1	2651	unknown	[2741160:2741931](-)	59.449	putative	1	TRUE
GCA_001543995.1	--genus:GCA_001543995.1_02156	REBASE:M.CmiJ38ORFCP	57.312	253	255	3.07e-101	TRUE	AB	GCA_001543995.1_1	2107	unknown	[2177071:2177839](+)	59.449	putative	1	TRUE
GCA_001543995.1	--genus:GCA_001543995.1_02241	REBASE:M.AorT14III	43.077	65	301	0.000654	FALSE	GTCGAC	GCA_001543995.1_1	2191	unknown	[2271320:2272226](+)	34.219	gold	4	TRUE
GCA_001543995.1	--genus:GCA_001543995.1_00824	REBASE:M.Tsp2812ORF7200P	36.364	121	183	8.52e-17	TRUE	GATC	GCA_001543995.1_1	795	unknown	[851654:852206](-)	30.857	putative	4	TRUE
GCA_001543995.1	--genus:GCA_001543995.1_01553	REBASE:M.Bmo27321ORF1786P	35.714	98	334	2.93e-05	FALSE	CCTTC	GCA_001543995.1_1	1510	unknown	[1580151:1581156](+)	41.018	putative	1	TRUE
GCA_001543995.1	--genus:GCA_001543995.1_00704	REBASE:M.Aba13485I	100	287	287	0	TRUE	TGGCCA	GCA_001543995.1_1	677	unknown	[723965:724829](+)	100	nonputative	268	TRUE
GCA_001543995.1	--genus:GCA_001543995.1_02208	REBASE:M.Rsp941ORF2000P	28.571	91	271	7.82e-05	FALSE	GGTACC	GCA_001543995.1_1	2159	unknown	[2236481:2237297](-)	29.151	putative	2	TRUE
GCA_001543995.1	--genus:GCA_001543995.1_00628	REBASE:M1.AbaZHOUORF1280P	100	348	348	0	TRUE	AGCNNNNGCT	GCA_001543995.1_1	601	unknown	[651167:652214](+)	100	putative	26	TRUE
GCA_001573065.1	--genus:GCA_001573065.1_01934	REBASE:M.Bmo27321ORF1786P	35.714	98	334	2.93e-05	FALSE	CCTTC	GCA_001573065.1_1	1867	unknown	[2037256:2038261](-)	41.018	putative	1	TRUE
GCA_001573065.1	--genus:GCA_001573065.1_02714	REBASE:M.Tsp2812ORF7200P	36.364	121	183	8.52e-17	TRUE	GATC	GCA_001573065.1_1	2633	unknown	[2801795:2802347](+)	30.857	putative	4	TRUE
GCA_001573065.1	--genus:GCA_001573065.1_01414	REBASE:M.AbaZI	100	348	348	0	TRUE	AGCNNNNGCT	GCA_001573065.1_1	1351	unknown	[1502652:1503699](+)	100	nonputative	192	TRUE
GCA_001573065.1	--genus:GCA_001573065.1_01244	REBASE:M.AorT14III	43.077	65	301	0.000654	FALSE	GTCGAC	GCA_001573065.1_1	1183	unknown	[1326389:1327295](-)	34.219	gold	4	TRUE
GCA_001573065.1	--genus:GCA_001573065.1_03436	REBASE:M.Asp131II	100	430	430	0	TRUE	RAATTY	GCA_001573065.1_1	3320	unknown	[3559625:3560918](-)	100	nonputative	500	TRUE
GCA_001573065.1	--genus:GCA_001573065.1_01277	REBASE:M.Rsp941ORF2000P	28.571	91	271	7.82e-05	FALSE	GGTACC	GCA_001573065.1_1	1215	unknown	[1361319:1362135](+)	29.151	putative	2	TRUE
GCA_001573065.1	--genus:GCA_001573065.1_02495	REBASE:M.TspRQ2ORF1441P	28.916	83	734	0.00011	FALSE	GATC	GCA_001573065.1_1	2418	unknown	[2610297:2612502](+)	34.564	putative	1	TRUE
GCA_001573085.1	--genus:GCA_001573085.1_00866	REBASE:M.Aba13485I	100	287	287	0	TRUE	TGGCCA	GCA_001573085.1_1	828	unknown	[899050:899914](+)	100	nonputative	268	TRUE
GCA_001573085.1	--genus:GCA_001573085.1_02699	REBASE:M.CmiJ38ORFCP	59.055	254	256	3.9e-96	TRUE	AB	GCA_001573085.1_1	2626	unknown	[2789208:2789979](-)	59.449	putative	1	TRUE
GCA_001573085.1	--genus:GCA_001573085.1_00979	REBASE:M.Tsp2812ORF7200P	36.364	121	183	8.52e-17	TRUE	GATC	GCA_001573085.1_1	939	unknown	[1018360:1018912](-)	30.857	putative	4	TRUE
GCA_001573085.1	--genus:GCA_001573085.1_01864	REBASE:M.Bmo27321ORF1786P	35.714	98	334	2.93e-05	FALSE	CCTTC	GCA_001573085.1_1	1810	unknown	[1924009:1925014](-)	41.018	putative	1	TRUE
GCA_001573085.1	--genus:GCA_001573085.1_00106	REBASE:M.Asp131II	100	430	430	0	TRUE	RAATTY	GCA_001573085.1_1	101	unknown	[113602:114895](+)	100	nonputative	500	TRUE
GCA_001573085.1	--genus:GCA_001573085.1_00800	REBASE:M.SenUA18ORF4188P	68.243	148	492	3.93e-63	FALSE	GATC	GCA_001573085.1_1	762	unknown	[829640:831119](+)	19.121	putative	1	TRUE
GCA_001573085.1	--genus:GCA_001573085.1_02293	REBASE:M.Rsp941ORF2000P	28.571	91	271	7.82e-05	FALSE	GGTACC	GCA_001573085.1_1	2234	unknown	[2357817:2358633](-)	29.151	putative	2	TRUE
GCA_001573085.1	--genus:GCA_001573085.1_02326	REBASE:M.AorT14III	43.077	65	301	0.000654	FALSE	GTCGAC	GCA_001573085.1_1	2266	unknown	[2392657:2393563](+)	34.219	gold	4	TRUE
GCA_001573085.1	--genus:GCA_001573085.1_01014	REBASE:M.AbaZI	100	348	348	0	TRUE	AGCNNNNGCT	GCA_001573085.1_1	974	unknown	[1052807:1053854](+)	100	nonputative	192	TRUE
GCA_001573085.1	--genus:GCA_001573085.1_01178	REBASE:M.TspRQ2ORF1441P	28.916	83	734	0.00011	FALSE	GATC	GCA_001573085.1_1	1134	unknown	[1206822:1209027](-)	34.564	putative	1	TRUE
GCA_001573085.1	--genus:GCA_001573085.1_00852	REBASE:M.Bsc12489ORF311P	34.234	111	1276	0.00064	FALSE	GTCGAC	GCA_001573085.1_1	814	unknown	[884389:888220](+)	52.713	putative	1	TRUE
GCA_001573105.1	--genus:GCA_001573105.1_00925	REBASE:M.SenUA18ORF4188P	68.243	148	492	3.93e-63	FALSE	GATC	GCA_001573105.1_1	877	unknown	[948113:949592](+)	19.121	putative	1	TRUE
GCA_001573105.1	--genus:GCA_001573105.1_01355	REBASE:M.AorT14III	43.077	65	301	0.000654	FALSE	GTCGAC	GCA_001573105.1_1	1291	unknown	[1363241:1364147](-)	34.219	gold	4	TRUE
GCA_001573105.1	--genus:GCA_001573105.1_03671	REBASE:M.AseAS70ORF455P	100	634	634	0	TRUE	GGATC	GCA_001573105.1_1	3533	unknown	[3769122:3771027](+)	100	putative	15	TRUE
GCA_001573105.1	--genus:GCA_001573105.1_01388	REBASE:M.Rsp941ORF2000P	28.571	91	271	7.82e-05	FALSE	GGTACC	GCA_001573105.1_1	1323	unknown	[1398171:1398987](+)	29.151	putative	2	TRUE
GCA_001573105.1	--genus:GCA_001573105.1_01917	REBASE:M.Bmo27321ORF1786P	35.714	98	334	2.93e-05	FALSE	CCTTC	GCA_001573105.1_1	1845	unknown	[1966896:1967901](-)	41.018	putative	1	TRUE
GCA_001573105.1	--genus:GCA_001573105.1_00231	REBASE:M.Asp131II	100	430	430	0	TRUE	RAATTY	GCA_001573105.1_1	218	unknown	[235885:237178](+)	100	nonputative	500	TRUE
GCA_001573105.1	--genus:GCA_001573105.1_00981	REBASE:M.Bsc12489ORF311P	34.234	111	1276	0.000694	FALSE	GTCGAC	GCA_001573105.1_1	932	unknown	[1004174:1008005](+)	52.713	putative	1	TRUE
GCA_001573105.1	--genus:GCA_001573105.1_02485	REBASE:M.TspRQ2ORF1441P	28.916	83	734	0.00011	FALSE	GATC	GCA_001573105.1_1	2402	unknown	[2542422:2544627](+)	34.564	putative	1	TRUE
GCA_001573105.1	--genus:GCA_001573105.1_01140	REBASE:M.Tsp2812ORF7200P	36.364	121	183	8.52e-17	TRUE	GATC	GCA_001573105.1_1	1088	unknown	[1171872:1172424](-)	30.857	putative	4	TRUE
GCA_001573125.1	--genus:GCA_001573125.1_02456	REBASE:M.TspRQ2ORF1441P	28.916	83	734	0.00011	FALSE	GATC	GCA_001573125.1_1	2378	unknown	[2569217:2571422](+)	34.564	putative	1	TRUE
GCA_001573125.1	--genus:GCA_001573125.1_02660	REBASE:M.Tsp2812ORF7200P	36.364	121	183	8.52e-17	TRUE	GATC	GCA_001573125.1_1	2577	unknown	[2768408:2768960](+)	30.857	putative	4	TRUE
GCA_001573125.1	--genus:GCA_001573125.1_03541	REBASE:M.Asp131II	100	430	430	0	TRUE	RAATTY	GCA_001573125.1_1	3423	unknown	[3679301:3680594](-)	100	nonputative	500	TRUE
GCA_001573125.1	--genus:GCA_001573125.1_02864	REBASE:M2.AbaZHOUORF1280P	100	356	356	0	TRUE	AGCNNNNGCT	GCA_001573125.1_1	2779	unknown	[2974726:2975797](-)	100	putative	37	TRUE
GCA_001573125.1	--genus:GCA_001573125.1_01449	REBASE:M.AbaZI	100	348	348	0	TRUE	AGCNNNNGCT	GCA_001573125.1_1	1384	unknown	[1537757:1538804](+)	100	nonputative	192	TRUE
GCA_001573125.1	--genus:GCA_001573125.1_01893	REBASE:M.Bmo27321ORF1786P	35.714	98	334	2.93e-05	FALSE	CCTTC	GCA_001573125.1_1	1825	unknown	[1994709:1995714](-)	41.018	putative	1	TRUE
GCA_001573125.1	--genus:GCA_001573125.1_02871	REBASE:M.Eph237ORF46P	54.839	62	559	1.01e-13	FALSE	GATC	GCA_001573125.1_1	2786	unknown	[2979552:2981232](-)	56.716	putative	1	TRUE
GCA_001573125.1	--genus:GCA_001573125.1_02770	REBASE:M.Aba13485I	100	287	287	0	TRUE	TGGCCA	GCA_001573125.1_1	2685	unknown	[2886216:2887080](-)	100	nonputative	268	TRUE
GCA_001573125.1	--genus:GCA_001573125.1_02870	REBASE:M1.AbaZHOUORF1280P	100	348	348	0	TRUE	AGCNNNNGCT	GCA_001573125.1_1	2785	unknown	[2978509:2979556](-)	100	putative	26	TRUE
GCA_001573125.1	--genus:GCA_001573125.1_01314	REBASE:M.Rsp941ORF2000P	28.571	91	271	7.82e-05	FALSE	GGTACC	GCA_001573125.1_1	1250	unknown	[1397541:1398357](+)	29.151	putative	2	TRUE
GCA_001573125.1	--genus:GCA_001573125.1_02805	REBASE:M.Bsc12489ORF311P	34.234	111	1276	0.00064	FALSE	GTCGAC	GCA_001573125.1_1	2720	unknown	[2913587:2917418](-)	52.713	putative	1	TRUE
GCA_001573125.1	--genus:GCA_001573125.1_01281	REBASE:M.AorT14III	43.077	65	301	0.000654	FALSE	GTCGAC	GCA_001573125.1_1	1218	unknown	[1362611:1363517](-)	34.219	gold	4	TRUE
GCA_001578145.1	--genus:GCA_001578145.1_02532	REBASE:M.CmiJ38ORFCP	56.917	253	255	8.13e-101	TRUE	AB	GCA_001578145.1_1	2460	unknown	[2569003:2569771](+)	59.055	putative	1	TRUE
GCA_001578145.1	--genus:GCA_001578145.1_00238	REBASE:M.Asp131II	100	430	430	0	TRUE	RAATTY	GCA_001578145.1_1	225	unknown	[260198:261491](+)	100	nonputative	500	TRUE
GCA_001578145.1	--genus:GCA_001578145.1_01346	REBASE:M.Asp159ORFDP	28.497	193	761	2.85e-07	FALSE	CACNNNGTG	GCA_001578145.1_1	1289	unknown	[1366031:1368317](+)	26.242	putative	1	TRUE
GCA_001578145.1	--genus:GCA_001578145.1_02742	REBASE:M.AorT14III	43.077	65	301	0.000589	FALSE	GTCGAC	GCA_001578145.1_1	2668	unknown	[2762393:2763299](+)	33.887	gold	4	TRUE
GCA_001578145.1	--genus:GCA_001578145.1_01207	REBASE:M.Tsp2812ORF7200P	36.364	121	183	6.76e-17	TRUE	GATC	GCA_001578145.1_1	1154	unknown	[1243801:1244353](-)	30.857	putative	4	TRUE
GCA_001578145.1	--genus:GCA_001578145.1_01014	REBASE:M.Bsc12489ORF311P	34.234	111	1276	0.00064	FALSE	GTCGAC	GCA_001578145.1_1	964	unknown	[1053420:1057251](+)	52.713	putative	1	TRUE
GCA_001578145.1	--genus:GCA_001578145.1_00567	REBASE:M.Csp25113ORF382P	32.468	154	764	5.2e-06	FALSE	CTRYAG	GCA_001578145.1_1	540	unknown	[606486:608781](+)	23.873	putative	1	TRUE
GCA_001578145.1	--genus:GCA_001578145.1_02013	REBASE:M.Bmo27321ORF1786P	35.714	98	334	2.93e-05	FALSE	CCTTC	GCA_001578145.1_1	1945	unknown	[2064082:2065087](+)	41.018	putative	1	TRUE
GCA_001578145.1	--genus:GCA_001578145.1_02709	REBASE:M.VpaS02ORFDP	32.71	107	273	0.000712	FALSE	GTAC	GCA_001578145.1_1	2636	unknown	[2727540:2728362](-)	29.304	putative	1	TRUE
GCA_001578145.1	--genus:GCA_001578145.1_00962	REBASE:M.SenUA18ORF4188P	68.243	148	492	3.93e-63	FALSE	GATC	GCA_001578145.1_1	912	unknown	[998671:1000150](+)	19.121	putative	1	TRUE
GCA_001578145.1	--genus:GCA_001578145.1_01443	REBASE:M.TspRQ2ORF1441P	28.916	83	734	0.000112	FALSE	GATC	GCA_001578145.1_1	1385	unknown	[1489576:1491781](-)	34.564	putative	1	TRUE
GCA_001593425.2	--genus:GCA_001593425.2_03097	REBASE:M.SmaUB74ORF6440P	72.185	151	160	2.46e-80	TRUE	GGCC	GCA_001593425.2_1	2969	unknown	[3247938:3248421](-)	68.75	putative	1	TRUE
GCA_001593425.2	--genus:GCA_001593425.2_02463	REBASE:M.Tsp2812ORF7200P	36.364	121	183	6.02e-17	TRUE	GATC	GCA_001593425.2_1	2351	unknown	[2593650:2594202](-)	30.857	putative	4	TRUE
GCA_001593425.2	--genus:GCA_001593425.2_03821	REBASE:M.AorT14III	43.077	65	301	0.000654	FALSE	GTCGAC	GCA_001593425.2_1	3685	unknown	[3964391:3965297](+)	34.219	gold	4	TRUE
GCA_001593425.2	--genus:GCA_001593425.2_01709	REBASE:M.Asp131II	100	430	430	0	TRUE	RAATTY	GCA_001593425.2_1	1633	unknown	[1793887:1795180](+)	100	nonputative	500	TRUE
GCA_001593425.2	--genus:GCA_001593425.2_02668	REBASE:M.TspRQ2ORF1441P	28.916	83	734	0.000113	FALSE	GATC	GCA_001593425.2_1	2552	unknown	[2809096:2811301](-)	34.564	putative	1	TRUE
GCA_001593425.2	--genus:GCA_001593425.2_02607	REBASE:M.Pfl13852ORFDP	60	140	304	1.36e-55	FALSE	YGGCCR	GCA_001593425.2_1	2491	unknown	[2756123:2757038](+)	53.307	putative	1	TRUE
GCA_001593425.2	--genus:GCA_001593425.2_03788	REBASE:M.Rsp941ORF2000P	28.571	91	273	9.69e-05	FALSE	GGTACC	GCA_001593425.2_1	3653	unknown	[3929538:3930360](-)	30.403	putative	2	TRUE
GCA_001593425.2	--genus:GCA_001593425.2_00470	REBASE:M.Tca9ORFAP	31.387	137	222	0.000271	TRUE	GATC	GCA_001593425.2_1	456	unknown	[513363:514032](-)	24.528	putative	1	TRUE
GCA_001593425.2	--genus:GCA_001593425.2_03654	REBASE:M.SenUA18ORF4188P	52.756	127	517	2.91e-37	FALSE	GATC	GCA_001593425.2_1	3520	unknown	[3787085:3788639](-)	19.56	putative	1	TRUE
GCA_001593425.2	--genus:GCA_001593425.2_03249	REBASE:M.Bmo27321ORF1786P	35.714	98	334	3.2e-05	FALSE	CCTTC	GCA_001593425.2_1	3121	unknown	[3386823:3387828](+)	41.018	putative	1	TRUE
GCA_001636235.1	--genus:GCA_001636235.1_00863	REBASE:M.Rsp941ORF2000P	28.571	91	273	7.01e-05	FALSE	GGTACC	GCA_001636235.1_1	855	unknown	[842690:843512](-)	30.403	putative	2	TRUE
GCA_001636235.1	--genus:GCA_001636235.1_04001	REBASE:M.AflWKORF2238P	35.593	59	258	0.000417	FALSE	ATCGAT	GCA_001636235.1_3	44	unknown	[38605:39382](-)	32.946	putative	1	TRUE
GCA_001636235.1	--genus:GCA_001636235.1_00817	REBASE:M.SenUA18ORF4188P	68.243	148	492	4.01e-63	FALSE	GATC	GCA_001636235.1_1	809	unknown	[800631:802110](-)	18.901	putative	1	TRUE
GCA_001636235.1	--genus:GCA_001636235.1_00897	REBASE:M.AorT14III	43.077	65	301	0.000654	FALSE	GTCGAC	GCA_001636235.1_1	888	unknown	[878636:879542](+)	34.219	gold	4	TRUE
GCA_001636235.1	--genus:GCA_001636235.1_03968	REBASE:M.Sau7774ORF13760P	30.435	276	667	4.24e-23	FALSE	GATC	GCA_001636235.1_3	11	unknown	[11156:13160](-)	28.046	putative	1	TRUE
GCA_001636235.1	--genus:GCA_001636235.1_00254	REBASE:M.Bmo27321ORF1786P	35.714	98	334	2.93e-05	FALSE	CCTTC	GCA_001636235.1_1	252	unknown	[242084:243089](+)	41.018	putative	1	TRUE
GCA_001636235.1	--genus:GCA_001636235.1_03383	REBASE:M.Tsp2812ORF7200P	36.364	121	183	4.21e-17	TRUE	GATC	GCA_001636235.1_1	3260	unknown	[3431011:3431563](-)	30.857	putative	4	TRUE
GCA_001636235.1	--genus:GCA_001636235.1_02580	REBASE:M.Asp131II	100	430	430	0	TRUE	RAATTY	GCA_001636235.1_1	2494	unknown	[2593007:2594300](+)	100	nonputative	500	TRUE
GCA_001636235.1	--genus:GCA_001636235.1_01217	REBASE:M.AhdI	31.061	396	755	3.05e-36	TRUE	GACNNNNNGTC	GCA_001636235.1_1	1195	unknown	[1159914:1162182](+)	28.947	gold	1	TRUE
GCA_001636235.1	--genus:GCA_001636235.1_03557	REBASE:M.TspRQ2ORF1441P	28.916	83	734	0.00011	FALSE	GATC	GCA_001636235.1_1	3431	unknown	[3601838:3604043](-)	34.564	putative	1	TRUE
GCA_001668465.2	--genus:GCA_001668465.2_01835	REBASE:M.Bmo27321ORF1786P	35.714	98	334	2.93e-05	FALSE	CCTTC	GCA_001668465.2_1	1770	unknown	[1906492:1907497](+)	41.018	putative	1	TRUE
GCA_001668465.2	--genus:GCA_001668465.2_03492	REBASE:M.Asp131II	100	430	430	0	TRUE	RAATTY	GCA_001668465.2_1	3376	unknown	[3611542:3612835](-)	100	nonputative	500	TRUE
GCA_001668465.2	--genus:GCA_001668465.2_02437	REBASE:M.AorT14III	43.077	65	301	0.000654	FALSE	GTCGAC	GCA_001668465.2_1	2366	unknown	[2527329:2528235](+)	34.219	gold	4	TRUE
GCA_001668465.2	--genus:GCA_001668465.2_02404	REBASE:M.Rsp941ORF2000P	28.571	91	271	7.82e-05	FALSE	GGTACC	GCA_001668465.2_1	2334	unknown	[2492489:2493305](-)	29.151	putative	2	TRUE
GCA_001668465.2	--genus:GCA_001668465.2_01112	REBASE:M.SmaUB74ORF6440P	70.588	153	160	3.2e-81	TRUE	GGCC	GCA_001668465.2_1	1061	unknown	[1188067:1188550](-)	68.75	putative	1	TRUE
GCA_001668465.2	--genus:GCA_001668465.2_02829	REBASE:M.Aba13485I	100	287	287	0	TRUE	TGGCCA	GCA_001668465.2_1	2746	unknown	[2912470:2913334](-)	100	nonputative	268	TRUE
GCA_001668465.2	--genus:GCA_001668465.2_02705	REBASE:M.Tsp2812ORF7200P	36.364	121	183	8.52e-17	TRUE	GATC	GCA_001668465.2_1	2624	unknown	[2781432:2781984](+)	30.857	putative	4	TRUE
GCA_001668465.2	--genus:GCA_001668465.2_00085	REBASE:M.AseAS70ORF455P	100	634	634	0	TRUE	GGATC	GCA_001668465.2_1	80	unknown	[93359:95264](-)	100	putative	15	TRUE
GCA_001668465.2	--genus:GCA_001668465.2_02269	REBASE:M.SenUA18ORF4188P	52.756	127	517	2.91e-37	FALSE	GATC	GCA_001668465.2_1	2200	unknown	[2352013:2353567](-)	19.56	putative	1	TRUE
GCA_001668465.2	--genus:GCA_001668465.2_01121	REBASE:M.AhdI	31.061	396	755	3.05e-36	TRUE	GACNNNNNGTC	GCA_001668465.2_1	1070	unknown	[1192707:1194975](-)	28.947	gold	1	TRUE
GCA_001668465.2	--genus:GCA_001668465.2_01257	REBASE:M.TspRQ2ORF1441P	28.916	83	734	0.00011	FALSE	GATC	GCA_001668465.2_1	1202	unknown	[1321441:1323646](-)	34.564	putative	1	TRUE
GCA_001669145.2	--genus:GCA_001669145.2_01124	REBASE:M.AorT14III	43.077	65	301	0.000654	FALSE	GTCGAC	GCA_001669145.2_1	1075	unknown	[1164576:1165482](-)	34.219	gold	4	TRUE
GCA_001669145.2	--genus:GCA_001669145.2_00736	REBASE:M.Aba13485I	100	287	287	0	TRUE	TGGCCA	GCA_001669145.2_1	699	unknown	[783643:784507](+)	100	nonputative	268	TRUE
GCA_001669145.2	--genus:GCA_001669145.2_02384	REBASE:M.TspRQ2ORF1441P	28.916	83	734	0.00011	FALSE	GATC	GCA_001669145.2_1	2318	unknown	[2429864:2432069](+)	34.564	putative	1	TRUE
GCA_001669145.2	--genus:GCA_001669145.2_00859	REBASE:M.Tsp2812ORF7200P	36.364	121	183	8.52e-17	TRUE	GATC	GCA_001669145.2_1	820	unknown	[913797:914349](-)	30.857	putative	4	TRUE
GCA_001669145.2	--genus:GCA_001669145.2_01157	REBASE:M.Rsp941ORF2000P	28.571	91	271	7.82e-05	FALSE	GGTACC	GCA_001669145.2_1	1107	unknown	[1199506:1200322](+)	29.151	putative	2	TRUE
GCA_001669145.2	--genus:GCA_001669145.2_02512	REBASE:M.SmaUB74ORF6440P	70.588	153	160	3.2e-81	TRUE	GGCC	GCA_001669145.2_1	2442	unknown	[2539098:2539581](+)	68.75	putative	1	TRUE
GCA_001669145.2	--genus:GCA_001669145.2_00075	REBASE:M.Asp131II	100	430	430	0	TRUE	RAATTY	GCA_001669145.2_1	70	unknown	[81828:83121](+)	100	nonputative	500	TRUE
GCA_001669145.2	--genus:GCA_001669145.2_01291	REBASE:M.SenUA18ORF4188P	52.756	127	517	2.91e-37	FALSE	GATC	GCA_001669145.2_1	1240	unknown	[1339187:1340741](+)	19.56	putative	1	TRUE
GCA_001669145.2	--genus:GCA_001669145.2_03536	REBASE:M.AseAS70ORF455P	100	634	634	0	TRUE	GGATC	GCA_001669145.2_1	3425	unknown	[3636526:3638431](+)	100	putative	15	TRUE
GCA_001669145.2	--genus:GCA_001669145.2_01749	REBASE:M.Bmo27321ORF1786P	35.714	98	334	2.93e-05	FALSE	CCTTC	GCA_001669145.2_1	1694	unknown	[1808438:1809443](-)	41.018	putative	1	TRUE
GCA_001674475.2	--genus:GCA_001674475.2_01880	REBASE:M.Bmo27321ORF1786P	35.714	98	334	2.93e-05	FALSE	CCTTC	GCA_001674475.2_1	1815	unknown	[1938049:1939054](+)	41.018	putative	1	TRUE
GCA_001674475.2	--genus:GCA_001674475.2_01113	REBASE:M.SmaUB74ORF6440P	70.588	153	160	3.2e-81	TRUE	GGCC	GCA_001674475.2_1	1063	unknown	[1194193:1194676](-)	68.75	putative	1	TRUE
GCA_001674475.2	--genus:GCA_001674475.2_02886	REBASE:M.Aba13485I	100	287	287	0	TRUE	TGGCCA	GCA_001674475.2_1	2803	unknown	[2962093:2962957](-)	100	nonputative	268	TRUE
GCA_001674475.2	--genus:GCA_001674475.2_02334	REBASE:M.SenUA18ORF4188P	52.756	127	517	2.91e-37	FALSE	GATC	GCA_001674475.2_1	2265	unknown	[2405764:2407318](-)	19.56	putative	1	TRUE
GCA_001674475.2	--genus:GCA_001674475.2_03547	REBASE:M.Asp131II	100	430	430	0	TRUE	RAATTY	GCA_001674475.2_1	3433	unknown	[3663513:3664806](-)	100	nonputative	500	TRUE
GCA_001674475.2	--genus:GCA_001674475.2_00087	REBASE:M.AseAS70ORF455P	100	634	634	0	TRUE	GGATC	GCA_001674475.2_1	82	unknown	[94547:96452](-)	100	putative	15	TRUE
GCA_001674475.2	--genus:GCA_001674475.2_01247	REBASE:M.TspRQ2ORF1441P	28.916	83	734	0.00011	FALSE	GATC	GCA_001674475.2_1	1193	unknown	[1314821:1317026](-)	34.564	putative	1	TRUE
GCA_001674475.2	--genus:GCA_001674475.2_02467	REBASE:M.Rsp941ORF2000P	28.571	91	271	7.82e-05	FALSE	GGTACC	GCA_001674475.2_1	2397	unknown	[2546271:2547087](-)	29.151	putative	2	TRUE
GCA_001674475.2	--genus:GCA_001674475.2_02764	REBASE:M.Tsp2812ORF7200P	36.364	121	183	8.52e-17	TRUE	GATC	GCA_001674475.2_1	2683	unknown	[2832247:2832799](+)	30.857	putative	4	TRUE
GCA_001674475.2	--genus:GCA_001674475.2_02500	REBASE:M.AorT14III	43.077	65	301	0.000654	FALSE	GTCGAC	GCA_001674475.2_1	2429	unknown	[2581111:2582017](+)	34.219	gold	4	TRUE
GCA_001674505.2	--genus:GCA_001674505.2_02772	REBASE:M.Tsp2812ORF7200P	36.364	121	183	8.52e-17	TRUE	GATC	GCA_001674505.2_1	2694	unknown	[2828898:2829450](+)	30.857	putative	4	TRUE
GCA_001674505.2	--genus:GCA_001674505.2_00087	REBASE:M.AseAS70ORF455P	100	634	634	0	TRUE	GGATC	GCA_001674505.2_1	82	unknown	[94502:96407](-)	100	putative	15	TRUE
GCA_001674505.2	--genus:GCA_001674505.2_02894	REBASE:M.Aba13485I	100	287	287	0	TRUE	TGGCCA	GCA_001674505.2_1	2814	unknown	[2958633:2959497](-)	100	nonputative	268	TRUE
GCA_001674505.2	--genus:GCA_001674505.2_01250	REBASE:M.TspRQ2ORF1441P	28.916	83	734	0.00011	FALSE	GATC	GCA_001674505.2_1	1199	unknown	[1315305:1317510](-)	34.564	putative	1	TRUE
GCA_001674505.2	--genus:GCA_001674505.2_03559	REBASE:M.Asp131II	100	430	430	0	TRUE	RAATTY	GCA_001674505.2_1	3449	unknown	[3663709:3665002](-)	100	nonputative	500	TRUE
GCA_001674505.2	--genus:GCA_001674505.2_02342	REBASE:M.SenUA18ORF4188P	52.756	127	517	2.91e-37	FALSE	GATC	GCA_001674505.2_1	2276	unknown	[2402493:2404047](-)	19.56	putative	1	TRUE
GCA_001674505.2	--genus:GCA_001674505.2_01880	REBASE:M.Bmo27321ORF1786P	35.714	98	334	2.93e-05	FALSE	CCTTC	GCA_001674505.2_1	1818	unknown	[1934791:1935796](+)	41.018	putative	1	TRUE
GCA_001674505.2	--genus:GCA_001674505.2_01116	REBASE:M.SmaUB74ORF6440P	70.588	153	160	3.2e-81	TRUE	GGCC	GCA_001674505.2_1	1069	unknown	[1194677:1195160](-)	68.75	putative	1	TRUE
GCA_001674505.2	--genus:GCA_001674505.2_02508	REBASE:M.AorT14III	43.077	65	301	0.000654	FALSE	GTCGAC	GCA_001674505.2_1	2440	unknown	[2577765:2578671](+)	34.219	gold	4	TRUE
GCA_001674505.2	--genus:GCA_001674505.2_02475	REBASE:M.Rsp941ORF2000P	28.571	91	271	7.82e-05	FALSE	GGTACC	GCA_001674505.2_1	2408	unknown	[2542925:2543741](-)	29.151	putative	2	TRUE
GCA_001721705.1	--genus:GCA_001721705.1_01993	REBASE:M.Asp131II	100	430	430	0	TRUE	RAATTY	GCA_001721705.1_1	1917	unknown	[2131936:2133229](+)	100	nonputative	500	TRUE
GCA_001721705.1	--genus:GCA_001721705.1_01540	REBASE:M.Aba17ORF7600P	100	336	336	0	TRUE	GGCC	GCA_001721705.1_1	1483	unknown	[1641834:1642845](+)	100	putative	1	TRUE
GCA_001721705.1	--genus:GCA_001721705.1_02604	REBASE:M.Aba17ORF12840P	100	266	266	0	TRUE	GATC	GCA_001721705.1_1	2494	unknown	[2774140:2774941](+)	100	putative	1	TRUE
GCA_001721705.1	--genus:GCA_001721705.1_02924	REBASE:M.TspRQ2ORF1441P	28.916	83	734	0.000112	FALSE	GATC	GCA_001721705.1_1	2808	unknown	[3106105:3108310](-)	34.564	putative	1	TRUE
GCA_001721705.1	--genus:GCA_001721705.1_00458	REBASE:M.VpaS02ORFDP	32.71	107	273	0.000712	FALSE	GTAC	GCA_001721705.1_1	454	unknown	[490353:491175](-)	29.304	putative	1	TRUE
GCA_001721705.1	--genus:GCA_001721705.1_03479	REBASE:M.Bmo27321ORF1786P	35.714	98	334	2.93e-05	FALSE	CCTTC	GCA_001721705.1_1	3352	unknown	[3677503:3678508](+)	41.018	putative	1	TRUE
GCA_001721705.1	--genus:GCA_001721705.1_02718	REBASE:M.Tsp2812ORF7200P	36.364	121	183	5.19e-17	TRUE	GATC	GCA_001721705.1_1	2606	unknown	[2897797:2898349](-)	30.857	putative	4	TRUE
GCA_001721705.1	--genus:GCA_001721705.1_00491	REBASE:M.AorT14III	43.077	65	301	0.000654	FALSE	GTCGAC	GCA_001721705.1_1	486	unknown	[525203:526109](+)	34.219	gold	4	TRUE
GCA_001806345.1	--genus:GCA_001806345.1_02385	REBASE:M.Vha520ORF28710P	31.561	301	516	3.1e-31	TRUE	CAGNNNNNNCTG	GCA_001806345.1_1	2319	unknown	[2426498:2428049](+)	31.202	putative	1	TRUE
GCA_001806345.1	--genus:GCA_001806345.1_01336	REBASE:M.TspRQ2ORF1441P	28.916	83	734	0.00011	FALSE	GATC	GCA_001806345.1_1	1284	unknown	[1364158:1366363](-)	34.564	putative	1	TRUE
GCA_001806345.1	--genus:GCA_001806345.1_01172	REBASE:M.Tsp2812ORF7200P	36.364	121	183	8.52e-17	TRUE	GATC	GCA_001806345.1_1	1123	unknown	[1210933:1211485](-)	30.857	putative	4	TRUE
GCA_001806345.1	--genus:GCA_001806345.1_02554	REBASE:M.AorT14III	43.077	65	301	0.000654	FALSE	GTCGAC	GCA_001806345.1_1	2486	unknown	[2602363:2603269](+)	34.219	gold	4	TRUE
GCA_001806345.1	--genus:GCA_001806345.1_02379	REBASE:M.AbaZI	100	348	348	0	TRUE	AGCNNNNGCT	GCA_001806345.1_1	2313	unknown	[2423291:2424338](-)	100	nonputative	192	TRUE
GCA_001806345.1	--genus:GCA_001806345.1_00960	REBASE:M.SenUA18ORF4188P	68.243	148	492	3.93e-63	FALSE	GATC	GCA_001806345.1_1	914	unknown	[990875:992354](+)	19.121	putative	1	TRUE
GCA_001806345.1	--genus:GCA_001806345.1_02519	REBASE:M.Rsp941ORF2000P	28.571	91	271	7.82e-05	FALSE	GGTACC	GCA_001806345.1_1	2452	unknown	[2566491:2567307](-)	29.151	putative	2	TRUE
GCA_001806345.1	--genus:GCA_001806345.1_01909	REBASE:M.Bmo27321ORF1786P	35.714	98	334	2.93e-05	FALSE	CCTTC	GCA_001806345.1_1	1847	unknown	[1942654:1943659](+)	41.018	putative	1	TRUE
GCA_001806345.1	--genus:GCA_001806345.1_00270	REBASE:M.Asp131II	100	430	430	0	TRUE	RAATTY	GCA_001806345.1_1	257	unknown	[281923:283216](+)	100	nonputative	500	TRUE
GCA_001806345.1	--genus:GCA_001806345.1_03904	REBASE:M.AflWKORF2238P	35.593	59	258	0.000362	FALSE	ATCGAT	GCA_001806345.1_2	43	unknown	[33442:34219](+)	33.333	putative	1	TRUE
GCA_001806365.1	--genus:GCA_001806365.1_03988	REBASE:M.AflWKORF2238P	35.593	59	258	0.000362	FALSE	ATCGAT	GCA_001806365.1_2	73	unknown	[56733:57510](-)	33.333	putative	1	TRUE
GCA_001806365.1	--genus:GCA_001806365.1_03086	REBASE:M.CmiJ38ORFCP	57.312	253	255	3.07e-101	TRUE	AB	GCA_001806365.1_1	3003	unknown	[3133243:3134011](-)	59.449	putative	1	TRUE
GCA_001806365.1	--genus:GCA_001806365.1_00260	REBASE:M.Asp131II	100	430	430	0	TRUE	RAATTY	GCA_001806365.1_1	247	unknown	[271634:272927](+)	100	nonputative	500	TRUE
GCA_001806365.1	--genus:GCA_001806365.1_00941	REBASE:M.Eph237ORF46P	54.839	62	559	1.01e-13	FALSE	GATC	GCA_001806365.1_1	895	unknown	[979792:981472](+)	56.716	putative	1	TRUE
GCA_001806365.1	--genus:GCA_001806365.1_01843	REBASE:M.Bmo27321ORF1786P	35.714	98	334	2.93e-05	FALSE	CCTTC	GCA_001806365.1_1	1781	unknown	[1889058:1890063](+)	41.018	putative	1	TRUE
GCA_001806365.1	--genus:GCA_001806365.1_02475	REBASE:M.AorT14III	43.077	65	301	0.000654	FALSE	GTCGAC	GCA_001806365.1_1	2407	unknown	[2538734:2539640](+)	34.219	gold	4	TRUE
GCA_001806365.1	--genus:GCA_001806365.1_00942	REBASE:M1.AbaZHOUORF1280P	100	348	348	0	TRUE	AGCNNNNGCT	GCA_001806365.1_1	896	unknown	[981468:982515](+)	100	putative	26	TRUE
GCA_001806365.1	--genus:GCA_001806365.1_01018	REBASE:M.Aba13485I	100	287	287	0	TRUE	TGGCCA	GCA_001806365.1_1	972	unknown	[1054638:1055502](+)	100	nonputative	268	TRUE
GCA_001806365.1	--genus:GCA_001806365.1_02916	REBASE:M.CmiJ38ORFCP	59.055	254	256	3.9e-96	TRUE	AB	GCA_001806365.1_1	2834	unknown	[2977550:2978321](-)	59.449	putative	1	TRUE
GCA_001806365.1	--genus:GCA_001806365.1_01136	REBASE:M.Tsp2812ORF7200P	36.364	121	183	8.52e-17	TRUE	GATC	GCA_001806365.1_1	1088	unknown	[1182328:1182880](-)	30.857	putative	4	TRUE
GCA_001806365.1	--genus:GCA_001806365.1_00948	REBASE:M2.AbaZHOUORF1280P	100	356	356	0	TRUE	AGCNNNNGCT	GCA_001806365.1_1	902	unknown	[985227:986298](+)	100	putative	37	TRUE
GCA_001806365.1	--genus:GCA_001806365.1_01303	REBASE:M.TspRQ2ORF1441P	28.916	83	734	0.00011	FALSE	GATC	GCA_001806365.1_1	1251	unknown	[1342723:1344928](-)	34.564	putative	1	TRUE
GCA_001806365.1	--genus:GCA_001806365.1_02442	REBASE:M.Rsp941ORF2000P	28.571	91	271	7.82e-05	FALSE	GGTACC	GCA_001806365.1_1	2375	unknown	[2503895:2504711](-)	29.151	putative	2	TRUE
GCA_001806385.1	--genus:GCA_001806385.1_01714	REBASE:M.Bmo27321ORF1786P	35.714	98	334	2.93e-05	FALSE	CCTTC	GCA_001806385.1_1	1661	unknown	[1752523:1753528](-)	41.018	putative	1	TRUE
GCA_001806385.1	--genus:GCA_001806385.1_02585	REBASE:M.AorT14III	43.077	65	301	0.000654	FALSE	GTCGAC	GCA_001806385.1_1	2517	unknown	[2634516:2635422](+)	34.219	gold	4	TRUE
GCA_001806385.1	--genus:GCA_001806385.1_01202	REBASE:M.Tsp2812ORF7200P	36.364	121	183	8.52e-17	TRUE	GATC	GCA_001806385.1_1	1153	unknown	[1236507:1237059](-)	30.857	putative	4	TRUE
GCA_001806385.1	--genus:GCA_001806385.1_02550	REBASE:M.Rsp941ORF2000P	28.571	91	271	7.82e-05	FALSE	GGTACC	GCA_001806385.1_1	2483	unknown	[2598644:2599460](-)	29.151	putative	2	TRUE
GCA_001806385.1	--genus:GCA_001806385.1_02414	REBASE:M.AbaZI	100	348	348	0	TRUE	AGCNNNNGCT	GCA_001806385.1_1	2348	unknown	[2456477:2457524](-)	100	nonputative	192	TRUE
GCA_001806385.1	--genus:GCA_001806385.1_02289	REBASE:M.TspRQ2ORF1441P	28.916	83	734	0.00011	FALSE	GATC	GCA_001806385.1_1	2226	unknown	[2334832:2337037](+)	34.564	putative	1	TRUE
GCA_001806385.1	--genus:GCA_001806385.1_00300	REBASE:M.Asp131II	100	430	430	0	TRUE	RAATTY	GCA_001806385.1_1	287	unknown	[307673:308966](+)	100	nonputative	500	TRUE
GCA_001806385.1	--genus:GCA_001806385.1_02420	REBASE:M.AhdI	31.061	396	755	3.05e-36	TRUE	GACNNNNNGTC	GCA_001806385.1_1	2354	unknown	[2459684:2461952](+)	28.947	gold	1	TRUE
GCA_001806385.1	--genus:GCA_001806385.1_00989	REBASE:M.SenUA18ORF4188P	68.243	148	492	3.93e-63	FALSE	GATC	GCA_001806385.1_1	943	unknown	[1016450:1017929](+)	19.121	putative	1	TRUE
GCA_001806385.1	--genus:GCA_001806385.1_03879	REBASE:M.AflWKORF2238P	35.593	59	258	0.000362	FALSE	ATCGAT	GCA_001806385.1_2	14	unknown	[9819:10596](-)	33.333	putative	1	TRUE
GCA_001806405.1	--genus:GCA_001806405.1_02071	REBASE:M.Bmo27321ORF1786P	35.714	98	334	2.93e-05	FALSE	CCTTC	GCA_001806405.1_1	2002	unknown	[2118072:2119077](-)	41.018	putative	1	TRUE
GCA_001806405.1	--genus:GCA_001806405.1_02976	REBASE:M1.AbaZHOUORF1280P	100	348	348	0	TRUE	AGCNNNNGCT	GCA_001806405.1_1	2891	unknown	[3029606:3030653](-)	100	putative	26	TRUE
GCA_001806405.1	--genus:GCA_001806405.1_01442	REBASE:M.AorT14III	43.077	65	301	0.000654	FALSE	GTCGAC	GCA_001806405.1_1	1379	unknown	[1465478:1466384](-)	34.219	gold	4	TRUE
GCA_001806405.1	--genus:GCA_001806405.1_01475	REBASE:M.Rsp941ORF2000P	28.571	91	271	7.82e-05	FALSE	GGTACC	GCA_001806405.1_1	1411	unknown	[1500407:1501223](+)	29.151	putative	2	TRUE
GCA_001806405.1	--genus:GCA_001806405.1_00871	REBASE:M.CmiJ38ORFCP	57.312	253	255	3.07e-101	TRUE	AB	GCA_001806405.1_1	823	unknown	[895810:896578](+)	59.449	putative	1	TRUE
GCA_001806405.1	--genus:GCA_001806405.1_02608	REBASE:M.TspRQ2ORF1441P	28.916	83	734	0.00011	FALSE	GATC	GCA_001806405.1_1	2529	unknown	[2661859:2664064](+)	34.564	putative	1	TRUE
GCA_001806405.1	--genus:GCA_001806405.1_02977	REBASE:M.Eph237ORF46P	54.839	62	556	9.99e-14	FALSE	GATC	GCA_001806405.1_1	2892	unknown	[3030649:3032320](-)	56.716	putative	1	TRUE
GCA_001806405.1	--genus:GCA_001806405.1_02970	REBASE:M2.AbaZHOUORF1280P	100	356	356	0	TRUE	AGCNNNNGCT	GCA_001806405.1_1	2885	unknown	[3025823:3026894](-)	100	putative	37	TRUE
GCA_001806405.1	--genus:GCA_001806405.1_02779	REBASE:M.Tsp2812ORF7200P	36.364	121	183	8.52e-17	TRUE	GATC	GCA_001806405.1_1	2696	unknown	[2827160:2827712](+)	30.857	putative	4	TRUE
GCA_001806405.1	--genus:GCA_001806405.1_03666	REBASE:M.Asp131II	100	430	430	0	TRUE	RAATTY	GCA_001806405.1_1	3548	unknown	[3745522:3746815](-)	100	nonputative	500	TRUE
GCA_001806405.1	--genus:GCA_001806405.1_03979	REBASE:M.Ano113360ORF15830P	100	948	948	0	TRUE	CTCAAT	GCA_001806405.1_2	66	unknown	[48820:51667](-)	100	putative	5	TRUE
GCA_001806405.1	--genus:GCA_001806405.1_03993	REBASE:M.AflWKORF2238P	35.593	59	258	0.000417	FALSE	ATCGAT	GCA_001806405.1_2	80	unknown	[67750:68527](+)	32.946	putative	1	TRUE
GCA_001806405.1	--genus:GCA_001806405.1_02898	REBASE:M.Aba13485I	100	287	287	0	TRUE	TGGCCA	GCA_001806405.1_1	2813	unknown	[2954537:2955401](-)	100	nonputative	268	TRUE
GCA_001806445.1	--genus:GCA_001806445.1_02661	REBASE:M.AhdI	31.061	396	755	3.05e-36	TRUE	GACNNNNNGTC	GCA_001806445.1_1	2582	unknown	[2716254:2718522](+)	28.947	gold	1	TRUE
GCA_001806445.1	--genus:GCA_001806445.1_00958	REBASE:M2.AbaZHOUORF1280P	100	356	356	0	TRUE	AGCNNNNGCT	GCA_001806445.1_1	912	unknown	[988223:989294](+)	100	putative	37	TRUE
GCA_001806445.1	--genus:GCA_001806445.1_02420	REBASE:M.AorT14III	43.077	65	301	0.000654	FALSE	GTCGAC	GCA_001806445.1_1	2352	unknown	[2492844:2493750](+)	34.219	gold	4	TRUE
GCA_001806445.1	--genus:GCA_001806445.1_03050	REBASE:M.CmiJ38ORFCP	57.312	253	255	3.07e-101	TRUE	AB	GCA_001806445.1_1	2967	unknown	[3096994:3097762](-)	59.449	putative	1	TRUE
GCA_001806445.1	--genus:GCA_001806445.1_02727	REBASE:M2.Aba4593ORF12860P	100	348	348	0	TRUE	AGCNNNNGCT	GCA_001806445.1_1	2648	unknown	[2762038:2763085](-)	100	putative	10	TRUE
GCA_001806445.1	--genus:GCA_001806445.1_02387	REBASE:M.Rsp941ORF2000P	28.571	91	271	7.82e-05	FALSE	GGTACC	GCA_001806445.1_1	2320	unknown	[2458005:2458821](-)	29.151	putative	2	TRUE
GCA_001806445.1	--genus:GCA_001806445.1_01029	REBASE:M.Aba13485I	100	287	287	0	TRUE	TGGCCA	GCA_001806445.1_1	983	unknown	[1057651:1058515](+)	100	nonputative	268	TRUE
GCA_001806445.1	--genus:GCA_001806445.1_03907	REBASE:M.AflWKORF2238P	35.593	59	258	0.000362	FALSE	ATCGAT	GCA_001806445.1_2	21	unknown	[9611:10388](+)	33.333	putative	1	TRUE
GCA_001806445.1	--genus:GCA_001806445.1_01318	REBASE:M.TspRQ2ORF1441P	28.916	83	734	0.00011	FALSE	GATC	GCA_001806445.1_1	1266	unknown	[1345736:1347941](-)	34.564	putative	1	TRUE
GCA_001806445.1	--genus:GCA_001806445.1_00952	REBASE:M1.AbaZHOUORF1280P	100	348	348	0	TRUE	AGCNNNNGCT	GCA_001806445.1_1	906	unknown	[984464:985511](+)	100	putative	26	TRUE
GCA_001806445.1	--genus:GCA_001806445.1_00264	REBASE:M.Asp131II	100	430	430	0	TRUE	RAATTY	GCA_001806445.1_1	251	unknown	[273803:275096](+)	100	nonputative	500	TRUE
GCA_001806445.1	--genus:GCA_001806445.1_01853	REBASE:M.Bmo27321ORF1786P	35.714	98	334	2.93e-05	FALSE	CCTTC	GCA_001806445.1_1	1791	unknown	[1889695:1890700](+)	41.018	putative	1	TRUE
GCA_001806445.1	--genus:GCA_001806445.1_00951	REBASE:M.Eph237ORF46P	54.839	62	559	1.01e-13	FALSE	GATC	GCA_001806445.1_1	905	unknown	[982788:984468](+)	56.716	putative	1	TRUE
GCA_001806445.1	--genus:GCA_001806445.1_02733	REBASE:M.AbaPK1ORF7870P	100	348	348	0	TRUE	AGCNNNNGCT	GCA_001806445.1_1	2654	unknown	[2765797:2766844](-)	100	putative	10	TRUE
GCA_001806445.1	--genus:GCA_001806445.1_01150	REBASE:M.Tsp2812ORF7200P	36.364	121	183	8.52e-17	TRUE	GATC	GCA_001806445.1_1	1102	unknown	[1185339:1185891](-)	30.857	putative	4	TRUE
GCA_001806465.1	--genus:GCA_001806465.1_02406	REBASE:M.AorT14III	43.077	65	301	0.000654	FALSE	GTCGAC	GCA_001806465.1_1	2338	unknown	[2491139:2492045](+)	34.219	gold	4	TRUE
GCA_001806465.1	--genus:GCA_001806465.1_02737	REBASE:M2.Aba4593ORF12860P	100	348	348	0	TRUE	AGCNNNNGCT	GCA_001806465.1_1	2657	unknown	[2776658:2777705](-)	100	putative	10	TRUE
GCA_001806465.1	--genus:GCA_001806465.1_02743	REBASE:M.AbaPK1ORF7870P	100	348	348	0	TRUE	AGCNNNNGCT	GCA_001806465.1_1	2663	unknown	[2780417:2781464](-)	100	putative	10	TRUE
GCA_001806465.1	--genus:GCA_001806465.1_00941	REBASE:M1.AbaZHOUORF1280P	100	348	348	0	TRUE	AGCNNNNGCT	GCA_001806465.1_1	895	unknown	[980486:981533](+)	100	putative	26	TRUE
GCA_001806465.1	--genus:GCA_001806465.1_00254	REBASE:M.Asp131II	100	430	430	0	TRUE	RAATTY	GCA_001806465.1_1	241	unknown	[268489:269782](+)	100	nonputative	500	TRUE
GCA_001806465.1	--genus:GCA_001806465.1_00940	REBASE:M.Eph237ORF46P	54.839	62	559	1.01e-13	FALSE	GATC	GCA_001806465.1_1	894	unknown	[978810:980490](+)	56.716	putative	1	TRUE
GCA_001806465.1	--genus:GCA_001806465.1_01136	REBASE:M.Tsp2812ORF7200P	36.364	121	183	8.52e-17	TRUE	GATC	GCA_001806465.1_1	1088	unknown	[1181364:1181916](-)	30.857	putative	4	TRUE
GCA_001806465.1	--genus:GCA_001806465.1_01017	REBASE:M.Aba13485I	100	287	287	0	TRUE	TGGCCA	GCA_001806465.1_1	971	unknown	[1053674:1054538](+)	100	nonputative	268	TRUE
GCA_001806465.1	--genus:GCA_001806465.1_03947	REBASE:M.AflWKORF2238P	35.593	59	258	0.000362	FALSE	ATCGAT	GCA_001806465.1_2	54	unknown	[41318:42095](+)	33.333	putative	1	TRUE
GCA_001806465.1	--genus:GCA_001806465.1_01839	REBASE:M.Bmo27321ORF1786P	35.714	98	334	2.93e-05	FALSE	CCTTC	GCA_001806465.1_1	1777	unknown	[1885722:1886727](+)	41.018	putative	1	TRUE
GCA_001806465.1	--genus:GCA_001806465.1_02373	REBASE:M.Rsp941ORF2000P	28.571	91	271	7.82e-05	FALSE	GGTACC	GCA_001806465.1_1	2306	unknown	[2456300:2457116](-)	29.151	putative	2	TRUE
GCA_001806465.1	--genus:GCA_001806465.1_02671	REBASE:M.AhdI	31.061	396	755	3.05e-36	TRUE	GACNNNNNGTC	GCA_001806465.1_1	2591	unknown	[2730874:2733142](+)	28.947	gold	1	TRUE
GCA_001806465.1	--genus:GCA_001806465.1_00947	REBASE:M2.AbaZHOUORF1280P	100	356	356	0	TRUE	AGCNNNNGCT	GCA_001806465.1_1	901	unknown	[984245:985316](+)	100	putative	37	TRUE
GCA_001806465.1	--genus:GCA_001806465.1_03060	REBASE:M.CmiJ38ORFCP	57.312	253	255	3.07e-101	TRUE	AB	GCA_001806465.1_1	2976	unknown	[3111614:3112382](-)	59.449	putative	1	TRUE
GCA_001806465.1	--genus:GCA_001806465.1_01303	REBASE:M.TspRQ2ORF1441P	28.916	83	734	0.00011	FALSE	GATC	GCA_001806465.1_1	1251	unknown	[1341762:1343967](-)	34.564	putative	1	TRUE
GCA_001806485.1	--genus:GCA_001806485.1_01306	REBASE:M.TspRQ2ORF1441P	28.916	83	734	0.00011	FALSE	GATC	GCA_001806485.1_1	1254	unknown	[1346003:1348208](-)	34.564	putative	1	TRUE
GCA_001806485.1	--genus:GCA_001806485.1_00939	REBASE:M.DacBM2ORF2125P	56	125	150	1.45e-43	TRUE	CTCGAG	GCA_001806485.1_1	893	unknown	[979170:979623](+)	49.333	putative	1	TRUE
GCA_001806485.1	--genus:GCA_001806485.1_02445	REBASE:M.Rsp941ORF2000P	28.571	91	271	7.82e-05	FALSE	GGTACC	GCA_001806485.1_1	2378	unknown	[2506641:2507457](-)	29.151	putative	2	TRUE
GCA_001806485.1	--genus:GCA_001806485.1_00947	REBASE:M2.AbaZHOUORF1280P	100	356	356	0	TRUE	AGCNNNNGCT	GCA_001806485.1_1	901	unknown	[984597:985668](+)	100	putative	37	TRUE
GCA_001806485.1	--genus:GCA_001806485.1_01014	REBASE:M.Aba13485I	100	287	287	0	TRUE	TGGCCA	GCA_001806485.1_1	968	unknown	[1055384:1056248](+)	100	nonputative	268	TRUE
GCA_001806485.1	--genus:GCA_001806485.1_03954	REBASE:M.AflWKORF2238P	35.593	59	258	0.000362	FALSE	ATCGAT	GCA_001806485.1_2	72	unknown	[65685:66462](+)	33.333	putative	1	TRUE
GCA_001806485.1	--genus:GCA_001806485.1_01133	REBASE:M.Tsp2812ORF7200P	36.364	121	183	8.52e-17	TRUE	GATC	GCA_001806485.1_1	1085	unknown	[1183074:1183626](-)	30.857	putative	4	TRUE
GCA_001806485.1	--genus:GCA_001806485.1_00940	REBASE:M.Eph237ORF46P	54.839	62	412	8.19e-14	FALSE	GATC	GCA_001806485.1_1	894	unknown	[979610:980849](+)	50.746	putative	1	TRUE
GCA_001806485.1	--genus:GCA_001806485.1_02478	REBASE:M.AorT14III	43.077	65	301	0.000654	FALSE	GTCGAC	GCA_001806485.1_1	2410	unknown	[2541481:2542387](+)	34.219	gold	4	TRUE
GCA_001806485.1	--genus:GCA_001806485.1_03044	REBASE:M.CmiJ38ORFCP	57.312	253	255	3.07e-101	TRUE	AB	GCA_001806485.1_1	2961	unknown	[3105900:3106668](-)	59.449	putative	1	TRUE
GCA_001806485.1	--genus:GCA_001806485.1_00252	REBASE:M.Asp131II	100	430	430	0	TRUE	RAATTY	GCA_001806485.1_1	239	unknown	[268615:269908](+)	100	nonputative	500	TRUE
GCA_001806485.1	--genus:GCA_001806485.1_00941	REBASE:M1.AbaZHOUORF1280P	100	348	348	0	TRUE	AGCNNNNGCT	GCA_001806485.1_1	895	unknown	[980845:981892](+)	100	putative	26	TRUE
GCA_001806485.1	--genus:GCA_001806485.1_03940	REBASE:M.Ano113360ORF15830P	100	948	948	0	TRUE	CTCAAT	GCA_001806485.1_2	58	unknown	[46757:49604](-)	100	putative	5	TRUE
GCA_001806485.1	--genus:GCA_001806485.1_01841	REBASE:M.Bmo27321ORF1786P	35.714	98	334	2.93e-05	FALSE	CCTTC	GCA_001806485.1_1	1779	unknown	[1889417:1890422](+)	41.018	putative	1	TRUE
GCA_001887305.1	--genus:GCA_001887305.1_01199	REBASE:M.AbaZI	100	348	348	0	TRUE	AGCNNNNGCT	GCA_001887305.1_1	1143	unknown	[1271599:1272646](+)	100	nonputative	192	TRUE
GCA_001887305.1	--genus:GCA_001887305.1_01336	REBASE:M.AorT14III	43.077	65	301	0.000654	FALSE	GTCGAC	GCA_001887305.1_1	1274	unknown	[1395898:1396804](-)	34.219	gold	4	TRUE
GCA_001887305.1	--genus:GCA_001887305.1_02777	REBASE:M.Tsp2812ORF7200P	36.364	121	183	8.52e-17	TRUE	GATC	GCA_001887305.1_1	2694	unknown	[2838186:2838738](+)	30.857	putative	4	TRUE
GCA_001887305.1	--genus:GCA_001887305.1_01504	REBASE:M.AbaZI	100	348	348	0	TRUE	AGCNNNNGCT	GCA_001887305.1_1	1440	unknown	[1571013:1572060](+)	100	nonputative	192	TRUE
GCA_001887305.1	--genus:GCA_001887305.1_02994	REBASE:M1.AbaZHOUORF1280P	100	348	348	0	TRUE	AGCNNNNGCT	GCA_001887305.1_1	2908	unknown	[3055478:3056525](-)	100	putative	26	TRUE
GCA_001887305.1	--genus:GCA_001887305.1_03668	REBASE:M.Asp131II	100	430	430	0	TRUE	RAATTY	GCA_001887305.1_1	3549	unknown	[3757710:3759003](-)	100	nonputative	500	TRUE
GCA_001887305.1	--genus:GCA_001887305.1_04014	REBASE:M2.CpiND17ORF18380P	42.391	92	238	3.03e-14	FALSE	TGGCCA	GCA_001887305.1_2	93	unknown	[73625:74342](-)	23.95	putative	1	TRUE
GCA_001887305.1	--genus:GCA_001887305.1_03967	REBASE:M.BpsBESORF1982P	48.905	137	496	4.63e-27	FALSE	CTCGAG	GCA_001887305.1_2	46	unknown	[36727:38218](+)	36.29	putative	3	TRUE
GCA_001887305.1	--genus:GCA_001887305.1_02995	REBASE:M.Eph237ORF46P	54.839	62	559	1.1e-13	FALSE	GATC	GCA_001887305.1_1	2909	unknown	[3056521:3058201](-)	56.716	putative	1	TRUE
GCA_001887305.1	--genus:GCA_001887305.1_03971	REBASE:M.Cbo107060ORF16660P	31.461	89	258	0.000123	FALSE	CAAAAAR	GCA_001887305.1_2	50	unknown	[40735:41512](+)	32.171	putative	1	TRUE
GCA_001887305.1	--genus:GCA_001887305.1_01369	REBASE:M.Rsp941ORF2000P	28.571	91	271	7.82e-05	FALSE	GGTACC	GCA_001887305.1_1	1306	unknown	[1430828:1431644](+)	29.151	putative	2	TRUE
GCA_001887305.1	--genus:GCA_001887305.1_02989	REBASE:M2.AbaZHOUORF1280P	99.373	319	326	0	TRUE	AGCNNNNGCT	GCA_001887305.1_1	2903	unknown	[3051788:3052769](-)	97.546	putative	36	TRUE
GCA_001887305.1	--genus:GCA_001887305.1_01977	REBASE:M.Bmo27321ORF1786P	35.714	98	334	2.93e-05	FALSE	CCTTC	GCA_001887305.1_1	1909	unknown	[2052067:2053072](-)	41.018	putative	1	TRUE
GCA_001887305.1	--genus:GCA_001887305.1_02545	REBASE:M.TspRQ2ORF1441P	28.916	83	734	0.00011	FALSE	GATC	GCA_001887305.1_1	2467	unknown	[2627627:2629832](+)	34.564	putative	1	TRUE
GCA_001895125.2	--genus:GCA_001895125.2_01378	REBASE:M.Rsp941ORF2000P	28.571	91	271	7.27e-05	FALSE	GGTACC	GCA_001895125.2_1	1317	unknown	[1428242:1429058](+)	29.151	putative	2	TRUE
GCA_001895125.2	--genus:GCA_001895125.2_02485	REBASE:M.Msp083ORF3955P	31.068	103	423	0.000447	FALSE	ATTTAAAT	GCA_001895125.2_1	2408	unknown	[2553015:2554287](-)	28.369	putative	2	TRUE
GCA_001895125.2	--genus:GCA_001895125.2_03961	REBASE:M.AflWKORF2238P	35.593	59	258	0.000396	FALSE	ATCGAT	GCA_001895125.2_2	89	unknown	[72251:73028](+)	32.946	putative	1	TRUE
GCA_001895125.2	--genus:GCA_001895125.2_02403	REBASE:M.TspRQ2ORF1441P	28.916	83	734	0.000109	FALSE	GATC	GCA_001895125.2_1	2326	unknown	[2483239:2485444](+)	34.564	putative	1	TRUE
GCA_001895125.2	--genus:GCA_001895125.2_02626	REBASE:M.Tsp2812ORF7200P	35.537	121	183	8.61e-17	TRUE	GATC	GCA_001895125.2_1	2545	unknown	[2710533:2711085](+)	29.714	putative	4	TRUE
GCA_001895125.2	--genus:GCA_001895125.2_03371	REBASE:M.Asp131II	100	430	430	0	TRUE	RAATTY	GCA_001895125.2_1	3254	unknown	[3494628:3495921](-)	100	nonputative	500	TRUE
GCA_001895125.2	--genus:GCA_001895125.2_03509	REBASE:M1.Lla702II	26.627	169	356	7.33e-05	FALSE	GCTGG	GCA_001895125.2_1	3391	unknown	[3631213:3632284](-)	15.73	nonputative	1	TRUE
GCA_001895125.2	--genus:GCA_001895125.2_03888	REBASE:M.Sau7774ORF13760P	25.951	447	667	2.26e-23	TRUE	GATC	GCA_001895125.2_2	16	unknown	[14308:16312](-)	27.356	putative	1	TRUE
GCA_001895125.2	--genus:GCA_001895125.2_01891	REBASE:M.Bmo27321ORF1786P	35.714	98	334	2.93e-05	FALSE	CCTTC	GCA_001895125.2_1	1825	unknown	[1969329:1970334](-)	41.018	putative	1	TRUE
GCA_001895125.2	--genus:GCA_001895125.2_01344	REBASE:M.AorT14III	43.077	65	301	0.000654	FALSE	GTCGAC	GCA_001895125.2_1	1284	unknown	[1393303:1394209](-)	34.219	gold	4	TRUE
GCA_001895125.2	--genus:GCA_001895125.2_03508	REBASE:M.SenUA18ORF4188P	64.189	148	441	3.1e-60	FALSE	GATC	GCA_001895125.2_1	3390	unknown	[3629782:3631108](-)	14.059	putative	1	TRUE
GCA_001895985.1	--genus:GCA_001895985.1_01310	REBASE:M.AorT14III	43.077	65	301	0.000654	FALSE	GTCGAC	GCA_001895985.1_1	1247	unknown	[1379100:1380006](-)	34.219	gold	4	TRUE
GCA_001895985.1	--genus:GCA_001895985.1_03576	REBASE:M.Asp131II	100	430	430	0	TRUE	RAATTY	GCA_001895985.1_1	3458	unknown	[3692069:3693362](-)	100	nonputative	500	TRUE
GCA_001895985.1	--genus:GCA_001895985.1_02890	REBASE:M.SenUA18ORF4188P	68.243	148	492	3.93e-63	FALSE	GATC	GCA_001895985.1_1	2805	unknown	[2985778:2987257](-)	19.121	putative	1	TRUE
GCA_001895985.1	--genus:GCA_001895985.1_02523	REBASE:M.TspRQ2ORF1441P	28.916	83	734	0.00011	FALSE	GATC	GCA_001895985.1_1	2444	unknown	[2611907:2614112](+)	34.564	putative	1	TRUE
GCA_001895985.1	--genus:GCA_001895985.1_02824	REBASE:M.Aba13485I	100	287	287	0	TRUE	TGGCCA	GCA_001895985.1_1	2739	unknown	[2916983:2917847](-)	100	nonputative	268	TRUE
GCA_001895985.1	--genus:GCA_001895985.1_02714	REBASE:M.Tsp2812ORF7200P	36.364	121	183	8.52e-17	TRUE	GATC	GCA_001895985.1_1	2631	unknown	[2799177:2799729](+)	30.857	putative	4	TRUE
GCA_001895985.1	--genus:GCA_001895985.1_02838	REBASE:M.Bsc12489ORF311P	34.234	111	1276	0.00064	FALSE	GTCGAC	GCA_001895985.1_1	2753	unknown	[2928677:2932508](-)	52.713	putative	1	TRUE
GCA_001895985.1	--genus:GCA_001895985.1_01959	REBASE:M.Bmo27321ORF1786P	35.714	98	334	2.93e-05	FALSE	CCTTC	GCA_001895985.1_1	1890	unknown	[2037163:2038168](-)	41.018	putative	1	TRUE
GCA_001895985.1	--genus:GCA_001895985.1_01343	REBASE:M.Rsp941ORF2000P	28.571	91	271	7.82e-05	FALSE	GGTACC	GCA_001895985.1_1	1279	unknown	[1414029:1414845](+)	29.151	putative	2	TRUE
GCA_001896005.1	--genus:GCA_001896005.1_02856	REBASE:M.TspRQ2ORF1441P	28.916	83	734	0.00011	FALSE	GATC	GCA_001896005.1_1	2778	unknown	[2896268:2898473](+)	34.564	putative	1	TRUE
GCA_001896005.1	--genus:GCA_001896005.1_03140	REBASE:M.Tsp2812ORF7200P	36.364	121	183	4.21e-17	TRUE	GATC	GCA_001896005.1_1	3058	unknown	[3167023:3167575](+)	30.857	putative	4	TRUE
GCA_001896005.1	--genus:GCA_001896005.1_01435	REBASE:M.AorT14III	43.077	65	301	0.000654	FALSE	GTCGAC	GCA_001896005.1_1	1375	unknown	[1485897:1486803](-)	34.219	gold	4	TRUE
GCA_001896005.1	--genus:GCA_001896005.1_01642	REBASE:M.AhdI	31.061	396	755	3.05e-36	TRUE	GACNNNNNGTC	GCA_001896005.1_1	1579	unknown	[1689751:1692019](-)	28.947	gold	1	TRUE
GCA_001896005.1	--genus:GCA_001896005.1_01200	REBASE:M.Tsp28ORFEP	75	172	304	2.89e-82	TRUE	YGGCCR	GCA_001896005.1_1	1151	unknown	[1254914:1255829](+)	56.184	putative	1	TRUE
GCA_001896005.1	--genus:GCA_001896005.1_03109	REBASE:M.AhdI	31.061	396	755	3.05e-36	TRUE	GACNNNNNGTC	GCA_001896005.1_1	3027	unknown	[3133373:3135641](+)	28.947	gold	1	TRUE
GCA_001896005.1	--genus:GCA_001896005.1_02943	REBASE:M.SmaUB74ORF6440P	66.234	154	160	1.72e-76	TRUE	GGCC	GCA_001896005.1_1	2865	unknown	[2967060:2967543](+)	65	putative	1	TRUE
GCA_001896005.1	--genus:GCA_001896005.1_01520	REBASE:M.CmiJ38ORFCP	56.917	253	255	8.13e-101	TRUE	AB	GCA_001896005.1_1	1459	unknown	[1578201:1578969](-)	59.055	putative	1	TRUE
GCA_001896005.1	--genus:GCA_001896005.1_03944	REBASE:M.Asp131II	100	430	430	0	TRUE	RAATTY	GCA_001896005.1_1	3825	unknown	[4001103:4002396](-)	100	nonputative	500	TRUE
GCA_001896005.1	--genus:GCA_001896005.1_02226	REBASE:M.Bmo27321ORF1786P	35.714	98	334	2.93e-05	FALSE	CCTTC	GCA_001896005.1_1	2158	unknown	[2265675:2266680](-)	41.018	putative	1	TRUE
GCA_001896005.1	--genus:GCA_001896005.1_01799	REBASE:M.CmiJ38ORFCP	59.289	253	255	4.66e-106	TRUE	AB	GCA_001896005.1_1	1734	unknown	[1828772:1829540](-)	61.417	putative	1	TRUE
GCA_001896005.1	--genus:GCA_001896005.1_01468	REBASE:M.Rsp941ORF2000P	28.571	91	273	7.01e-05	FALSE	GGTACC	GCA_001896005.1_1	1407	unknown	[1520835:1521657](+)	30.403	putative	2	TRUE
GCA_001896005.1	--genus:GCA_001896005.1_00090	REBASE:M.Cje81116ORFBP	30.588	85	493	6.38e-09	FALSE	GACNNNNGTC	GCA_001896005.1_1	85	unknown	[102370:103852](-)	44.961	putative	2	TRUE
GCA_001902375.1	--genus:GCA_001902375.1_03985	REBASE:M.BpsBESORF1982P	48.905	137	496	4.63e-27	FALSE	CTCGAG	GCA_001902375.1_2	58	unknown	[39305:40796](-)	36.29	putative	3	TRUE
GCA_001902375.1	--genus:GCA_001902375.1_01818	REBASE:M.Bmo27321ORF1786P	35.714	98	334	2.93e-05	FALSE	CCTTC	GCA_001902375.1_1	1750	unknown	[1903117:1904122](+)	41.018	putative	1	TRUE
GCA_001902375.1	--genus:GCA_001902375.1_02905	REBASE:M.SenUA18ORF4188P	68.243	148	492	3.93e-63	FALSE	GATC	GCA_001902375.1_1	2819	unknown	[2979176:2980655](-)	19.121	putative	1	TRUE
GCA_001902375.1	--genus:GCA_001902375.1_02853	REBASE:M.Bsc12489ORF311P	34.234	111	1276	0.00064	FALSE	GTCGAC	GCA_001902375.1_1	2767	unknown	[2922076:2925907](-)	52.713	putative	1	TRUE
GCA_001902375.1	--genus:GCA_001902375.1_02730	REBASE:M.Tsp2812ORF7200P	36.364	121	183	8.52e-17	TRUE	GATC	GCA_001902375.1_1	2646	unknown	[2792574:2793126](+)	30.857	putative	4	TRUE
GCA_001902375.1	--genus:GCA_001902375.1_02839	REBASE:M.Aba13485I	100	287	287	0	TRUE	TGGCCA	GCA_001902375.1_1	2753	unknown	[2910382:2911246](-)	100	nonputative	268	TRUE
GCA_001902375.1	--genus:GCA_001902375.1_01332	REBASE:M.Rsp941ORF2000P	28.571	91	271	7.82e-05	FALSE	GGTACC	GCA_001902375.1_1	1268	unknown	[1400177:1400993](+)	29.151	putative	2	TRUE
GCA_001902375.1	--genus:GCA_001902375.1_01299	REBASE:M.AorT14III	43.077	65	301	0.000654	FALSE	GTCGAC	GCA_001902375.1_1	1236	unknown	[1365247:1366153](-)	34.219	gold	4	TRUE
GCA_001902375.1	--genus:GCA_001902375.1_03981	REBASE:M.Cbo107060ORF16660P	31.461	89	258	0.000123	FALSE	CAAAAAR	GCA_001902375.1_2	54	unknown	[36011:36788](-)	32.171	putative	1	TRUE
GCA_001902375.1	--genus:GCA_001902375.1_02290	REBASE:M.AbaZI	100	348	348	0	TRUE	AGCNNNNGCT	GCA_001902375.1_1	2218	unknown	[2380591:2381638](-)	100	nonputative	192	TRUE
GCA_001902375.1	--genus:GCA_001902375.1_02503	REBASE:M.TspRQ2ORF1441P	28.916	83	734	0.00011	FALSE	GATC	GCA_001902375.1_1	2424	unknown	[2589533:2591738](+)	34.564	putative	1	TRUE
GCA_001902375.1	--genus:GCA_001902375.1_03950	REBASE:M2.CpiND17ORF18380P	42.391	92	238	3.03e-14	FALSE	TGGCCA	GCA_001902375.1_2	23	unknown	[11614:12331](+)	23.95	putative	1	TRUE
GCA_001902375.1	--genus:GCA_001902375.1_03595	REBASE:M.Asp131II	100	430	430	0	TRUE	RAATTY	GCA_001902375.1_1	3476	unknown	[3685457:3686750](-)	100	nonputative	500	TRUE
GCA_001922205.1	--genus:GCA_001922205.1_03566	REBASE:M.Asp131II	100	430	430	0	TRUE	RAATTY	GCA_001922205.1_1	3448	unknown	[3684242:3685535](-)	100	nonputative	500	TRUE
GCA_001922205.1	--genus:GCA_001922205.1_02884	REBASE:M.SenUA18ORF4188P	68.243	148	492	3.93e-63	FALSE	GATC	GCA_001922205.1_1	2799	unknown	[2977888:2979367](-)	19.121	putative	1	TRUE
GCA_001922205.1	--genus:GCA_001922205.1_01947	REBASE:M.Bmo27321ORF1786P	35.714	98	334	2.93e-05	FALSE	CCTTC	GCA_001922205.1_1	1878	unknown	[2025817:2026822](-)	41.018	putative	1	TRUE
GCA_001922205.1	--genus:GCA_001922205.1_01326	REBASE:M.Rsp941ORF2000P	28.571	91	271	7.82e-05	FALSE	GGTACC	GCA_001922205.1_1	1262	unknown	[1403354:1404170](+)	29.151	putative	2	TRUE
GCA_001922205.1	--genus:GCA_001922205.1_01293	REBASE:M.AorT14III	43.077	65	301	0.000654	FALSE	GTCGAC	GCA_001922205.1_1	1230	unknown	[1368424:1369330](-)	34.219	gold	4	TRUE
GCA_001922205.1	--genus:GCA_001922205.1_02832	REBASE:M.Bsc12489ORF311P	34.234	111	1276	0.00064	FALSE	GTCGAC	GCA_001922205.1_1	2747	unknown	[2920786:2924617](-)	52.713	putative	1	TRUE
GCA_001922205.1	--genus:GCA_001922205.1_02708	REBASE:M.Tsp2812ORF7200P	36.364	121	183	8.52e-17	TRUE	GATC	GCA_001922205.1_1	2625	unknown	[2791283:2791835](+)	30.857	putative	4	TRUE
GCA_001922205.1	--genus:GCA_001922205.1_02818	REBASE:M.Aba13485I	100	287	287	0	TRUE	TGGCCA	GCA_001922205.1_1	2733	unknown	[2909092:2909956](-)	100	nonputative	268	TRUE
GCA_001922205.1	--genus:GCA_001922205.1_02513	REBASE:M.TspRQ2ORF1441P	28.916	83	734	0.00011	FALSE	GATC	GCA_001922205.1_1	2434	unknown	[2600563:2602768](+)	34.564	putative	1	TRUE
GCA_001922225.1	--genus:GCA_001922225.1_01936	REBASE:M.Bmo27321ORF1786P	35.714	98	334	2.93e-05	FALSE	CCTTC	GCA_001922225.1_1	1867	unknown	[2024833:2025838](-)	41.018	putative	1	TRUE
GCA_001922225.1	--genus:GCA_001922225.1_02813	REBASE:M.Bsc12489ORF311P	34.234	111	1276	0.00064	FALSE	GTCGAC	GCA_001922225.1_1	2728	unknown	[2911588:2915419](-)	52.713	putative	1	TRUE
GCA_001922225.1	--genus:GCA_001922225.1_02504	REBASE:M.TspRQ2ORF1441P	28.916	83	734	0.00011	FALSE	GATC	GCA_001922225.1_1	2425	unknown	[2600697:2602902](+)	34.564	putative	1	TRUE
GCA_001922225.1	--genus:GCA_001922225.1_02799	REBASE:M.Aba13485I	100	287	287	0	TRUE	TGGCCA	GCA_001922225.1_1	2714	unknown	[2899894:2900758](-)	100	nonputative	268	TRUE
GCA_001922225.1	--genus:GCA_001922225.1_02690	REBASE:M.Tsp2812ORF7200P	36.364	121	183	8.52e-17	TRUE	GATC	GCA_001922225.1_1	2607	unknown	[2782085:2782637](+)	30.857	putative	4	TRUE
GCA_001922225.1	--genus:GCA_001922225.1_03552	REBASE:M.Asp131II	100	430	430	0	TRUE	RAATTY	GCA_001922225.1_1	3434	unknown	[3677495:3678788](-)	100	nonputative	500	TRUE
GCA_001922225.1	--genus:GCA_001922225.1_02867	REBASE:M.SenUA18ORF4188P	68.243	148	492	3.93e-63	FALSE	GATC	GCA_001922225.1_1	2782	unknown	[2969878:2971357](-)	19.121	putative	1	TRUE
GCA_001922225.1	--genus:GCA_001922225.1_01322	REBASE:M.Rsp941ORF2000P	28.571	91	271	7.82e-05	FALSE	GGTACC	GCA_001922225.1_1	1258	unknown	[1401661:1402477](+)	29.151	putative	2	TRUE
GCA_001922225.1	--genus:GCA_001922225.1_01289	REBASE:M.AorT14III	43.077	65	301	0.000654	FALSE	GTCGAC	GCA_001922225.1_1	1226	unknown	[1366731:1367637](-)	34.219	gold	4	TRUE
GCA_001922245.1	--genus:GCA_001922245.1_02502	REBASE:M.TspRQ2ORF1441P	28.916	83	734	0.00011	FALSE	GATC	GCA_001922245.1_1	2423	unknown	[2599864:2602069](+)	34.564	putative	1	TRUE
GCA_001922245.1	--genus:GCA_001922245.1_02694	REBASE:M.Tsp2812ORF7200P	36.364	121	183	8.52e-17	TRUE	GATC	GCA_001922245.1_1	2611	unknown	[2789631:2790183](+)	30.857	putative	4	TRUE
GCA_001922245.1	--genus:GCA_001922245.1_01320	REBASE:M.Rsp941ORF2000P	28.571	91	271	7.82e-05	FALSE	GGTACC	GCA_001922245.1_1	1256	unknown	[1400746:1401562](+)	29.151	putative	2	TRUE
GCA_001922245.1	--genus:GCA_001922245.1_01287	REBASE:M.AorT14III	43.077	65	301	0.000654	FALSE	GTCGAC	GCA_001922245.1_1	1224	unknown	[1365816:1366722](-)	34.219	gold	4	TRUE
GCA_001922245.1	--genus:GCA_001922245.1_02818	REBASE:M.Bsc12489ORF311P	34.234	111	1276	0.00064	FALSE	GTCGAC	GCA_001922245.1_1	2733	unknown	[2919134:2922965](-)	52.713	putative	1	TRUE
GCA_001922245.1	--genus:GCA_001922245.1_03586	REBASE:M.Asp131II	100	430	430	0	TRUE	RAATTY	GCA_001922245.1_1	3465	unknown	[3703299:3704592](-)	100	nonputative	500	TRUE
GCA_001922245.1	--genus:GCA_001922245.1_02804	REBASE:M.Aba13485I	100	287	287	0	TRUE	TGGCCA	GCA_001922245.1_1	2719	unknown	[2907440:2908304](-)	100	nonputative	268	TRUE
GCA_001922245.1	--genus:GCA_001922245.1_02870	REBASE:M.SenUA18ORF4188P	68.243	148	492	3.93e-63	FALSE	GATC	GCA_001922245.1_1	2785	unknown	[2976235:2977714](-)	19.121	putative	1	TRUE
GCA_001922245.1	--genus:GCA_001922245.1_01937	REBASE:M.Bmo27321ORF1786P	35.714	98	334	2.93e-05	FALSE	CCTTC	GCA_001922245.1_1	1868	unknown	[2025119:2026124](-)	41.018	putative	1	TRUE
GCA_001941765.1	--genus:GCA_001941765.1_02607	REBASE:M.Pfl13852ORFDP	60	140	304	1.36e-55	FALSE	YGGCCR	GCA_001941765.1_1	2491	unknown	[2756123:2757038](+)	53.307	putative	1	TRUE
GCA_001941765.1	--genus:GCA_001941765.1_00470	REBASE:M.Tca9ORFAP	31.387	137	222	0.000271	TRUE	GATC	GCA_001941765.1_1	456	unknown	[513363:514032](-)	24.528	putative	1	TRUE
GCA_001941765.1	--genus:GCA_001941765.1_03789	REBASE:M.Rsp941ORF2000P	28.571	91	273	9.69e-05	FALSE	GGTACC	GCA_001941765.1_1	3654	unknown	[3929465:3930287](-)	30.403	putative	2	TRUE
GCA_001941765.1	--genus:GCA_001941765.1_03097	REBASE:M.SmaUB74ORF6440P	72.185	151	160	2.46e-80	TRUE	GGCC	GCA_001941765.1_1	2969	unknown	[3247938:3248421](-)	68.75	putative	1	TRUE
GCA_001941765.1	--genus:GCA_001941765.1_03822	REBASE:M.AorT14III	43.077	65	301	0.000654	FALSE	GTCGAC	GCA_001941765.1_1	3686	unknown	[3964318:3965224](+)	34.219	gold	4	TRUE
GCA_001941765.1	--genus:GCA_001941765.1_02668	REBASE:M.TspRQ2ORF1441P	28.916	83	734	0.000113	FALSE	GATC	GCA_001941765.1_1	2552	unknown	[2809096:2811301](-)	34.564	putative	1	TRUE
GCA_001941765.1	--genus:GCA_001941765.1_03249	REBASE:M.Bmo27321ORF1786P	35.714	98	334	3.2e-05	FALSE	CCTTC	GCA_001941765.1_1	3121	unknown	[3386823:3387828](+)	41.018	putative	1	TRUE
GCA_001941765.1	--genus:GCA_001941765.1_01709	REBASE:M.Asp131II	100	430	430	0	TRUE	RAATTY	GCA_001941765.1_1	1633	unknown	[1793887:1795180](+)	100	nonputative	500	TRUE
GCA_001941765.1	--genus:GCA_001941765.1_02463	REBASE:M.Tsp2812ORF7200P	36.364	121	183	6.02e-17	TRUE	GATC	GCA_001941765.1_1	2351	unknown	[2593650:2594202](-)	30.857	putative	4	TRUE
GCA_001941765.1	--genus:GCA_001941765.1_03655	REBASE:M.SenUA18ORF4188P	52.756	127	517	2.91e-37	FALSE	GATC	GCA_001941765.1_1	3521	unknown	[3787012:3788566](-)	19.56	putative	1	TRUE
GCA_002082625.2	--genus:GCA_002082625.2_02436	REBASE:M1.AbaZHOUORF1280P	100	348	348	0	TRUE	AGCNNNNGCT	GCA_002082625.2_1	2377	unknown	[2488775:2489822](-)	100	putative	26	TRUE
GCA_002082625.2	--genus:GCA_002082625.2_03891	REBASE:M.Ano113360ORF15830P	100	948	948	0	TRUE	CTCAAT	GCA_002082625.2_2	21	unknown	[23010:25857](+)	100	putative	5	TRUE
GCA_002082625.2	--genus:GCA_002082625.2_03120	REBASE:M.Asp131II	100	430	430	0	TRUE	RAATTY	GCA_002082625.2_1	3028	unknown	[3199325:3200618](-)	100	nonputative	500	TRUE
GCA_002082625.2	--genus:GCA_002082625.2_02360	REBASE:M.Aba13485I	100	287	287	0	TRUE	TGGCCA	GCA_002082625.2_1	2301	unknown	[2415770:2416634](-)	100	nonputative	268	TRUE
GCA_002082625.2	--genus:GCA_002082625.2_01540	REBASE:M.Bmo27321ORF1786P	35.714	98	334	2.93e-05	FALSE	CCTTC	GCA_002082625.2_1	1497	unknown	[1583581:1584586](-)	41.018	putative	1	TRUE
GCA_002082625.2	--genus:GCA_002082625.2_02241	REBASE:M.Tsp2812ORF7200P	36.364	121	183	8.52e-17	TRUE	GATC	GCA_002082625.2_1	2184	unknown	[2288393:2288945](+)	30.857	putative	4	TRUE
GCA_002082625.2	--genus:GCA_002082625.2_02075	REBASE:M.TspRQ2ORF1441P	28.916	83	734	0.00011	FALSE	GATC	GCA_002082625.2_1	2022	unknown	[2126342:2128547](+)	34.564	putative	1	TRUE
GCA_002082625.2	--genus:GCA_002082625.2_00651	REBASE:M.AbaPK1ORF7870P	100	348	348	0	TRUE	AGCNNNNGCT	GCA_002082625.2_1	625	unknown	[695050:696097](+)	100	putative	10	TRUE
GCA_002082625.2	--genus:GCA_002082625.2_02430	REBASE:M2.AbaZHOUORF1280P	100	356	356	0	TRUE	AGCNNNNGCT	GCA_002082625.2_1	2371	unknown	[2484992:2486063](-)	100	putative	37	TRUE
GCA_002082625.2	--genus:GCA_002082625.2_03877	REBASE:M.AflWKORF2238P	35.593	59	258	0.000417	FALSE	ATCGAT	GCA_002082625.2_2	7	unknown	[6150:6927](-)	32.946	putative	1	TRUE
GCA_002082625.2	--genus:GCA_002082625.2_00978	REBASE:M.AorT14III	43.077	65	301	0.000654	FALSE	GTCGAC	GCA_002082625.2_1	941	unknown	[980635:981541](-)	34.219	gold	4	TRUE
GCA_002082625.2	--genus:GCA_002082625.2_00335	REBASE:M.CmiJ38ORFCP	57.312	253	255	3.07e-101	TRUE	AB	GCA_002082625.2_1	313	unknown	[364131:364899](+)	59.449	putative	1	TRUE
GCA_002082625.2	--genus:GCA_002082625.2_00724	REBASE:M.AhdI	31.061	396	755	3.05e-36	TRUE	GACNNNNNGTC	GCA_002082625.2_1	698	unknown	[744420:746688](-)	28.947	gold	1	TRUE
GCA_002082625.2	--genus:GCA_002082625.2_00657	REBASE:M2.Aba4593ORF12860P	100	348	348	0	TRUE	AGCNNNNGCT	GCA_002082625.2_1	631	unknown	[698809:699856](+)	100	putative	10	TRUE
GCA_002082625.2	--genus:GCA_002082625.2_01011	REBASE:M.Rsp941ORF2000P	28.571	91	271	7.82e-05	FALSE	GGTACC	GCA_002082625.2_1	973	unknown	[1015564:1016380](+)	29.151	putative	2	TRUE
GCA_002082625.2	--genus:GCA_002082625.2_02437	REBASE:M.Eph237ORF46P	54.839	62	559	1.01e-13	FALSE	GATC	GCA_002082625.2_1	2378	unknown	[2489818:2491498](-)	56.716	putative	1	TRUE
GCA_002082645.1	--genus:GCA_002082645.1_01748	REBASE:M.MstAR4ORFEP	28.623	276	761	9.28e-11	FALSE	CACNNNGTG	GCA_002082645.1_1	1664	unknown	[1798069:1800355](+)	27.734	putative	1	TRUE
GCA_002082645.1	--genus:GCA_002082645.1_01789	REBASE:M.TspRQ2ORF1441P	28.916	83	734	0.00011	FALSE	GATC	GCA_002082645.1_1	1705	unknown	[1844802:1847007](-)	34.564	putative	1	TRUE
GCA_002082645.1	--genus:GCA_002082645.1_02839	REBASE:M.AorT14III	43.077	65	301	0.000654	FALSE	GTCGAC	GCA_002082645.1_1	2739	unknown	[2903278:2904184](+)	34.219	gold	4	TRUE
GCA_002082645.1	--genus:GCA_002082645.1_03176	REBASE:M.Aba433ORF1524P	93.594	281	281	0	TRUE	TGGCCA	GCA_002082645.1_1	3065	unknown	[3226597:3227443](-)	93.594	putative	4	TRUE
GCA_002082645.1	--genus:GCA_002082645.1_03441	REBASE:M1.AbaZHOUORF1280P	100	348	348	0	TRUE	AGCNNNNGCT	GCA_002082645.1_1	3328	unknown	[3479760:3480807](-)	100	putative	26	TRUE
GCA_002082645.1	--genus:GCA_002082645.1_03435	REBASE:M2.AbaZHOUORF1280P	100	356	356	0	TRUE	AGCNNNNGCT	GCA_002082645.1_1	3322	unknown	[3475977:3477048](-)	100	putative	37	TRUE
GCA_002082645.1	--genus:GCA_002082645.1_00190	REBASE:M.Asp131II	100	430	430	0	TRUE	RAATTY	GCA_002082645.1_1	177	unknown	[200381:201674](-)	100	nonputative	500	TRUE
GCA_002082645.1	--genus:GCA_002082645.1_03241	REBASE:M.Tsp2812ORF7200P	36.364	121	183	8.52e-17	TRUE	GATC	GCA_002082645.1_1	3130	unknown	[3277451:3278003](+)	30.857	putative	4	TRUE
GCA_002082645.1	--genus:GCA_002082645.1_03362	REBASE:M.Aba13485I	100	287	287	0	TRUE	TGGCCA	GCA_002082645.1_1	3249	unknown	[3405704:3406568](-)	100	nonputative	268	TRUE
GCA_002082645.1	--genus:GCA_002082645.1_02802	REBASE:M.Rsp941ORF2000P	28.571	91	271	7.82e-05	FALSE	GGTACC	GCA_002082645.1_1	2703	unknown	[2866375:2867191](-)	29.151	putative	2	TRUE
GCA_002082645.1	--genus:GCA_002082645.1_03442	REBASE:M.Eph237ORF46P	54.839	62	556	1.05e-13	FALSE	GATC	GCA_002082645.1_1	3329	unknown	[3480803:3482474](-)	56.716	putative	1	TRUE
GCA_002082645.1	--genus:GCA_002082645.1_02165	REBASE:M.Bmo27321ORF1786P	35.714	98	334	2.93e-05	FALSE	CCTTC	GCA_002082645.1_1	2073	unknown	[2228030:2229035](+)	41.018	putative	1	TRUE
GCA_002082685.1	--genus:GCA_002082685.1_01779	REBASE:M.Bmo27321ORF1786P	35.714	98	334	2.93e-05	FALSE	CCTTC	GCA_002082685.1_1	1725	unknown	[1826292:1827297](-)	41.018	putative	1	TRUE
GCA_002082685.1	--genus:GCA_002082685.1_01159	REBASE:M.AorT14III	43.077	65	301	0.000654	FALSE	GTCGAC	GCA_002082685.1_1	1111	unknown	[1181788:1182694](-)	34.219	gold	4	TRUE
GCA_002082685.1	--genus:GCA_002082685.1_03787	REBASE:M.AflWKORF2238P	35.593	59	258	0.000362	FALSE	ATCGAT	GCA_002082685.1_2	44	unknown	[34784:35561](+)	33.333	putative	1	TRUE
GCA_002082685.1	--genus:GCA_002082685.1_01331	REBASE:M2.AbaZHOUORF1280P	100	356	356	0	TRUE	AGCNNNNGCT	GCA_002082685.1_1	1281	unknown	[1360723:1361794](+)	100	putative	37	TRUE
GCA_002082685.1	--genus:GCA_002082685.1_01318	REBASE:M.AhdI	31.061	396	755	3.05e-36	TRUE	GACNNNNNGTC	GCA_002082685.1_1	1268	unknown	[1352973:1355241](-)	28.947	gold	1	TRUE
GCA_002082685.1	--genus:GCA_002082685.1_00242	REBASE:M.Asp131II	100	430	430	0	TRUE	RAATTY	GCA_002082685.1_1	230	unknown	[239025:240318](+)	100	nonputative	500	TRUE
GCA_002082685.1	--genus:GCA_002082685.1_02341	REBASE:M.TspRQ2ORF1441P	28.916	83	734	0.00011	FALSE	GATC	GCA_002082685.1_1	2276	unknown	[2398408:2400613](+)	34.564	putative	1	TRUE
GCA_002082685.1	--genus:GCA_002082685.1_01192	REBASE:M.Rsp941ORF2000P	28.571	91	271	7.82e-05	FALSE	GGTACC	GCA_002082685.1_1	1143	unknown	[1216718:1217534](+)	29.151	putative	2	TRUE
GCA_002082685.1	--genus:GCA_002082685.1_01015	REBASE:M.Tsp2812ORF7200P	36.364	121	183	8.52e-17	TRUE	GATC	GCA_002082685.1_1	969	unknown	[1060575:1061127](-)	30.857	putative	4	TRUE
GCA_002082685.1	--genus:GCA_002082685.1_00896	REBASE:M.Aba13485I	100	287	287	0	TRUE	TGGCCA	GCA_002082685.1_1	852	unknown	[932888:933752](+)	100	nonputative	268	TRUE
GCA_002082705.1	--genus:GCA_002082705.1_03920	REBASE:M.AflWKORF2238P	35.593	59	258	0.000362	FALSE	ATCGAT	GCA_002082705.1_2	61	unknown	[44316:45093](-)	33.333	putative	1	TRUE
GCA_002082705.1	--genus:GCA_002082705.1_00665	REBASE:M.Bmo27321ORF1786P	35.714	98	334	2.93e-05	FALSE	CCTTC	GCA_002082705.1_1	659	unknown	[674536:675541](-)	41.018	putative	1	TRUE
GCA_002082705.1	--genus:GCA_002082705.1_00028	REBASE:M.AorT14III	43.077	65	301	0.000654	FALSE	GTCGAC	GCA_002082705.1_1	28	unknown	[21508:22414](-)	34.219	gold	4	TRUE
GCA_002082705.1	--genus:GCA_002082705.1_01345	REBASE:M.Eph237ORF46P	54.839	62	559	1.1e-13	FALSE	GATC	GCA_002082705.1_1	1325	unknown	[1369713:1371393](-)	56.716	putative	1	TRUE
GCA_002082705.1	--genus:GCA_002082705.1_03255	REBASE:M.CmiJ38ORFCP	59.055	254	256	3.9e-96	TRUE	AB	GCA_002082705.1_1	3141	unknown	[3342752:3343523](+)	59.449	putative	1	TRUE
GCA_002082705.1	--genus:GCA_002082705.1_01344	REBASE:M1.AbaZHOUORF1280P	100	348	348	0	TRUE	AGCNNNNGCT	GCA_002082705.1_1	1324	unknown	[1368670:1369717](-)	100	putative	26	TRUE
GCA_002082705.1	--genus:GCA_002082705.1_01203	REBASE:M.TspRQ2ORF1441P	28.916	83	734	0.00011	FALSE	GATC	GCA_002082705.1_1	1187	unknown	[1218467:1220672](+)	34.564	putative	1	TRUE
GCA_002082705.1	--genus:GCA_002082705.1_00062	REBASE:M.Rsp941ORF2000P	28.571	91	271	7.82e-05	FALSE	GGTACC	GCA_002082705.1_1	61	unknown	[57465:58281](+)	29.151	putative	2	TRUE
GCA_002082705.1	--genus:GCA_002082705.1_02043	REBASE:M.Asp131II	100	430	430	0	TRUE	RAATTY	GCA_002082705.1_1	1990	unknown	[2086546:2087839](-)	100	nonputative	500	TRUE
GCA_002082705.1	--genus:GCA_002082705.1_03699	REBASE:M.Aba13485I	100	287	287	0	TRUE	TGGCCA	GCA_002082705.1_1	3571	unknown	[3801437:3802301](+)	100	nonputative	268	TRUE
GCA_002082705.1	--genus:GCA_002082705.1_03819	REBASE:M.Tsp2812ORF7200P	36.364	121	183	8.52e-17	TRUE	GATC	GCA_002082705.1_1	3689	unknown	[3929125:3929677](-)	30.857	putative	4	TRUE
GCA_002082705.1	--genus:GCA_002082705.1_01338	REBASE:M2.AbaZHOUORF1280P	100	356	356	0	TRUE	AGCNNNNGCT	GCA_002082705.1_1	1318	unknown	[1364887:1365958](-)	100	putative	37	TRUE
GCA_002082725.1	--genus:GCA_002082725.1_03781	REBASE:M.AflWKORF2238P	35.593	59	258	0.000362	FALSE	ATCGAT	GCA_002082725.1_2	13	unknown	[6794:7571](+)	33.333	putative	1	TRUE
GCA_002082725.1	--genus:GCA_002082725.1_01550	REBASE:M.AorT14III	43.077	65	301	0.000654	FALSE	GTCGAC	GCA_002082725.1_1	1527	unknown	[1589282:1590188](+)	34.219	gold	4	TRUE
GCA_002082725.1	--genus:GCA_002082725.1_03134	REBASE:M.Asp131II	100	430	430	0	TRUE	RAATTY	GCA_002082725.1_1	3035	unknown	[3242745:3244038](+)	100	nonputative	500	TRUE
GCA_002082725.1	--genus:GCA_002082725.1_00037	REBASE:M.Eph237ORF46P	54.839	62	556	1.05e-13	FALSE	GATC	GCA_002082725.1_1	36	unknown	[30104:31775](+)	56.716	putative	1	TRUE
GCA_002082725.1	--genus:GCA_002082725.1_00115	REBASE:M.Aba13485I	100	287	287	0	TRUE	TGGCCA	GCA_002082725.1_1	114	unknown	[105601:106465](+)	100	nonputative	268	TRUE
GCA_002082725.1	--genus:GCA_002082725.1_00416	REBASE:M.TspRQ2ORF1441P	28.916	83	734	0.00011	FALSE	GATC	GCA_002082725.1_1	409	unknown	[406588:408793](-)	34.564	putative	1	TRUE
GCA_002082725.1	--genus:GCA_002082725.1_00235	REBASE:M.Tsp2812ORF7200P	36.364	121	183	8.52e-17	TRUE	GATC	GCA_002082725.1_1	232	unknown	[233290:233842](-)	30.857	putative	4	TRUE
GCA_002082725.1	--genus:GCA_002082725.1_00044	REBASE:M2.AbaZHOUORF1280P	100	356	356	0	TRUE	AGCNNNNGCT	GCA_002082725.1_1	43	unknown	[35530:36601](+)	100	putative	37	TRUE
GCA_002082725.1	--genus:GCA_002082725.1_00984	REBASE:M.Bmo27321ORF1786P	35.714	98	334	2.93e-05	FALSE	CCTTC	GCA_002082725.1_1	967	unknown	[984761:985766](+)	41.018	putative	1	TRUE
GCA_002082725.1	--genus:GCA_002082725.1_00038	REBASE:M1.AbaZHOUORF1280P	100	348	348	0	TRUE	AGCNNNNGCT	GCA_002082725.1_1	37	unknown	[31771:32818](+)	100	putative	26	TRUE
GCA_002082725.1	--genus:GCA_002082725.1_01517	REBASE:M.Rsp941ORF2000P	28.571	91	271	7.82e-05	FALSE	GGTACC	GCA_002082725.1_1	1495	unknown	[1554442:1555258](-)	29.151	putative	2	TRUE
GCA_002082745.1	--genus:GCA_002082745.1_02219	REBASE:M.Tsp2812ORF7200P	36.364	121	183	8.52e-17	TRUE	GATC	GCA_002082745.1_1	2118	unknown	[2311948:2312500](-)	30.857	putative	4	TRUE
GCA_002082745.1	--genus:GCA_002082745.1_03544	REBASE:M.AorT14III	43.077	65	301	0.000654	FALSE	GTCGAC	GCA_002082745.1_1	3423	unknown	[3682871:3683777](+)	34.219	gold	4	TRUE
GCA_002082745.1	--genus:GCA_002082745.1_02975	REBASE:M.Bmo27321ORF1786P	35.714	98	334	2.93e-05	FALSE	CCTTC	GCA_002082745.1_1	2860	unknown	[3074565:3075570](+)	41.018	putative	1	TRUE
GCA_002082745.1	--genus:GCA_002082745.1_02414	REBASE:M.TspRQ2ORF1441P	28.916	83	734	0.00011	FALSE	GATC	GCA_002082745.1_1	2309	unknown	[2501371:2503576](-)	34.564	putative	1	TRUE
GCA_002082745.1	--genus:GCA_002082745.1_02030	REBASE:M2.AbaZHOUORF1280P	100	356	356	0	TRUE	AGCNNNNGCT	GCA_002082745.1_1	1932	unknown	[2119518:2120589](+)	100	putative	37	TRUE
GCA_002082745.1	--genus:GCA_002082745.1_02023	REBASE:M.Eph237ORF46P	54.839	62	556	9.99e-14	FALSE	GATC	GCA_002082745.1_1	1925	unknown	[2114092:2115763](+)	56.716	putative	1	TRUE
GCA_002082745.1	--genus:GCA_002082745.1_02109	REBASE:M.Aba13485I	100	287	287	0	TRUE	TGGCCA	GCA_002082745.1_1	2010	unknown	[2193827:2194691](+)	100	nonputative	268	TRUE
GCA_002082745.1	--genus:GCA_002082745.1_01350	REBASE:M.AbaSSA6ORF6670P	100	430	430	0	TRUE	RAATTY	GCA_002082745.1_1	1285	unknown	[1413413:1414706](+)	100	putative	2	TRUE
GCA_002082745.1	--genus:GCA_002082745.1_02024	REBASE:M1.AbaZHOUORF1280P	100	348	348	0	TRUE	AGCNNNNGCT	GCA_002082745.1_1	1926	unknown	[2115759:2116806](+)	100	putative	26	TRUE
GCA_002082745.1	--genus:GCA_002082745.1_03511	REBASE:M.Rsp941ORF2000P	28.571	91	271	7.82e-05	FALSE	GGTACC	GCA_002082745.1_1	3391	unknown	[3648031:3648847](-)	29.151	putative	2	TRUE
GCA_002082785.1	--genus:GCA_002082785.1_01849	REBASE:M.Asp131II	100	430	430	0	TRUE	RAATTY	GCA_002082785.1_1	1770	unknown	[1911417:1912710](+)	100	nonputative	500	TRUE
GCA_002082785.1	--genus:GCA_002082785.1_02535	REBASE:M.BxiVV3I	34.783	92	493	5.86e-07	FALSE	CTTAAG	GCA_002082785.1_1	2418	unknown	[2622165:2623647](+)	14.477	gold	2	TRUE
GCA_002082785.1	--genus:GCA_002082785.1_04153	REBASE:M.AmeRG65ORF19750P	38.983	59	338	0.000398	FALSE	CCNGG	GCA_002082785.1_2	187	unknown	[182059:183076](+)	23.373	putative	1	TRUE
GCA_002082785.1	--genus:GCA_002082785.1_03457	REBASE:M.Bmo27321ORF1786P	35.714	98	334	2.93e-05	FALSE	CCTTC	GCA_002082785.1_1	3321	unknown	[3566758:3567763](+)	41.018	putative	1	TRUE
GCA_002082785.1	--genus:GCA_002082785.1_00558	REBASE:M.EsaGMORFAP	38.71	93	338	1.3e-05	FALSE	TCNGA	GCA_002082785.1_1	542	unknown	[559496:560513](+)	26.036	putative	1	TRUE
GCA_002082785.1	--genus:GCA_002082785.1_04103	REBASE:M.Aba6411II	77.08	1178	1155	0	TRUE	CRRTAAG	GCA_002082785.1_2	137	unknown	[132991:136459](+)	78.874	nonputative	1	TRUE
GCA_002082785.1	--genus:GCA_002082785.1_02650	REBASE:M.Tsp2812ORF7200P	35.537	121	183	8.61e-17	TRUE	GATC	GCA_002082785.1_1	2532	unknown	[2752294:2752846](-)	29.714	putative	4	TRUE
GCA_002082785.1	--genus:GCA_002082785.1_00149	REBASE:M.Rsp941ORF2000P	28.571	91	273	6.7e-05	FALSE	GGTACC	GCA_002082785.1_1	146	unknown	[168738:169560](-)	30.403	putative	2	TRUE
GCA_002082785.1	--genus:GCA_002082785.1_02806	REBASE:M.TspRQ2ORF1441P	28.916	83	734	0.000115	FALSE	GATC	GCA_002082785.1_1	2683	unknown	[2920730:2922935](-)	34.564	putative	1	TRUE
GCA_002082785.1	--genus:GCA_002082785.1_02879	REBASE:M.Aba0088III	100	285	285	0	TRUE	RGATCY	GCA_002082785.1_1	2755	unknown	[2989765:2990623](-)	100	nonputative	21	TRUE
GCA_002082785.1	--genus:GCA_002082785.1_00182	REBASE:M.AorT14III	43.077	65	301	0.000654	FALSE	GTCGAC	GCA_002082785.1_1	178	unknown	[203593:204499](+)	34.219	gold	4	TRUE
GCA_002082805.1	--genus:GCA_002082805.1_00572	REBASE:M.Bmo27321ORF1786P	35.714	98	334	2.93e-05	FALSE	CCTTC	GCA_002082805.1_1	567	unknown	[580920:581925](-)	41.018	putative	1	TRUE
GCA_002082805.1	--genus:GCA_002082805.1_02608	REBASE:M.Btr192V	60.095	421	418	0	TRUE	CCWGG	GCA_002082805.1_1	2536	unknown	[2681496:2682753](+)	60.526	nonputative	3	FALSE
GCA_002082805.1	--genus:GCA_002082805.1_01532	REBASE:M2.AbaZHOUORF1280P	100	356	356	0	TRUE	AGCNNNNGCT	GCA_002082805.1_1	1511	unknown	[1575918:1576989](-)	100	putative	37	TRUE
GCA_002082805.1	--genus:GCA_002082805.1_01538	REBASE:M1.AbaZHOUORF1280P	100	348	348	0	TRUE	AGCNNNNGCT	GCA_002082805.1_1	1517	unknown	[1579701:1580748](-)	100	putative	26	TRUE
GCA_002082805.1	--genus:GCA_002082805.1_01111	REBASE:M.TspRQ2ORF1441P	28.916	83	734	0.000124	FALSE	GATC	GCA_002082805.1_1	1096	unknown	[1135881:1138086](+)	34.228	putative	1	TRUE
GCA_002082805.1	--genus:GCA_002082805.1_01331	REBASE:M.Tsp2812ORF7200P	36.364	121	183	6.76e-17	TRUE	GATC	GCA_002082805.1_1	1312	unknown	[1366821:1367373](+)	30.857	putative	4	TRUE
GCA_002082805.1	--genus:GCA_002082805.1_00027	REBASE:M.VpaS02ORFDP	32.71	107	273	0.000712	FALSE	GTAC	GCA_002082805.1_1	27	unknown	[23428:24250](+)	29.304	putative	1	TRUE
GCA_002082805.1	--genus:GCA_002082805.1_02224	REBASE:M.Asp131II	100	430	430	0	TRUE	RAATTY	GCA_002082805.1_1	2170	unknown	[2285262:2286555](-)	100	nonputative	500	TRUE
GCA_002082805.1	--genus:GCA_002082805.1_03729	REBASE:M.AorT14III	43.077	65	301	0.000589	FALSE	GTCGAC	GCA_002082805.1_1	3604	unknown	[3842442:3843348](-)	33.887	gold	4	TRUE
GCA_002082805.1	--genus:GCA_002082805.1_01539	REBASE:M.Eph237ORF46P	54.839	62	559	1.01e-13	FALSE	GATC	GCA_002082805.1_1	1518	unknown	[1580744:1582424](-)	56.716	putative	1	TRUE
GCA_002082825.1	--genus:GCA_002082825.1_00543	REBASE:M.Asp131II	100	430	430	0	TRUE	RAATTY	GCA_002082825.1_1	518	unknown	[560367:561660](+)	100	nonputative	500	TRUE
GCA_002082825.1	--genus:GCA_002082825.1_01469	REBASE:M.TspRQ2ORF1441P	28.916	83	734	0.000112	FALSE	GATC	GCA_002082825.1_1	1401	unknown	[1545973:1548178](-)	34.564	putative	1	TRUE
GCA_002082825.1	--genus:GCA_002082825.1_02638	REBASE:M.Rsp941ORF2000P	28.571	91	271	6.53e-05	FALSE	GGTACC	GCA_002082825.1_1	2554	unknown	[2733260:2734076](-)	29.151	putative	2	TRUE
GCA_002082825.1	--genus:GCA_002082825.1_02069	REBASE:M.Bmo27321ORF1786P	35.714	98	334	2.93e-05	FALSE	CCTTC	GCA_002082825.1_1	1991	unknown	[2151845:2152850](+)	41.018	putative	1	TRUE
GCA_002082825.1	--genus:GCA_002082825.1_01325	REBASE:M.Tsp2812ORF7200P	36.364	121	183	5.95e-17	TRUE	GATC	GCA_002082825.1_1	1261	unknown	[1381967:1382519](-)	30.857	putative	4	TRUE
GCA_002082825.1	--genus:GCA_002082825.1_00179	REBASE:M.EolPG531ORFEP	50.145	345	355	8.2e-123	TRUE	CCWGG	GCA_002082825.1_1	172	unknown	[181815:182883](-)	50	putative	1	TRUE
GCA_002082825.1	--genus:GCA_002082825.1_02673	REBASE:M.AorT14III	43.077	65	301	0.000654	FALSE	GTCGAC	GCA_002082825.1_1	2588	unknown	[2769296:2770202](+)	34.219	gold	4	TRUE
GCA_002082845.1	--genus:GCA_002082845.1_03003	REBASE:M.Eph237ORF46P	54.839	62	559	1.01e-13	FALSE	GATC	GCA_002082845.1_1	2913	unknown	[3076689:3078369](-)	56.716	putative	1	TRUE
GCA_002082845.1	--genus:GCA_002082845.1_03695	REBASE:M.Asp131II	100	430	430	0	TRUE	RAATTY	GCA_002082845.1_1	3572	unknown	[3794793:3796086](-)	100	nonputative	500	TRUE
GCA_002082845.1	--genus:GCA_002082845.1_02996	REBASE:M2.AbaZHOUORF1280P	100	356	356	0	TRUE	AGCNNNNGCT	GCA_002082845.1_1	2906	unknown	[3071863:3072934](-)	100	putative	37	TRUE
GCA_002082845.1	--genus:GCA_002082845.1_02807	REBASE:M.Tsp2812ORF7200P	36.364	121	183	8.52e-17	TRUE	GATC	GCA_002082845.1_1	2719	unknown	[2875263:2875815](+)	30.857	putative	4	TRUE
GCA_002082845.1	--genus:GCA_002082845.1_01578	REBASE:M.Rsp941ORF2000P	28.571	91	271	7.82e-05	FALSE	GGTACC	GCA_002082845.1_1	1509	unknown	[1601421:1602237](+)	29.151	putative	2	TRUE
GCA_002082845.1	--genus:GCA_002082845.1_01296	REBASE:M.AhdI	31.061	396	755	3.05e-36	TRUE	GACNNNNNGTC	GCA_002082845.1_1	1239	unknown	[1332748:1335016](-)	28.947	gold	1	TRUE
GCA_002082845.1	--genus:GCA_002082845.1_01545	REBASE:M.AorT14III	43.077	65	301	0.000654	FALSE	GTCGAC	GCA_002082845.1_1	1477	unknown	[1566492:1567398](-)	34.219	gold	4	TRUE
GCA_002082845.1	--genus:GCA_002082845.1_02926	REBASE:M.Aba13485I	100	287	287	0	TRUE	TGGCCA	GCA_002082845.1_1	2836	unknown	[3002640:3003504](-)	100	nonputative	268	TRUE
GCA_002082845.1	--genus:GCA_002082845.1_02640	REBASE:M.TspRQ2ORF1441P	28.916	83	734	0.00011	FALSE	GATC	GCA_002082845.1_1	2556	unknown	[2712183:2714388](+)	34.564	putative	1	TRUE
GCA_002082845.1	--genus:GCA_002082845.1_00922	REBASE:M.CmiJ38ORFCP	57.312	253	255	3.07e-101	TRUE	AB	GCA_002082845.1_1	869	unknown	[959369:960137](+)	59.449	putative	1	TRUE
GCA_002082845.1	--genus:GCA_002082845.1_02105	REBASE:M.Bmo27321ORF1786P	35.714	98	334	2.93e-05	FALSE	CCTTC	GCA_002082845.1_1	2031	unknown	[2168390:2169395](-)	41.018	putative	1	TRUE
GCA_002082845.1	--genus:GCA_002082845.1_03002	REBASE:M1.AbaZHOUORF1280P	100	348	348	0	TRUE	AGCNNNNGCT	GCA_002082845.1_1	2912	unknown	[3075646:3076693](-)	100	putative	26	TRUE
GCA_002082865.1	--genus:GCA_002082865.1_01930	REBASE:M.Asp131II	100	430	430	0	TRUE	RAATTY	GCA_002082865.1_1	1879	unknown	[1988501:1989794](-)	100	nonputative	500	TRUE
GCA_002082865.1	--genus:GCA_002082865.1_03328	REBASE:M.AbaPK1ORF7870P	100	348	348	0	TRUE	AGCNNNNGCT	GCA_002082865.1_1	3212	unknown	[3458112:3459159](+)	100	putative	10	TRUE
GCA_002082865.1	--genus:GCA_002082865.1_00336	REBASE:M.Bmo27321ORF1786P	35.714	98	334	2.93e-05	FALSE	CCTTC	GCA_002082865.1_1	334	unknown	[362907:363912](-)	41.018	putative	1	TRUE
GCA_002082865.1	--genus:GCA_002082865.1_01243	REBASE:M2.AbaZHOUORF1280P	100	356	356	0	TRUE	AGCNNNNGCT	GCA_002082865.1_1	1225	unknown	[1275128:1276199](-)	100	putative	37	TRUE
GCA_002082865.1	--genus:GCA_002082865.1_03698	REBASE:M.Rsp941ORF2000P	28.571	91	271	7.82e-05	FALSE	GGTACC	GCA_002082865.1_1	3569	unknown	[3778677:3779493](+)	29.151	putative	2	TRUE
GCA_002082865.1	--genus:GCA_002082865.1_00889	REBASE:M.TspRQ2ORF1441P	28.916	83	734	0.00011	FALSE	GATC	GCA_002082865.1_1	877	unknown	[916481:918686](+)	34.564	putative	1	TRUE
GCA_002082865.1	--genus:GCA_002082865.1_03400	REBASE:M.AhdI	31.061	396	755	3.05e-36	TRUE	GACNNNNNGTC	GCA_002082865.1_1	3284	unknown	[3506434:3508702](-)	28.947	gold	1	TRUE
GCA_002082865.1	--genus:GCA_002082865.1_01249	REBASE:M1.AbaZHOUORF1280P	100	348	348	0	TRUE	AGCNNNNGCT	GCA_002082865.1_1	1231	unknown	[1278911:1279958](-)	100	putative	26	TRUE
GCA_002082865.1	--genus:GCA_002082865.1_03948	REBASE:M.AflWKORF2238P	35.593	59	258	0.000362	FALSE	ATCGAT	GCA_002082865.1_2	59	unknown	[42610:43387](-)	33.333	putative	1	TRUE
GCA_002082865.1	--genus:GCA_002082865.1_01173	REBASE:M.Aba13485I	100	287	287	0	TRUE	TGGCCA	GCA_002082865.1_1	1155	unknown	[1205907:1206771](-)	100	nonputative	268	TRUE
GCA_002082865.1	--genus:GCA_002082865.1_03334	REBASE:M2.Aba4593ORF12860P	100	348	348	0	TRUE	AGCNNNNGCT	GCA_002082865.1_1	3218	unknown	[3461871:3462918](+)	100	putative	10	TRUE
GCA_002082865.1	--genus:GCA_002082865.1_03665	REBASE:M.AorT14III	43.077	65	301	0.000654	FALSE	GTCGAC	GCA_002082865.1_1	3537	unknown	[3743748:3744654](-)	34.219	gold	4	TRUE
GCA_002082865.1	--genus:GCA_002082865.1_01250	REBASE:M.Eph237ORF46P	54.839	62	559	1.01e-13	FALSE	GATC	GCA_002082865.1_1	1232	unknown	[1279954:1281634](-)	56.716	putative	1	TRUE
GCA_002082865.1	--genus:GCA_002082865.1_01055	REBASE:M.Tsp2812ORF7200P	36.364	121	183	8.52e-17	TRUE	GATC	GCA_002082865.1_1	1039	unknown	[1078529:1079081](+)	30.857	putative	4	TRUE
GCA_002082865.1	--genus:GCA_002082865.1_03015	REBASE:M.CmiJ38ORFCP	57.312	253	255	3.07e-101	TRUE	AB	GCA_002082865.1_1	2903	unknown	[3128382:3129150](+)	59.449	putative	1	TRUE
GCA_002082885.1	--genus:GCA_002082885.1_00949	REBASE:M.AorT14III	43.077	65	301	0.000654	FALSE	GTCGAC	GCA_002082885.1_1	939	unknown	[992219:993125](+)	34.219	gold	4	TRUE
GCA_002082885.1	--genus:GCA_002082885.1_03911	REBASE:M.Ano113360ORF15830P	100	948	948	0	TRUE	CTCAAT	GCA_002082885.1_2	78	unknown	[62160:65007](+)	100	putative	5	TRUE
GCA_002082885.1	--genus:GCA_002082885.1_00916	REBASE:M.Rsp941ORF2000P	28.571	91	271	7.82e-05	FALSE	GGTACC	GCA_002082885.1_1	907	unknown	[957380:958196](-)	29.151	putative	2	TRUE
GCA_002082885.1	--genus:GCA_002082885.1_03897	REBASE:M.AflWKORF2238P	35.593	59	258	0.000417	FALSE	ATCGAT	GCA_002082885.1_2	64	unknown	[45300:46077](-)	32.946	putative	1	TRUE
GCA_002082885.1	--genus:GCA_002082885.1_03491	REBASE:M2.Aba4593ORF12860P	100	348	348	0	TRUE	AGCNNNNGCT	GCA_002082885.1_1	3374	unknown	[3629636:3630683](+)	100	putative	10	TRUE
GCA_002082885.1	--genus:GCA_002082885.1_01211	REBASE:M.Tsp2812ORF7200P	36.364	121	183	8.52e-17	TRUE	GATC	GCA_002082885.1_1	1194	unknown	[1247460:1248012](+)	30.857	putative	4	TRUE
GCA_002082885.1	--genus:GCA_002082885.1_03485	REBASE:M.AbaPK1ORF7870P	100	348	348	0	TRUE	AGCNNNNGCT	GCA_002082885.1_1	3368	unknown	[3625877:3626924](+)	100	putative	10	TRUE
GCA_002082885.1	--genus:GCA_002082885.1_01405	REBASE:M1.AbaZHOUORF1280P	100	348	348	0	TRUE	AGCNNNNGCT	GCA_002082885.1_1	1386	unknown	[1447843:1448890](-)	100	putative	26	TRUE
GCA_002082885.1	--genus:GCA_002082885.1_00384	REBASE:M.Bmo27321ORF1786P	35.714	98	334	2.93e-05	FALSE	CCTTC	GCA_002082885.1_1	380	unknown	[387844:388849](+)	41.018	putative	1	TRUE
GCA_002082885.1	--genus:GCA_002082885.1_01406	REBASE:M.Eph237ORF46P	54.839	62	559	1.01e-13	FALSE	GATC	GCA_002082885.1_1	1387	unknown	[1448886:1450566](-)	56.716	putative	1	TRUE
GCA_002082885.1	--genus:GCA_002082885.1_01399	REBASE:M2.AbaZHOUORF1280P	100	356	356	0	TRUE	AGCNNNNGCT	GCA_002082885.1_1	1380	unknown	[1444060:1445131](-)	100	putative	37	TRUE
GCA_002082885.1	--genus:GCA_002082885.1_03173	REBASE:M.CmiJ38ORFCP	57.312	253	255	3.07e-101	TRUE	AB	GCA_002082885.1_1	3060	unknown	[3296146:3296914](+)	59.449	putative	1	TRUE
GCA_002082885.1	--genus:GCA_002082885.1_01329	REBASE:M.Aba13485I	100	287	287	0	TRUE	TGGCCA	GCA_002082885.1_1	1310	unknown	[1374838:1375702](-)	100	nonputative	268	TRUE
GCA_002082885.1	--genus:GCA_002082885.1_01045	REBASE:M.TspRQ2ORF1441P	28.916	83	734	0.00011	FALSE	GATC	GCA_002082885.1_1	1032	unknown	[1085412:1087617](+)	34.564	putative	1	TRUE
GCA_002082885.1	--genus:GCA_002082885.1_03557	REBASE:M.AhdI	31.061	396	755	3.05e-36	TRUE	GACNNNNNGTC	GCA_002082885.1_1	3440	unknown	[3674199:3676467](-)	28.947	gold	1	TRUE
GCA_002082885.1	--genus:GCA_002082885.1_02087	REBASE:M.Asp131II	100	430	430	0	TRUE	RAATTY	GCA_002082885.1_1	2035	unknown	[2157416:2158709](-)	100	nonputative	500	TRUE
GCA_002116925.1	--genus:GCA_002116925.1_02035	REBASE:M.Cba207I	26.23	244	899	5.52e-06	FALSE	CAAAAAR	GCA_002116925.1_1	1965	unknown	[2139569:2142269](-)	29.296	nonputative	1	TRUE
GCA_002116925.1	--genus:GCA_002116925.1_02630	REBASE:M.Ncy6504III	28.448	116	761	0.000132	FALSE	ATCGAT	GCA_002116925.1_1	2551	unknown	[2752234:2754520](-)	26.374	nonputative	2	TRUE
GCA_002116925.1	--genus:GCA_002116925.1_01722	REBASE:M.Aba6GORF9165P	100	430	430	0	TRUE	CCNGG	GCA_002116925.1_1	1655	unknown	[1810219:1811512](+)	100	putative	3	TRUE
GCA_002116925.1	--genus:GCA_002116925.1_02780	REBASE:M.Tsp2812ORF7200P	36.364	121	183	6.48e-17	TRUE	GATC	GCA_002116925.1_1	2697	unknown	[2887694:2888246](+)	30.286	putative	4	TRUE
GCA_002116925.1	--genus:GCA_002116925.1_02394	REBASE:M.Aba19606SORF7700P	100	275	275	0	TRUE	TGGCCA	GCA_002116925.1_1	2317	unknown	[2523754:2524582](-)	100	putative	5	TRUE
GCA_002116925.1	--genus:GCA_002116925.1_01314	REBASE:M.AorT14III	43.077	65	301	0.000654	FALSE	GTCGAC	GCA_002116925.1_1	1252	unknown	[1376931:1377837](-)	34.219	gold	4	TRUE
GCA_002116925.1	--genus:GCA_002116925.1_02477	REBASE:M.TspRQ2ORF1441P	28.916	83	734	0.000112	FALSE	GATC	GCA_002116925.1_1	2399	unknown	[2603067:2605272](+)	34.564	putative	1	TRUE
GCA_002116925.1	--genus:GCA_002116925.1_03548	REBASE:M.Asp131II	100	430	430	0	TRUE	RAATTY	GCA_002116925.1_1	3430	unknown	[3694463:3695756](-)	100	nonputative	500	TRUE
GCA_002116925.1	--genus:GCA_002116925.1_01847	REBASE:M.Bmo27321ORF1786P	35.714	98	334	2.93e-05	FALSE	CCTTC	GCA_002116925.1_1	1779	unknown	[1949107:1950112](-)	41.018	putative	1	TRUE
GCA_002116925.1	--genus:GCA_002116925.1_01347	REBASE:M.Rsp941ORF2000P	28.571	91	273	6.76e-05	FALSE	GGTACC	GCA_002116925.1_1	1284	unknown	[1411867:1412689](+)	30.769	putative	2	TRUE
GCA_002116925.1	--genus:GCA_002116925.1_02537	REBASE:M.Pfl13852ORFDP	60	140	304	1.36e-55	FALSE	YGGCCR	GCA_002116925.1_1	2459	unknown	[2655668:2656583](-)	53.307	putative	1	TRUE
GCA_002210065.1	--genus:GCA_002210065.1_01092	REBASE:M.Tsp2812ORF7200P	36.364	121	183	5.95e-17	TRUE	GATC	GCA_002210065.1_1	1039	unknown	[1148667:1149219](-)	30.857	putative	4	TRUE
GCA_002210065.1	--genus:GCA_002210065.1_03192	REBASE:M.AhdI	31.061	396	755	3.05e-36	TRUE	GACNNNNNGTC	GCA_002210065.1_1	3097	unknown	[3314416:3316684](+)	28.947	gold	1	TRUE
GCA_002210065.1	--genus:GCA_002210065.1_03845	REBASE:M.EolPG531ORFEP	50.145	345	355	8.2e-123	TRUE	CCWGG	GCA_002210065.1_1	3715	unknown	[3962220:3963288](-)	50	putative	1	TRUE
GCA_002210065.1	--genus:GCA_002210065.1_01321	REBASE:M.TspRQ2ORF1441P	28.916	83	734	0.000112	FALSE	GATC	GCA_002210065.1_1	1264	unknown	[1391483:1393688](-)	34.564	putative	1	TRUE
GCA_002210065.1	--genus:GCA_002210065.1_01242	REBASE:M.SenUA18ORF4188P	68.243	148	492	4.01e-63	FALSE	GATC	GCA_002210065.1_1	1185	unknown	[1306542:1308021](+)	18.901	putative	1	TRUE
GCA_002210065.1	--genus:GCA_002210065.1_00317	REBASE:M.Asp131II	100	430	430	0	TRUE	RAATTY	GCA_002210065.1_1	303	unknown	[330587:331880](+)	100	nonputative	500	TRUE
GCA_002210065.1	--genus:GCA_002210065.1_01290	REBASE:M.Bsc12489ORF311P	34.234	111	1276	0.000652	FALSE	GTCGAC	GCA_002210065.1_1	1233	unknown	[1359501:1363332](+)	53.488	putative	1	TRUE
GCA_002210065.1	--genus:GCA_002210065.1_01911	REBASE:M.Bmo27321ORF1786P	35.714	98	334	2.93e-05	FALSE	CCTTC	GCA_002210065.1_1	1844	unknown	[1989884:1990889](+)	41.018	putative	1	TRUE
GCA_002210065.1	--genus:GCA_002210065.1_02463	REBASE:M.AorT14III	43.077	65	301	0.000654	FALSE	GTCGAC	GCA_002210065.1_1	2390	unknown	[2568209:2569115](+)	34.219	gold	4	TRUE
GCA_002210065.1	--genus:GCA_002210065.1_02430	REBASE:M.Rsp941ORF2000P	28.571	91	271	6.53e-05	FALSE	GGTACC	GCA_002210065.1_1	2358	unknown	[2533362:2534178](-)	29.151	putative	2	TRUE
GCA_002210065.1	--genus:GCA_002210065.1_03960	REBASE:M.AflWKORF2238P	35.593	59	258	0.000417	FALSE	ATCGAT	GCA_002210065.1_6	22	unknown	[11387:12164](+)	32.946	putative	1	TRUE
GCA_002504145.1	--genus:GCA_002504145.1_01514	REBASE:M.HpyAXVIII	37.714	936	1644	0	TRUE	GGANNAG	GCA_002504145.1_1	1458	unknown	[1553009:1557944](+)	42.872	nonputative	1	TRUE
GCA_002504145.1	--genus:GCA_002504145.1_03704	REBASE:M.Sau7774ORF13760P	59.31	435	522	0	TRUE	GATC	GCA_002504145.1_2	114	unknown	[110608:112177](+)	60.23	putative	1	TRUE
GCA_002504145.1	--genus:GCA_002504145.1_02248	REBASE:M.AorT14III	43.077	65	301	0.000589	FALSE	GTCGAC	GCA_002504145.1_1	2184	unknown	[2297815:2298721](+)	33.887	gold	4	TRUE
GCA_002504145.1	--genus:GCA_002504145.1_01731	REBASE:M.Bmo27321ORF1786P	35.714	98	334	2.93e-05	FALSE	CCTTC	GCA_002504145.1_1	1673	unknown	[1759536:1760541](+)	41.018	putative	1	TRUE
GCA_002504145.1	--genus:GCA_002504145.1_01321	REBASE:M.SmaUB74ORF6440P	66.026	156	159	2.07e-74	TRUE	GGCC	GCA_002504145.1_1	1268	unknown	[1363840:1364320](-)	65.409	putative	1	TRUE
GCA_002504145.1	--genus:GCA_002504145.1_03711	REBASE:M.AbaA1296ORF18375P	100	633	633	0	TRUE	CAGNNNCTG	GCA_002504145.1_3	7	unknown	[4824:6726](+)	100	putative	1	TRUE
GCA_002504145.1	--genus:GCA_002504145.1_01253	REBASE:M.TspRQ2ORF1441P	28.916	83	734	0.000119	FALSE	GATC	GCA_002504145.1_1	1201	unknown	[1299157:1301362](-)	34.564	putative	1	TRUE
GCA_002504145.1	--genus:GCA_002504145.1_00197	REBASE:M.Asp131II	100	430	430	0	TRUE	RAATTY	GCA_002504145.1_1	185	unknown	[204758:206051](+)	100	nonputative	500	TRUE
GCA_002504145.1	--genus:GCA_002504145.1_01186	REBASE:M.AbaB48ORF17150P	67.778	270	287	6.78e-134	TRUE	TGGCCA	GCA_002504145.1_1	1134	unknown	[1245177:1246041](-)	65.157	putative	3	TRUE
GCA_002504145.1	--genus:GCA_002504145.1_02215	REBASE:M.Rsp941ORF2000P	28.571	91	273	6.7e-05	FALSE	GGTACC	GCA_002504145.1_1	2152	unknown	[2262960:2263782](-)	30.403	putative	2	TRUE
GCA_002504145.1	--genus:GCA_002504145.1_00536	REBASE:M.Sau7774ORF13760P	25.966	466	745	5.57e-23	TRUE	GATC	GCA_002504145.1_1	509	unknown	[559580:561818](+)	30.115	putative	1	TRUE
GCA_002504145.1	--genus:GCA_002504145.1_01031	REBASE:M.Tsp2812ORF7200P	35.537	121	183	8.61e-17	TRUE	GATC	GCA_002504145.1_1	983	unknown	[1084734:1085286](-)	29.714	putative	4	TRUE
GCA_002741415.1	--genus:GCA_002741415.1_03921	REBASE:M.Sau7774ORF13760P	59.08	435	524	0	TRUE	GATC	GCA_002741415.1_2	32	unknown	[23833:25408](+)	60.46	putative	1	TRUE
GCA_002741415.1	--genus:GCA_002741415.1_00808	REBASE:M.AhdI	31.061	396	755	3.05e-36	TRUE	GACNNNNNGTC	GCA_002741415.1_1	760	unknown	[798066:800334](-)	28.947	gold	1	TRUE
GCA_002741415.1	--genus:GCA_002741415.1_03664	REBASE:M.Asp131II	100	430	430	0	TRUE	RAATTY	GCA_002741415.1_1	3536	unknown	[3756977:3758270](-)	100	nonputative	500	TRUE
GCA_002741415.1	--genus:GCA_002741415.1_01504	REBASE:M.AorT14III	43.077	65	301	0.000654	FALSE	GTCGAC	GCA_002741415.1_1	1434	unknown	[1519433:1520339](-)	34.219	gold	4	TRUE
GCA_002741415.1	--genus:GCA_002741415.1_01322	REBASE:M.AhdI	31.061	396	755	3.05e-36	TRUE	GACNNNNNGTC	GCA_002741415.1_1	1258	unknown	[1362305:1364573](-)	28.947	gold	1	TRUE
GCA_002741415.1	--genus:GCA_002741415.1_01537	REBASE:M.Rsp941ORF2000P	28.571	91	271	6.53e-05	FALSE	GGTACC	GCA_002741415.1_1	1466	unknown	[1554370:1555186](+)	29.151	putative	2	TRUE
GCA_002741415.1	--genus:GCA_002741415.1_03816	REBASE:M.EolPG531ORFEP	50.145	345	355	8.2e-123	TRUE	CCWGG	GCA_002741415.1_1	3686	unknown	[3921357:3922425](-)	50	putative	1	TRUE
GCA_002741415.1	--genus:GCA_002741415.1_02898	REBASE:M.Tsp2812ORF7200P	36.364	121	183	5.95e-17	TRUE	GATC	GCA_002741415.1_1	2809	unknown	[2948259:2948811](+)	30.857	putative	4	TRUE
GCA_002741415.1	--genus:GCA_002741415.1_02062	REBASE:M.Bmo27321ORF1786P	35.714	98	334	2.93e-05	FALSE	CCTTC	GCA_002741415.1_1	1987	unknown	[2094671:2095676](-)	41.018	putative	1	TRUE
GCA_002741415.1	--genus:GCA_002741415.1_02749	REBASE:M.SenUA18ORF4188P	68.243	148	492	4.01e-63	FALSE	GATC	GCA_002741415.1_1	2664	unknown	[2789443:2790922](-)	18.901	putative	1	TRUE
GCA_002741415.1	--genus:GCA_002741415.1_02699	REBASE:M.Bsc12489ORF311P	34.234	111	1276	0.000652	FALSE	GTCGAC	GCA_002741415.1_1	2614	unknown	[2732750:2736581](-)	53.488	putative	1	TRUE
GCA_002741415.1	--genus:GCA_002741415.1_02669	REBASE:M.TspRQ2ORF1441P	28.916	83	734	0.000112	FALSE	GATC	GCA_002741415.1_1	2584	unknown	[2703588:2705793](+)	34.564	putative	1	TRUE
GCA_002761575.1	--genus:GCA_002761575.1_02831	REBASE:M.CmiJ38ORFCP	59.055	254	256	3.9e-96	TRUE	AB	GCA_002761575.1_1	2750	unknown	[2920479:2921250](-)	59.449	putative	1	TRUE
GCA_002761575.1	--genus:GCA_002761575.1_01013	REBASE:M.Tsp2812ORF7200P	36.364	121	183	8.52e-17	TRUE	GATC	GCA_002761575.1_1	965	unknown	[1069098:1069650](-)	30.857	putative	4	TRUE
GCA_002761575.1	--genus:GCA_002761575.1_00902	REBASE:M.Aba13485I	100	287	287	0	TRUE	TGGCCA	GCA_002761575.1_1	856	unknown	[950978:951842](+)	100	nonputative	268	TRUE
GCA_002761575.1	--genus:GCA_002761575.1_01220	REBASE:M.TspRQ2ORF1441P	28.916	83	734	0.00011	FALSE	GATC	GCA_002761575.1_1	1166	unknown	[1259014:1261219](-)	34.564	putative	1	TRUE
GCA_002761575.1	--genus:GCA_002761575.1_02457	REBASE:M.AorT14III	43.077	65	301	0.000654	FALSE	GTCGAC	GCA_002761575.1_1	2387	unknown	[2523172:2524078](+)	34.219	gold	4	TRUE
GCA_002761575.1	--genus:GCA_002761575.1_00243	REBASE:M.Asp131II	100	430	430	0	TRUE	RAATTY	GCA_002761575.1_1	230	unknown	[256247:257540](+)	100	nonputative	500	TRUE
GCA_002761575.1	--genus:GCA_002761575.1_01829	REBASE:M.Bmo27321ORF1786P	35.714	98	334	2.93e-05	FALSE	CCTTC	GCA_002761575.1_1	1765	unknown	[1876123:1877128](+)	41.018	putative	1	TRUE
GCA_002761575.1	--genus:GCA_002761575.1_02424	REBASE:M.Rsp941ORF2000P	28.571	91	271	7.82e-05	FALSE	GGTACC	GCA_002761575.1_1	2355	unknown	[2488332:2489148](-)	29.151	putative	2	TRUE
GCA_002762095.1	--genus:GCA_002762095.1_03605	REBASE:M.Asp131II	100	430	430	0	TRUE	RAATTY	GCA_002762095.1_1	3487	unknown	[3705607:3706900](-)	100	nonputative	500	TRUE
GCA_002762095.1	--genus:GCA_002762095.1_02874	REBASE:M.Bsc12489ORF311P	34.234	111	1281	0.000679	FALSE	GTCGAC	GCA_002762095.1_1	2789	unknown	[2942326:2946172](-)	52.326	putative	1	TRUE
GCA_002762095.1	--genus:GCA_002762095.1_01327	REBASE:M.AorT14III	43.077	65	301	0.000654	FALSE	GTCGAC	GCA_002762095.1_1	1266	unknown	[1386101:1387007](-)	34.219	gold	4	TRUE
GCA_002762095.1	--genus:GCA_002762095.1_02933	REBASE:M.Eph237ORF46P	54.839	62	556	1.05e-13	FALSE	GATC	GCA_002762095.1_1	2848	unknown	[3004341:3006012](-)	56.716	putative	1	TRUE
GCA_002762095.1	--genus:GCA_002762095.1_01360	REBASE:M.Rsp941ORF2000P	28.571	91	271	7.82e-05	FALSE	GGTACC	GCA_002762095.1_1	1298	unknown	[1421030:1421846](+)	29.151	putative	2	TRUE
GCA_002762095.1	--genus:GCA_002762095.1_01956	REBASE:M.Bmo27321ORF1786P	35.714	98	334	2.93e-05	FALSE	CCTTC	GCA_002762095.1_1	1889	unknown	[2036961:2037966](-)	41.018	putative	1	TRUE
GCA_002762095.1	--genus:GCA_002762095.1_02855	REBASE:M.Aba13485I	100	287	287	0	TRUE	TGGCCA	GCA_002762095.1_1	2770	unknown	[2928269:2929133](-)	100	nonputative	268	TRUE
GCA_002762095.1	--genus:GCA_002762095.1_00955	REBASE:M.CmiJ38ORFCP	59.055	254	256	3.9e-96	TRUE	AB	GCA_002762095.1_1	907	unknown	[998471:999242](+)	59.449	putative	1	TRUE
GCA_002762095.1	--genus:GCA_002762095.1_02926	REBASE:M2.AbaZHOUORF1280P	100	356	356	0	TRUE	AGCNNNNGCT	GCA_002762095.1_1	2841	unknown	[2999515:3000586](-)	100	putative	37	TRUE
GCA_002762095.1	--genus:GCA_002762095.1_02490	REBASE:M.TspRQ2ORF1441P	28.916	83	734	0.00011	FALSE	GATC	GCA_002762095.1_1	2413	unknown	[2579722:2581927](+)	34.564	putative	1	TRUE
GCA_002762095.1	--genus:GCA_002762095.1_02736	REBASE:M.Tsp2812ORF7200P	36.364	121	183	8.52e-17	TRUE	GATC	GCA_002762095.1_1	2653	unknown	[2800891:2801443](+)	30.857	putative	4	TRUE
GCA_002762095.1	--genus:GCA_002762095.1_02932	REBASE:M1.AbaZHOUORF1280P	100	348	348	0	TRUE	AGCNNNNGCT	GCA_002762095.1_1	2847	unknown	[3003298:3004345](-)	100	putative	26	TRUE
GCA_002762115.1	--genus:GCA_002762115.1_02914	REBASE:M.Bsc12489ORF311P	34.234	111	1281	0.000679	FALSE	GTCGAC	GCA_002762115.1_1	2828	unknown	[2976058:2979904](-)	52.326	putative	1	TRUE
GCA_002762115.1	--genus:GCA_002762115.1_02530	REBASE:M.TspRQ2ORF1441P	28.916	83	734	0.00011	FALSE	GATC	GCA_002762115.1_1	2452	unknown	[2613454:2615659](+)	34.564	putative	1	TRUE
GCA_002762115.1	--genus:GCA_002762115.1_01996	REBASE:M.Bmo27321ORF1786P	35.714	98	334	2.93e-05	FALSE	CCTTC	GCA_002762115.1_1	1928	unknown	[2070693:2071698](-)	41.018	putative	1	TRUE
GCA_002762115.1	--genus:GCA_002762115.1_02972	REBASE:M1.AbaZHOUORF1280P	100	348	348	0	TRUE	AGCNNNNGCT	GCA_002762115.1_1	2886	unknown	[3037030:3038077](-)	100	putative	26	TRUE
GCA_002762115.1	--genus:GCA_002762115.1_01367	REBASE:M.AorT14III	43.077	65	301	0.000654	FALSE	GTCGAC	GCA_002762115.1_1	1305	unknown	[1419845:1420751](-)	34.219	gold	4	TRUE
GCA_002762115.1	--genus:GCA_002762115.1_01400	REBASE:M.Rsp941ORF2000P	28.571	91	271	7.82e-05	FALSE	GGTACC	GCA_002762115.1_1	1337	unknown	[1454774:1455590](+)	29.151	putative	2	TRUE
GCA_002762115.1	--genus:GCA_002762115.1_02776	REBASE:M.Tsp2812ORF7200P	36.364	121	183	8.52e-17	TRUE	GATC	GCA_002762115.1_1	2692	unknown	[2834623:2835175](+)	30.857	putative	4	TRUE
GCA_002762115.1	--genus:GCA_002762115.1_02966	REBASE:M2.AbaZHOUORF1280P	100	356	356	0	TRUE	AGCNNNNGCT	GCA_002762115.1_1	2880	unknown	[3033247:3034318](-)	100	putative	37	TRUE
GCA_002762115.1	--genus:GCA_002762115.1_01003	REBASE:M.CmiJ38ORFCP	59.055	254	256	3.9e-96	TRUE	AB	GCA_002762115.1_1	954	unknown	[1033034:1033805](+)	59.449	putative	1	TRUE
GCA_002762115.1	--genus:GCA_002762115.1_03649	REBASE:M.Asp131II	100	430	430	0	TRUE	RAATTY	GCA_002762115.1_1	3530	unknown	[3739147:3740440](-)	100	nonputative	500	TRUE
GCA_002762115.1	--genus:GCA_002762115.1_02973	REBASE:M.Eph237ORF46P	54.839	62	559	1.1e-13	FALSE	GATC	GCA_002762115.1_1	2887	unknown	[3038073:3039753](-)	56.716	putative	1	TRUE
GCA_002762115.1	--genus:GCA_002762115.1_02895	REBASE:M.Aba13485I	100	287	287	0	TRUE	TGGCCA	GCA_002762115.1_1	2809	unknown	[2962001:2962865](-)	100	nonputative	268	TRUE
GCA_002762155.1	--genus:GCA_002762155.1_01983	REBASE:M.Bmo27321ORF1786P	35.714	98	334	2.93e-05	FALSE	CCTTC	GCA_002762155.1_1	1915	unknown	[2052492:2053497](-)	41.018	putative	1	TRUE
GCA_002762155.1	--genus:GCA_002762155.1_03535	REBASE:M.Asp131II	100	430	430	0	TRUE	RAATTY	GCA_002762155.1_1	3416	unknown	[3650403:3651696](-)	100	nonputative	500	TRUE
GCA_002762155.1	--genus:GCA_002762155.1_02543	REBASE:M.TspRQ2ORF1441P	28.916	83	734	0.00011	FALSE	GATC	GCA_002762155.1_1	2465	unknown	[2624485:2626690](+)	34.564	putative	1	TRUE
GCA_002762155.1	--genus:GCA_002762155.1_01209	REBASE:M.AbaZI	100	348	348	0	TRUE	AGCNNNNGCT	GCA_002762155.1_1	1152	unknown	[1280428:1281475](+)	100	nonputative	192	TRUE
GCA_002762155.1	--genus:GCA_002762155.1_01334	REBASE:M.AorT14III	43.077	65	301	0.000654	FALSE	GTCGAC	GCA_002762155.1_1	1272	unknown	[1390578:1391484](-)	34.219	gold	4	TRUE
GCA_002762155.1	--genus:GCA_002762155.1_02860	REBASE:M.Aba13485I	100	287	287	0	TRUE	TGGCCA	GCA_002762155.1_1	2775	unknown	[2943140:2944004](-)	100	nonputative	268	TRUE
GCA_002762155.1	--genus:GCA_002762155.1_01367	REBASE:M.Rsp941ORF2000P	28.571	91	271	7.82e-05	FALSE	GGTACC	GCA_002762155.1_1	1304	unknown	[1425508:1426324](+)	29.151	putative	2	TRUE
GCA_002762155.1	--genus:GCA_002762155.1_02747	REBASE:M.Tsp2812ORF7200P	36.364	121	183	8.52e-17	TRUE	GATC	GCA_002762155.1_1	2664	unknown	[2824143:2824695](+)	30.857	putative	4	TRUE
GCA_002843665.1	--genus:GCA_002843665.1_02936	REBASE:M2.AbaZHOUORF1280P	100	356	356	0	TRUE	AGCNNNNGCT	GCA_002843665.1_1	2819	unknown	[3053252:3054323](+)	100	putative	37	TRUE
GCA_002843665.1	--genus:GCA_002843665.1_03127	REBASE:M.Tsp2812ORF7200P	36.364	121	183	8.52e-17	TRUE	GATC	GCA_002843665.1_1	3008	unknown	[3251012:3251564](-)	30.857	putative	4	TRUE
GCA_002843665.1	--genus:GCA_002843665.1_02248	REBASE:M.Asp131II	100	430	430	0	TRUE	RAATTY	GCA_002843665.1_1	2164	unknown	[2338646:2339939](+)	100	nonputative	500	TRUE
GCA_002843665.1	--genus:GCA_002843665.1_03006	REBASE:M.Aba13485I	100	287	287	0	TRUE	TGGCCA	GCA_002843665.1_1	2889	unknown	[3122291:3123155](+)	100	nonputative	268	TRUE
GCA_002843665.1	--genus:GCA_002843665.1_03479	REBASE:M.Rsp941ORF2000P	28.571	91	271	7.82e-05	FALSE	GGTACC	GCA_002843665.1_1	3351	unknown	[3602713:3603529](+)	29.151	putative	2	TRUE
GCA_002843665.1	--genus:GCA_002843665.1_03446	REBASE:M.AorT14III	43.077	65	301	0.000654	FALSE	GTCGAC	GCA_002843665.1_1	3319	unknown	[3567784:3568690](-)	34.219	gold	4	TRUE
GCA_002843665.1	--genus:GCA_002843665.1_00217	REBASE:M.Bmo27321ORF1786P	35.714	98	334	2.93e-05	FALSE	CCTTC	GCA_002843665.1_1	215	unknown	[234935:235940](-)	41.018	putative	1	TRUE
GCA_002843665.1	--genus:GCA_002843665.1_02929	REBASE:M.Eph237ORF46P	54.839	62	559	1.1e-13	FALSE	GATC	GCA_002843665.1_1	2812	unknown	[3047817:3049497](+)	56.716	putative	1	TRUE
GCA_002843665.1	--genus:GCA_002843665.1_03333	REBASE:M.TspRQ2ORF1441P	28.916	83	734	0.00011	FALSE	GATC	GCA_002843665.1_1	3209	unknown	[3448314:3450519](-)	34.564	putative	1	TRUE
GCA_002843665.1	--genus:GCA_002843665.1_02930	REBASE:M1.AbaZHOUORF1280P	100	348	348	0	TRUE	AGCNNNNGCT	GCA_002843665.1_1	2813	unknown	[3049493:3050540](+)	100	putative	26	TRUE
GCA_002843665.1	--genus:GCA_002843665.1_03901	REBASE:M.AflWKORF2238P	35.593	59	258	0.000362	FALSE	ATCGAT	GCA_002843665.1_2	39	unknown	[28792:29569](+)	33.333	putative	1	TRUE
GCA_002843665.1	--genus:GCA_002843665.1_01042	REBASE:M.CmiJ38ORFCP	59.055	254	256	3.9e-96	TRUE	AB	GCA_002843665.1_1	1019	unknown	[1079427:1080198](-)	59.449	putative	1	TRUE
GCA_002950495.2	--genus:GCA_002950495.2_01362	REBASE:M.Rsp941ORF2000P	28.571	91	271	7.82e-05	FALSE	GGTACC	GCA_002950495.2_1	1299	unknown	[1431433:1432249](+)	29.151	putative	2	TRUE
GCA_002950495.2	--genus:GCA_002950495.2_02785	REBASE:M.Aba13485I	100	287	287	0	TRUE	TGGCCA	GCA_002950495.2_1	2700	unknown	[2910592:2911456](-)	100	nonputative	268	TRUE
GCA_002950495.2	--genus:GCA_002950495.2_01329	REBASE:M.AorT14III	43.077	65	301	0.000654	FALSE	GTCGAC	GCA_002950495.2_1	1267	unknown	[1396503:1397409](-)	34.219	gold	4	TRUE
GCA_002950495.2	--genus:GCA_002950495.2_00959	REBASE:M.CmiJ38ORFCP	59.055	254	256	3.9e-96	TRUE	AB	GCA_002950495.2_1	910	unknown	[1002657:1003428](+)	59.449	putative	1	TRUE
GCA_002950495.2	--genus:GCA_002950495.2_03443	REBASE:M.Asp131II	100	430	430	0	TRUE	RAATTY	GCA_002950495.2_1	3325	unknown	[3604873:3606166](-)	100	nonputative	500	TRUE
GCA_002950495.2	--genus:GCA_002950495.2_02673	REBASE:M.Tsp2812ORF7200P	36.364	121	183	8.52e-17	TRUE	GATC	GCA_002950495.2_1	2590	unknown	[2791594:2792146](+)	30.857	putative	4	TRUE
GCA_002950495.2	--genus:GCA_002950495.2_03745	REBASE:M.BstXI	43.357	429	441	3.27e-122	TRUE	CCANNNNNNTGG	GCA_002950495.2_3	17	unknown	[13568:14894](-)	43.537	gold	1	TRUE
GCA_002950495.2	--genus:GCA_002950495.2_01912	REBASE:M.Bmo27321ORF1786P	35.714	98	334	2.93e-05	FALSE	CCTTC	GCA_002950495.2_1	1844	unknown	[2021132:2022137](-)	41.018	putative	1	TRUE
GCA_002950495.2	--genus:GCA_002950495.2_02469	REBASE:M.TspRQ2ORF1441P	28.916	83	734	0.00011	FALSE	GATC	GCA_002950495.2_1	2391	unknown	[2591936:2594141](+)	34.564	putative	1	TRUE
GCA_002999195.2	--genus:GCA_002999195.2_02261	REBASE:M.AorT14III	43.077	65	301	0.000654	FALSE	GTCGAC	GCA_002999195.2_1	2195	unknown	[2381413:2382319](+)	34.219	gold	4	TRUE
GCA_002999195.2	--genus:GCA_002999195.2_03904	REBASE:M.AflWKORF2238P	35.593	59	258	0.000362	FALSE	ATCGAT	GCA_002999195.2_2	23	unknown	[12858:13635](+)	33.333	putative	1	TRUE
GCA_002999195.2	--genus:GCA_002999195.2_01127	REBASE:M.TspRQ2ORF1441P	28.916	83	734	0.000112	FALSE	GATC	GCA_002999195.2_1	1077	unknown	[1210953:1213158](-)	34.564	putative	1	TRUE
GCA_002999195.2	--genus:GCA_002999195.2_00984	REBASE:M.Tsp2812ORF7200P	36.364	121	183	5.95e-17	TRUE	GATC	GCA_002999195.2_1	938	unknown	[1046946:1047498](-)	30.857	putative	4	TRUE
GCA_002999195.2	--genus:GCA_002999195.2_02228	REBASE:M.Rsp941ORF2000P	28.571	91	271	6.53e-05	FALSE	GGTACC	GCA_002999195.2_1	2163	unknown	[2346566:2347382](-)	29.151	putative	2	TRUE
GCA_002999195.2	--genus:GCA_002999195.2_00206	REBASE:M.Asp131II	100	430	430	0	TRUE	RAATTY	GCA_002999195.2_1	199	unknown	[227701:228994](+)	100	nonputative	500	TRUE
GCA_002999195.2	--genus:GCA_002999195.2_00086	REBASE:M.EolPG531ORFEP	50.145	345	355	8.2e-123	TRUE	CCWGG	GCA_002999195.2_1	80	unknown	[94269:95337](+)	50	putative	1	TRUE
GCA_002999195.2	--genus:GCA_002999195.2_03053	REBASE:M.AhdI	31.061	396	755	3.05e-36	TRUE	GACNNNNNGTC	GCA_002999195.2_1	2965	unknown	[3170570:3172838](+)	28.947	gold	1	TRUE
GCA_002999195.2	--genus:GCA_002999195.2_04048	REBASE:M.BstXI	41.865	504	515	4.59e-135	TRUE	CCANNNNNNTGG	GCA_002999195.2_4	62	unknown	[57680:59228](+)	42.466	gold	1	TRUE
GCA_002999195.2	--genus:GCA_002999195.2_01720	REBASE:M.Bmo27321ORF1786P	35.714	98	334	2.93e-05	FALSE	CCTTC	GCA_002999195.2_1	1660	unknown	[1809494:1810499](+)	41.018	putative	1	TRUE
GCA_003181015.1	--genus:GCA_003181015.1_03325	REBASE:M.AhdI	31.061	396	755	3.05e-36	TRUE	GACNNNNNGTC	GCA_003181015.1_1	3210	unknown	[3392345:3394613](-)	28.947	gold	1	TRUE
GCA_003181015.1	--genus:GCA_003181015.1_03714	REBASE:M.SmaUB74ORF6440P	66.883	154	160	1.35e-75	TRUE	GGCC	GCA_003181015.1_1	3588	unknown	[3814418:3814901](-)	67.5	putative	1	TRUE
GCA_003181015.1	--genus:GCA_003181015.1_00853	REBASE:M.Bmo27321ORF1786P	35.714	98	334	2.93e-05	FALSE	CCTTC	GCA_003181015.1_1	837	unknown	[862129:863134](-)	41.018	putative	1	TRUE
GCA_003181015.1	--genus:GCA_003181015.1_00380	REBASE:M.AhdI	31.061	396	755	3.2e-36	TRUE	GACNNNNNGTC	GCA_003181015.1_1	368	unknown	[380224:382492](-)	28.947	gold	1	TRUE
GCA_003181015.1	--genus:GCA_003181015.1_01401	REBASE:M.TspRQ2ORF1441P	28.916	83	734	0.00011	FALSE	GATC	GCA_003181015.1_1	1377	unknown	[1410830:1413035](+)	34.564	putative	1	TRUE
GCA_003181015.1	--genus:GCA_003181015.1_00253	REBASE:M.Rsp941ORF2000P	28.571	91	271	7.82e-05	FALSE	GGTACC	GCA_003181015.1_1	242	unknown	[244677:245493](+)	29.151	putative	2	TRUE
GCA_003181015.1	--genus:GCA_003181015.1_01697	REBASE:M.Aba13485I	100	287	287	0	TRUE	TGGCCA	GCA_003181015.1_1	1667	unknown	[1711070:1711934](-)	100	nonputative	268	TRUE
GCA_003181015.1	--genus:GCA_003181015.1_01585	REBASE:M.Tsp2812ORF7200P	36.364	121	183	8.52e-17	TRUE	GATC	GCA_003181015.1_1	1557	unknown	[1592072:1592624](+)	30.857	putative	4	TRUE
GCA_003181015.1	--genus:GCA_003181015.1_00217	REBASE:M.AorT14III	43.077	65	301	0.000654	FALSE	GTCGAC	GCA_003181015.1_1	207	unknown	[208558:209464](-)	34.219	gold	4	TRUE
GCA_003181015.1	--genus:GCA_003181015.1_02362	REBASE:M.Asp131II	100	430	430	0	TRUE	RAATTY	GCA_003181015.1_1	2298	unknown	[2411316:2412609](-)	100	nonputative	500	TRUE
GCA_003264295.1	--genus:GCA_003264295.1_01297	REBASE:M.Rsp941ORF2000P	28.571	91	271	7.82e-05	FALSE	GGTACC	GCA_003264295.1_1	1235	unknown	[1381603:1382419](+)	29.151	putative	2	TRUE
GCA_003264295.1	--genus:GCA_003264295.1_03506	REBASE:M.Asp131II	100	430	430	0	TRUE	RAATTY	GCA_003264295.1_1	3390	unknown	[3642141:3643434](-)	100	nonputative	500	TRUE
GCA_003264295.1	--genus:GCA_003264295.1_03832	REBASE:M.AflWKORF2238P	35.593	59	258	0.000362	FALSE	ATCGAT	GCA_003264295.1_2	66	unknown	[49567:50344](+)	33.333	putative	1	TRUE
GCA_003264295.1	--genus:GCA_003264295.1_02615	REBASE:M.Tsp2812ORF7200P	36.364	121	183	8.52e-17	TRUE	GATC	GCA_003264295.1_1	2535	unknown	[2719817:2720369](+)	30.857	putative	4	TRUE
GCA_003264295.1	--genus:GCA_003264295.1_01433	REBASE:M.AbaZI	100	348	348	0	TRUE	AGCNNNNGCT	GCA_003264295.1_1	1370	unknown	[1523521:1524568](+)	100	nonputative	192	TRUE
GCA_003264295.1	--genus:GCA_003264295.1_02457	REBASE:M.TspRQ2ORF1441P	28.916	83	734	0.00011	FALSE	GATC	GCA_003264295.1_1	2380	unknown	[2572076:2574281](+)	34.564	putative	1	TRUE
GCA_003264295.1	--genus:GCA_003264295.1_01264	REBASE:M.AorT14III	43.077	65	301	0.000654	FALSE	GTCGAC	GCA_003264295.1_1	1203	unknown	[1346673:1347579](-)	34.219	gold	4	TRUE
GCA_003264295.1	--genus:GCA_003264295.1_01895	REBASE:M.Bmo27321ORF1786P	35.714	98	334	2.93e-05	FALSE	CCTTC	GCA_003264295.1_1	1828	unknown	[1998894:1999899](-)	41.018	putative	1	TRUE
GCA_003264295.1	--genus:GCA_003264295.1_01427	REBASE:M.AhdI	31.061	396	755	3.05e-36	TRUE	GACNNNNNGTC	GCA_003264295.1_1	1364	unknown	[1519093:1521361](-)	28.947	gold	1	TRUE
GCA_003264295.1	--genus:GCA_003264295.1_02821	REBASE:M.SenUA18ORF4188P	68.243	148	492	3.93e-63	FALSE	GATC	GCA_003264295.1_1	2738	unknown	[2932984:2934463](-)	19.121	putative	1	TRUE
GCA_003288775.1	--genus:GCA_003288775.1_01302	REBASE:M.Rsp941ORF2000P	28.571	91	271	7.82e-05	FALSE	GGTACC	GCA_003288775.1_1	1240	unknown	[1384261:1385077](+)	29.151	putative	2	TRUE
GCA_003288775.1	--genus:GCA_003288775.1_01432	REBASE:M.AhdI	31.061	396	755	3.05e-36	TRUE	GACNNNNNGTC	GCA_003288775.1_1	1369	unknown	[1521751:1524019](-)	28.947	gold	1	TRUE
GCA_003288775.1	--genus:GCA_003288775.1_02629	REBASE:M.Tsp2812ORF7200P	36.364	121	183	8.52e-17	TRUE	GATC	GCA_003288775.1_1	2549	unknown	[2731445:2731997](+)	30.857	putative	4	TRUE
GCA_003288775.1	--genus:GCA_003288775.1_01269	REBASE:M.AorT14III	43.077	65	301	0.000654	FALSE	GTCGAC	GCA_003288775.1_1	1208	unknown	[1349331:1350237](-)	34.219	gold	4	TRUE
GCA_003288775.1	--genus:GCA_003288775.1_01904	REBASE:M.Bmo27321ORF1786P	35.714	98	334	2.93e-05	FALSE	CCTTC	GCA_003288775.1_1	1837	unknown	[2003928:2004933](-)	41.018	putative	1	TRUE
GCA_003288775.1	--genus:GCA_003288775.1_03511	REBASE:M.Asp131II	100	430	430	0	TRUE	RAATTY	GCA_003288775.1_1	3395	unknown	[3645306:3646599](-)	100	nonputative	500	TRUE
GCA_003288775.1	--genus:GCA_003288775.1_02465	REBASE:M.TspRQ2ORF1441P	28.916	83	734	0.00011	FALSE	GATC	GCA_003288775.1_1	2388	unknown	[2575920:2578125](+)	34.564	putative	1	TRUE
GCA_003288775.1	--genus:GCA_003288775.1_01438	REBASE:M.AbaZI	100	348	348	0	TRUE	AGCNNNNGCT	GCA_003288775.1_1	1375	unknown	[1526179:1527226](+)	100	nonputative	192	TRUE
GCA_003288775.1	--genus:GCA_003288775.1_02824	REBASE:M.SenUA18ORF4188P	68.243	148	492	3.93e-63	FALSE	GATC	GCA_003288775.1_1	2741	unknown	[2936391:2937870](-)	19.121	putative	1	TRUE
GCA_003296225.1	--genus:GCA_003296225.1_01259	REBASE:M.Rsp941ORF2000P	28.571	91	271	6.53e-05	FALSE	GGTACC	GCA_003296225.1_1	1243	unknown	[1301544:1302360](-)	29.151	putative	2	TRUE
GCA_003296225.1	--genus:GCA_003296225.1_03816	REBASE:M.Tsp2812ORF7200P	36.364	121	183	5.95e-17	TRUE	GATC	GCA_003296225.1_1	3686	unknown	[3921685:3922237](-)	30.857	putative	4	TRUE
GCA_003296225.1	--genus:GCA_003296225.1_01292	REBASE:M.AorT14III	43.077	65	301	0.000654	FALSE	GTCGAC	GCA_003296225.1_1	1275	unknown	[1336391:1337297](+)	34.219	gold	4	TRUE
GCA_003296225.1	--genus:GCA_003296225.1_01661	REBASE:M.CmiJ38ORFCP	52.679	112	120	3.12e-33	TRUE	AB	GCA_003296225.1_1	1634	unknown	[1650455:1650818](-)	53.333	putative	1	TRUE
GCA_003296225.1	--genus:GCA_003296225.1_00171	REBASE:M.Bsc12489ORF311P	34.234	111	1276	0.000652	FALSE	GTCGAC	GCA_003296225.1_1	168	unknown	[185102:188933](+)	53.488	putative	1	TRUE
GCA_003296225.1	--genus:GCA_003296225.1_03063	REBASE:M.Asp131II	100	430	430	0	TRUE	RAATTY	GCA_003296225.1_1	2972	unknown	[3130649:3131942](-)	100	nonputative	500	TRUE
GCA_003296225.1	--genus:GCA_003296225.1_01662	REBASE:M.CmiJ38ORFCP	65.06	83	85	9.94e-36	TRUE	AB	GCA_003296225.1_1	1635	unknown	[1650968:1651226](-)	65.882	putative	1	TRUE
GCA_003296225.1	--genus:GCA_003296225.1_00777	REBASE:M.Bmo27321ORF1786P	35.714	98	334	2.93e-05	FALSE	CCTTC	GCA_003296225.1_1	766	unknown	[800899:801904](+)	41.018	putative	1	TRUE
GCA_003296225.1	--genus:GCA_003296225.1_00123	REBASE:M.SenUA18ORF4188P	68.243	148	492	4.01e-63	FALSE	GATC	GCA_003296225.1_1	120	unknown	[132153:133632](+)	18.901	putative	1	TRUE
GCA_003296225.1	--genus:GCA_003296225.1_00202	REBASE:M.TspRQ2ORF1441P	28.916	83	734	0.000112	FALSE	GATC	GCA_003296225.1_1	199	unknown	[217084:219289](-)	34.564	putative	1	TRUE
GCA_003345235.1	--genus:GCA_003345235.1_02247	REBASE:M.CmiJ38ORFCP	59.289	253	255	4.66e-106	TRUE	AB	GCA_003345235.1_1	2184	unknown	[2291599:2292367](+)	61.417	putative	1	TRUE
GCA_003345235.1	--genus:GCA_003345235.1_02595	REBASE:M.AorT14III	43.077	65	301	0.000654	FALSE	GTCGAC	GCA_003345235.1_1	2528	unknown	[2630954:2631860](+)	34.219	gold	4	TRUE
GCA_003345235.1	--genus:GCA_003345235.1_03095	REBASE:M.BxiVV3I	34.783	92	493	5.86e-07	FALSE	CTTAAG	GCA_003345235.1_1	3016	unknown	[3142350:3143832](-)	14.477	gold	2	TRUE
GCA_003345235.1	--genus:GCA_003345235.1_03780	REBASE:M.Asp131II	100	430	430	0	TRUE	RAATTY	GCA_003345235.1_1	3664	unknown	[3843585:3844878](-)	100	nonputative	500	TRUE
GCA_003345235.1	--genus:GCA_003345235.1_02974	REBASE:M.Tsp2812ORF7200P	36.364	121	183	4.21e-17	TRUE	GATC	GCA_003345235.1_1	2896	unknown	[3010645:3011197](+)	30.857	putative	4	TRUE
GCA_003345235.1	--genus:GCA_003345235.1_02424	REBASE:M.SenUA18ORF4188P	68.243	148	492	4.18e-63	FALSE	GATC	GCA_003345235.1_1	2359	unknown	[2455930:2457409](-)	19.121	putative	1	TRUE
GCA_003345235.1	--genus:GCA_003345235.1_01934	REBASE:M.Sau7774ORF13760P	28.864	440	666	3.93e-29	TRUE	GATC	GCA_003345235.1_1	1873	unknown	[1975322:1977323](+)	29.655	putative	1	TRUE
GCA_003345235.1	--genus:GCA_003345235.1_02838	REBASE:M.Cje81116ORFCP	30.769	78	573	3.41e-07	FALSE	GACNNNNGTC	GCA_003345235.1_1	2764	unknown	[2867171:2868893](+)	51.282	putative	2	TRUE
GCA_003345235.1	--genus:GCA_003345235.1_01232	REBASE:M.TspRQ2ORF1441P	28.916	83	734	0.00011	FALSE	GATC	GCA_003345235.1_1	1183	unknown	[1268298:1270503](-)	34.564	putative	1	TRUE
GCA_003345235.1	--genus:GCA_003345235.1_02562	REBASE:M.Rsp941ORF2000P	28.571	91	273	7.01e-05	FALSE	GGTACC	GCA_003345235.1_1	2496	unknown	[2596100:2596922](-)	30.403	putative	2	TRUE
GCA_003345235.1	--genus:GCA_003345235.1_01865	REBASE:M.Bmo27321ORF1786P	35.714	98	334	2.93e-05	FALSE	CCTTC	GCA_003345235.1_1	1804	unknown	[1901201:1902206](+)	41.018	putative	1	TRUE
GCA_003431385.1	--genus:GCA_003431385.1_00040	REBASE:M.Asp131II	100	430	430	0	TRUE	RAATTY	GCA_003431385.1_1	39	unknown	[38064:39357](-)	100	nonputative	500	TRUE
GCA_003431385.1	--genus:GCA_003431385.1_02002	REBASE:M.Aba7804III	100	358	358	0	TRUE	AGCNNNNGCT	GCA_003431385.1_1	1919	unknown	[2035717:2036794](+)	100	nonputative	3	TRUE
GCA_003431385.1	--genus:GCA_003431385.1_03043	REBASE:M.TspC2ORF7275P	29.07	86	352	1.76e-06	FALSE	GATC	GCA_003431385.1_1	2947	unknown	[3098446:3099505](+)	31.429	putative	1	TRUE
GCA_003431385.1	--genus:GCA_003431385.1_01757	REBASE:M.Rsp941ORF2000P	28.571	91	273	6.7e-05	FALSE	GGTACC	GCA_003431385.1_1	1677	unknown	[1780133:1780955](+)	30.403	putative	2	TRUE
GCA_003431385.1	--genus:GCA_003431385.1_03679	REBASE:M.HspKHS3ORF18025P	40	250	267	6.89e-52	TRUE	AB	GCA_003431385.1_1	3564	unknown	[3721228:3722032](+)	40.873	putative	1	TRUE
GCA_003431385.1	--genus:GCA_003431385.1_03329	REBASE:M.Sau7774ORF13760P	44.092	347	382	5.55e-96	TRUE	GATC	GCA_003431385.1_1	3227	unknown	[3402724:3403873](-)	42.67	putative	1	TRUE
GCA_003431385.1	--genus:GCA_003431385.1_04262	REBASE:M.Aba6411II	77.08	1178	1155	0	TRUE	CRRTAAG	GCA_003431385.1_3	130	unknown	[125325:128793](-)	78.874	nonputative	1	TRUE
GCA_003431385.1	--genus:GCA_003431385.1_02447	REBASE:M.Bmo27321ORF1786P	35.714	98	334	2.93e-05	FALSE	CCTTC	GCA_003431385.1_1	2362	unknown	[2498863:2499868](-)	41.018	putative	1	TRUE
GCA_003431385.1	--genus:GCA_003431385.1_03202	REBASE:M.Tsp2812ORF7200P	34.783	115	185	3.07e-14	TRUE	GATC	GCA_003431385.1_1	3102	unknown	[3267789:3268347](+)	29.714	putative	4	TRUE
GCA_003431385.1	--genus:GCA_003431385.1_03423	REBASE:M.SenUA18ORF4188P	68.243	148	492	5.44e-63	FALSE	GATC	GCA_003431385.1_1	3320	unknown	[3484515:3485994](-)	18.681	putative	1	TRUE
GCA_003431385.1	--genus:GCA_003431385.1_01724	REBASE:M.AorT14III	43.077	65	301	0.000654	FALSE	GTCGAC	GCA_003431385.1_1	1645	unknown	[1745194:1746100](-)	34.219	gold	4	TRUE
GCA_003431385.1	--genus:GCA_003431385.1_02057	REBASE:M.RtoCS39ORF1455P	31.193	109	1276	0.000283	FALSE	CTCGAG	GCA_003431385.1_1	1974	unknown	[2088243:2092074](+)	38.989	putative	17	TRUE
GCA_003431385.1	--genus:GCA_003431385.1_02001	REBASE:M.Eph237ORF46P	56.452	62	559	4.55e-14	FALSE	GATC	GCA_003431385.1_1	1918	unknown	[2034041:2035721](+)	56.716	putative	1	TRUE
GCA_003431385.1	--genus:GCA_003431385.1_01450	REBASE:M.AhdI	31.061	396	755	3.05e-36	TRUE	GACNNNNNGTC	GCA_003431385.1_1	1384	unknown	[1482200:1484468](-)	28.947	gold	1	TRUE
GCA_003516005.1	--genus:GCA_003516005.1_03458	REBASE:M.Bsc12489ORF311P	34.234	111	1276	0.00064	FALSE	GTCGAC	GCA_003516005.1_1	3345	unknown	[3590790:3594621](-)	52.713	putative	1	TRUE
GCA_003516005.1	--genus:GCA_003516005.1_01944	REBASE:M.AorT14III	43.077	65	301	0.000654	FALSE	GTCGAC	GCA_003516005.1_1	1853	unknown	[2043014:2043920](-)	34.219	gold	4	TRUE
GCA_003516005.1	--genus:GCA_003516005.1_03334	REBASE:M.Tsp2812ORF7200P	36.364	121	183	8.52e-17	TRUE	GATC	GCA_003516005.1_1	3223	unknown	[3460197:3460749](+)	30.857	putative	4	TRUE
GCA_003516005.1	--genus:GCA_003516005.1_02568	REBASE:M.Bmo27321ORF1786P	35.714	98	334	2.93e-05	FALSE	CCTTC	GCA_003516005.1_1	2471	unknown	[2690162:2691167](-)	41.018	putative	1	TRUE
GCA_003516005.1	--genus:GCA_003516005.1_03907	REBASE:M.AflWKORF2238P	35.593	59	258	0.000417	FALSE	ATCGAT	GCA_003516005.1_3	44	unknown	[38605:39382](-)	32.946	putative	1	TRUE
GCA_003516005.1	--genus:GCA_003516005.1_03510	REBASE:M.SenUA18ORF4188P	68.243	148	492	3.93e-63	FALSE	GATC	GCA_003516005.1_1	3397	unknown	[3647891:3649370](-)	19.121	putative	1	TRUE
GCA_003516005.1	--genus:GCA_003516005.1_03874	REBASE:M.Sau7774ORF13760P	30.435	276	667	4.24e-23	FALSE	GATC	GCA_003516005.1_3	11	unknown	[11156:13160](-)	28.046	putative	1	TRUE
GCA_003516005.1	--genus:GCA_003516005.1_01977	REBASE:M.Rsp941ORF2000P	28.571	91	271	7.82e-05	FALSE	GGTACC	GCA_003516005.1_1	1885	unknown	[2077944:2078760](+)	29.151	putative	2	TRUE
GCA_003516005.1	--genus:GCA_003516005.1_03135	REBASE:M.TspRQ2ORF1441P	28.916	83	734	0.00011	FALSE	GATC	GCA_003516005.1_1	3028	unknown	[3266004:3268209](+)	34.564	putative	1	TRUE
GCA_003516005.1	--genus:GCA_003516005.1_00355	REBASE:M.Asp131II	100	430	430	0	TRUE	RAATTY	GCA_003516005.1_1	341	unknown	[372089:373382](-)	100	nonputative	500	TRUE
GCA_003516005.1	--genus:GCA_003516005.1_03444	REBASE:M.Aba13485I	100	287	287	0	TRUE	TGGCCA	GCA_003516005.1_1	3331	unknown	[3579096:3579960](-)	100	nonputative	268	TRUE
GCA_003522665.1	--genus:GCA_003522665.1_01433	REBASE:M.Aba19606SORF7700P	99.273	275	275	0	TRUE	TGGCCA	GCA_003522665.1_1	1410	unknown	[1427464:1428292](-)	99.273	putative	5	TRUE
GCA_003522665.1	--genus:GCA_003522665.1_02479	REBASE:M.Asp131II	100	430	430	0	TRUE	RAATTY	GCA_003522665.1_1	2418	unknown	[2533943:2535236](-)	100	nonputative	500	TRUE
GCA_003522665.1	--genus:GCA_003522665.1_01435	REBASE:M.SenUA18ORF4188P	68.919	148	511	3.38e-65	FALSE	GATC	GCA_003522665.1_1	1412	unknown	[1428656:1430192](-)	20	putative	1	TRUE
GCA_003522665.1	--genus:GCA_003522665.1_00221	REBASE:M.SenUA18ORF4188P	68.243	148	492	4.01e-63	FALSE	GATC	GCA_003522665.1_1	213	unknown	[224713:226192](+)	18.901	putative	1	TRUE
GCA_003522665.1	--genus:GCA_003522665.1_00833	REBASE:M.Bmo27321ORF1786P	35.714	98	334	2.93e-05	FALSE	CCTTC	GCA_003522665.1_1	819	unknown	[822983:823988](-)	41.018	putative	1	TRUE
GCA_003522665.1	--genus:GCA_003522665.1_00142	REBASE:M.AorT14III	43.077	65	301	0.000654	FALSE	GTCGAC	GCA_003522665.1_1	135	unknown	[148372:149278](-)	34.219	gold	4	TRUE
GCA_003522665.1	--genus:GCA_003522665.1_03655	REBASE:M.BxiVV3I	34.783	92	493	5.86e-07	FALSE	CTTAAG	GCA_003522665.1_1	3533	unknown	[3702929:3704411](+)	14.477	gold	2	TRUE
GCA_003522665.1	--genus:GCA_003522665.1_00175	REBASE:M.Rsp941ORF2000P	28.571	91	273	7.01e-05	FALSE	GGTACC	GCA_003522665.1_1	167	unknown	[183311:184133](+)	30.403	putative	2	TRUE
GCA_003522665.1	--genus:GCA_003522665.1_01517	REBASE:M.TspRQ2ORF1441P	28.916	83	734	0.00011	FALSE	GATC	GCA_003522665.1_1	1493	unknown	[1502118:1504323](+)	34.564	putative	1	TRUE
GCA_003522665.1	--genus:GCA_003522665.1_03772	REBASE:M.Tsp2812ORF7200P	36.364	121	183	4.21e-17	TRUE	GATC	GCA_003522665.1_1	3649	unknown	[3833493:3834045](-)	30.857	putative	4	TRUE
GCA_003522705.1	--genus:GCA_003522705.1_00393	REBASE:M.Bmo27321ORF1786P	35.714	98	334	2.93e-05	FALSE	CCTTC	GCA_003522705.1_1	388	unknown	[403770:404775](+)	41.018	putative	1	TRUE
GCA_003522705.1	--genus:GCA_003522705.1_03260	REBASE:M.Tsp2812ORF7200P	36.364	121	183	6.76e-17	TRUE	GATC	GCA_003522705.1_1	3143	unknown	[3352587:3353139](-)	30.857	putative	4	TRUE
GCA_003522705.1	--genus:GCA_003522705.1_00924	REBASE:M.VpaS02ORFDP	32.71	107	273	0.000712	FALSE	GTAC	GCA_003522705.1_1	914	unknown	[943528:944350](-)	29.304	putative	1	TRUE
GCA_003522705.1	--genus:GCA_003522705.1_00957	REBASE:M.AorT14III	43.077	65	301	0.000589	FALSE	GTCGAC	GCA_003522705.1_1	946	unknown	[978381:979287](+)	33.887	gold	4	TRUE
GCA_003522705.1	--genus:GCA_003522705.1_02898	REBASE:M.CsaIII	40.4	250	268	1.87e-56	TRUE	AB, SAAM	GCA_003522705.1_1	2796	unknown	[2977506:2978313](-)	41.502	gold	2	FALSE
GCA_003522705.1	--genus:GCA_003522705.1_02434	REBASE:M.Asp131II	100	430	430	0	TRUE	RAATTY	GCA_003522705.1_1	2354	unknown	[2500007:2501300](+)	100	nonputative	500	TRUE
GCA_003522705.1	--genus:GCA_003522705.1_03728	REBASE:M.Sau7774ORF13760P	59.31	435	522	0	TRUE	GATC	GCA_003522705.1_4	58	unknown	[48231:49800](+)	60.23	putative	1	TRUE
GCA_003522705.1	--genus:GCA_003522705.1_03426	REBASE:M.TspRQ2ORF1441P	28.916	83	734	0.000124	FALSE	GATC	GCA_003522705.1_1	3305	unknown	[3523074:3525279](-)	34.228	putative	1	TRUE
GCA_003522785.1	--genus:GCA_003522785.1_03527	REBASE:M.Asp131II	100	430	430	0	TRUE	RAATTY	GCA_003522785.1_1	3413	unknown	[3618146:3619439](-)	100	nonputative	500	TRUE
GCA_003522785.1	--genus:GCA_003522785.1_01905	REBASE:M.Bmo27321ORF1786P	35.714	98	334	2.93e-05	FALSE	CCTTC	GCA_003522785.1_1	1840	unknown	[1950918:1951923](-)	41.018	putative	1	TRUE
GCA_003522785.1	--genus:GCA_003522785.1_03961	REBASE:M.AflWKORF2238P	35.593	59	258	0.000417	FALSE	ATCGAT	GCA_003522785.1_3	32	unknown	[19622:20399](+)	32.946	putative	1	TRUE
GCA_003522785.1	--genus:GCA_003522785.1_02660	REBASE:M.Tsp2812ORF7200P	36.364	121	183	8.52e-17	TRUE	GATC	GCA_003522785.1_1	2581	unknown	[2714463:2715015](+)	30.857	putative	4	TRUE
GCA_003522785.1	--genus:GCA_003522785.1_02791	REBASE:M.Bsc12489ORF311P	34.234	111	1276	0.00064	FALSE	GTCGAC	GCA_003522785.1_1	2710	unknown	[2853528:2857359](-)	52.713	putative	1	TRUE
GCA_003522785.1	--genus:GCA_003522785.1_01292	REBASE:M.Rsp941ORF2000P	28.571	91	271	7.82e-05	FALSE	GGTACC	GCA_003522785.1_1	1232	unknown	[1327839:1328655](+)	29.151	putative	2	TRUE
GCA_003522785.1	--genus:GCA_003522785.1_03994	REBASE:M.Sau7774ORF13760P	30.435	276	667	4.24e-23	FALSE	GATC	GCA_003522785.1_3	65	unknown	[45845:47849](+)	28.046	putative	1	TRUE
GCA_003522785.1	--genus:GCA_003522785.1_02843	REBASE:M.SenUA18ORF4188P	68.243	148	492	3.93e-63	FALSE	GATC	GCA_003522785.1_1	2762	unknown	[2910629:2912108](-)	19.121	putative	1	TRUE
GCA_003522785.1	--genus:GCA_003522785.1_02466	REBASE:M.TspRQ2ORF1441P	28.916	83	734	0.00011	FALSE	GATC	GCA_003522785.1_1	2391	unknown	[2522892:2525097](+)	34.564	putative	1	TRUE
GCA_003522785.1	--genus:GCA_003522785.1_01016	REBASE:M.Tsp28ORFEP	75	172	304	2.89e-82	TRUE	YGGCCR	GCA_003522785.1_1	968	unknown	[1064917:1065832](+)	56.184	putative	1	TRUE
GCA_003522785.1	--genus:GCA_003522785.1_02777	REBASE:M.Aba13485I	100	287	287	0	TRUE	TGGCCA	GCA_003522785.1_1	2696	unknown	[2841834:2842698](-)	100	nonputative	268	TRUE
GCA_003522785.1	--genus:GCA_003522785.1_01259	REBASE:M.AorT14III	43.077	65	301	0.000654	FALSE	GTCGAC	GCA_003522785.1_1	1200	unknown	[1292909:1293815](-)	34.219	gold	4	TRUE
GCA_003522845.1	--genus:GCA_003522845.1_00087	REBASE:M.Bmo27321ORF1786P	35.714	98	334	2.93e-05	FALSE	CCTTC	GCA_003522845.1_1	85	unknown	[85336:86341](+)	41.018	putative	1	TRUE
GCA_003522845.1	--genus:GCA_003522845.1_03864	REBASE:M.AflWKORF2238P	35.593	59	258	0.000417	FALSE	ATCGAT	GCA_003522845.1_2	37	unknown	[23106:23883](+)	32.946	putative	1	TRUE
GCA_003522845.1	--genus:GCA_003522845.1_00845	REBASE:M.Aba9102ORF4245P	100	347	347	0	TRUE	AGCNNNNGCT	GCA_003522845.1_1	833	unknown	[854750:855794](-)	100	putative	1	TRUE
GCA_003522845.1	--genus:GCA_003522845.1_03512	REBASE:M.Rsp941ORF2000P	28.571	91	271	6.53e-05	FALSE	GGTACC	GCA_003522845.1_1	3383	unknown	[3633924:3634740](+)	29.151	putative	2	TRUE
GCA_003522845.1	--genus:GCA_003522845.1_01067	REBASE:M.Tsp2812ORF7200P	36.364	121	183	5.95e-17	TRUE	GATC	GCA_003522845.1_1	1051	unknown	[1070759:1071311](+)	30.857	putative	4	TRUE
GCA_003522845.1	--genus:GCA_003522845.1_02220	REBASE:M.EolPG531ORFEP	50.145	345	355	8.2e-123	TRUE	CCWGG	GCA_003522845.1_1	2146	unknown	[2278009:2279077](+)	50	putative	1	TRUE
GCA_003522845.1	--genus:GCA_003522845.1_01892	REBASE:M.Asp131II	100	430	430	0	TRUE	RAATTY	GCA_003522845.1_1	1837	unknown	[1936599:1937892](-)	100	nonputative	500	TRUE
GCA_003522845.1	--genus:GCA_003522845.1_00777	REBASE:M.TspRQ2ORF1441P	28.916	83	734	0.000112	FALSE	GATC	GCA_003522845.1_1	765	unknown	[794153:796358](+)	34.564	putative	1	TRUE
GCA_003522845.1	--genus:GCA_003522845.1_03479	REBASE:M.AorT14III	43.077	65	301	0.000654	FALSE	GTCGAC	GCA_003522845.1_1	3351	unknown	[3598987:3599893](-)	34.219	gold	4	TRUE
GCA_003522885.1	--genus:GCA_003522885.1_01164	REBASE:M.Bmo27321ORF1786P	35.714	98	334	2.93e-05	FALSE	CCTTC	GCA_003522885.1_1	1138	unknown	[1232866:1233871](-)	41.018	putative	1	TRUE
GCA_003522885.1	--genus:GCA_003522885.1_02830	REBASE:M.Asp131II	100	430	430	0	TRUE	RAATTY	GCA_003522885.1_1	2754	unknown	[2925358:2926651](-)	100	nonputative	500	TRUE
GCA_003522885.1	--genus:GCA_003522885.1_02082	REBASE:M.Aba13485I	100	287	287	0	TRUE	TGGCCA	GCA_003522885.1_1	2039	unknown	[2149174:2150038](-)	100	nonputative	268	TRUE
GCA_003522885.1	--genus:GCA_003522885.1_00553	REBASE:M.Rsp941ORF2000P	28.571	91	271	7.82e-05	FALSE	GGTACC	GCA_003522885.1_1	532	unknown	[610966:611782](+)	29.151	putative	2	TRUE
GCA_003522885.1	--genus:GCA_003522885.1_01973	REBASE:M.Tsp2812ORF7200P	36.364	121	183	8.52e-17	TRUE	GATC	GCA_003522885.1_1	1932	unknown	[2031372:2031924](+)	30.857	putative	4	TRUE
GCA_003522885.1	--genus:GCA_003522885.1_00520	REBASE:M.AorT14III	43.077	65	301	0.000654	FALSE	GTCGAC	GCA_003522885.1_1	500	unknown	[576036:576942](-)	34.219	gold	4	TRUE
GCA_003522885.1	--genus:GCA_003522885.1_02148	REBASE:M.SenUA18ORF4188P	68.243	148	492	3.93e-63	FALSE	GATC	GCA_003522885.1_1	2105	unknown	[2217969:2219448](-)	19.121	putative	1	TRUE
GCA_003522885.1	--genus:GCA_003522885.1_01725	REBASE:M.TspRQ2ORF1441P	28.916	83	734	0.00011	FALSE	GATC	GCA_003522885.1_1	1689	unknown	[1804877:1807082](+)	34.564	putative	1	TRUE
GCA_003522885.1	--genus:GCA_003522885.1_02096	REBASE:M.Bsc12489ORF311P	34.234	111	1276	0.00064	FALSE	GTCGAC	GCA_003522885.1_1	2053	unknown	[2160868:2164699](-)	52.713	putative	1	TRUE
GCA_003591615.1	--genus:GCA_003591615.1_02027	REBASE:M.Bmo27321ORF1786P	35.714	98	334	2.93e-05	FALSE	CCTTC	GCA_003591615.1_1	1957	unknown	[2119640:2120645](-)	41.018	putative	1	TRUE
GCA_003591615.1	--genus:GCA_003591615.1_02604	REBASE:M.AbaZI	100	348	348	0	TRUE	AGCNNNNGCT	GCA_003591615.1_1	2522	unknown	[2700447:2701494](-)	100	nonputative	192	TRUE
GCA_003591615.1	--genus:GCA_003591615.1_01318	REBASE:M.Rsp941ORF2000P	28.571	91	271	7.82e-05	FALSE	GGTACC	GCA_003591615.1_1	1255	unknown	[1393588:1394404](+)	29.151	putative	2	TRUE
GCA_003591615.1	--genus:GCA_003591615.1_02467	REBASE:M.TspRQ2ORF1441P	28.916	83	734	0.00011	FALSE	GATC	GCA_003591615.1_1	2389	unknown	[2564774:2566979](+)	34.564	putative	1	TRUE
GCA_003591615.1	--genus:GCA_003591615.1_02818	REBASE:M2.AbaZHOUORF1280P	100	356	356	0	TRUE	AGCNNNNGCT	GCA_003591615.1_1	2734	unknown	[2921986:2923057](-)	100	putative	37	TRUE
GCA_003591615.1	--genus:GCA_003591615.1_02824	REBASE:M1.AbaZHOUORF1280P	100	348	348	0	TRUE	AGCNNNNGCT	GCA_003591615.1_1	2740	unknown	[2925769:2926816](-)	100	putative	26	TRUE
GCA_003591615.1	--genus:GCA_003591615.1_03497	REBASE:M.Asp131II	100	430	430	0	TRUE	RAATTY	GCA_003591615.1_1	3380	unknown	[3627824:3629117](-)	100	nonputative	500	TRUE
GCA_003591615.1	--genus:GCA_003591615.1_01452	REBASE:M.AbaZI	100	348	348	0	TRUE	AGCNNNNGCT	GCA_003591615.1_1	1388	unknown	[1533436:1534483](+)	100	nonputative	192	TRUE
GCA_003591615.1	--genus:GCA_003591615.1_01285	REBASE:M.AorT14III	43.077	65	301	0.000654	FALSE	GTCGAC	GCA_003591615.1_1	1223	unknown	[1358658:1359564](-)	34.219	gold	4	TRUE
GCA_003591615.1	--genus:GCA_003591615.1_02825	REBASE:M.Eph237ORF46P	54.839	62	559	1.01e-13	FALSE	GATC	GCA_003591615.1_1	2741	unknown	[2926812:2928492](-)	56.716	putative	1	TRUE
GCA_003591615.1	--genus:GCA_003591615.1_02637	REBASE:M.Tsp2812ORF7200P	36.364	121	183	8.52e-17	TRUE	GATC	GCA_003591615.1_1	2555	unknown	[2734200:2734752](+)	30.857	putative	4	TRUE
GCA_003591615.1	--genus:GCA_003591615.1_02749	REBASE:M.Aba13485I	100	287	287	0	TRUE	TGGCCA	GCA_003591615.1_1	2665	unknown	[2853198:2854062](-)	100	nonputative	268	TRUE
GCA_003812385.1	--genus:GCA_003812385.1_00532	REBASE:M.Pap126II	28.758	153	761	1.88e-08	FALSE	GACNNNNGTC	GCA_003812385.1_1	502	unknown	[564438:566724](+)	36.99	nonputative	1	TRUE
GCA_003812385.1	--genus:GCA_003812385.1_00162	REBASE:M1.BpsW91ORF601P	58.974	39	374	6.96e-07	FALSE	ACTGGG	GCA_003812385.1_1	149	unknown	[172899:174024](+)	25.401	putative	2	TRUE
GCA_003812385.1	--genus:GCA_003812385.1_00598	REBASE:M.SenUA18ORF4188P	52.756	127	517	3.27e-37	FALSE	GATC	GCA_003812385.1_1	565	unknown	[632369:633923](+)	19.56	putative	1	TRUE
GCA_003812385.1	--genus:GCA_003812385.1_01775	REBASE:M.Rsp941ORF2000P	28.571	91	271	4.89e-05	FALSE	GGTACC	GCA_003812385.1_1	1718	unknown	[1812842:1813658](-)	28.782	putative	2	TRUE
GCA_003812385.1	--genus:GCA_003812385.1_01647	REBASE:M.HpaH465ORF215P	48.866	397	405	2.58e-133	TRUE	YACGTR	GCA_003812385.1_1	1591	unknown	[1672767:1673985](-)	48.642	putative	1	TRUE
GCA_003812385.1	--genus:GCA_003812385.1_01201	REBASE:M.Bmo27321ORF1786P	35.714	98	334	2.93e-05	FALSE	CCTTC	GCA_003812385.1_1	1154	unknown	[1230165:1231170](+)	41.018	putative	1	TRUE
GCA_003812385.1	--genus:GCA_003812385.1_03364	REBASE:M.Asp131II	100	430	430	0	TRUE	RAATTY	GCA_003812385.1_1	3226	unknown	[3442560:3443853](+)	100	nonputative	500	TRUE
GCA_003812385.1	--genus:GCA_003812385.1_01808	REBASE:M.AorT14III	43.077	65	301	0.000654	FALSE	GTCGAC	GCA_003812385.1_1	1750	unknown	[1847688:1848594](+)	34.219	gold	4	TRUE
GCA_003812385.1	--genus:GCA_003812385.1_00468	REBASE:M.Tsp2812ORF7200P	36.364	121	183	8.89e-17	TRUE	GATC	GCA_003812385.1_1	442	unknown	[497823:498375](-)	30.857	putative	4	TRUE
GCA_003812385.1	--genus:GCA_003812385.1_00650	REBASE:M.TspRQ2ORF1441P	28.916	83	734	0.000114	FALSE	GATC	GCA_003812385.1_1	616	unknown	[679180:681385](-)	34.564	putative	1	TRUE
GCA_003812485.1	--genus:GCA_003812485.1_03094	REBASE:M.Tsp28ORFEP	75	172	304	2.89e-82	TRUE	YGGCCR	GCA_003812485.1_1	3007	unknown	[3113452:3114367](-)	56.184	putative	1	TRUE
GCA_003812485.1	--genus:GCA_003812485.1_04139	REBASE:M.BstXI	42.126	508	515	1.72e-136	TRUE	CCANNNNNNTGG	GCA_003812485.1_2	5	unknown	[6658:8206](-)	42.857	gold	1	TRUE
GCA_003812485.1	--genus:GCA_003812485.1_03130	REBASE:M.Tsp2812ORF7200P	36.364	121	183	4.21e-17	TRUE	GATC	GCA_003812485.1_1	3043	unknown	[3146538:3147090](+)	30.857	putative	4	TRUE
GCA_003812485.1	--genus:GCA_003812485.1_02956	REBASE:M.SmaUB74ORF6440P	66.234	154	160	1.72e-76	TRUE	GGCC	GCA_003812485.1_1	2874	unknown	[2985643:2986126](+)	65	putative	1	TRUE
GCA_003812485.1	--genus:GCA_003812485.1_02278	REBASE:M.Bmo27321ORF1786P	35.714	98	334	2.93e-05	FALSE	CCTTC	GCA_003812485.1_1	2206	unknown	[2318466:2319471](-)	41.018	putative	1	TRUE
GCA_003812485.1	--genus:GCA_003812485.1_01749	REBASE:M.SenUA18ORF4188P	53.543	127	519	6.43e-38	FALSE	GATC	GCA_003812485.1_1	1680	unknown	[1771992:1773552](+)	21.538	putative	1	TRUE
GCA_003812485.1	--genus:GCA_003812485.1_01253	REBASE:M.AhdI	31.061	396	755	3.05e-36	TRUE	GACNNNNNGTC	GCA_003812485.1_1	1197	unknown	[1299513:1301781](-)	28.947	gold	1	TRUE
GCA_003812485.1	--genus:GCA_003812485.1_00841	REBASE:M.Tca9ORFAP	30.657	137	222	0.001	TRUE	GATC	GCA_003812485.1_1	796	unknown	[876976:877645](+)	25.157	putative	1	TRUE
GCA_003812485.1	--genus:GCA_003812485.1_03247	REBASE:M.Sau7774ORF13760P	36.667	450	907	3.79e-67	FALSE	GATC	GCA_003812485.1_1	3158	unknown	[3273805:3276529](+)	36.092	putative	1	TRUE
GCA_003812485.1	--genus:GCA_003812485.1_01487	REBASE:M.Rsp941ORF2000P	28.571	91	273	7.01e-05	FALSE	GGTACC	GCA_003812485.1_1	1422	unknown	[1521897:1522719](+)	30.403	putative	2	TRUE
GCA_003812485.1	--genus:GCA_003812485.1_03892	REBASE:M.Asp131II	100	430	430	0	TRUE	RAATTY	GCA_003812485.1_1	3767	unknown	[3951284:3952577](-)	100	nonputative	500	TRUE
GCA_003812485.1	--genus:GCA_003812485.1_02937	REBASE:M.Fpr3ORF26610P	46.429	84	369	2.3e-12	FALSE	GGCC	GCA_003812485.1_1	2855	unknown	[2974335:2975445](-)	28.997	putative	1	TRUE
GCA_003812485.1	--genus:GCA_003812485.1_01538	REBASE:M.CmiJ38ORFCP	56.917	253	255	8.13e-101	TRUE	AB	GCA_003812485.1_1	1473	unknown	[1579131:1579899](-)	59.055	putative	1	TRUE
GCA_003812485.1	--genus:GCA_003812485.1_02863	REBASE:M.TspRQ2ORF1441P	28.916	83	734	0.00011	FALSE	GATC	GCA_003812485.1_1	2781	unknown	[2913555:2915760](+)	34.564	putative	1	TRUE
GCA_003812485.1	--genus:GCA_003812485.1_01454	REBASE:M.AorT14III	43.077	65	301	0.000654	FALSE	GTCGAC	GCA_003812485.1_1	1390	unknown	[1486960:1487866](-)	34.219	gold	4	TRUE
GCA_003931755.1	--genus:GCA_003931755.1_02866	REBASE:M.SenUA18ORF4188P	68.243	148	492	3.93e-63	FALSE	GATC	GCA_003931755.1_1	2783	unknown	[2938705:2940184](-)	19.121	putative	1	TRUE
GCA_003931755.1	--genus:GCA_003931755.1_01361	REBASE:M.AorT14III	43.077	65	301	0.000654	FALSE	GTCGAC	GCA_003931755.1_1	1298	unknown	[1410552:1411458](-)	34.219	gold	4	TRUE
GCA_003931755.1	--genus:GCA_003931755.1_03554	REBASE:M.Asp131II	100	430	430	0	TRUE	RAATTY	GCA_003931755.1_1	3438	unknown	[3648482:3649775](-)	100	nonputative	500	TRUE
GCA_003931755.1	--genus:GCA_003931755.1_01394	REBASE:M.Rsp941ORF2000P	28.571	91	271	7.82e-05	FALSE	GGTACC	GCA_003931755.1_1	1330	unknown	[1445482:1446298](+)	29.151	putative	2	TRUE
GCA_003931755.1	--genus:GCA_003931755.1_02005	REBASE:M.Bmo27321ORF1786P	35.714	98	334	2.93e-05	FALSE	CCTTC	GCA_003931755.1_1	1936	unknown	[2066360:2067365](-)	41.018	putative	1	TRUE
GCA_003931755.1	--genus:GCA_003931755.1_02662	REBASE:M.Tsp2812ORF7200P	36.364	121	183	8.52e-17	TRUE	GATC	GCA_003931755.1_1	2582	unknown	[2729287:2729839](+)	30.857	putative	4	TRUE
GCA_003931755.1	--genus:GCA_003931755.1_02475	REBASE:M.TspRQ2ORF1441P	28.916	83	734	0.00011	FALSE	GATC	GCA_003931755.1_1	2399	unknown	[2544649:2546854](+)	34.564	putative	1	TRUE
GCA_003931755.1	--genus:GCA_003931755.1_01100	REBASE:M.SmaUB74ORF6440P	70.588	153	160	3.2e-81	TRUE	GGCC	GCA_003931755.1_1	1048	unknown	[1171478:1171961](-)	68.75	putative	1	TRUE
GCA_003931755.1	--genus:GCA_003931755.1_02779	REBASE:M.Aba13485I	100	287	287	0	TRUE	TGGCCA	GCA_003931755.1_1	2697	unknown	[2856645:2857509](-)	100	nonputative	268	TRUE
GCA_003931775.1	--genus:GCA_003931775.1_02004	REBASE:M.Bmo27321ORF1786P	35.714	98	334	2.93e-05	FALSE	CCTTC	GCA_003931775.1_1	1935	unknown	[2066432:2067437](-)	41.018	putative	1	TRUE
GCA_003931775.1	--genus:GCA_003931775.1_01361	REBASE:M.AorT14III	43.077	65	301	0.000654	FALSE	GTCGAC	GCA_003931775.1_1	1298	unknown	[1410525:1411431](-)	34.219	gold	4	TRUE
GCA_003931775.1	--genus:GCA_003931775.1_01394	REBASE:M.Rsp941ORF2000P	28.571	91	271	7.82e-05	FALSE	GGTACC	GCA_003931775.1_1	1330	unknown	[1445455:1446271](+)	29.151	putative	2	TRUE
GCA_003931775.1	--genus:GCA_003931775.1_02865	REBASE:M.SenUA18ORF4188P	68.243	148	492	3.93e-63	FALSE	GATC	GCA_003931775.1_1	2782	unknown	[2938525:2940004](-)	19.121	putative	1	TRUE
GCA_003931775.1	--genus:GCA_003931775.1_03552	REBASE:M.Asp131II	100	430	430	0	TRUE	RAATTY	GCA_003931775.1_1	3436	unknown	[3648318:3649611](-)	100	nonputative	500	TRUE
GCA_003931775.1	--genus:GCA_003931775.1_02474	REBASE:M.TspRQ2ORF1441P	28.916	83	734	0.00011	FALSE	GATC	GCA_003931775.1_1	2398	unknown	[2544469:2546674](+)	34.564	putative	1	TRUE
GCA_003931775.1	--genus:GCA_003931775.1_02661	REBASE:M.Tsp2812ORF7200P	36.364	121	183	8.52e-17	TRUE	GATC	GCA_003931775.1_1	2581	unknown	[2729107:2729659](+)	30.857	putative	4	TRUE
GCA_003931775.1	--genus:GCA_003931775.1_01100	REBASE:M.SmaUB74ORF6440P	70.588	153	160	3.2e-81	TRUE	GGCC	GCA_003931775.1_1	1048	unknown	[1171451:1171934](-)	68.75	putative	1	TRUE
GCA_003931775.1	--genus:GCA_003931775.1_02778	REBASE:M.Aba13485I	100	287	287	0	TRUE	TGGCCA	GCA_003931775.1_1	2696	unknown	[2856465:2857329](-)	100	nonputative	268	TRUE
GCA_003948085.2	--genus:GCA_003948085.2_02568	REBASE:M.Rsp941ORF2000P	27.473	91	273	0.001	FALSE	GGTACC	GCA_003948085.2_1	2498	unknown	[2661307:2662129](-)	30.403	putative	2	TRUE
GCA_003948085.2	--genus:GCA_003948085.2_02993	REBASE:M.Sau7774ORF13760P	38.077	260	490	1.06e-48	TRUE	GATC	GCA_003948085.2_1	2909	unknown	[3088452:3089925](+)	30.805	putative	1	TRUE
GCA_003948085.2	--genus:GCA_003948085.2_02997	REBASE:M.BstXI	42.913	508	515	7.63e-137	TRUE	CCANNNNNNTGG	GCA_003948085.2_1	2913	unknown	[3095713:3097261](-)	42.661	gold	1	TRUE
GCA_003948085.2	--genus:GCA_003948085.2_01941	REBASE:M.Bmo27321ORF1786P	35.714	98	334	2.93e-05	FALSE	CCTTC	GCA_003948085.2_1	1876	unknown	[2015613:2016618](+)	41.018	putative	1	TRUE
GCA_003948085.2	--genus:GCA_003948085.2_02125	REBASE:M.AbaZHOUORF7065P	100	391	391	0	TRUE	YCCGSS	GCA_003948085.2_1	2059	unknown	[2218496:2219672](-)	100	putative	12	TRUE
GCA_003948085.2	--genus:GCA_003948085.2_03966	REBASE:M.CocI	39.785	93	3227	1.36e-08	FALSE	GTYRAC	GCA_003948085.2_2	53	unknown	[45355:55039](-)	55.598	gold	3	TRUE
GCA_003948085.2	--genus:GCA_003948085.2_03639	REBASE:M.Asp131II	100	430	430	0	TRUE	RAATTY	GCA_003948085.2_1	3521	unknown	[3763697:3764990](-)	100	nonputative	500	TRUE
GCA_003948085.2	--genus:GCA_003948085.2_02601	REBASE:M.AorT14III	43.077	65	301	0.000615	FALSE	GTCGAC	GCA_003948085.2_1	2530	unknown	[2696161:2697067](+)	34.219	gold	4	TRUE
GCA_003948085.2	--genus:GCA_003948085.2_02422	REBASE:M.SenUA18ORF4188P	68.243	148	492	4.18e-63	FALSE	GATC	GCA_003948085.2_1	2353	unknown	[2513318:2514797](-)	19.121	putative	1	TRUE
GCA_003948085.2	--genus:GCA_003948085.2_01377	REBASE:M.TspC2ORF7275P	28.704	108	734	0.00032	FALSE	GATC	GCA_003948085.2_1	1322	unknown	[1434878:1437083](-)	47.429	putative	1	TRUE
GCA_003948085.2	--genus:GCA_003948085.2_01139	REBASE:M.SmaUB74ORF6440P	70.588	153	160	3.2e-81	TRUE	GGCC	GCA_003948085.2_1	1090	unknown	[1216495:1216978](-)	68.75	putative	1	TRUE
GCA_003948085.2	--genus:GCA_003948085.2_02878	REBASE:M.Tsp2812ORF7200P	36.364	121	183	5.95e-17	TRUE	GATC	GCA_003948085.2_1	2796	unknown	[2964083:2964635](+)	30.857	putative	4	TRUE
GCA_003948455.2	--genus:GCA_003948455.2_02662	REBASE:M.Tsp2812ORF7200P	36.364	121	183	8.52e-17	TRUE	GATC	GCA_003948455.2_1	2580	unknown	[2763349:2763901](+)	30.857	putative	4	TRUE
GCA_003948455.2	--genus:GCA_003948455.2_01909	REBASE:M.Bmo27321ORF1786P	35.714	98	334	2.93e-05	FALSE	CCTTC	GCA_003948455.2_1	1841	unknown	[2005588:2006593](-)	41.018	putative	1	TRUE
GCA_003948455.2	--genus:GCA_003948455.2_02785	REBASE:M.Bsc12489ORF311P	34.234	111	1276	0.00064	FALSE	GTCGAC	GCA_003948455.2_1	2701	unknown	[2890629:2894460](-)	52.713	putative	1	TRUE
GCA_003948455.2	--genus:GCA_003948455.2_01308	REBASE:M.Rsp941ORF2000P	28.571	91	271	7.82e-05	FALSE	GGTACC	GCA_003948455.2_1	1245	unknown	[1381718:1382534](+)	29.151	putative	2	TRUE
GCA_003948455.2	--genus:GCA_003948455.2_02476	REBASE:M.TspRQ2ORF1441P	28.916	83	734	0.00011	FALSE	GATC	GCA_003948455.2_1	2398	unknown	[2581966:2584171](+)	34.564	putative	1	TRUE
GCA_003948455.2	--genus:GCA_003948455.2_01275	REBASE:M.AorT14III	43.077	65	301	0.000654	FALSE	GTCGAC	GCA_003948455.2_1	1213	unknown	[1346788:1347694](-)	34.219	gold	4	TRUE
GCA_003948455.2	--genus:GCA_003948455.2_03479	REBASE:M.Asp131II	100	430	430	0	TRUE	RAATTY	GCA_003948455.2_1	3362	unknown	[3624875:3626168](-)	100	nonputative	500	TRUE
GCA_003948455.2	--genus:GCA_003948455.2_02771	REBASE:M.Aba13485I	100	287	287	0	TRUE	TGGCCA	GCA_003948455.2_1	2687	unknown	[2878935:2879799](-)	100	nonputative	268	TRUE
GCA_003948535.2	--genus:GCA_003948535.2_02548	REBASE:M.TspRQ2ORF1441P	28.916	83	734	0.00011	FALSE	GATC	GCA_003948535.2_1	2470	unknown	[2642069:2644274](+)	34.564	putative	1	TRUE
GCA_003948535.2	--genus:GCA_003948535.2_01985	REBASE:M.Bmo27321ORF1786P	35.714	98	334	2.93e-05	FALSE	CCTTC	GCA_003948535.2_1	1917	unknown	[2068889:2069894](-)	41.018	putative	1	TRUE
GCA_003948535.2	--genus:GCA_003948535.2_02702	REBASE:M.Tsp2812ORF7200P	36.364	121	183	8.52e-17	TRUE	GATC	GCA_003948535.2_1	2620	unknown	[2793016:2793568](+)	30.857	putative	4	TRUE
GCA_003948535.2	--genus:GCA_003948535.2_01363	REBASE:M.Rsp941ORF2000P	28.571	91	271	7.82e-05	FALSE	GGTACC	GCA_003948535.2_1	1300	unknown	[1429982:1430798](+)	29.151	putative	2	TRUE
GCA_003948535.2	--genus:GCA_003948535.2_01330	REBASE:M.AorT14III	43.077	65	301	0.000654	FALSE	GTCGAC	GCA_003948535.2_1	1268	unknown	[1395052:1395958](-)	34.219	gold	4	TRUE
GCA_003948535.2	--genus:GCA_003948535.2_01495	REBASE:M.AbaZI	100	348	348	0	TRUE	AGCNNNNGCT	GCA_003948535.2_1	1431	unknown	[1568943:1569990](+)	100	nonputative	192	TRUE
GCA_003948535.2	--genus:GCA_003948535.2_02824	REBASE:M.Aba13485I	100	287	287	0	TRUE	TGGCCA	GCA_003948535.2_1	2740	unknown	[2922767:2923631](-)	100	nonputative	268	TRUE
GCA_003948535.2	--genus:GCA_003948535.2_00959	REBASE:M.CmiJ38ORFCP	59.055	254	256	3.9e-96	TRUE	AB	GCA_003948535.2_1	910	unknown	[1001176:1001947](+)	59.449	putative	1	TRUE
GCA_003948535.2	--genus:GCA_003948535.2_03491	REBASE:M.Asp131II	100	430	430	0	TRUE	RAATTY	GCA_003948535.2_1	3373	unknown	[3626680:3627973](-)	100	nonputative	500	TRUE
GCA_003949115.2	--genus:GCA_003949115.2_02120	REBASE:M.AbaZHOUORF7065P	100	391	391	0	TRUE	YCCGSS	GCA_003949115.2_1	2055	unknown	[2215444:2216620](-)	100	putative	12	TRUE
GCA_003949115.2	--genus:GCA_003949115.2_02596	REBASE:M.AorT14III	43.077	65	301	0.000615	FALSE	GTCGAC	GCA_003949115.2_1	2526	unknown	[2693116:2694022](+)	34.219	gold	4	TRUE
GCA_003949115.2	--genus:GCA_003949115.2_02992	REBASE:M.BstXI	42.913	508	515	7.63e-137	TRUE	CCANNNNNNTGG	GCA_003949115.2_1	2909	unknown	[3092668:3094216](-)	42.661	gold	1	TRUE
GCA_003949115.2	--genus:GCA_003949115.2_03635	REBASE:M.Asp131II	100	430	430	0	TRUE	RAATTY	GCA_003949115.2_1	3518	unknown	[3760644:3761937](-)	100	nonputative	500	TRUE
GCA_003949115.2	--genus:GCA_003949115.2_02873	REBASE:M.Tsp2812ORF7200P	36.364	121	183	5.95e-17	TRUE	GATC	GCA_003949115.2_1	2792	unknown	[2961038:2961590](+)	30.857	putative	4	TRUE
GCA_003949115.2	--genus:GCA_003949115.2_02988	REBASE:M.Sau7774ORF13760P	38.077	260	490	1.06e-48	TRUE	GATC	GCA_003949115.2_1	2905	unknown	[3085407:3086880](+)	30.805	putative	1	TRUE
GCA_003949115.2	--genus:GCA_003949115.2_02417	REBASE:M.SenUA18ORF4188P	68.243	148	492	4.18e-63	FALSE	GATC	GCA_003949115.2_1	2349	unknown	[2510261:2511740](-)	19.121	putative	1	TRUE
GCA_003949115.2	--genus:GCA_003949115.2_03954	REBASE:M.CocI	39.785	93	3227	1.36e-08	FALSE	GTYRAC	GCA_003949115.2_2	48	unknown	[35947:45631](-)	55.598	gold	3	TRUE
GCA_003949115.2	--genus:GCA_003949115.2_01938	REBASE:M.Bmo27321ORF1786P	35.714	98	334	2.93e-05	FALSE	CCTTC	GCA_003949115.2_1	1874	unknown	[2013748:2014753](+)	41.018	putative	1	TRUE
GCA_003949115.2	--genus:GCA_003949115.2_01136	REBASE:M.SmaUB74ORF6440P	70.588	153	160	3.2e-81	TRUE	GGCC	GCA_003949115.2_1	1088	unknown	[1214300:1214783](-)	68.75	putative	1	TRUE
GCA_003949115.2	--genus:GCA_003949115.2_01374	REBASE:M.TspC2ORF7275P	28.704	108	734	0.00032	FALSE	GATC	GCA_003949115.2_1	1320	unknown	[1432683:1434888](-)	47.429	putative	1	TRUE
GCA_003949115.2	--genus:GCA_003949115.2_02563	REBASE:M.Rsp941ORF2000P	27.473	91	273	0.001	FALSE	GGTACC	GCA_003949115.2_1	2494	unknown	[2658262:2659084](-)	30.403	putative	2	TRUE
GCA_003949595.2	--genus:GCA_003949595.2_01560	REBASE:M.AbaZI	100	348	348	0	TRUE	AGCNNNNGCT	GCA_003949595.2_1	1496	unknown	[1614715:1615762](+)	100	nonputative	192	TRUE
GCA_003949595.2	--genus:GCA_003949595.2_01167	REBASE:M.Aba433ORF1524P	93.594	281	281	0	TRUE	TGGCCA	GCA_003949595.2_1	1115	unknown	[1224342:1225188](+)	93.594	putative	4	TRUE
GCA_003949595.2	--genus:GCA_003949595.2_02780	REBASE:M.Tsp2812ORF7200P	36.364	121	183	8.52e-17	TRUE	GATC	GCA_003949595.2_1	2698	unknown	[2852855:2853407](+)	30.857	putative	4	TRUE
GCA_003949595.2	--genus:GCA_003949595.2_01428	REBASE:M.Rsp941ORF2000P	28.571	91	271	7.82e-05	FALSE	GGTACC	GCA_003949595.2_1	1365	unknown	[1475743:1476559](+)	29.151	putative	2	TRUE
GCA_003949595.2	--genus:GCA_003949595.2_03873	REBASE:M.AflWKORF2238P	35.593	59	258	0.000368	FALSE	ATCGAT	GCA_003949595.2_2	22	unknown	[13291:14068](+)	33.721	putative	1	TRUE
GCA_003949595.2	--genus:GCA_003949595.2_01395	REBASE:M.AorT14III	43.077	65	301	0.000654	FALSE	GTCGAC	GCA_003949595.2_1	1333	unknown	[1440813:1441719](-)	34.219	gold	4	TRUE
GCA_003949595.2	--genus:GCA_003949595.2_03572	REBASE:M.Asp131II	100	430	430	0	TRUE	RAATTY	GCA_003949595.2_1	3454	unknown	[3686734:3688027](-)	100	nonputative	500	TRUE
GCA_003949595.2	--genus:GCA_003949595.2_00958	REBASE:M.CmiJ38ORFCP	59.055	254	256	3.9e-96	TRUE	AB	GCA_003949595.2_1	909	unknown	[999998:1000769](+)	59.449	putative	1	TRUE
GCA_003949595.2	--genus:GCA_003949595.2_02053	REBASE:M.Bmo27321ORF1786P	35.714	98	334	2.93e-05	FALSE	CCTTC	GCA_003949595.2_1	1985	unknown	[2116634:2117639](-)	41.018	putative	1	TRUE
GCA_003949595.2	--genus:GCA_003949595.2_02904	REBASE:M.Aba13485I	100	287	287	0	TRUE	TGGCCA	GCA_003949595.2_1	2820	unknown	[2982606:2983470](-)	100	nonputative	268	TRUE
GCA_003949595.2	--genus:GCA_003949595.2_02612	REBASE:M.TspRQ2ORF1441P	28.916	83	734	0.00011	FALSE	GATC	GCA_003949595.2_1	2534	unknown	[2688230:2690435](+)	34.564	putative	1	TRUE
GCA_003949725.2	--genus:GCA_003949725.2_01876	REBASE:M.AbaZHOUORF7065P	100	391	391	0	TRUE	YCCGSS	GCA_003949725.2_1	1810	unknown	[1934761:1935937](+)	100	putative	12	TRUE
GCA_003949725.2	--genus:GCA_003949725.2_01400	REBASE:M.AorT14III	43.077	65	301	0.000615	FALSE	GTCGAC	GCA_003949725.2_1	1339	unknown	[1457371:1458277](-)	34.219	gold	4	TRUE
GCA_003949725.2	--genus:GCA_003949725.2_01433	REBASE:M.Rsp941ORF2000P	27.473	91	273	0.001	FALSE	GGTACC	GCA_003949725.2_1	1371	unknown	[1492309:1493131](+)	30.403	putative	2	TRUE
GCA_003949725.2	--genus:GCA_003949725.2_03552	REBASE:M.Asp131II	100	430	430	0	TRUE	RAATTY	GCA_003949725.2_1	3437	unknown	[3679686:3680979](-)	100	nonputative	500	TRUE
GCA_003949725.2	--genus:GCA_003949725.2_02906	REBASE:M.Sau7774ORF13760P	38.077	260	490	1.06e-48	TRUE	GATC	GCA_003949725.2_1	2825	unknown	[3004441:3005914](+)	30.805	putative	1	TRUE
GCA_003949725.2	--genus:GCA_003949725.2_02910	REBASE:M.BstXI	42.913	508	515	7.63e-137	TRUE	CCANNNNNNTGG	GCA_003949725.2_1	2829	unknown	[3011702:3013250](-)	42.661	gold	1	TRUE
GCA_003949725.2	--genus:GCA_003949725.2_02791	REBASE:M.Tsp2812ORF7200P	36.364	121	183	5.95e-17	TRUE	GATC	GCA_003949725.2_1	2712	unknown	[2880072:2880624](+)	30.857	putative	4	TRUE
GCA_003949725.2	--genus:GCA_003949725.2_01579	REBASE:M.SenUA18ORF4188P	68.243	148	492	4.18e-63	FALSE	GATC	GCA_003949725.2_1	1516	unknown	[1639641:1641120](+)	19.121	putative	1	TRUE
GCA_003949725.2	--genus:GCA_003949725.2_02057	REBASE:M.Bmo27321ORF1786P	35.714	98	334	2.93e-05	FALSE	CCTTC	GCA_003949725.2_1	1990	unknown	[2136627:2137632](-)	41.018	putative	1	TRUE
GCA_003949725.2	--genus:GCA_003949725.2_01135	REBASE:M.SmaUB74ORF6440P	70.588	153	160	3.2e-81	TRUE	GGCC	GCA_003949725.2_1	1087	unknown	[1214384:1214867](-)	68.75	putative	1	TRUE
GCA_003949725.2	--genus:GCA_003949725.2_02538	REBASE:M.TspC2ORF7275P	28.704	108	734	0.00032	FALSE	GATC	GCA_003949725.2_1	2463	unknown	[2632962:2635167](+)	47.429	putative	1	TRUE
GCA_004028375.1	--genus:GCA_004028375.1_03805	REBASE:M2.Gsw9ORF5595P	55.172	58	525	3.11e-09	FALSE	GAGGC	GCA_004028375.1_2	89	unknown	[92770:94348](+)	39.776	putative	3	TRUE
GCA_004028375.1	--genus:GCA_004028375.1_01300	REBASE:M.AorT14III	43.077	65	301	0.000626	FALSE	GTCGAC	GCA_004028375.1_1	1241	unknown	[1357018:1357924](-)	34.219	gold	4	TRUE
GCA_004028375.1	--genus:GCA_004028375.1_02676	REBASE:M.Tsp2812ORF7200P	36.364	121	183	6.02e-17	TRUE	GATC	GCA_004028375.1_1	2594	unknown	[2769223:2769775](+)	30.857	putative	4	TRUE
GCA_004028375.1	--genus:GCA_004028375.1_02419	REBASE:M.TspRQ2ORF1441P	28.916	83	734	0.000113	FALSE	GATC	GCA_004028375.1_1	2342	unknown	[2497953:2500158](+)	34.564	putative	1	TRUE
GCA_004028375.1	--genus:GCA_004028375.1_03468	REBASE:M.Asp131II	100	430	430	0	TRUE	RAATTY	GCA_004028375.1_1	3351	unknown	[3600358:3601651](-)	100	nonputative	500	TRUE
GCA_004028375.1	--genus:GCA_004028375.1_00790	REBASE:M.Tca9ORFAP	31.387	137	222	0.000271	TRUE	GATC	GCA_004028375.1_1	746	unknown	[819691:820360](+)	24.528	putative	1	TRUE
GCA_004028375.1	--genus:GCA_004028375.1_01891	REBASE:M.Bmo27321ORF1786P	35.714	98	334	3.2e-05	FALSE	CCTTC	GCA_004028375.1_1	1826	unknown	[1959949:1960954](-)	41.018	putative	1	TRUE
GCA_004028375.1	--genus:GCA_004028375.1_01333	REBASE:M.Rsp941ORF2000P	28.571	91	273	9.69e-05	FALSE	GGTACC	GCA_004028375.1_1	1273	unknown	[1391955:1392777](+)	30.403	putative	2	TRUE
GCA_004101685.1	--genus:GCA_004101685.1_02822	REBASE:M.Bsc12489ORF311P	34.234	111	1276	0.00064	FALSE	GTCGAC	GCA_004101685.1_1	2738	unknown	[2908851:2912682](-)	52.713	putative	1	TRUE
GCA_004101685.1	--genus:GCA_004101685.1_02699	REBASE:M.Tsp2812ORF7200P	36.364	121	183	8.52e-17	TRUE	GATC	GCA_004101685.1_1	2617	unknown	[2779347:2779899](+)	30.857	putative	4	TRUE
GCA_004101685.1	--genus:GCA_004101685.1_02506	REBASE:M.TspRQ2ORF1441P	28.916	83	734	0.00011	FALSE	GATC	GCA_004101685.1_1	2428	unknown	[2588924:2591129](+)	34.564	putative	1	TRUE
GCA_004101685.1	--genus:GCA_004101685.1_01934	REBASE:M.Bmo27321ORF1786P	35.714	98	334	2.93e-05	FALSE	CCTTC	GCA_004101685.1_1	1866	unknown	[2010230:2011235](-)	41.018	putative	1	TRUE
GCA_004101685.1	--genus:GCA_004101685.1_01311	REBASE:M.Rsp941ORF2000P	28.571	91	271	7.82e-05	FALSE	GGTACC	GCA_004101685.1_1	1248	unknown	[1382271:1383087](+)	29.151	putative	2	TRUE
GCA_004101685.1	--genus:GCA_004101685.1_01278	REBASE:M.AorT14III	43.077	65	301	0.000654	FALSE	GTCGAC	GCA_004101685.1_1	1216	unknown	[1347341:1348247](-)	34.219	gold	4	TRUE
GCA_004101685.1	--genus:GCA_004101685.1_03560	REBASE:M.Asp131II	100	430	430	0	TRUE	RAATTY	GCA_004101685.1_1	3443	unknown	[3675579:3676872](-)	100	nonputative	500	TRUE
GCA_004101685.1	--genus:GCA_004101685.1_02808	REBASE:M.Aba13485I	100	287	287	0	TRUE	TGGCCA	GCA_004101685.1_1	2724	unknown	[2897157:2898021](-)	100	nonputative	268	TRUE
GCA_004101685.1	--genus:GCA_004101685.1_02874	REBASE:M.SenUA18ORF4188P	68.243	148	492	3.93e-63	FALSE	GATC	GCA_004101685.1_1	2790	unknown	[2965952:2967431](-)	19.121	putative	1	TRUE
GCA_004101705.1	--genus:GCA_004101705.1_01285	REBASE:M.AorT14III	43.077	65	301	0.000654	FALSE	GTCGAC	GCA_004101705.1_1	1223	unknown	[1351272:1352178](-)	34.219	gold	4	TRUE
GCA_004101705.1	--genus:GCA_004101705.1_01318	REBASE:M.Rsp941ORF2000P	28.571	91	271	7.82e-05	FALSE	GGTACC	GCA_004101705.1_1	1255	unknown	[1386202:1387018](+)	29.151	putative	2	TRUE
GCA_004101705.1	--genus:GCA_004101705.1_02707	REBASE:M.Tsp2812ORF7200P	36.364	121	183	8.52e-17	TRUE	GATC	GCA_004101705.1_1	2625	unknown	[2784538:2785090](+)	30.857	putative	4	TRUE
GCA_004101705.1	--genus:GCA_004101705.1_02882	REBASE:M.SenUA18ORF4188P	68.243	148	492	3.93e-63	FALSE	GATC	GCA_004101705.1_1	2798	unknown	[2971143:2972622](-)	19.121	putative	1	TRUE
GCA_004101705.1	--genus:GCA_004101705.1_01941	REBASE:M.Bmo27321ORF1786P	35.714	98	334	2.93e-05	FALSE	CCTTC	GCA_004101705.1_1	1873	unknown	[2014161:2015166](-)	41.018	putative	1	TRUE
GCA_004101705.1	--genus:GCA_004101705.1_02514	REBASE:M.TspRQ2ORF1441P	28.916	83	734	0.00011	FALSE	GATC	GCA_004101705.1_1	2436	unknown	[2594115:2596320](+)	34.564	putative	1	TRUE
GCA_004101705.1	--genus:GCA_004101705.1_03567	REBASE:M.Asp131II	100	430	430	0	TRUE	RAATTY	GCA_004101705.1_1	3450	unknown	[3678711:3680004](-)	100	nonputative	500	TRUE
GCA_004101705.1	--genus:GCA_004101705.1_02816	REBASE:M.Aba13485I	100	287	287	0	TRUE	TGGCCA	GCA_004101705.1_1	2732	unknown	[2902348:2903212](-)	100	nonputative	268	TRUE
GCA_004101705.1	--genus:GCA_004101705.1_02830	REBASE:M.Bsc12489ORF311P	34.234	111	1276	0.00064	FALSE	GTCGAC	GCA_004101705.1_1	2746	unknown	[2914042:2917873](-)	52.713	putative	1	TRUE
GCA_004101725.1	--genus:GCA_004101725.1_01278	REBASE:M.AorT14III	43.077	65	301	0.000654	FALSE	GTCGAC	GCA_004101725.1_1	1216	unknown	[1347450:1348356](-)	34.219	gold	4	TRUE
GCA_004101725.1	--genus:GCA_004101725.1_01311	REBASE:M.Rsp941ORF2000P	28.571	91	271	7.82e-05	FALSE	GGTACC	GCA_004101725.1_1	1248	unknown	[1382380:1383196](+)	29.151	putative	2	TRUE
GCA_004101725.1	--genus:GCA_004101725.1_02699	REBASE:M.Tsp2812ORF7200P	36.364	121	183	8.52e-17	TRUE	GATC	GCA_004101725.1_1	2617	unknown	[2779456:2780008](+)	30.857	putative	4	TRUE
GCA_004101725.1	--genus:GCA_004101725.1_02822	REBASE:M.Bsc12489ORF311P	34.234	111	1276	0.00064	FALSE	GTCGAC	GCA_004101725.1_1	2738	unknown	[2908960:2912791](-)	52.713	putative	1	TRUE
GCA_004101725.1	--genus:GCA_004101725.1_03556	REBASE:M.Asp131II	100	430	430	0	TRUE	RAATTY	GCA_004101725.1_1	3439	unknown	[3672267:3673560](-)	100	nonputative	500	TRUE
GCA_004101725.1	--genus:GCA_004101725.1_02874	REBASE:M.SenUA18ORF4188P	68.243	148	492	3.93e-63	FALSE	GATC	GCA_004101725.1_1	2790	unknown	[2966061:2967540](-)	19.121	putative	1	TRUE
GCA_004101725.1	--genus:GCA_004101725.1_02808	REBASE:M.Aba13485I	100	287	287	0	TRUE	TGGCCA	GCA_004101725.1_1	2724	unknown	[2897266:2898130](-)	100	nonputative	268	TRUE
GCA_004101725.1	--genus:GCA_004101725.1_02506	REBASE:M.TspRQ2ORF1441P	28.916	83	734	0.00011	FALSE	GATC	GCA_004101725.1_1	2428	unknown	[2589033:2591238](+)	34.564	putative	1	TRUE
GCA_004101725.1	--genus:GCA_004101725.1_01934	REBASE:M.Bmo27321ORF1786P	35.714	98	334	2.93e-05	FALSE	CCTTC	GCA_004101725.1_1	1866	unknown	[2010339:2011344](-)	41.018	putative	1	TRUE
GCA_004101745.1	--genus:GCA_004101745.1_02883	REBASE:M.SenUA18ORF4188P	68.243	148	492	3.93e-63	FALSE	GATC	GCA_004101745.1_1	2798	unknown	[2976597:2978076](-)	19.121	putative	1	TRUE
GCA_004101745.1	--genus:GCA_004101745.1_02708	REBASE:M.Tsp2812ORF7200P	36.364	121	183	8.52e-17	TRUE	GATC	GCA_004101745.1_1	2625	unknown	[2789992:2790544](+)	30.857	putative	4	TRUE
GCA_004101745.1	--genus:GCA_004101745.1_01943	REBASE:M.Bmo27321ORF1786P	35.714	98	334	2.93e-05	FALSE	CCTTC	GCA_004101745.1_1	1874	unknown	[2020875:2021880](-)	41.018	putative	1	TRUE
GCA_004101745.1	--genus:GCA_004101745.1_01294	REBASE:M.AorT14III	43.077	65	301	0.000654	FALSE	GTCGAC	GCA_004101745.1_1	1231	unknown	[1361590:1362496](-)	34.219	gold	4	TRUE
GCA_004101745.1	--genus:GCA_004101745.1_03566	REBASE:M.Asp131II	100	430	430	0	TRUE	RAATTY	GCA_004101745.1_1	3448	unknown	[3682989:3684282](-)	100	nonputative	500	TRUE
GCA_004101745.1	--genus:GCA_004101745.1_02817	REBASE:M.Aba13485I	100	287	287	0	TRUE	TGGCCA	GCA_004101745.1_1	2732	unknown	[2907802:2908666](-)	100	nonputative	268	TRUE
GCA_004101745.1	--genus:GCA_004101745.1_02831	REBASE:M.Bsc12489ORF311P	34.234	111	1276	0.00064	FALSE	GTCGAC	GCA_004101745.1_1	2746	unknown	[2919496:2923327](-)	52.713	putative	1	TRUE
GCA_004101745.1	--genus:GCA_004101745.1_02515	REBASE:M.TspRQ2ORF1441P	28.916	83	734	0.00011	FALSE	GATC	GCA_004101745.1_1	2436	unknown	[2599569:2601774](+)	34.564	putative	1	TRUE
GCA_004101745.1	--genus:GCA_004101745.1_01327	REBASE:M.Rsp941ORF2000P	28.571	91	271	7.82e-05	FALSE	GGTACC	GCA_004101745.1_1	1263	unknown	[1396520:1397336](+)	29.151	putative	2	TRUE
GCA_004136355.1	--genus:GCA_004136355.1_02961	REBASE:M.SenUA18ORF4188P	68.243	148	492	4.01e-63	FALSE	GATC	GCA_004136355.1_1	2848	unknown	[3061955:3063434](+)	18.901	putative	1	TRUE
GCA_004136355.1	--genus:GCA_004136355.1_02266	REBASE:M.Asp131II	100	430	430	0	TRUE	RAATTY	GCA_004136355.1_1	2186	unknown	[2351723:2353016](+)	100	nonputative	500	TRUE
GCA_004136355.1	--genus:GCA_004136355.1_03149	REBASE:M.Tsp2812ORF7200P	36.364	121	183	8.52e-17	TRUE	GATC	GCA_004136355.1_1	3034	unknown	[3259458:3260010](-)	30.857	putative	4	TRUE
GCA_004136355.1	--genus:GCA_004136355.1_03031	REBASE:M.Aba13485I	100	287	287	0	TRUE	TGGCCA	GCA_004136355.1_1	2918	unknown	[3131788:3132652](+)	100	nonputative	268	TRUE
GCA_004136355.1	--genus:GCA_004136355.1_00668	REBASE:M.Rsp941ORF2000P	28.571	91	271	7.82e-05	FALSE	GGTACC	GCA_004136355.1_1	664	unknown	[669942:670758](-)	29.151	putative	2	TRUE
GCA_004136355.1	--genus:GCA_004136355.1_03327	REBASE:M.TspRQ2ORF1441P	28.916	83	734	0.00011	FALSE	GATC	GCA_004136355.1_1	3207	unknown	[3417310:3419515](-)	34.564	putative	1	TRUE
GCA_004136355.1	--genus:GCA_004136355.1_00110	REBASE:M.Bmo27321ORF1786P	35.714	98	334	2.93e-05	FALSE	CCTTC	GCA_004136355.1_1	110	unknown	[111167:112172](+)	41.018	putative	1	TRUE
GCA_004136355.1	--genus:GCA_004136355.1_03418	REBASE:M.CmiJ38ORFCP	59.055	254	256	3.9e-96	TRUE	AB	GCA_004136355.1_1	3297	unknown	[3487616:3488387](+)	59.449	putative	1	TRUE
GCA_004136355.1	--genus:GCA_004136355.1_00701	REBASE:M.AorT14III	43.077	65	301	0.000654	FALSE	GTCGAC	GCA_004136355.1_1	696	unknown	[704782:705688](+)	34.219	gold	4	TRUE
GCA_004564115.1	--genus:GCA_004564115.1_03145	REBASE:M.Asp131II	100	430	430	0	TRUE	RAATTY	GCA_004564115.1_1	3034	unknown	[3172608:3173901](+)	100	nonputative	500	TRUE
GCA_004564115.1	--genus:GCA_004564115.1_00238	REBASE:M.Tsp2812ORF7200P	36.364	121	183	7.59e-17	TRUE	GATC	GCA_004564115.1_1	229	unknown	[233911:234463](-)	30.286	putative	4	TRUE
GCA_004564115.1	--genus:GCA_004564115.1_01524	REBASE:M.Baz2011ORF1863P	32.075	106	271	2.68e-06	FALSE	GTAC	GCA_004564115.1_1	1488	unknown	[1494244:1495060](-)	30.258	putative	1	TRUE
GCA_004564115.1	--genus:GCA_004564115.1_02544	REBASE:M.MamMPORFDP	44.737	456	443	3.85e-116	TRUE	CCNGG	GCA_004564115.1_1	2458	unknown	[2564342:2565674](-)	45.952	putative	1	TRUE
GCA_004564115.1	--genus:GCA_004564115.1_01018	REBASE:M.Bmo27321ORF1786P	35.714	98	334	2.93e-05	FALSE	CCTTC	GCA_004564115.1_1	988	unknown	[992027:993032](+)	41.018	putative	1	TRUE
GCA_004564115.1	--genus:GCA_004564115.1_00421	REBASE:M.TspRQ2ORF1441P	28.916	83	734	0.000115	FALSE	GATC	GCA_004564115.1_1	403	unknown	[410725:412930](-)	34.564	putative	1	TRUE
GCA_004564115.1	--genus:GCA_004564115.1_01557	REBASE:M.AorT14III	43.077	65	301	0.000654	FALSE	GTCGAC	GCA_004564115.1_1	1520	unknown	[1529095:1530001](+)	34.219	gold	4	TRUE
GCA_004758865.1	--genus:GCA_004758865.1_02205	REBASE:M.UmvCBORFMP	71.429	63	245	2.25e-17	FALSE	YGGCCR	GCA_004758865.1_1	2158	unknown	[2203412:2204150](-)	70.588	putative	1	TRUE
GCA_004758865.1	--genus:GCA_004758865.1_03505	REBASE:M.AbayORF440P	77.07	471	473	0	TRUE	ACGGC	GCA_004758865.1_1	3402	unknown	[3537820:3539242](-)	77.07	putative	14	TRUE
GCA_004758865.1	--genus:GCA_004758865.1_02411	REBASE:M.Tsp2812ORF7200P	36.364	121	183	6.76e-17	TRUE	GATC	GCA_004758865.1_1	2360	unknown	[2409124:2409676](+)	30.857	putative	4	TRUE
GCA_004758865.1	--genus:GCA_004758865.1_04053	REBASE:M.BstXI	42.262	504	515	6.35e-135	TRUE	CCANNNNNNTGG	GCA_004758865.1_2	56	unknown	[41047:42595](-)	42.27	gold	1	TRUE
GCA_004758865.1	--genus:GCA_004758865.1_02299	REBASE:M.Aba6411II	80.271	1181	1176	0	TRUE	CRRTAAG	GCA_004758865.1_1	2251	unknown	[2307816:2311347](-)	80.612	nonputative	1	TRUE
GCA_004758865.1	--genus:GCA_004758865.1_00879	REBASE:M.AorT14III	43.077	65	301	0.000589	FALSE	GTCGAC	GCA_004758865.1_1	849	unknown	[884138:885044](-)	33.887	gold	4	TRUE
GCA_004758865.1	--genus:GCA_004758865.1_01515	REBASE:M.Bmo27321ORF1786P	35.714	98	334	2.93e-05	FALSE	CCTTC	GCA_004758865.1_1	1479	unknown	[1531629:1532634](-)	41.018	putative	1	TRUE
GCA_004758865.1	--genus:GCA_004758865.1_03162	REBASE:M.Asp131II	100	430	430	0	TRUE	RAATTY	GCA_004758865.1_1	3077	unknown	[3186150:3187443](-)	100	nonputative	500	TRUE
GCA_004758865.1	--genus:GCA_004758865.1_00957	REBASE:M.SenUA18ORF4188P	68.243	148	492	1.04e-62	FALSE	GATC	GCA_004758865.1_1	926	unknown	[960476:961955](+)	18.901	putative	1	TRUE
GCA_004758865.1	--genus:GCA_004758865.1_02136	REBASE:M.TspRQ2ORF1441P	28.916	83	734	0.000124	FALSE	GATC	GCA_004758865.1_1	2089	unknown	[2142408:2144613](+)	34.228	putative	1	TRUE
GCA_004758865.1	--genus:GCA_004758865.1_00912	REBASE:M.VpaS02ORFDP	32.71	107	273	0.000712	FALSE	GTAC	GCA_004758865.1_1	881	unknown	[919075:919897](+)	29.304	putative	1	TRUE
GCA_004758865.1	--genus:GCA_004758865.1_02803	REBASE:M.Bsp3004II	30.851	94	465	0.000341	FALSE	ATTAAT	GCA_004758865.1_1	2732	unknown	[2811637:2813035](-)	26.022	nonputative	1	TRUE
GCA_004768705.1	--genus:GCA_004768705.1_03327	REBASE:M.Rsp941ORF2000P	28.571	91	273	6.41e-05	FALSE	GGTACC	GCA_004768705.1_1	3206	unknown	[3450744:3451566](+)	30.769	putative	2	TRUE
GCA_004768705.1	--genus:GCA_004768705.1_03462	REBASE:M.Msp083ORF3955P	31.068	103	423	0.000447	FALSE	ATTTAAAT	GCA_004768705.1_1	3340	unknown	[3596962:3598234](+)	28.369	putative	2	TRUE
GCA_004768705.1	--genus:GCA_004768705.1_02027	REBASE:M.CnoNRS1ORF440P	30.62	258	499	9.33e-30	TRUE	CAYNNNNRTG	GCA_004768705.1_1	1961	unknown	[2089451:2090951](-)	25.651	putative	1	TRUE
GCA_004768705.1	--genus:GCA_004768705.1_01026	REBASE:M.EolPG531ORFEP	49.565	345	350	4.28e-119	TRUE	CCWGG	GCA_004768705.1_1	1011	unknown	[1037318:1038371](-)	49.429	putative	1	TRUE
GCA_004768705.1	--genus:GCA_004768705.1_01697	REBASE:M.Asp131II	100	430	430	0	TRUE	RAATTY	GCA_004768705.1_1	1649	unknown	[1735739:1737032](-)	100	nonputative	500	TRUE
GCA_004768705.1	--genus:GCA_004768705.1_00217	REBASE:M.Bmo27321ORF1786P	35.714	98	334	2.93e-05	FALSE	CCTTC	GCA_004768705.1_1	215	unknown	[230396:231401](-)	41.018	putative	1	TRUE
GCA_004768705.1	--genus:GCA_004768705.1_00694	REBASE:M.TspRQ2ORF1441P	28.916	83	734	0.000112	FALSE	GATC	GCA_004768705.1_1	685	unknown	[697456:699661](+)	34.564	putative	1	TRUE
GCA_004768705.1	--genus:GCA_004768705.1_03292	REBASE:M.AorT14III	43.077	65	301	0.000626	FALSE	GTCGAC	GCA_004768705.1_1	3172	unknown	[3415809:3416715](-)	34.219	gold	4	TRUE
GCA_004768705.1	--genus:GCA_004768705.1_00908	REBASE:M.Tsp2812ORF7200P	36.364	121	183	6.48e-17	TRUE	GATC	GCA_004768705.1_1	895	unknown	[911736:912288](+)	29.714	putative	4	TRUE
GCA_005280435.1	--genus:GCA_005280435.1_02326	REBASE:M.Baz2011ORF1863P	30.189	106	271	4.17e-05	FALSE	GTAC	GCA_005280435.1_1	2265	unknown	[2350504:2351320](-)	29.889	putative	1	TRUE
GCA_005280435.1	--genus:GCA_005280435.1_01104	REBASE:M.RtoCS39ORF1455P	31.193	109	1276	0.000311	FALSE	CTCGAG	GCA_005280435.1_1	1060	unknown	[1111733:1115564](+)	38.809	putative	17	TRUE
GCA_005280435.1	--genus:GCA_005280435.1_00700	REBASE:M.Aba433ORF2925P	100	363	363	0	TRUE	CCGG	GCA_005280435.1_1	662	unknown	[708201:709293](-)	100	putative	4	TRUE
GCA_005280435.1	--genus:GCA_005280435.1_01719	REBASE:M.Bmo27321ORF1786P	35.714	98	334	2.93e-05	FALSE	CCTTC	GCA_005280435.1_1	1664	unknown	[1744212:1745217](+)	41.018	putative	1	TRUE
GCA_005280435.1	--genus:GCA_005280435.1_04108	REBASE:M.Aba6411II	80.035	1127	1126	0	TRUE	CRRTAAG	GCA_005280435.1_2	91	unknown	[92481:95862](+)	80.373	nonputative	1	TRUE
GCA_005280435.1	--genus:GCA_005280435.1_00821	REBASE:M.Tsp2812ORF7200P	36.364	121	183	5.71e-17	TRUE	GATC	GCA_005280435.1_1	781	unknown	[838356:838908](-)	30.857	putative	4	TRUE
GCA_005280435.1	--genus:GCA_005280435.1_01133	REBASE:M.TspRQ2ORF1441P	28.916	83	734	0.000111	FALSE	GATC	GCA_005280435.1_1	1089	unknown	[1145818:1148023](-)	34.564	putative	1	TRUE
GCA_005280435.1	--genus:GCA_005280435.1_00854	REBASE:M.Aac139BORFIP	51.872	187	447	2.71e-60	FALSE	GAAGAC	GCA_005280435.1_1	814	unknown	[870791:872135](+)	48.649	putative	1	TRUE
GCA_005280435.1	--genus:GCA_005280435.1_02184	REBASE:M.Aba433ORF1524P	100	281	281	0	TRUE	TGGCCA	GCA_005280435.1_1	2124	unknown	[2203305:2204151](-)	100	putative	4	TRUE
GCA_005280435.1	--genus:GCA_005280435.1_01047	REBASE:M.SenUA18ORF4188P	68.243	148	492	1.04e-62	FALSE	GATC	GCA_005280435.1_1	1003	unknown	[1056521:1058000](+)	18.681	putative	1	TRUE
GCA_005280435.1	--genus:GCA_005280435.1_02758	REBASE:M.SmaUB74ORF6440P	71.523	151	160	6.24e-80	TRUE	GGCC	GCA_005280435.1_1	2680	unknown	[2784301:2784784](+)	69.375	putative	1	TRUE
GCA_005280435.1	--genus:GCA_005280435.1_04003	REBASE:M.Asp131II	100	430	430	0	TRUE	RAATTY	GCA_005280435.1_1	3865	unknown	[4066536:4067829](+)	100	nonputative	500	TRUE
GCA_005280435.1	--genus:GCA_005280435.1_04152	REBASE:M.AmeRG65ORF19750P	38.983	59	338	0.000398	FALSE	CCNGG	GCA_005280435.1_2	135	unknown	[134703:135720](+)	23.373	putative	1	TRUE
GCA_005280435.1	--genus:GCA_005280435.1_02360	REBASE:M.AorT14III	43.077	65	301	0.000654	FALSE	GTCGAC	GCA_005280435.1_1	2298	unknown	[2385352:2386258](+)	34.219	gold	4	TRUE
GCA_005280675.1	--genus:GCA_005280675.1_02383	REBASE:M.Bmo27321ORF1786P	35.714	98	334	2.93e-05	FALSE	CCTTC	GCA_005280675.1_1	2292	unknown	[2416381:2417386](+)	41.018	putative	1	TRUE
GCA_005280675.1	--genus:GCA_005280675.1_02778	REBASE:M.Aba6411ORF3575P	75.811	339	340	0	TRUE	GTCGAC	GCA_005280675.1_1	2684	unknown	[2807867:2808890](-)	75.588	putative	1	TRUE
GCA_005280675.1	--genus:GCA_005280675.1_02948	REBASE:M.AorT14III	43.077	65	301	0.000654	FALSE	GTCGAC	GCA_005280675.1_1	2852	unknown	[2984788:2985694](+)	34.219	gold	4	TRUE
GCA_005280675.1	--genus:GCA_005280675.1_02913	REBASE:M.Hsp2008ORF3743P	25.828	151	273	0.000144	TRUE	GTATAC	GCA_005280675.1_1	2818	unknown	[2949348:2950170](-)	28.938	putative	3	TRUE
GCA_005280675.1	--genus:GCA_005280675.1_00754	REBASE:M.Asp131II	100	430	430	0	TRUE	RAATTY	GCA_005280675.1_1	712	unknown	[760538:761831](+)	100	nonputative	500	TRUE
GCA_005280675.1	--genus:GCA_005280675.1_01605	REBASE:M.Tsp2812ORF7200P	36.364	121	183	6.28e-17	TRUE	GATC	GCA_005280675.1_1	1528	unknown	[1621263:1621815](-)	30.857	putative	4	TRUE
GCA_005280695.1	--genus:GCA_005280695.1_01232	REBASE:M.SenUA18ORF4188P	68.243	148	492	3.93e-63	FALSE	GATC	GCA_005280695.1_1	1181	unknown	[1282598:1284077](+)	19.121	putative	1	TRUE
GCA_005280695.1	--genus:GCA_005280695.1_01417	REBASE:M.Tsp2812ORF7200P	36.364	121	183	8.52e-17	TRUE	GATC	GCA_005280695.1_1	1364	unknown	[1477327:1477879](-)	30.857	putative	4	TRUE
GCA_005280695.1	--genus:GCA_005280695.1_03007	REBASE:M.CmiJ38ORFCP	59.055	254	256	3.9e-96	TRUE	AB	GCA_005280695.1_1	2928	unknown	[3074878:3075649](-)	59.449	putative	1	TRUE
GCA_005280695.1	--genus:GCA_005280695.1_00550	REBASE:M.Asp131II	100	430	430	0	TRUE	RAATTY	GCA_005280695.1_1	526	unknown	[578639:579932](+)	100	nonputative	500	TRUE
GCA_005280695.1	--genus:GCA_005280695.1_02240	REBASE:M.Bmo27321ORF1786P	35.714	98	334	2.93e-05	FALSE	CCTTC	GCA_005280695.1_1	2176	unknown	[2303267:2304272](-)	41.018	putative	1	TRUE
GCA_005280695.1	--genus:GCA_005280695.1_01751	REBASE:M.AhdI	31.061	396	755	3.05e-36	TRUE	GACNNNNNGTC	GCA_005280695.1_1	1691	unknown	[1810507:1812775](-)	28.947	gold	1	TRUE
GCA_005280695.1	--genus:GCA_005280695.1_01620	REBASE:M.Rsp941ORF2000P	28.571	91	271	7.82e-05	FALSE	GGTACC	GCA_005280695.1_1	1561	unknown	[1672599:1673415](+)	29.151	putative	2	TRUE
GCA_005280695.1	--genus:GCA_005280695.1_02809	REBASE:M.TspRQ2ORF1441P	28.916	83	734	0.00011	FALSE	GATC	GCA_005280695.1_1	2735	unknown	[2876791:2878996](+)	34.564	putative	1	TRUE
GCA_005280695.1	--genus:GCA_005280695.1_01588	REBASE:M.AorT14III	43.077	65	301	0.000654	FALSE	GTCGAC	GCA_005280695.1_1	1530	unknown	[1637667:1638573](-)	34.219	gold	4	TRUE
GCA_005280695.1	--genus:GCA_005280695.1_01743	REBASE:M.SmaUB74ORF6440P	71.242	153	160	2.46e-81	TRUE	GGCC	GCA_005280695.1_1	1683	unknown	[1806781:1807264](-)	69.375	putative	1	TRUE
GCA_005280695.1	--genus:GCA_005280695.1_01281	REBASE:M.Bsc12489ORF311P	34.234	111	1276	0.00064	FALSE	GTCGAC	GCA_005280695.1_1	1230	unknown	[1333040:1336871](+)	52.713	putative	1	TRUE
GCA_005518095.1	--genus:GCA_005518095.1_04188	REBASE:M.AmeRG65ORF19750P	38.983	59	338	0.000398	FALSE	CCNGG	GCA_005518095.1_2	104	unknown	[102952:103969](-)	23.373	putative	1	TRUE
GCA_005518095.1	--genus:GCA_005518095.1_02404	REBASE:M.Aba0088III	100	285	285	0	TRUE	RGATCY	GCA_005518095.1_1	2298	unknown	[2477191:2478049](-)	100	nonputative	21	TRUE
GCA_005518095.1	--genus:GCA_005518095.1_02988	REBASE:M.Bmo27321ORF1786P	35.714	98	334	2.93e-05	FALSE	CCTTC	GCA_005518095.1_1	2870	unknown	[3056566:3057571](+)	41.018	putative	1	TRUE
GCA_005518095.1	--genus:GCA_005518095.1_01318	REBASE:M.Asp131II	100	430	430	0	TRUE	RAATTY	GCA_005518095.1_1	1257	unknown	[1364691:1365984](+)	100	nonputative	500	TRUE
GCA_005518095.1	--genus:GCA_005518095.1_04069	REBASE:M.EsaGMORFAP	38.71	93	338	1.3e-05	FALSE	TCNGA	GCA_005518095.1_1	3928	unknown	[4127009:4128026](+)	26.036	putative	1	TRUE
GCA_005518095.1	--genus:GCA_005518095.1_03687	REBASE:M.AorT14III	43.077	65	301	0.000654	FALSE	GTCGAC	GCA_005518095.1_1	3558	unknown	[3771218:3772124](+)	34.219	gold	4	TRUE
GCA_005518095.1	--genus:GCA_005518095.1_02177	REBASE:M.Tsp2812ORF7200P	35.537	121	183	8.61e-17	TRUE	GATC	GCA_005518095.1_1	2077	unknown	[2242099:2242651](-)	29.714	putative	4	TRUE
GCA_005518095.1	--genus:GCA_005518095.1_02329	REBASE:M.TspRQ2ORF1441P	28.916	83	734	0.000115	FALSE	GATC	GCA_005518095.1_1	2224	unknown	[2408154:2410359](-)	34.564	putative	1	TRUE
GCA_005518095.1	--genus:GCA_005518095.1_01611	REBASE:M.CmiJ38ORFCP	56.522	253	255	9.77e-98	TRUE	AB	GCA_005518095.1_1	1536	unknown	[1651499:1652267](+)	56.693	putative	1	TRUE
GCA_005518095.1	--genus:GCA_005518095.1_02062	REBASE:M.BxiVV3I	34.783	92	493	5.86e-07	FALSE	CTTAAG	GCA_005518095.1_1	1963	unknown	[2111970:2113452](+)	14.477	gold	2	TRUE
GCA_005518095.1	--genus:GCA_005518095.1_04255	REBASE:M.Aba6411II	77.08	1178	1155	0	TRUE	CRRTAAG	GCA_005518095.1_2	171	unknown	[162685:166153](-)	78.874	nonputative	1	TRUE
GCA_005518095.1	--genus:GCA_005518095.1_03654	REBASE:M.Rsp941ORF2000P	28.571	91	273	6.7e-05	FALSE	GGTACC	GCA_005518095.1_1	3526	unknown	[3736363:3737185](-)	30.403	putative	2	TRUE
GCA_005519135.2	--genus:GCA_005519135.2_00269	REBASE:M.Asp131II	100	430	430	0	TRUE	RAATTY	GCA_005519135.2_1	256	unknown	[279996:281289](+)	100	nonputative	500	TRUE
GCA_005519135.2	--genus:GCA_005519135.2_01786	REBASE:M.Bmo27321ORF1786P	35.714	98	334	2.93e-05	FALSE	CCTTC	GCA_005519135.2_1	1723	unknown	[1853975:1854980](+)	41.018	putative	1	TRUE
GCA_005519135.2	--genus:GCA_005519135.2_02264	REBASE:M.SenUA18ORF4188P	68.243	148	492	5.92e-63	FALSE	GATC	GCA_005519135.2_1	2196	unknown	[2359088:2360567](-)	18.681	putative	1	TRUE
GCA_005519135.2	--genus:GCA_005519135.2_02403	REBASE:M.Rsp941ORF2000P	28.571	91	271	7.82e-05	FALSE	GGTACC	GCA_005519135.2_1	2334	unknown	[2500812:2501628](-)	29.151	putative	2	TRUE
GCA_005519135.2	--genus:GCA_005519135.2_01226	REBASE:M.TspRQ2ORF1441P	28.916	83	734	0.00011	FALSE	GATC	GCA_005519135.2_1	1174	unknown	[1282145:1284350](-)	34.564	putative	1	TRUE
GCA_005519135.2	--genus:GCA_005519135.2_00923	REBASE:M.Aba13485I	100	287	287	0	TRUE	TGGCCA	GCA_005519135.2_1	877	unknown	[973763:974627](+)	100	nonputative	268	TRUE
GCA_005519135.2	--genus:GCA_005519135.2_02437	REBASE:M.AorT14III	43.077	65	301	0.000654	FALSE	GTCGAC	GCA_005519135.2_1	2367	unknown	[2535652:2536558](+)	34.219	gold	4	TRUE
GCA_005519135.2	--genus:GCA_005519135.2_01042	REBASE:M.Tsp2812ORF7200P	36.364	121	183	8.52e-17	TRUE	GATC	GCA_005519135.2_1	994	unknown	[1102537:1103089](-)	30.857	putative	4	TRUE
GCA_005519135.2	--genus:GCA_005519135.2_02807	REBASE:M.CmiJ38ORFCP	59.055	254	256	3.9e-96	TRUE	AB	GCA_005519135.2_1	2724	unknown	[2931729:2932500](-)	59.449	putative	1	TRUE
GCA_005519135.2	--genus:GCA_005519135.2_02211	REBASE:M.Bsc12489ORF311P	34.234	111	1276	0.0007	FALSE	GTCGAC	GCA_005519135.2_1	2143	unknown	[2300940:2304771](-)	53.488	putative	1	TRUE
GCA_005671375.1	--genus:GCA_005671375.1_02861	REBASE:M.Tsp2812ORF7200P	36.364	121	183	8.52e-17	TRUE	GATC	GCA_005671375.1_1	2777	unknown	[2913370:2913922](+)	30.857	putative	4	TRUE
GCA_005671375.1	--genus:GCA_005671375.1_02698	REBASE:M.Smo310ORF3945P	35.238	105	475	5.53e-07	FALSE	GCGC	GCA_005671375.1_1	2619	unknown	[2765662:2767090](-)	28.571	putative	2	TRUE
GCA_005671375.1	--genus:GCA_005671375.1_01975	REBASE:M.Bmo27321ORF1786P	35.714	98	334	2.93e-05	FALSE	CCTTC	GCA_005671375.1_1	1907	unknown	[2047112:2048117](-)	41.018	putative	1	TRUE
GCA_005671375.1	--genus:GCA_005671375.1_01346	REBASE:M.AorT14III	43.077	65	301	0.000654	FALSE	GTCGAC	GCA_005671375.1_1	1284	unknown	[1399064:1399970](-)	34.219	gold	4	TRUE
GCA_005671375.1	--genus:GCA_005671375.1_01091	REBASE:M.SmaUB74ORF6440P	70.588	153	160	3.2e-81	TRUE	GGCC	GCA_005671375.1_1	1039	unknown	[1169326:1169809](-)	68.75	putative	1	TRUE
GCA_005671375.1	--genus:GCA_005671375.1_02970	REBASE:M.Aba13485I	100	287	287	0	TRUE	TGGCCA	GCA_005671375.1_1	2884	unknown	[3031179:3032043](-)	100	nonputative	268	TRUE
GCA_005671375.1	--genus:GCA_005671375.1_01379	REBASE:M.Rsp941ORF2000P	28.571	91	271	7.82e-05	FALSE	GGTACC	GCA_005671375.1_1	1316	unknown	[1433994:1434810](+)	29.151	putative	2	TRUE
GCA_005671375.1	--genus:GCA_005671375.1_03661	REBASE:M.Asp131II	100	430	430	0	TRUE	RAATTY	GCA_005671375.1_1	3541	unknown	[3747859:3749152](-)	100	nonputative	500	TRUE
GCA_005671375.1	--genus:GCA_005671375.1_02638	REBASE:M.TspRQ2ORF1441P	28.916	83	734	0.00011	FALSE	GATC	GCA_005671375.1_1	2559	unknown	[2699059:2701264](+)	34.564	putative	1	TRUE
GCA_006385075.1	--genus:GCA_006385075.1_00086	REBASE:M.EolPG531ORFEP	50.145	345	355	8.2e-123	TRUE	CCWGG	GCA_006385075.1_1	80	unknown	[94152:95220](+)	50	putative	1	TRUE
GCA_006385075.1	--genus:GCA_006385075.1_02769	REBASE:M.TspRQ2ORF1441P	28.916	83	734	0.000112	FALSE	GATC	GCA_006385075.1_1	2690	unknown	[2770697:2772902](+)	34.564	putative	1	TRUE
GCA_006385075.1	--genus:GCA_006385075.1_01599	REBASE:M.AorT14III	43.077	65	301	0.000654	FALSE	GTCGAC	GCA_006385075.1_1	1536	unknown	[1579520:1580426](-)	34.219	gold	4	TRUE
GCA_006385075.1	--genus:GCA_006385075.1_00104	REBASE:M.Cje81116ORFBP	30.588	85	493	6.38e-09	FALSE	GACNNNNGTC	GCA_006385075.1_1	98	unknown	[118888:120370](-)	44.961	putative	2	TRUE
GCA_006385075.1	--genus:GCA_006385075.1_01632	REBASE:M.Rsp941ORF2000P	28.571	91	271	6.53e-05	FALSE	GGTACC	GCA_006385075.1_1	1568	unknown	[1614457:1615273](+)	29.151	putative	2	TRUE
GCA_006385075.1	--genus:GCA_006385075.1_03785	REBASE:M.Asp131II	100	430	430	0	TRUE	RAATTY	GCA_006385075.1_1	3663	unknown	[3838732:3840025](-)	100	nonputative	500	TRUE
GCA_006385075.1	--genus:GCA_006385075.1_02914	REBASE:M.Tsp2812ORF7200P	36.364	121	183	5.95e-17	TRUE	GATC	GCA_006385075.1_1	2831	unknown	[2937405:2937957](+)	30.857	putative	4	TRUE
GCA_006385075.1	--genus:GCA_006385075.1_00733	REBASE:M.AhdI	31.061	396	755	3.05e-36	TRUE	GACNNNNNGTC	GCA_006385075.1_1	693	unknown	[750157:752425](-)	28.947	gold	1	TRUE
GCA_006385075.1	--genus:GCA_006385075.1_03113	REBASE:M.SenUA18ORF4188P	68.243	148	492	3.93e-63	FALSE	GATC	GCA_006385075.1_1	3027	unknown	[3149157:3150636](-)	19.121	putative	1	TRUE
GCA_006385075.1	--genus:GCA_006385075.1_03064	REBASE:M.Bsc12489ORF311P	32.812	128	1276	0.000618	FALSE	GTCGAC	GCA_006385075.1_1	2978	unknown	[3093386:3097217](-)	52.326	putative	1	TRUE
GCA_006385075.1	--genus:GCA_006385075.1_02183	REBASE:M.Bmo27321ORF1786P	35.714	98	334	2.93e-05	FALSE	CCTTC	GCA_006385075.1_1	2114	unknown	[2176039:2177044](-)	41.018	putative	1	TRUE
GCA_007107525.1	--genus:GCA_007107525.1_03697	REBASE:M.Sau7774ORF13760P	59.31	435	522	0	TRUE	GATC	GCA_007107525.1_4	65	unknown	[52748:54317](+)	60.23	putative	1	TRUE
GCA_007107525.1	--genus:GCA_007107525.1_01783	REBASE:M.Bmo27321ORF1786P	35.714	98	334	2.93e-05	FALSE	CCTTC	GCA_007107525.1_1	1722	unknown	[1852073:1853078](+)	41.018	putative	1	TRUE
GCA_007107525.1	--genus:GCA_007107525.1_00294	REBASE:M.Asp131II	100	430	430	0	TRUE	RAATTY	GCA_007107525.1_1	282	unknown	[309279:310572](+)	100	nonputative	500	TRUE
GCA_007107525.1	--genus:GCA_007107525.1_02298	REBASE:M.Rsp941ORF2000P	28.571	91	273	7.14e-05	FALSE	GGTACC	GCA_007107525.1_1	2232	unknown	[2405205:2406027](-)	30.403	putative	2	TRUE
GCA_007107525.1	--genus:GCA_007107525.1_01305	REBASE:M.TspRQ2ORF1441P	28.916	83	734	0.000112	FALSE	GATC	GCA_007107525.1_1	1251	unknown	[1370678:1372883](-)	34.564	putative	1	TRUE
GCA_007107525.1	--genus:GCA_007107525.1_01047	REBASE:M.Tsp2812ORF7200P	35.537	121	183	9.67e-17	TRUE	GATC	GCA_007107525.1_1	998	unknown	[1110969:1111521](-)	30.286	putative	4	TRUE
GCA_007107525.1	--genus:GCA_007107525.1_02333	REBASE:M.AorT14III	43.077	65	301	0.000654	FALSE	GTCGAC	GCA_007107525.1_1	2266	unknown	[2441105:2442011](+)	34.219	gold	4	TRUE
GCA_007221455.1	--genus:GCA_007221455.1_01412	REBASE:M.AorT14III	43.077	65	301	0.000654	FALSE	GTCGAC	GCA_007221455.1_1	1350	unknown	[1483716:1484622](-)	34.219	gold	4	TRUE
GCA_007221455.1	--genus:GCA_007221455.1_01445	REBASE:M.Rsp941ORF2000P	28.571	91	271	7.82e-05	FALSE	GGTACC	GCA_007221455.1_1	1382	unknown	[1518646:1519462](+)	29.151	putative	2	TRUE
GCA_007221455.1	--genus:GCA_007221455.1_02760	REBASE:M.CmiJ38ORFCP	59.055	254	256	3.9e-96	TRUE	AB	GCA_007221455.1_1	2678	unknown	[2911138:2911909](-)	59.449	putative	1	TRUE
GCA_007221455.1	--genus:GCA_007221455.1_00920	REBASE:M.Aba13485I	100	287	287	0	TRUE	TGGCCA	GCA_007221455.1_1	874	unknown	[972264:973128](+)	100	nonputative	268	TRUE
GCA_007221455.1	--genus:GCA_007221455.1_02521	REBASE:M.TspRQ2ORF1441P	28.916	83	734	0.00011	FALSE	GATC	GCA_007221455.1_1	2443	unknown	[2651827:2654032](+)	34.564	putative	1	TRUE
GCA_007221455.1	--genus:GCA_007221455.1_00267	REBASE:M.Asp131II	100	430	430	0	TRUE	RAATTY	GCA_007221455.1_1	254	unknown	[279832:281125](+)	100	nonputative	500	TRUE
GCA_007221455.1	--genus:GCA_007221455.1_01964	REBASE:M.Bmo27321ORF1786P	35.714	98	334	2.93e-05	FALSE	CCTTC	GCA_007221455.1_1	1896	unknown	[2081023:2082028](-)	41.018	putative	1	TRUE
GCA_007221455.1	--genus:GCA_007221455.1_01031	REBASE:M.Tsp2812ORF7200P	36.364	121	183	8.52e-17	TRUE	GATC	GCA_007221455.1_1	983	unknown	[1090384:1090936](-)	30.857	putative	4	TRUE
GCA_007647215.1	--genus:GCA_007647215.1_01133	REBASE:M.Tsp2812ORF7200P	36.364	121	183	8.52e-17	TRUE	GATC	GCA_007647215.1_1	1084	unknown	[1173671:1174223](-)	30.857	putative	4	TRUE
GCA_007647215.1	--genus:GCA_007647215.1_00925	REBASE:M.SenUA18ORF4188P	68.243	148	492	3.93e-63	FALSE	GATC	GCA_007647215.1_1	879	unknown	[959578:961057](+)	19.121	putative	1	TRUE
GCA_007647215.1	--genus:GCA_007647215.1_02333	REBASE:M.AhdI	31.061	396	755	3.05e-36	TRUE	GACNNNNNGTC	GCA_007647215.1_1	2267	unknown	[2382729:2384997](+)	28.947	gold	1	TRUE
GCA_007647215.1	--genus:GCA_007647215.1_03874	REBASE:M.AflWKORF2238P	35.593	59	258	0.000362	FALSE	ATCGAT	GCA_007647215.1_2	81	unknown	[58895:59672](+)	33.333	putative	1	TRUE
GCA_007647215.1	--genus:GCA_007647215.1_02327	REBASE:M.AbaZI	100	348	348	0	TRUE	AGCNNNNGCT	GCA_007647215.1_1	2261	unknown	[2379522:2380569](-)	100	nonputative	192	TRUE
GCA_007647215.1	--genus:GCA_007647215.1_01299	REBASE:M.TspRQ2ORF1441P	28.916	83	734	0.00011	FALSE	GATC	GCA_007647215.1_1	1247	unknown	[1328618:1330823](-)	34.564	putative	1	TRUE
GCA_007647215.1	--genus:GCA_007647215.1_00239	REBASE:M.Asp131II	100	430	430	0	TRUE	RAATTY	GCA_007647215.1_1	226	unknown	[250608:251901](+)	100	nonputative	500	TRUE
GCA_007647215.1	--genus:GCA_007647215.1_01861	REBASE:M.Bmo27321ORF1786P	35.714	98	334	2.93e-05	FALSE	CCTTC	GCA_007647215.1_1	1799	unknown	[1903000:1904005](+)	41.018	putative	1	TRUE
GCA_007647215.1	--genus:GCA_007647215.1_02465	REBASE:M.Rsp941ORF2000P	28.571	91	271	7.82e-05	FALSE	GGTACC	GCA_007647215.1_1	2398	unknown	[2522854:2523670](-)	29.151	putative	2	TRUE
GCA_007647215.1	--genus:GCA_007647215.1_02498	REBASE:M.AorT14III	43.077	65	301	0.000654	FALSE	GTCGAC	GCA_007647215.1_1	2430	unknown	[2557694:2558600](+)	34.219	gold	4	TRUE
GCA_008033255.2	--genus:GCA_008033255.2_03632	REBASE:M.Asp131II	100	430	430	0	TRUE	RAATTY	GCA_008033255.2_1	3515	unknown	[3719144:3720437](-)	100	nonputative	500	TRUE
GCA_008033255.2	--genus:GCA_008033255.2_02378	REBASE:M.SenUA18ORF4188P	52.756	127	517	2.91e-37	FALSE	GATC	GCA_008033255.2_1	2308	unknown	[2435713:2437267](-)	19.56	putative	1	TRUE
GCA_008033255.2	--genus:GCA_008033255.2_02570	REBASE:M.AorT14III	43.077	65	301	0.000654	FALSE	GTCGAC	GCA_008033255.2_1	2498	unknown	[2629949:2630855](+)	34.219	gold	4	TRUE
GCA_008033255.2	--genus:GCA_008033255.2_01892	REBASE:M.Bmo27321ORF1786P	35.714	98	334	2.93e-05	FALSE	CCTTC	GCA_008033255.2_1	1826	unknown	[1949410:1950415](+)	41.018	putative	1	TRUE
GCA_008033255.2	--genus:GCA_008033255.2_01092	REBASE:M.SmaUB74ORF6440P	70.588	153	160	3.2e-81	TRUE	GGCC	GCA_008033255.2_1	1041	unknown	[1173947:1174430](-)	68.75	putative	1	TRUE
GCA_008033255.2	--genus:GCA_008033255.2_01101	REBASE:M.AhdI	31.061	396	755	3.05e-36	TRUE	GACNNNNNGTC	GCA_008033255.2_1	1050	unknown	[1178587:1180855](-)	28.947	gold	1	TRUE
GCA_008033255.2	--genus:GCA_008033255.2_02537	REBASE:M.Rsp941ORF2000P	28.571	91	271	7.82e-05	FALSE	GGTACC	GCA_008033255.2_1	2466	unknown	[2595109:2595925](-)	29.151	putative	2	TRUE
GCA_008033255.2	--genus:GCA_008033255.2_01272	REBASE:M.TspRQ2ORF1441P	28.916	83	734	0.00011	FALSE	GATC	GCA_008033255.2_1	1216	unknown	[1332574:1334779](-)	34.564	putative	1	TRUE
GCA_008033255.2	--genus:GCA_008033255.2_02842	REBASE:M.Tsp2812ORF7200P	36.364	121	183	8.52e-17	TRUE	GATC	GCA_008033255.2_1	2760	unknown	[2885910:2886462](+)	30.857	putative	4	TRUE
GCA_008033255.2	--genus:GCA_008033255.2_02964	REBASE:M.Aba13485I	100	287	287	0	TRUE	TGGCCA	GCA_008033255.2_1	2880	unknown	[3014561:3015425](-)	100	nonputative	268	TRUE
GCA_008244865.1	--genus:GCA_008244865.1_02807	REBASE:M.Aba13485I	100	287	287	0	TRUE	TGGCCA	GCA_008244865.1_1	2723	unknown	[2895834:2896698](-)	100	nonputative	268	TRUE
GCA_008244865.1	--genus:GCA_008244865.1_02505	REBASE:M.TspRQ2ORF1441P	28.916	83	734	0.00011	FALSE	GATC	GCA_008244865.1_1	2427	unknown	[2587601:2589806](+)	34.564	putative	1	TRUE
GCA_008244865.1	--genus:GCA_008244865.1_02698	REBASE:M.Tsp2812ORF7200P	36.364	121	183	8.52e-17	TRUE	GATC	GCA_008244865.1_1	2616	unknown	[2778024:2778576](+)	30.857	putative	4	TRUE
GCA_008244865.1	--genus:GCA_008244865.1_01277	REBASE:M.AorT14III	43.077	65	301	0.000654	FALSE	GTCGAC	GCA_008244865.1_1	1215	unknown	[1346024:1346930](-)	34.219	gold	4	TRUE
GCA_008244865.1	--genus:GCA_008244865.1_01933	REBASE:M.Bmo27321ORF1786P	35.714	98	334	2.93e-05	FALSE	CCTTC	GCA_008244865.1_1	1865	unknown	[2008907:2009912](-)	41.018	putative	1	TRUE
GCA_008244865.1	--genus:GCA_008244865.1_02821	REBASE:M.Bsc12489ORF311P	34.234	111	1276	0.00064	FALSE	GTCGAC	GCA_008244865.1_1	2737	unknown	[2907528:2911359](-)	52.713	putative	1	TRUE
GCA_008244865.1	--genus:GCA_008244865.1_01310	REBASE:M.Rsp941ORF2000P	28.571	91	271	7.82e-05	FALSE	GGTACC	GCA_008244865.1_1	1247	unknown	[1380954:1381770](+)	29.151	putative	2	TRUE
GCA_008244865.1	--genus:GCA_008244865.1_03559	REBASE:M.Asp131II	100	430	430	0	TRUE	RAATTY	GCA_008244865.1_1	3442	unknown	[3673399:3674692](-)	100	nonputative	500	TRUE
GCA_008244865.1	--genus:GCA_008244865.1_02873	REBASE:M.SenUA18ORF4188P	68.243	148	492	3.93e-63	FALSE	GATC	GCA_008244865.1_1	2789	unknown	[2964629:2966108](-)	19.121	putative	1	TRUE
GCA_008244885.1	--genus:GCA_008244885.1_02875	REBASE:M.SenUA18ORF4188P	68.243	148	492	3.93e-63	FALSE	GATC	GCA_008244885.1_1	2791	unknown	[2966876:2968355](-)	19.121	putative	1	TRUE
GCA_008244885.1	--genus:GCA_008244885.1_01278	REBASE:M.AorT14III	43.077	65	301	0.000654	FALSE	GTCGAC	GCA_008244885.1_1	1216	unknown	[1347323:1348229](-)	34.219	gold	4	TRUE
GCA_008244885.1	--genus:GCA_008244885.1_02823	REBASE:M.Bsc12489ORF311P	34.234	111	1276	0.00064	FALSE	GTCGAC	GCA_008244885.1_1	2739	unknown	[2909775:2913606](-)	52.713	putative	1	TRUE
GCA_008244885.1	--genus:GCA_008244885.1_03559	REBASE:M.Asp131II	100	430	430	0	TRUE	RAATTY	GCA_008244885.1_1	3442	unknown	[3674430:3675723](-)	100	nonputative	500	TRUE
GCA_008244885.1	--genus:GCA_008244885.1_01311	REBASE:M.Rsp941ORF2000P	28.571	91	271	7.82e-05	FALSE	GGTACC	GCA_008244885.1_1	1248	unknown	[1382253:1383069](+)	29.151	putative	2	TRUE
GCA_008244885.1	--genus:GCA_008244885.1_02809	REBASE:M.Aba13485I	100	287	287	0	TRUE	TGGCCA	GCA_008244885.1_1	2725	unknown	[2898081:2898945](-)	100	nonputative	268	TRUE
GCA_008244885.1	--genus:GCA_008244885.1_02700	REBASE:M.Tsp2812ORF7200P	36.364	121	183	8.52e-17	TRUE	GATC	GCA_008244885.1_1	2618	unknown	[2780271:2780823](+)	30.857	putative	4	TRUE
GCA_008244885.1	--genus:GCA_008244885.1_02507	REBASE:M.TspRQ2ORF1441P	28.916	83	734	0.00011	FALSE	GATC	GCA_008244885.1_1	2429	unknown	[2589848:2592053](+)	34.564	putative	1	TRUE
GCA_008244885.1	--genus:GCA_008244885.1_01934	REBASE:M.Bmo27321ORF1786P	35.714	98	334	2.93e-05	FALSE	CCTTC	GCA_008244885.1_1	1866	unknown	[2010224:2011229](-)	41.018	putative	1	TRUE
GCA_008244905.1	--genus:GCA_008244905.1_02506	REBASE:M.TspRQ2ORF1441P	28.916	83	734	0.00011	FALSE	GATC	GCA_008244905.1_1	2428	unknown	[2589012:2591217](+)	34.564	putative	1	TRUE
GCA_008244905.1	--genus:GCA_008244905.1_02700	REBASE:M.Tsp2812ORF7200P	36.364	121	183	8.52e-17	TRUE	GATC	GCA_008244905.1_1	2618	unknown	[2780263:2780815](+)	30.857	putative	4	TRUE
GCA_008244905.1	--genus:GCA_008244905.1_03559	REBASE:M.Asp131II	100	430	430	0	TRUE	RAATTY	GCA_008244905.1_1	3442	unknown	[3673251:3674544](-)	100	nonputative	500	TRUE
GCA_008244905.1	--genus:GCA_008244905.1_01934	REBASE:M.Bmo27321ORF1786P	35.714	98	334	2.93e-05	FALSE	CCTTC	GCA_008244905.1_1	1866	unknown	[2010318:2011323](-)	41.018	putative	1	TRUE
GCA_008244905.1	--genus:GCA_008244905.1_01311	REBASE:M.Rsp941ORF2000P	28.571	91	271	7.82e-05	FALSE	GGTACC	GCA_008244905.1_1	1248	unknown	[1382359:1383175](+)	29.151	putative	2	TRUE
GCA_008244905.1	--genus:GCA_008244905.1_02823	REBASE:M.Bsc12489ORF311P	34.234	111	1276	0.00064	FALSE	GTCGAC	GCA_008244905.1_1	2739	unknown	[2909767:2913598](-)	52.713	putative	1	TRUE
GCA_008244905.1	--genus:GCA_008244905.1_02875	REBASE:M.SenUA18ORF4188P	68.243	148	492	3.93e-63	FALSE	GATC	GCA_008244905.1_1	2791	unknown	[2966868:2968347](-)	19.121	putative	1	TRUE
GCA_008244905.1	--genus:GCA_008244905.1_01278	REBASE:M.AorT14III	43.077	65	301	0.000654	FALSE	GTCGAC	GCA_008244905.1_1	1216	unknown	[1347429:1348335](-)	34.219	gold	4	TRUE
GCA_008244905.1	--genus:GCA_008244905.1_02809	REBASE:M.Aba13485I	100	287	287	0	TRUE	TGGCCA	GCA_008244905.1_1	2725	unknown	[2898073:2898937](-)	100	nonputative	268	TRUE
GCA_008630895.1	--genus:GCA_008630895.1_03729	REBASE:M.Rsp941ORF2000P	28.571	91	273	9.69e-05	FALSE	GGTACC	GCA_008630895.1_1	3594	unknown	[3886460:3887282](-)	30.403	putative	2	TRUE
GCA_008630895.1	--genus:GCA_008630895.1_03039	REBASE:M.SmaUB74ORF6440P	72.185	151	160	2.46e-80	TRUE	GGCC	GCA_008630895.1_1	2911	unknown	[3204860:3205343](-)	68.75	putative	1	TRUE
GCA_008630895.1	--genus:GCA_008630895.1_03595	REBASE:M.SenUA18ORF4188P	52.756	127	517	2.91e-37	FALSE	GATC	GCA_008630895.1_1	3461	unknown	[3744007:3745561](-)	19.56	putative	1	TRUE
GCA_008630895.1	--genus:GCA_008630895.1_03762	REBASE:M.AorT14III	43.077	65	301	0.000654	FALSE	GTCGAC	GCA_008630895.1_1	3626	unknown	[3921313:3922219](+)	34.219	gold	4	TRUE
GCA_008630895.1	--genus:GCA_008630895.1_02465	REBASE:M.Tsp2812ORF7200P	36.364	121	183	6.02e-17	TRUE	GATC	GCA_008630895.1_1	2353	unknown	[2593398:2593950](-)	30.857	putative	4	TRUE
GCA_008630895.1	--genus:GCA_008630895.1_00471	REBASE:M.Tca9ORFAP	31.387	137	222	0.000271	TRUE	GATC	GCA_008630895.1_1	457	unknown	[513363:514032](-)	24.528	putative	1	TRUE
GCA_008630895.1	--genus:GCA_008630895.1_01711	REBASE:M.Asp131II	100	430	430	0	TRUE	RAATTY	GCA_008630895.1_1	1635	unknown	[1793555:1794848](+)	100	nonputative	500	TRUE
GCA_008630895.1	--genus:GCA_008630895.1_03190	REBASE:M.Bmo27321ORF1786P	35.714	98	334	3.2e-05	FALSE	CCTTC	GCA_008630895.1_1	3062	unknown	[3343745:3344750](+)	41.018	putative	1	TRUE
GCA_008630895.1	--genus:GCA_008630895.1_02610	REBASE:M.TspRQ2ORF1441P	28.916	83	734	0.000113	FALSE	GATC	GCA_008630895.1_1	2494	unknown	[2766018:2768223](-)	34.564	putative	1	TRUE
GCA_008807055.1	--genus:GCA_008807055.1_01143	REBASE:M.TspRQ2ORF1441P	28.916	83	734	0.00011	FALSE	GATC	GCA_008807055.1_1	1128	unknown	[1170050:1172255](+)	34.564	putative	1	TRUE
GCA_008807055.1	--genus:GCA_008807055.1_01520	REBASE:M.SenUA18ORF4188P	68.243	148	492	3.93e-63	FALSE	GATC	GCA_008807055.1_1	1498	unknown	[1540403:1541882](-)	19.121	putative	1	TRUE
GCA_008807055.1	--genus:GCA_008807055.1_00121	REBASE:M.AbaZI	100	348	348	0	TRUE	AGCNNNNGCT	GCA_008807055.1_1	120	unknown	[122683:123730](+)	100	nonputative	192	TRUE
GCA_008807055.1	--genus:GCA_008807055.1_00583	REBASE:M.Bmo27321ORF1786P	35.714	98	334	2.93e-05	FALSE	CCTTC	GCA_008807055.1_1	578	unknown	[598056:599061](-)	41.018	putative	1	TRUE
GCA_008807055.1	--genus:GCA_008807055.1_00115	REBASE:M.AhdI	31.061	396	755	3.05e-36	TRUE	GACNNNNNGTC	GCA_008807055.1_1	114	unknown	[118255:120523](-)	28.947	gold	1	TRUE
GCA_008807055.1	--genus:GCA_008807055.1_03776	REBASE:M.AorT14III	43.077	65	301	0.000654	FALSE	GTCGAC	GCA_008807055.1_1	3647	unknown	[3895324:3896230](-)	34.219	gold	4	TRUE
GCA_008807055.1	--genus:GCA_008807055.1_01314	REBASE:M.Tsp2812ORF7200P	36.364	121	183	8.52e-17	TRUE	GATC	GCA_008807055.1_1	1295	unknown	[1327231:1327783](+)	30.857	putative	4	TRUE
GCA_008807055.1	--genus:GCA_008807055.1_03809	REBASE:M.Rsp941ORF2000P	28.571	91	271	7.82e-05	FALSE	GGTACC	GCA_008807055.1_1	3679	unknown	[3930254:3931070](+)	29.151	putative	2	TRUE
GCA_008807055.1	--genus:GCA_008807055.1_02207	REBASE:M.Asp131II	100	430	430	0	TRUE	RAATTY	GCA_008807055.1_1	2152	unknown	[2249449:2250742](-)	100	nonputative	500	TRUE
GCA_009035845.1	--genus:GCA_009035845.1_02502	REBASE:M.Rsp941ORF2000P	28.571	91	273	6.76e-05	FALSE	GGTACC	GCA_009035845.1_1	2432	unknown	[2586949:2587771](-)	30.769	putative	2	TRUE
GCA_009035845.1	--genus:GCA_009035845.1_02535	REBASE:M.AorT14III	43.077	65	301	0.000654	FALSE	GTCGAC	GCA_009035845.1_1	2464	unknown	[2621801:2622707](+)	34.219	gold	4	TRUE
GCA_009035845.1	--genus:GCA_009035845.1_02001	REBASE:M.Bmo27321ORF1786P	35.714	98	334	2.93e-05	FALSE	CCTTC	GCA_009035845.1_1	1936	unknown	[2049526:2050531](+)	41.018	putative	1	TRUE
GCA_009035845.1	--genus:GCA_009035845.1_02126	REBASE:M.Aba6GORF9165P	100	430	430	0	TRUE	CCNGG	GCA_009035845.1_1	2060	unknown	[2188126:2189419](-)	100	putative	3	TRUE
GCA_009035845.1	--genus:GCA_009035845.1_01454	REBASE:M.Aba19606SORF7700P	100	275	275	0	TRUE	TGGCCA	GCA_009035845.1_1	1398	unknown	[1475055:1475883](+)	100	putative	5	TRUE
GCA_009035845.1	--genus:GCA_009035845.1_01813	REBASE:M.Cba207I	26.23	244	899	5.52e-06	FALSE	CAAAAAR	GCA_009035845.1_1	1750	unknown	[1857369:1860069](+)	29.296	nonputative	1	TRUE
GCA_009035845.1	--genus:GCA_009035845.1_00299	REBASE:M.Asp131II	100	430	430	0	TRUE	RAATTY	GCA_009035845.1_1	284	unknown	[302775:304068](+)	100	nonputative	500	TRUE
GCA_009035845.1	--genus:GCA_009035845.1_01218	REBASE:M.Ncy6504III	28.448	116	761	0.000132	FALSE	ATCGAT	GCA_009035845.1_1	1164	unknown	[1245117:1247403](+)	26.374	nonputative	2	TRUE
GCA_009035845.1	--genus:GCA_009035845.1_01311	REBASE:M.Pfl13852ORFDP	60	140	304	1.36e-55	FALSE	YGGCCR	GCA_009035845.1_1	1256	unknown	[1343054:1343969](+)	53.307	putative	1	TRUE
GCA_009035845.1	--genus:GCA_009035845.1_01371	REBASE:M.TspRQ2ORF1441P	28.916	83	734	0.000112	FALSE	GATC	GCA_009035845.1_1	1316	unknown	[1394365:1396570](-)	34.564	putative	1	TRUE
GCA_009035845.1	--genus:GCA_009035845.1_01068	REBASE:M.Tsp2812ORF7200P	36.364	121	183	6.48e-17	TRUE	GATC	GCA_009035845.1_1	1018	unknown	[1111391:1111943](-)	30.286	putative	4	TRUE
GCA_009455505.1	--genus:GCA_009455505.1_01259	REBASE:M.Tsp2812ORF7200P	36.364	121	183	8.52e-17	TRUE	GATC	GCA_009455505.1_1	1244	unknown	[1233129:1233681](+)	30.857	putative	4	TRUE
GCA_009455505.1	--genus:GCA_009455505.1_01034	REBASE:M.AorT14III	43.077	65	301	0.000654	FALSE	GTCGAC	GCA_009455505.1_1	1025	unknown	[1036107:1037013](+)	34.219	gold	4	TRUE
GCA_009455505.1	--genus:GCA_009455505.1_00871	REBASE:M.AhdI	31.061	396	755	3.05e-36	TRUE	GACNNNNNGTC	GCA_009455505.1_1	864	unknown	[861921:864189](+)	28.947	gold	1	TRUE
GCA_009455505.1	--genus:GCA_009455505.1_01001	REBASE:M.Rsp941ORF2000P	28.571	91	271	7.82e-05	FALSE	GGTACC	GCA_009455505.1_1	993	unknown	[1001267:1002083](-)	29.151	putative	2	TRUE
GCA_009455505.1	--genus:GCA_009455505.1_01445	REBASE:M.SenUA18ORF4188P	68.243	148	492	3.93e-63	FALSE	GATC	GCA_009455505.1_1	1428	unknown	[1431238:1432717](-)	19.121	putative	1	TRUE
GCA_009455505.1	--genus:GCA_009455505.1_01393	REBASE:M.Bsc12489ORF311P	34.234	111	1276	0.00064	FALSE	GTCGAC	GCA_009455505.1_1	1376	unknown	[1374137:1377968](-)	52.713	putative	1	TRUE
GCA_009455505.1	--genus:GCA_009455505.1_03779	REBASE:M.TspRQ2ORF1441P	28.916	83	734	0.00011	FALSE	GATC	GCA_009455505.1_1	3656	unknown	[3847082:3849287](-)	34.564	putative	1	TRUE
GCA_009455505.1	--genus:GCA_009455505.1_00398	REBASE:M.Bmo27321ORF1786P	35.714	98	334	2.93e-05	FALSE	CCTTC	GCA_009455505.1_1	395	unknown	[381025:382030](+)	41.018	putative	1	TRUE
GCA_009455505.1	--genus:GCA_009455505.1_00879	REBASE:M.SmaUB74ORF6440P	71.242	153	160	2.46e-81	TRUE	GGCC	GCA_009455505.1_1	872	unknown	[867432:867915](+)	69.375	putative	1	TRUE
GCA_009455505.1	--genus:GCA_009455505.1_02129	REBASE:M.Asp131II	100	430	430	0	TRUE	RAATTY	GCA_009455505.1_1	2080	unknown	[2136969:2138262](-)	100	nonputative	500	TRUE
GCA_009455505.1	--genus:GCA_009455505.1_03556	REBASE:M.CmiJ38ORFCP	59.055	254	256	3.9e-96	TRUE	AB	GCA_009455505.1_1	3443	unknown	[3625985:3626756](+)	59.449	putative	1	TRUE
GCA_009497995.1	--genus:GCA_009497995.1_03992	REBASE:M.AflWKORF2238P	35.593	59	258	0.000417	FALSE	ATCGAT	GCA_009497995.1_3	44	unknown	[38606:39383](-)	32.946	putative	1	TRUE
GCA_009497995.1	--genus:GCA_009497995.1_02880	REBASE:M.Tsp2812ORF7200P	36.364	121	183	4.21e-17	TRUE	GATC	GCA_009497995.1_1	2796	unknown	[2902602:2903154](+)	30.857	putative	4	TRUE
GCA_009497995.1	--genus:GCA_009497995.1_02706	REBASE:M.TspRQ2ORF1441P	28.916	83	734	0.00011	FALSE	GATC	GCA_009497995.1_1	2625	unknown	[2730122:2732327](+)	34.564	putative	1	TRUE
GCA_009497995.1	--genus:GCA_009497995.1_01104	REBASE:M.AhdI	31.061	396	755	3.05e-36	TRUE	GACNNNNNGTC	GCA_009497995.1_1	1053	unknown	[1168477:1170745](-)	28.947	gold	1	TRUE
GCA_009497995.1	--genus:GCA_009497995.1_01512	REBASE:M.SenUA18ORF4188P	68.243	148	492	4.01e-63	FALSE	GATC	GCA_009497995.1_1	1447	unknown	[1534784:1536263](+)	18.901	putative	1	TRUE
GCA_009497995.1	--genus:GCA_009497995.1_02067	REBASE:M.Bmo27321ORF1786P	35.714	98	334	2.93e-05	FALSE	CCTTC	GCA_009497995.1_1	1996	unknown	[2090555:2091560](-)	41.018	putative	1	TRUE
GCA_009497995.1	--genus:GCA_009497995.1_03680	REBASE:M.Asp131II	100	430	430	0	TRUE	RAATTY	GCA_009497995.1_1	3559	unknown	[3739699:3740992](-)	100	nonputative	500	TRUE
GCA_009497995.1	--genus:GCA_009497995.1_03959	REBASE:M.Sau7774ORF13760P	30.435	276	667	4.24e-23	FALSE	GATC	GCA_009497995.1_3	11	unknown	[11155:13159](-)	28.046	putative	1	TRUE
GCA_009497995.1	--genus:GCA_009497995.1_01432	REBASE:M.AorT14III	43.077	65	301	0.000654	FALSE	GTCGAC	GCA_009497995.1_1	1368	unknown	[1457353:1458259](-)	34.219	gold	4	TRUE
GCA_009497995.1	--genus:GCA_009497995.1_01466	REBASE:M.Rsp941ORF2000P	28.571	91	273	7.01e-05	FALSE	GGTACC	GCA_009497995.1_1	1401	unknown	[1493382:1494204](+)	30.403	putative	2	TRUE
GCA_009498335.1	--genus:GCA_009498335.1_02340	REBASE:M.AorT14III	43.077	65	301	0.000654	FALSE	GTCGAC	GCA_009498335.1_1	2233	unknown	[2397268:2398174](-)	34.219	gold	4	TRUE
GCA_009498335.1	--genus:GCA_009498335.1_03976	REBASE:M.KoxSA2ORFBP	56.897	58	67	1.42e-12	TRUE	GATC	GCA_009498335.1_1	3847	unknown	[4030134:4030338](-)	64.179	putative	3	TRUE
GCA_009498335.1	--genus:GCA_009498335.1_03544	REBASE:M.TspRQ2ORF1441P	28.916	83	734	0.00011	FALSE	GATC	GCA_009498335.1_1	3421	unknown	[3617930:3620135](+)	34.564	putative	1	TRUE
GCA_009498335.1	--genus:GCA_009498335.1_00697	REBASE:M.Asp131II	100	430	430	0	TRUE	RAATTY	GCA_009498335.1_1	664	unknown	[709067:710360](-)	100	nonputative	500	TRUE
GCA_009498335.1	--genus:GCA_009498335.1_03766	REBASE:M.Tsp2812ORF7200P	36.364	121	183	8.52e-17	TRUE	GATC	GCA_009498335.1_1	3640	unknown	[3816981:3817533](+)	30.857	putative	4	TRUE
GCA_009498335.1	--genus:GCA_009498335.1_02978	REBASE:M.Bmo27321ORF1786P	35.714	98	334	2.93e-05	FALSE	CCTTC	GCA_009498335.1_1	2865	unknown	[3044765:3045770](-)	41.018	putative	1	TRUE
GCA_009498335.1	--genus:GCA_009498335.1_03606	REBASE:M.Aba433ORF1524P	89.961	259	283	5.91e-175	TRUE	TGGCCA	GCA_009498335.1_1	3483	unknown	[3673432:3674284](-)	83.63	putative	4	TRUE
GCA_009498335.1	--genus:GCA_009498335.1_02373	REBASE:M.Rsp941ORF2000P	28.571	91	271	7.82e-05	FALSE	GGTACC	GCA_009498335.1_1	2265	unknown	[2432198:2433014](+)	29.151	putative	2	TRUE
GCA_009759685.1	--genus:GCA_009759685.1_02699	REBASE:M.Aba19606SORF7700P	100	275	275	0	TRUE	TGGCCA	GCA_009759685.1_1	2582	unknown	[2777367:2778195](+)	100	putative	5	TRUE
GCA_009759685.1	--genus:GCA_009759685.1_01542	REBASE:M.Asp131II	100	430	430	0	TRUE	RAATTY	GCA_009759685.1_1	1466	unknown	[1606193:1607486](+)	100	nonputative	500	TRUE
GCA_009759685.1	--genus:GCA_009759685.1_02615	REBASE:M.TspRQ2ORF1441P	28.916	83	734	0.000112	FALSE	GATC	GCA_009759685.1_1	2499	unknown	[2696679:2698884](-)	34.564	putative	1	TRUE
GCA_009759685.1	--genus:GCA_009759685.1_03749	REBASE:M.Rsp941ORF2000P	28.571	91	273	6.76e-05	FALSE	GGTACC	GCA_009759685.1_1	3618	unknown	[3889258:3890080](-)	30.769	putative	2	TRUE
GCA_009759685.1	--genus:GCA_009759685.1_02311	REBASE:M.Tsp2812ORF7200P	36.364	121	183	6.48e-17	TRUE	GATC	GCA_009759685.1_1	2200	unknown	[2413707:2414259](-)	30.286	putative	4	TRUE
GCA_009759685.1	--genus:GCA_009759685.1_03059	REBASE:M.Cba207I	26.23	244	899	5.52e-06	FALSE	CAAAAAR	GCA_009759685.1_1	2935	unknown	[3159679:3162379](+)	29.296	nonputative	1	TRUE
GCA_009759685.1	--genus:GCA_009759685.1_03248	REBASE:M.Bmo27321ORF1786P	35.714	98	334	2.93e-05	FALSE	CCTTC	GCA_009759685.1_1	3122	unknown	[3351835:3352840](+)	41.018	putative	1	TRUE
GCA_009759685.1	--genus:GCA_009759685.1_02462	REBASE:M.Ncy6504III	28.448	116	761	0.000132	FALSE	ATCGAT	GCA_009759685.1_1	2347	unknown	[2547432:2549718](+)	26.374	nonputative	2	TRUE
GCA_009759685.1	--genus:GCA_009759685.1_03373	REBASE:M.Aba6GORF9165P	100	430	430	0	TRUE	CCNGG	GCA_009759685.1_1	3246	unknown	[3490435:3491728](-)	100	putative	3	TRUE
GCA_009759685.1	--genus:GCA_009759685.1_03782	REBASE:M.AorT14III	43.077	65	301	0.000654	FALSE	GTCGAC	GCA_009759685.1_1	3650	unknown	[3924110:3925016](+)	34.219	gold	4	TRUE
GCA_009759685.1	--genus:GCA_009759685.1_02555	REBASE:M.Pfl13852ORFDP	60	140	304	1.36e-55	FALSE	YGGCCR	GCA_009759685.1_1	2439	unknown	[2645368:2646283](+)	53.307	putative	1	TRUE
GCA_011067065.1	--genus:GCA_011067065.1_00915	REBASE:M.Eph237ORF46P	54.839	62	559	1.01e-13	FALSE	GATC	GCA_011067065.1_1	869	unknown	[953919:955599](+)	56.716	putative	1	TRUE
GCA_011067065.1	--genus:GCA_011067065.1_02384	REBASE:M.TspRQ2ORF1441P	28.916	83	734	0.00011	FALSE	GATC	GCA_011067065.1_1	2317	unknown	[2451499:2453704](+)	34.564	putative	1	TRUE
GCA_011067065.1	--genus:GCA_011067065.1_01005	REBASE:M.Aba13485I	100	287	287	0	TRUE	TGGCCA	GCA_011067065.1_1	958	unknown	[1036377:1037241](+)	100	nonputative	268	TRUE
GCA_011067065.1	--genus:GCA_011067065.1_01116	REBASE:M.Tsp2812ORF7200P	36.364	121	183	8.52e-17	TRUE	GATC	GCA_011067065.1_1	1067	unknown	[1154497:1155049](-)	30.857	putative	4	TRUE
GCA_011067065.1	--genus:GCA_011067065.1_01291	REBASE:M.Rsp941ORF2000P	28.571	91	271	7.82e-05	FALSE	GGTACC	GCA_011067065.1_1	1239	unknown	[1311180:1311996](+)	29.151	putative	2	TRUE
GCA_011067065.1	--genus:GCA_011067065.1_00916	REBASE:M1.AbaZHOUORF1280P	100	348	348	0	TRUE	AGCNNNNGCT	GCA_011067065.1_1	870	unknown	[955595:956642](+)	100	putative	26	TRUE
GCA_011067065.1	--genus:GCA_011067065.1_00924	REBASE:M2.AbaZHOUORF1280P	100	356	356	0	TRUE	AGCNNNNGCT	GCA_011067065.1_1	878	unknown	[960680:961751](+)	100	putative	37	TRUE
GCA_011067065.1	--genus:GCA_011067065.1_01258	REBASE:M.AorT14III	43.077	65	301	0.000654	FALSE	GTCGAC	GCA_011067065.1_1	1207	unknown	[1276250:1277156](-)	34.219	gold	4	TRUE
GCA_011067065.1	--genus:GCA_011067065.1_01822	REBASE:M.Bmo27321ORF1786P	35.714	98	334	2.93e-05	FALSE	CCTTC	GCA_011067065.1_1	1765	unknown	[1880699:1881704](-)	41.018	putative	1	TRUE
GCA_011067065.1	--genus:GCA_011067065.1_00245	REBASE:M.Asp131II	100	430	430	0	TRUE	RAATTY	GCA_011067065.1_1	232	unknown	[253358:254651](+)	100	nonputative	500	TRUE
GCA_012272715.1	--genus:GCA_012272715.1_03629	REBASE:M.Asp131II	100	430	430	0	TRUE	RAATTY	GCA_012272715.1_1	3510	unknown	[3729989:3731282](-)	100	nonputative	500	TRUE
GCA_012272715.1	--genus:GCA_012272715.1_01452	REBASE:M.Rsp941ORF2000P	28.571	91	271	7.82e-05	FALSE	GGTACC	GCA_012272715.1_1	1388	unknown	[1491184:1492000](+)	29.151	putative	2	TRUE
GCA_012272715.1	--genus:GCA_012272715.1_02773	REBASE:M.Tsp2812ORF7200P	36.364	121	183	8.52e-17	TRUE	GATC	GCA_012272715.1_1	2689	unknown	[2838027:2838579](+)	30.857	putative	4	TRUE
GCA_012272715.1	--genus:GCA_012272715.1_02882	REBASE:M.Aba13485I	100	287	287	0	TRUE	TGGCCA	GCA_012272715.1_1	2796	unknown	[2955839:2956703](-)	100	nonputative	268	TRUE
GCA_012272715.1	--genus:GCA_012272715.1_02542	REBASE:M.TspRQ2ORF1441P	28.916	83	734	0.00011	FALSE	GATC	GCA_012272715.1_1	2463	unknown	[2630354:2632559](+)	34.564	putative	1	TRUE
GCA_012272715.1	--genus:GCA_012272715.1_01978	REBASE:M.Bmo27321ORF1786P	35.714	98	334	2.93e-05	FALSE	CCTTC	GCA_012272715.1_1	1909	unknown	[2057173:2058178](-)	41.018	putative	1	TRUE
GCA_012272715.1	--genus:GCA_012272715.1_01293	REBASE:M.AbaZI	100	348	348	0	TRUE	AGCNNNNGCT	GCA_012272715.1_1	1236	unknown	[1344280:1345327](+)	100	nonputative	192	TRUE
GCA_012272715.1	--genus:GCA_012272715.1_01132	REBASE:M.CmiJ38ORFCP	59.055	254	256	3.9e-96	TRUE	AB	GCA_012272715.1_1	1080	unknown	[1192951:1193722](+)	59.449	putative	1	TRUE
GCA_012272715.1	--genus:GCA_012272715.1_02951	REBASE:M2.AbaZHOUORF1280P	100	356	356	0	TRUE	AGCNNNNGCT	GCA_012272715.1_1	2865	unknown	[3025609:3026680](-)	100	putative	37	TRUE
GCA_012272715.1	--genus:GCA_012272715.1_01419	REBASE:M.AorT14III	43.077	65	301	0.000654	FALSE	GTCGAC	GCA_012272715.1_1	1356	unknown	[1456254:1457160](-)	34.219	gold	4	TRUE
GCA_012272735.1	--genus:GCA_012272735.1_01431	REBASE:M.AorT14III	43.077	65	301	0.000654	FALSE	GTCGAC	GCA_012272735.1_1	1368	unknown	[1469136:1470042](-)	34.219	gold	4	TRUE
GCA_012272735.1	--genus:GCA_012272735.1_02993	REBASE:M2.AbaZHOUORF1280P	100	356	356	0	TRUE	AGCNNNNGCT	GCA_012272735.1_1	2906	unknown	[3066883:3067954](-)	100	putative	37	TRUE
GCA_012272735.1	--genus:GCA_012272735.1_02554	REBASE:M.TspRQ2ORF1441P	28.916	83	734	0.00011	FALSE	GATC	GCA_012272735.1_1	2475	unknown	[2643196:2645401](+)	34.564	putative	1	TRUE
GCA_012272735.1	--genus:GCA_012272735.1_01990	REBASE:M.Bmo27321ORF1786P	35.714	98	334	2.93e-05	FALSE	CCTTC	GCA_012272735.1_1	1921	unknown	[2070023:2071028](-)	41.018	putative	1	TRUE
GCA_012272735.1	--genus:GCA_012272735.1_01464	REBASE:M.Rsp941ORF2000P	28.571	91	271	7.82e-05	FALSE	GGTACC	GCA_012272735.1_1	1400	unknown	[1504066:1504882](+)	29.151	putative	2	TRUE
GCA_012272735.1	--genus:GCA_012272735.1_02924	REBASE:M.Aba13485I	100	287	287	0	TRUE	TGGCCA	GCA_012272735.1_1	2837	unknown	[2997113:2997977](-)	100	nonputative	268	TRUE
GCA_012272735.1	--genus:GCA_012272735.1_01291	REBASE:M.AbaZI	100	348	348	0	TRUE	AGCNNNNGCT	GCA_012272735.1_1	1234	unknown	[1343096:1344143](+)	100	nonputative	192	TRUE
GCA_012272735.1	--genus:GCA_012272735.1_01130	REBASE:M.CmiJ38ORFCP	59.055	254	256	3.9e-96	TRUE	AB	GCA_012272735.1_1	1078	unknown	[1191767:1192538](+)	59.449	putative	1	TRUE
GCA_012272735.1	--genus:GCA_012272735.1_02815	REBASE:M.Tsp2812ORF7200P	36.364	121	183	8.52e-17	TRUE	GATC	GCA_012272735.1_1	2730	unknown	[2879301:2879853](+)	30.857	putative	4	TRUE
GCA_012272735.1	--genus:GCA_012272735.1_04068	REBASE:M.AflWKORF2238P	35.593	59	258	0.000362	FALSE	ATCGAT	GCA_012272735.1_3	22	unknown	[13295:14072](+)	33.333	putative	1	TRUE
GCA_012272735.1	--genus:GCA_012272735.1_03670	REBASE:M.Asp131II	100	430	430	0	TRUE	RAATTY	GCA_012272735.1_1	3550	unknown	[3771381:3772674](-)	100	nonputative	500	TRUE
GCA_012272755.1	--genus:GCA_012272755.1_03028	REBASE:M1.AbaZHOUORF1280P	100	348	348	0	TRUE	AGCNNNNGCT	GCA_012272755.1_1	2940	unknown	[3097033:3098080](-)	100	putative	26	TRUE
GCA_012272755.1	--genus:GCA_012272755.1_02556	REBASE:M.TspRQ2ORF1441P	28.916	83	734	0.00011	FALSE	GATC	GCA_012272755.1_1	2477	unknown	[2643908:2646113](+)	34.564	putative	1	TRUE
GCA_012272755.1	--genus:GCA_012272755.1_02817	REBASE:M.Tsp2812ORF7200P	36.364	121	183	8.52e-17	TRUE	GATC	GCA_012272755.1_1	2732	unknown	[2880013:2880565](+)	30.857	putative	4	TRUE
GCA_012272755.1	--genus:GCA_012272755.1_01431	REBASE:M.AorT14III	43.077	65	301	0.000654	FALSE	GTCGAC	GCA_012272755.1_1	1368	unknown	[1469163:1470069](-)	34.219	gold	4	TRUE
GCA_012272755.1	--genus:GCA_012272755.1_03979	REBASE:M.AflWKORF2238P	35.593	59	258	0.000362	FALSE	ATCGAT	GCA_012272755.1_2	22	unknown	[13295:14072](+)	33.333	putative	1	TRUE
GCA_012272755.1	--genus:GCA_012272755.1_03029	REBASE:M.Eph237ORF46P	54.839	62	559	1.1e-13	FALSE	GATC	GCA_012272755.1_1	2941	unknown	[3098076:3099756](-)	56.716	putative	1	TRUE
GCA_012272755.1	--genus:GCA_012272755.1_01130	REBASE:M.CmiJ38ORFCP	59.055	254	256	3.9e-96	TRUE	AB	GCA_012272755.1_1	1078	unknown	[1191794:1192565](+)	59.449	putative	1	TRUE
GCA_012272755.1	--genus:GCA_012272755.1_03702	REBASE:M.Asp131II	100	430	430	0	TRUE	RAATTY	GCA_012272755.1_1	3581	unknown	[3800324:3801617](-)	100	nonputative	500	TRUE
GCA_012272755.1	--genus:GCA_012272755.1_01464	REBASE:M.Rsp941ORF2000P	28.571	91	271	7.82e-05	FALSE	GGTACC	GCA_012272755.1_1	1400	unknown	[1504093:1504909](+)	29.151	putative	2	TRUE
GCA_012272755.1	--genus:GCA_012272755.1_01291	REBASE:M.AbaZI	100	348	348	0	TRUE	AGCNNNNGCT	GCA_012272755.1_1	1234	unknown	[1343123:1344170](+)	100	nonputative	192	TRUE
GCA_012272755.1	--genus:GCA_012272755.1_01990	REBASE:M.Bmo27321ORF1786P	35.714	98	334	2.93e-05	FALSE	CCTTC	GCA_012272755.1_1	1921	unknown	[2069537:2070542](-)	41.018	putative	1	TRUE
GCA_012272755.1	--genus:GCA_012272755.1_03022	REBASE:M2.AbaZHOUORF1280P	100	356	356	0	TRUE	AGCNNNNGCT	GCA_012272755.1_1	2934	unknown	[3093250:3094321](-)	100	putative	37	TRUE
GCA_012272775.1	--genus:GCA_012272775.1_03582	REBASE:M.Asp131II	100	430	430	0	TRUE	RAATTY	GCA_012272775.1_1	3464	unknown	[3698261:3699554](-)	100	nonputative	500	TRUE
GCA_012272775.1	--genus:GCA_012272775.1_02822	REBASE:M.Aba13485I	100	287	287	0	TRUE	TGGCCA	GCA_012272775.1_1	2737	unknown	[2911279:2912143](-)	100	nonputative	268	TRUE
GCA_012272775.1	--genus:GCA_012272775.1_01467	REBASE:M.TspRQ2ORF1441P	28.916	83	734	0.00011	FALSE	GATC	GCA_012272775.1_1	1401	unknown	[1521957:1524162](-)	34.564	putative	1	TRUE
GCA_012272775.1	--genus:GCA_012272775.1_00854	REBASE:M.CmiJ38ORFCP	57.312	253	255	3.07e-101	TRUE	AB	GCA_012272775.1_1	806	unknown	[890014:890782](+)	59.449	putative	1	TRUE
GCA_012272775.1	--genus:GCA_012272775.1_01179	REBASE:M.CmiJ38ORFCP	59.055	254	256	3.9e-96	TRUE	AB	GCA_012272775.1_1	1127	unknown	[1225111:1225882](+)	59.449	putative	1	TRUE
GCA_012272775.1	--genus:GCA_012272775.1_03863	REBASE:M.AflWKORF2238P	35.593	59	258	0.000417	FALSE	ATCGAT	GCA_012272775.1_2	35	unknown	[31805:32582](+)	32.946	putative	1	TRUE
GCA_012272775.1	--genus:GCA_012272775.1_02902	REBASE:M.Eph237ORF46P	54.839	62	556	9.99e-14	FALSE	GATC	GCA_012272775.1_1	2817	unknown	[2991735:2993406](-)	56.716	putative	1	TRUE
GCA_012272775.1	--genus:GCA_012272775.1_02547	REBASE:M.Rsp941ORF2000P	28.571	91	271	7.82e-05	FALSE	GGTACC	GCA_012272775.1_1	2466	unknown	[2646838:2647654](-)	29.151	putative	2	TRUE
GCA_012272775.1	--genus:GCA_012272775.1_02901	REBASE:M1.AbaZHOUORF1280P	100	348	348	0	TRUE	AGCNNNNGCT	GCA_012272775.1_1	2816	unknown	[2990692:2991739](-)	100	putative	26	TRUE
GCA_012272775.1	--genus:GCA_012272775.1_02895	REBASE:M2.AbaZHOUORF1280P	100	356	356	0	TRUE	AGCNNNNGCT	GCA_012272775.1_1	2810	unknown	[2986909:2987980](-)	100	putative	37	TRUE
GCA_012272775.1	--genus:GCA_012272775.1_02704	REBASE:M.Tsp2812ORF7200P	36.364	121	183	8.52e-17	TRUE	GATC	GCA_012272775.1_1	2621	unknown	[2783901:2784453](+)	30.857	putative	4	TRUE
GCA_012272775.1	--genus:GCA_012272775.1_02580	REBASE:M.AorT14III	43.077	65	301	0.000654	FALSE	GTCGAC	GCA_012272775.1_1	2498	unknown	[2681677:2682583](+)	34.219	gold	4	TRUE
GCA_012272775.1	--genus:GCA_012272775.1_02009	REBASE:M.Bmo27321ORF1786P	35.714	98	334	2.93e-05	FALSE	CCTTC	GCA_012272775.1_1	1933	unknown	[2071251:2072256](+)	41.018	putative	1	TRUE
GCA_012272775.1	--genus:GCA_012272775.1_03849	REBASE:M.Ano113360ORF15830P	100	948	948	0	TRUE	CTCAAT	GCA_012272775.1_2	21	unknown	[12875:15722](-)	100	putative	5	TRUE
GCA_012272795.1	--genus:GCA_012272795.1_02748	REBASE:M.Tsp2812ORF7200P	36.364	121	183	8.52e-17	TRUE	GATC	GCA_012272795.1_1	2663	unknown	[2828779:2829331](+)	30.857	putative	4	TRUE
GCA_012272795.1	--genus:GCA_012272795.1_01921	REBASE:M.Bmo27321ORF1786P	35.714	98	334	2.93e-05	FALSE	CCTTC	GCA_012272795.1_1	1852	unknown	[2018303:2019308](-)	41.018	putative	1	TRUE
GCA_012272795.1	--genus:GCA_012272795.1_01362	REBASE:M.AorT14III	43.077	65	301	0.000654	FALSE	GTCGAC	GCA_012272795.1_1	1299	unknown	[1417416:1418322](-)	34.219	gold	4	TRUE
GCA_012272795.1	--genus:GCA_012272795.1_01222	REBASE:M.AbaZI	100	348	348	0	TRUE	AGCNNNNGCT	GCA_012272795.1_1	1165	unknown	[1291376:1292423](+)	100	nonputative	192	TRUE
GCA_012272795.1	--genus:GCA_012272795.1_03630	REBASE:M.Asp131II	100	430	430	0	TRUE	RAATTY	GCA_012272795.1_1	3509	unknown	[3747901:3749194](-)	100	nonputative	500	TRUE
GCA_012272795.1	--genus:GCA_012272795.1_02959	REBASE:M.Eph237ORF46P	54.839	62	559	1.1e-13	FALSE	GATC	GCA_012272795.1_1	2871	unknown	[3046842:3048522](-)	56.716	putative	1	TRUE
GCA_012272795.1	--genus:GCA_012272795.1_02487	REBASE:M.TspRQ2ORF1441P	28.916	83	734	0.00011	FALSE	GATC	GCA_012272795.1_1	2408	unknown	[2592674:2594879](+)	34.564	putative	1	TRUE
GCA_012272795.1	--genus:GCA_012272795.1_02958	REBASE:M1.AbaZHOUORF1280P	100	348	348	0	TRUE	AGCNNNNGCT	GCA_012272795.1_1	2870	unknown	[3045799:3046846](-)	100	putative	26	TRUE
GCA_012272795.1	--genus:GCA_012272795.1_03908	REBASE:M.AflWKORF2238P	35.593	59	258	0.000362	FALSE	ATCGAT	GCA_012272795.1_2	22	unknown	[13295:14072](+)	33.333	putative	1	TRUE
GCA_012272795.1	--genus:GCA_012272795.1_02952	REBASE:M2.AbaZHOUORF1280P	100	356	356	0	TRUE	AGCNNNNGCT	GCA_012272795.1_1	2864	unknown	[3042016:3043087](-)	100	putative	37	TRUE
GCA_012272795.1	--genus:GCA_012272795.1_01395	REBASE:M.Rsp941ORF2000P	28.571	91	271	7.82e-05	FALSE	GGTACC	GCA_012272795.1_1	1331	unknown	[1452346:1453162](+)	29.151	putative	2	TRUE
GCA_012931605.1	--genus:GCA_012931605.1_02291	REBASE:M.AorT14III	43.077	65	301	0.000654	FALSE	GTCGAC	GCA_012931605.1_1	2224	unknown	[2368630:2369536](+)	34.219	gold	4	TRUE
GCA_012931605.1	--genus:GCA_012931605.1_01159	REBASE:M.TspRQ2ORF1441P	28.916	83	734	0.000106	FALSE	GATC	GCA_012931605.1_1	1107	unknown	[1232645:1234850](-)	34.564	putative	1	TRUE
GCA_012931605.1	--genus:GCA_012931605.1_00204	REBASE:M.Asp131II	100	430	430	0	TRUE	RAATTY	GCA_012931605.1_1	192	unknown	[210482:211775](+)	100	nonputative	500	TRUE
GCA_012931605.1	--genus:GCA_012931605.1_01687	REBASE:M.Bmo27321ORF1786P	35.714	98	334	2.93e-05	FALSE	CCTTC	GCA_012931605.1_1	1629	unknown	[1755218:1756223](+)	41.018	putative	1	TRUE
GCA_012931605.1	--genus:GCA_012931605.1_01013	REBASE:M.Tsp2812ORF7200P	35.537	121	183	8.61e-17	TRUE	GATC	GCA_012931605.1_1	965	unknown	[1071327:1071879](-)	29.714	putative	4	TRUE
GCA_012931605.1	--genus:GCA_012931605.1_03515	REBASE:M.AseAS70ORF455P	100	634	634	0	TRUE	GGATC	GCA_012931605.1_1	3393	unknown	[3642057:3643962](+)	100	putative	15	TRUE
GCA_012931605.1	--genus:GCA_012931605.1_03688	REBASE:M.BstXI	41.732	508	515	1.13e-134	TRUE	CCANNNNNNTGG	GCA_012931605.1_2	55	unknown	[49880:51428](+)	42.466	gold	1	TRUE
GCA_012931625.1	--genus:GCA_012931625.1_00015	REBASE:M.SmaUB74ORF6440P	69.231	156	160	2.35e-80	TRUE	GGCC	GCA_012931625.1_1	15	unknown	[6973:7456](+)	68.75	putative	1	TRUE
GCA_012931625.1	--genus:GCA_012931625.1_01031	REBASE:M.HpyAXVIII	38.217	942	1663	0	TRUE	GGANNAG	GCA_012931625.1_1	985	unknown	[1040031:1045023](-)	42.337	nonputative	1	TRUE
GCA_012931625.1	--genus:GCA_012931625.1_03803	REBASE:M.Baz2011ORF1863P	29.245	106	271	0.000143	FALSE	GTAC	GCA_012931625.1_1	3683	unknown	[3881764:3882580](-)	30.258	putative	1	TRUE
GCA_012931625.1	--genus:GCA_012931625.1_03680	REBASE:M.SmaUB74ORF6440P	67.32	153	160	3.01e-77	TRUE	GGCC	GCA_012931625.1_1	3561	unknown	[3742941:3743424](+)	65.625	putative	1	TRUE
GCA_012931625.1	--genus:GCA_012931625.1_01509	REBASE:M.Asp131II	100	430	430	0	TRUE	RAATTY	GCA_012931625.1_1	1444	unknown	[1555196:1556489](+)	100	nonputative	500	TRUE
GCA_012931625.1	--genus:GCA_012931625.1_03837	REBASE:M.Tca9ORFAP	35.294	51	301	0.000567	FALSE	GATC	GCA_012931625.1_1	3716	unknown	[3916612:3917518](+)	35.22	putative	1	TRUE
GCA_012931625.1	--genus:GCA_012931625.1_03160	REBASE:M.Bmo27321ORF1786P	35.714	98	334	2.93e-05	FALSE	CCTTC	GCA_012931625.1_1	3045	unknown	[3236010:3237015](+)	41.018	putative	1	TRUE
GCA_012931625.1	--genus:GCA_012931625.1_03030	REBASE:M.Aba19606SORF7700P	100	275	275	0	TRUE	TGGCCA	GCA_012931625.1_1	2915	unknown	[3101933:3102761](+)	100	putative	5	TRUE
GCA_012931625.1	--genus:GCA_012931625.1_02418	REBASE:M.Tsp2812ORF7200P	36.364	121	183	5.95e-17	TRUE	GATC	GCA_012931625.1_1	2315	unknown	[2473075:2473627](-)	30.857	putative	4	TRUE
GCA_012931625.1	--genus:GCA_012931625.1_02290	REBASE:M.Hma5501ORF1131P	31.667	120	1276	0.000161	FALSE	TCNNGA	GCA_012931625.1_1	2189	unknown	[2337821:2341652](+)	46.154	putative	1	TRUE
GCA_012931625.1	--genus:GCA_012931625.1_02630	REBASE:M.TspRQ2ORF1441P	28.916	83	734	0.000111	FALSE	GATC	GCA_012931625.1_1	2522	unknown	[2696096:2698301](-)	34.564	putative	1	TRUE
GCA_012931625.1	--genus:GCA_012931625.1_02228	REBASE:M.SenUA18ORF4188P	53.543	127	519	5.54e-38	FALSE	GATC	GCA_012931625.1_1	2127	unknown	[2281539:2283099](+)	21.758	putative	1	TRUE
GCA_012931625.1	--genus:GCA_012931625.1_03660	REBASE:M.SenUA18ORF4188P	68.243	148	492	3.5e-63	FALSE	GATC	GCA_012931625.1_1	3541	unknown	[3732531:3734010](-)	18.901	putative	1	TRUE
GCA_012931645.1	--genus:GCA_012931645.1_02067	REBASE:M.Bmo27321ORF1786P	35.714	98	334	2.93e-05	FALSE	CCTTC	GCA_012931645.1_1	2002	unknown	[2125540:2126545](-)	41.018	putative	1	TRUE
GCA_012931645.1	--genus:GCA_012931645.1_02197	REBASE:M.Aba19606SORF7700P	100	275	275	0	TRUE	TGGCCA	GCA_012931645.1_1	2132	unknown	[2259794:2260622](-)	100	putative	5	TRUE
GCA_012931645.1	--genus:GCA_012931645.1_01221	REBASE:M.SmaUB74ORF6440P	69.231	156	160	2.35e-80	TRUE	GGCC	GCA_012931645.1_1	1169	unknown	[1263592:1264075](-)	68.75	putative	1	TRUE
GCA_012931645.1	--genus:GCA_012931645.1_03714	REBASE:M.Asp131II	100	430	430	0	TRUE	RAATTY	GCA_012931645.1_1	3599	unknown	[3806059:3807352](-)	100	nonputative	500	TRUE
GCA_012931645.1	--genus:GCA_012931645.1_01570	REBASE:M.SmaUB74ORF6440P	67.32	153	160	3.01e-77	TRUE	GGCC	GCA_012931645.1_1	1509	unknown	[1628093:1628576](-)	65.625	putative	1	TRUE
GCA_012931645.1	--genus:GCA_012931645.1_02596	REBASE:M.TspRQ2ORF1441P	28.916	83	734	0.000111	FALSE	GATC	GCA_012931645.1_1	2524	unknown	[2664254:2666459](+)	34.564	putative	1	TRUE
GCA_012931645.1	--genus:GCA_012931645.1_02936	REBASE:M.Hma5501ORF1131P	31.667	120	1276	0.000161	FALSE	TCNNGA	GCA_012931645.1_1	2857	unknown	[3020903:3024734](-)	46.154	putative	1	TRUE
GCA_012931645.1	--genus:GCA_012931645.1_01447	REBASE:M.Baz2011ORF1863P	29.245	106	271	0.000143	FALSE	GTAC	GCA_012931645.1_1	1387	unknown	[1488937:1489753](+)	30.258	putative	1	TRUE
GCA_012931645.1	--genus:GCA_012931645.1_00206	REBASE:M.HpyAXVIII	38.217	942	1663	0	TRUE	GGANNAG	GCA_012931645.1_1	200	unknown	[226030:231022](+)	42.337	nonputative	1	TRUE
GCA_012931645.1	--genus:GCA_012931645.1_02995	REBASE:M.SenUA18ORF4188P	53.543	127	519	5.54e-38	FALSE	GATC	GCA_012931645.1_1	2916	unknown	[3079449:3081009](-)	21.758	putative	1	TRUE
GCA_012931645.1	--genus:GCA_012931645.1_01413	REBASE:M.Tca9ORFAP	35.294	51	301	0.000567	FALSE	GATC	GCA_012931645.1_1	1354	unknown	[1453999:1454905](-)	35.22	putative	1	TRUE
GCA_012931645.1	--genus:GCA_012931645.1_02808	REBASE:M.Tsp2812ORF7200P	36.364	121	183	5.95e-17	TRUE	GATC	GCA_012931645.1_1	2731	unknown	[2888928:2889480](+)	30.857	putative	4	TRUE
GCA_012931645.1	--genus:GCA_012931645.1_01590	REBASE:M.SenUA18ORF4188P	68.243	148	492	3.5e-63	FALSE	GATC	GCA_012931645.1_1	1529	unknown	[1637507:1638986](+)	18.901	putative	1	TRUE
GCA_012931665.1	--genus:GCA_012931665.1_01917	REBASE:M.Bmo27321ORF1786P	35.714	98	334	2.93e-05	FALSE	CCTTC	GCA_012931665.1_1	1847	unknown	[2027277:2028282](-)	41.018	putative	1	TRUE
GCA_012931665.1	--genus:GCA_012931665.1_02722	REBASE:M.Tsp2812ORF7200P	36.364	121	183	8.52e-17	TRUE	GATC	GCA_012931665.1_1	2639	unknown	[2809397:2809949](+)	30.857	putative	4	TRUE
GCA_012931665.1	--genus:GCA_012931665.1_01312	REBASE:M.AorT14III	43.077	65	301	0.000654	FALSE	GTCGAC	GCA_012931665.1_1	1248	unknown	[1374641:1375547](-)	34.219	gold	4	TRUE
GCA_012931665.1	--genus:GCA_012931665.1_03738	REBASE:M.Aba6411II	80.236	1184	1175	0	TRUE	CRRTAAG	GCA_012931665.1_2	11	unknown	[15742:19270](+)	80.596	nonputative	1	TRUE
GCA_012931665.1	--genus:GCA_012931665.1_02382	REBASE:M.TspC2ORF7275P	28.704	108	734	0.00032	FALSE	GATC	GCA_012931665.1_1	2303	unknown	[2498497:2500702](+)	47.429	putative	1	TRUE
GCA_012931665.1	--genus:GCA_012931665.1_03462	REBASE:M.Asp131II	100	430	430	0	TRUE	RAATTY	GCA_012931665.1_1	3344	unknown	[3589857:3591150](-)	100	nonputative	500	TRUE
GCA_012934905.1	--genus:GCA_012934905.1_02148	REBASE:M.Rsp941ORF2000P	28.571	91	273	6.7e-05	FALSE	GGTACC	GCA_012934905.1_1	2097	unknown	[2181450:2182272](-)	30.403	putative	2	TRUE
GCA_012934905.1	--genus:GCA_012934905.1_02630	REBASE:M.EsaGMORFAP	38.71	93	338	1.3e-05	FALSE	TCNGA	GCA_012934905.1_1	2564	unknown	[2618245:2619262](+)	26.036	putative	1	TRUE
GCA_012934905.1	--genus:GCA_012934905.1_00079	REBASE:M.OtsBORF900P	50	48	68	4.09e-07	TRUE	GATC	GCA_012934905.1_1	78	unknown	[63908:64115](+)	50	putative	3	TRUE
GCA_012934905.1	--genus:GCA_012934905.1_00524	REBASE:M.BxiVV3I	34.783	92	493	5.86e-07	FALSE	CTTAAG	GCA_012934905.1_1	500	unknown	[522530:524012](+)	14.477	gold	2	TRUE
GCA_012934905.1	--genus:GCA_012934905.1_03932	REBASE:M.Asp131II	100	430	430	0	TRUE	RAATTY	GCA_012934905.1_1	3805	unknown	[3992249:3993542](+)	100	nonputative	500	TRUE
GCA_012934905.1	--genus:GCA_012934905.1_00793	REBASE:M.TspRQ2ORF1441P	28.916	83	734	0.000115	FALSE	GATC	GCA_012934905.1_1	763	unknown	[819906:822111](-)	34.564	putative	1	TRUE
GCA_012934905.1	--genus:GCA_012934905.1_02181	REBASE:M.AorT14III	43.077	65	301	0.000654	FALSE	GTCGAC	GCA_012934905.1_1	2129	unknown	[2216305:2217211](+)	34.219	gold	4	TRUE
GCA_012934905.1	--genus:GCA_012934905.1_00639	REBASE:M.Tsp2812ORF7200P	35.537	121	183	8.61e-17	TRUE	GATC	GCA_012934905.1_1	614	unknown	[652659:653211](-)	29.714	putative	4	TRUE
GCA_012934905.1	--genus:GCA_012934905.1_00867	REBASE:M.Aba0088III	100	285	285	0	TRUE	RGATCY	GCA_012934905.1_1	836	unknown	[888942:889800](-)	100	nonputative	21	TRUE
GCA_012934905.1	--genus:GCA_012934905.1_01492	REBASE:M.Bmo27321ORF1786P	35.714	98	334	2.93e-05	FALSE	CCTTC	GCA_012934905.1_1	1450	unknown	[1502934:1503939](+)	41.018	putative	1	TRUE
GCA_012934905.1	--genus:GCA_012934905.1_04224	REBASE:M.Aba6411II	77.08	1178	1155	0	TRUE	CRRTAAG	GCA_012934905.1_2	86	unknown	[87013:90481](+)	78.874	nonputative	1	TRUE
GCA_012934905.1	--genus:GCA_012934905.1_00078	REBASE:M.CmiJ38ORFCP	57.714	175	195	1.01e-66	TRUE	AB	GCA_012934905.1_1	77	unknown	[63348:63936](+)	56.923	putative	1	TRUE
GCA_012934905.1	--genus:GCA_012934905.1_04300	REBASE:M.AmeRG65ORF19750P	38.983	59	338	0.000398	FALSE	CCNGG	GCA_012934905.1_2	162	unknown	[161356:162373](+)	23.373	putative	1	TRUE
GCA_012934925.1	--genus:GCA_012934925.1_00194	REBASE:M.Sau7774ORF13760P	59.77	435	522	0	TRUE	GATC	GCA_012934925.1_1	187	unknown	[213397:214966](+)	60.69	putative	1	TRUE
GCA_012934925.1	--genus:GCA_012934925.1_02466	REBASE:M.Rsp941ORF2000P	28.571	91	271	7.82e-05	FALSE	GGTACC	GCA_012934925.1_1	2398	unknown	[2542954:2543770](-)	29.151	putative	2	TRUE
GCA_012934925.1	--genus:GCA_012934925.1_01931	REBASE:M.Bmo27321ORF1786P	35.714	98	334	2.93e-05	FALSE	CCTTC	GCA_012934925.1_1	1868	unknown	[1971331:1972336](+)	41.018	putative	1	TRUE
GCA_012934925.1	--genus:GCA_012934925.1_02499	REBASE:M.AorT14III	43.077	65	301	0.000654	FALSE	GTCGAC	GCA_012934925.1_1	2430	unknown	[2577794:2578700](+)	34.219	gold	4	TRUE
GCA_012934925.1	--genus:GCA_012934925.1_00320	REBASE:M.Asp131II	100	430	430	0	TRUE	RAATTY	GCA_012934925.1_1	306	unknown	[332616:333909](+)	100	nonputative	500	TRUE
GCA_012934925.1	--genus:GCA_012934925.1_01378	REBASE:M.TspRQ2ORF1441P	28.916	83	734	0.00011	FALSE	GATC	GCA_012934925.1_1	1325	unknown	[1405665:1407870](-)	34.564	putative	1	TRUE
GCA_012934925.1	--genus:GCA_012934925.1_01009	REBASE:M.SenUA18ORF4188P	68.243	148	492	3.93e-63	FALSE	GATC	GCA_012934925.1_1	962	unknown	[1042690:1044169](+)	19.121	putative	1	TRUE
GCA_012934925.1	--genus:GCA_012934925.1_01216	REBASE:M.Tsp2812ORF7200P	36.364	121	183	8.52e-17	TRUE	GATC	GCA_012934925.1_1	1166	unknown	[1256786:1257338](-)	30.857	putative	4	TRUE
GCA_012934945.1	--genus:GCA_012934945.1_02506	REBASE:M.TspRQ2ORF1441P	28.916	83	734	0.00011	FALSE	GATC	GCA_012934945.1_1	2430	unknown	[2592105:2594310](+)	34.564	putative	1	TRUE
GCA_012934945.1	--genus:GCA_012934945.1_01504	REBASE:M.AbaZI	100	348	348	0	TRUE	AGCNNNNGCT	GCA_012934945.1_1	1441	unknown	[1571032:1572079](+)	100	nonputative	192	TRUE
GCA_012934945.1	--genus:GCA_012934945.1_01339	REBASE:M.AorT14III	43.077	65	301	0.000654	FALSE	GTCGAC	GCA_012934945.1_1	1278	unknown	[1400340:1401246](-)	34.219	gold	4	TRUE
GCA_012934945.1	--genus:GCA_012934945.1_02725	REBASE:M.Tsp2812ORF7200P	36.364	121	183	8.52e-17	TRUE	GATC	GCA_012934945.1_1	2645	unknown	[2783603:2784155](+)	30.857	putative	4	TRUE
GCA_012934945.1	--genus:GCA_012934945.1_03518	REBASE:M.Asp131II	100	430	430	0	TRUE	RAATTY	GCA_012934945.1_1	3402	unknown	[3622619:3623912](-)	100	nonputative	500	TRUE
GCA_012934945.1	--genus:GCA_012934945.1_01970	REBASE:M.Bmo27321ORF1786P	35.714	98	334	2.93e-05	FALSE	CCTTC	GCA_012934945.1_1	1903	unknown	[2047595:2048600](-)	41.018	putative	1	TRUE
GCA_012934945.1	--genus:GCA_012934945.1_01089	REBASE:M.AhdI	31.061	396	755	3.05e-36	TRUE	GACNNNNNGTC	GCA_012934945.1_1	1038	unknown	[1168283:1170551](-)	28.947	gold	1	TRUE
GCA_012934945.1	--genus:GCA_012934945.1_01372	REBASE:M.Rsp941ORF2000P	28.571	91	271	7.82e-05	FALSE	GGTACC	GCA_012934945.1_1	1310	unknown	[1435270:1436086](+)	29.151	putative	2	TRUE
GCA_012934945.1	--genus:GCA_012934945.1_01498	REBASE:M.AhdI	31.061	396	755	3.05e-36	TRUE	GACNNNNNGTC	GCA_012934945.1_1	1435	unknown	[1566604:1568872](-)	28.947	gold	1	TRUE
GCA_012934965.1	--genus:GCA_012934965.1_01626	REBASE:M.Bmo27321ORF1786P	35.714	98	334	2.93e-05	FALSE	CCTTC	GCA_012934965.1_1	1577	unknown	[1660435:1661440](+)	41.018	putative	1	TRUE
GCA_012934965.1	--genus:GCA_012934965.1_02100	REBASE:M.AhdI	31.061	396	755	3.05e-36	TRUE	GACNNNNNGTC	GCA_012934965.1_1	2047	unknown	[2141398:2143666](+)	28.947	gold	1	TRUE
GCA_012934965.1	--genus:GCA_012934965.1_02230	REBASE:M.Rsp941ORF2000P	28.571	91	271	7.82e-05	FALSE	GGTACC	GCA_012934965.1_1	2176	unknown	[2280358:2281174](-)	29.151	putative	2	TRUE
GCA_012934965.1	--genus:GCA_012934965.1_00716	REBASE:M.SenUA18ORF4188P	68.243	148	492	3.93e-63	FALSE	GATC	GCA_012934965.1_1	683	unknown	[737130:738609](+)	19.121	putative	1	TRUE
GCA_012934965.1	--genus:GCA_012934965.1_02094	REBASE:M.AbaZI	100	348	348	0	TRUE	AGCNNNNGCT	GCA_012934965.1_1	2041	unknown	[2138191:2139238](-)	100	nonputative	192	TRUE
GCA_012934965.1	--genus:GCA_012934965.1_02263	REBASE:M.AorT14III	43.077	65	301	0.000654	FALSE	GTCGAC	GCA_012934965.1_1	2208	unknown	[2315198:2316104](+)	34.219	gold	4	TRUE
GCA_012934965.1	--genus:GCA_012934965.1_01066	REBASE:M.TspRQ2ORF1441P	28.916	83	734	0.00011	FALSE	GATC	GCA_012934965.1_1	1027	unknown	[1087241:1089446](-)	34.564	putative	1	TRUE
GCA_012934965.1	--genus:GCA_012934965.1_02479	REBASE:M.CmiJ38ORFCP	59.055	254	256	3.9e-96	TRUE	AB	GCA_012934965.1_1	2414	unknown	[2531460:2532231](-)	59.449	putative	1	TRUE
GCA_012934965.1	--genus:GCA_012934965.1_00030	REBASE:M.Asp131II	100	430	430	0	TRUE	RAATTY	GCA_012934965.1_1	30	unknown	[28216:29509](+)	100	nonputative	500	TRUE
GCA_012934965.1	--genus:GCA_012934965.1_00923	REBASE:M.Tsp2812ORF7200P	36.364	121	183	8.52e-17	TRUE	GATC	GCA_012934965.1_1	887	unknown	[951214:951766](-)	30.857	putative	4	TRUE
GCA_012934985.1	--genus:GCA_012934985.1_01989	REBASE:M.Bmo27321ORF1786P	35.714	98	334	2.93e-05	FALSE	CCTTC	GCA_012934985.1_1	1922	unknown	[2059796:2060801](-)	41.018	putative	1	TRUE
GCA_012934985.1	--genus:GCA_012934985.1_01020	REBASE:M.SmaUB74ORF6440P	70.588	153	160	2.28e-80	TRUE	GGCC	GCA_012934985.1_1	972	unknown	[1061439:1061922](-)	68.75	putative	1	TRUE
GCA_012934985.1	--genus:GCA_012934985.1_02556	REBASE:M.TspRQ2ORF1441P	28.916	83	734	0.00011	FALSE	GATC	GCA_012934985.1_1	2479	unknown	[2634166:2636371](+)	34.564	putative	1	TRUE
GCA_012934985.1	--genus:GCA_012934985.1_01457	REBASE:M.Rsp941ORF2000P	28.571	91	271	7.82e-05	FALSE	GGTACC	GCA_012934985.1_1	1395	unknown	[1491475:1492291](+)	29.151	putative	2	TRUE
GCA_012934985.1	--genus:GCA_012934985.1_03579	REBASE:M.Asp131II	100	430	430	0	TRUE	RAATTY	GCA_012934985.1_1	3463	unknown	[3677383:3678676](-)	100	nonputative	500	TRUE
GCA_012934985.1	--genus:GCA_012934985.1_01424	REBASE:M.AorT14III	43.077	65	301	0.000654	FALSE	GTCGAC	GCA_012934985.1_1	1363	unknown	[1456545:1457451](-)	34.219	gold	4	TRUE
GCA_012934985.1	--genus:GCA_012934985.1_00962	REBASE:M.CmiJ38ORFCP	59.055	254	256	3.77e-96	TRUE	AB	GCA_012934985.1_1	914	unknown	[999758:1000529](+)	59.449	putative	1	TRUE
GCA_012934985.1	--genus:GCA_012934985.1_02779	REBASE:M.Tsp2812ORF7200P	36.364	121	183	8.52e-17	TRUE	GATC	GCA_012934985.1_1	2699	unknown	[2834581:2835133](+)	30.857	putative	4	TRUE
GCA_012934985.1	--genus:GCA_012934985.1_02617	REBASE:M.Aba433ORF1524P	95.018	281	281	0	TRUE	TGGCCA	GCA_012934985.1_1	2540	unknown	[2689672:2690518](-)	95.018	putative	4	TRUE
GCA_012935005.1	--genus:GCA_012935005.1_03784	REBASE:M.Asp131II	100	430	430	0	TRUE	RAATTY	GCA_012935005.1_1	3666	unknown	[3879797:3881090](-)	100	nonputative	500	TRUE
GCA_012935005.1	--genus:GCA_012935005.1_01393	REBASE:M.AorT14III	43.077	65	301	0.000654	FALSE	GTCGAC	GCA_012935005.1_1	1334	unknown	[1470340:1471246](-)	34.219	gold	4	TRUE
GCA_012935005.1	--genus:GCA_012935005.1_02994	REBASE:M.Tsp2812ORF7200P	36.364	121	183	5.95e-17	TRUE	GATC	GCA_012935005.1_1	2914	unknown	[3051850:3052402](+)	30.857	putative	4	TRUE
GCA_012935005.1	--genus:GCA_012935005.1_02705	REBASE:M.TspRQ2ORF1441P	28.916	83	734	0.000112	FALSE	GATC	GCA_012935005.1_1	2630	unknown	[2780785:2782990](+)	34.564	putative	1	TRUE
GCA_012935005.1	--genus:GCA_012935005.1_01567	REBASE:M.HpaH465ORF215P	48.662	411	430	3.35e-137	TRUE	YACGTR	GCA_012935005.1_1	1506	unknown	[1657488:1658781](+)	48.449	putative	1	TRUE
GCA_012935005.1	--genus:GCA_012935005.1_02068	REBASE:M.Bmo27321ORF1786P	35.714	98	334	2.93e-05	FALSE	CCTTC	GCA_012935005.1_1	2003	unknown	[2144408:2145413](-)	41.018	putative	1	TRUE
GCA_012935005.1	--genus:GCA_012935005.1_01426	REBASE:M.Rsp941ORF2000P	28.571	91	271	6.53e-05	FALSE	GGTACC	GCA_012935005.1_1	1366	unknown	[1505277:1506093](+)	29.151	putative	2	TRUE
GCA_012935005.1	--genus:GCA_012935005.1_01129	REBASE:M.Aba13485I	78.322	286	287	1.87e-167	TRUE	TGGCCA	GCA_012935005.1_1	1081	unknown	[1196870:1197734](+)	78.049	nonputative	270	TRUE
GCA_012935025.1	--genus:GCA_012935025.1_01305	REBASE:M.Rsp941ORF2000P	28.571	91	271	7.82e-05	FALSE	GGTACC	GCA_012935025.1_1	1243	unknown	[1386706:1387522](+)	29.151	putative	2	TRUE
GCA_012935025.1	--genus:GCA_012935025.1_01803	REBASE:M.Bmo27321ORF1786P	35.714	98	334	2.93e-05	FALSE	CCTTC	GCA_012935025.1_1	1738	unknown	[1872912:1873917](+)	41.018	putative	1	TRUE
GCA_012935025.1	--genus:GCA_012935025.1_02696	REBASE:M.Tsp2812ORF7200P	36.364	121	183	8.52e-17	TRUE	GATC	GCA_012935025.1_1	2615	unknown	[2768906:2769458](+)	30.857	putative	4	TRUE
GCA_012935025.1	--genus:GCA_012935025.1_01444	REBASE:M.AbaZI	100	152	157	1.1e-111	TRUE	AGCNNNNGCT	GCA_012935025.1_1	1381	unknown	[1530416:1530890](+)	98.726	nonputative	213	TRUE
GCA_012935025.1	--genus:GCA_012935025.1_01435	REBASE:M.AhdI	31.061	396	755	3.05e-36	TRUE	GACNNNNNGTC	GCA_012935025.1_1	1372	unknown	[1524226:1526494](-)	28.947	gold	1	TRUE
GCA_012935025.1	--genus:GCA_012935025.1_02902	REBASE:M.SenUA18ORF4188P	68.243	148	492	3.93e-63	FALSE	GATC	GCA_012935025.1_1	2818	unknown	[2982068:2983547](-)	19.121	putative	1	TRUE
GCA_012935025.1	--genus:GCA_012935025.1_02484	REBASE:M.TspRQ2ORF1441P	28.916	83	734	0.00011	FALSE	GATC	GCA_012935025.1_1	2407	unknown	[2586268:2588473](+)	34.564	putative	1	TRUE
GCA_012935025.1	--genus:GCA_012935025.1_03589	REBASE:M.Asp131II	100	430	430	0	TRUE	RAATTY	GCA_012935025.1_1	3472	unknown	[3691123:3692416](-)	100	nonputative	500	TRUE
GCA_012935025.1	--genus:GCA_012935025.1_01272	REBASE:M.AorT14III	43.077	65	301	0.000654	FALSE	GTCGAC	GCA_012935025.1_1	1211	unknown	[1351776:1352682](-)	34.219	gold	4	TRUE
GCA_012935025.1	--genus:GCA_012935025.1_01441	REBASE:M.AbaZI	100	199	203	1.82e-150	TRUE	AGCNNNNGCT	GCA_012935025.1_1	1378	unknown	[1528654:1529266](+)	99.507	nonputative	194	TRUE
GCA_012935045.1	--genus:GCA_012935045.1_01904	REBASE:M.Bmo27321ORF1786P	35.714	98	334	2.93e-05	FALSE	CCTTC	GCA_012935045.1_1	1838	unknown	[2006363:2007368](-)	41.018	putative	1	TRUE
GCA_012935045.1	--genus:GCA_012935045.1_02629	REBASE:M.Tsp2812ORF7200P	36.364	121	183	8.52e-17	TRUE	GATC	GCA_012935045.1_1	2550	unknown	[2734957:2735509](+)	30.857	putative	4	TRUE
GCA_012935045.1	--genus:GCA_012935045.1_02466	REBASE:M.TspRQ2ORF1441P	28.916	83	734	0.00011	FALSE	GATC	GCA_012935045.1_1	2390	unknown	[2579545:2581750](+)	34.564	putative	1	TRUE
GCA_012935045.1	--genus:GCA_012935045.1_01437	REBASE:M.AhdI	31.061	396	755	3.05e-36	TRUE	GACNNNNNGTC	GCA_012935045.1_1	1375	unknown	[1526563:1528831](-)	28.947	gold	1	TRUE
GCA_012935045.1	--genus:GCA_012935045.1_01274	REBASE:M.AorT14III	43.077	65	301	0.000654	FALSE	GTCGAC	GCA_012935045.1_1	1214	unknown	[1354137:1355043](-)	34.219	gold	4	TRUE
GCA_012935045.1	--genus:GCA_012935045.1_03521	REBASE:M.Asp131II	100	430	430	0	TRUE	RAATTY	GCA_012935045.1_1	3406	unknown	[3657337:3658630](-)	100	nonputative	500	TRUE
GCA_012935045.1	--genus:GCA_012935045.1_01443	REBASE:M.AbaZI	100	348	348	0	TRUE	AGCNNNNGCT	GCA_012935045.1_1	1381	unknown	[1530991:1532038](+)	100	nonputative	192	TRUE
GCA_012935045.1	--genus:GCA_012935045.1_01307	REBASE:M.Rsp941ORF2000P	28.571	91	271	7.82e-05	FALSE	GGTACC	GCA_012935045.1_1	1246	unknown	[1389067:1389883](+)	29.151	putative	2	TRUE
GCA_012935045.1	--genus:GCA_012935045.1_02835	REBASE:M.SenUA18ORF4188P	68.243	148	492	3.93e-63	FALSE	GATC	GCA_012935045.1_1	2753	unknown	[2948129:2949608](-)	19.121	putative	1	TRUE
GCA_012935065.1	--genus:GCA_012935065.1_03559	REBASE:M.Asp131II	100	430	430	0	TRUE	RAATTY	GCA_012935065.1_1	3443	unknown	[3671439:3672732](-)	100	nonputative	500	TRUE
GCA_012935065.1	--genus:GCA_012935065.1_01903	REBASE:M.Bmo27321ORF1786P	35.714	98	334	2.93e-05	FALSE	CCTTC	GCA_012935065.1_1	1836	unknown	[2001256:2002261](-)	41.018	putative	1	TRUE
GCA_012935065.1	--genus:GCA_012935065.1_02677	REBASE:M.Tsp2812ORF7200P	36.364	121	183	8.52e-17	TRUE	GATC	GCA_012935065.1_1	2597	unknown	[2759451:2760003](+)	30.857	putative	4	TRUE
GCA_012935065.1	--genus:GCA_012935065.1_01269	REBASE:M.AorT14III	43.077	65	301	0.000654	FALSE	GTCGAC	GCA_012935065.1_1	1208	unknown	[1347846:1348752](-)	34.219	gold	4	TRUE
GCA_012935065.1	--genus:GCA_012935065.1_01438	REBASE:M.AbaZI	100	348	348	0	TRUE	AGCNNNNGCT	GCA_012935065.1_1	1375	unknown	[1524706:1525753](+)	100	nonputative	192	TRUE
GCA_012935065.1	--genus:GCA_012935065.1_01432	REBASE:M.AhdI	31.061	396	755	3.05e-36	TRUE	GACNNNNNGTC	GCA_012935065.1_1	1369	unknown	[1520278:1522546](-)	28.947	gold	1	TRUE
GCA_012935065.1	--genus:GCA_012935065.1_02451	REBASE:M.SenUA18ORF4188P	52.756	127	517	3.15e-37	FALSE	GATC	GCA_012935065.1_1	2375	unknown	[2552518:2554072](-)	19.56	putative	1	TRUE
GCA_012935065.1	--genus:GCA_012935065.1_01302	REBASE:M.Rsp941ORF2000P	28.571	91	271	7.82e-05	FALSE	GGTACC	GCA_012935065.1_1	1240	unknown	[1382776:1383592](+)	29.151	putative	2	TRUE
GCA_012935065.1	--genus:GCA_012935065.1_02521	REBASE:M.TspRQ2ORF1441P	28.916	83	734	0.00011	FALSE	GATC	GCA_012935065.1_1	2444	unknown	[2612899:2615104](+)	34.564	putative	1	TRUE
GCA_012935085.1	--genus:GCA_012935085.1_04060	REBASE:M.AhdI	31.061	396	755	3.05e-36	TRUE	GACNNNNNGTC	GCA_012935085.1_3	32	unknown	[23057:25325](-)	28.947	gold	1	TRUE
GCA_012935085.1	--genus:GCA_012935085.1_03878	REBASE:M.AmeRG65ORF19750P	38.983	59	338	0.000398	FALSE	CCNGG	GCA_012935085.1_2	17	unknown	[17501:18518](-)	23.373	putative	1	TRUE
GCA_012935085.1	--genus:GCA_012935085.1_00182	REBASE:M.Tsp2812ORF7200P	36.364	121	183	6.76e-17	TRUE	GATC	GCA_012935085.1_1	177	unknown	[190865:191417](-)	30.857	putative	4	TRUE
GCA_012935085.1	--genus:GCA_012935085.1_04068	REBASE:M.UviJTORFAP	57.407	54	265	1.59e-17	FALSE	YGGCCR	GCA_012935085.1_3	40	unknown	[29478:30276](+)	42.202	putative	1	TRUE
GCA_012935085.1	--genus:GCA_012935085.1_01052	REBASE:M.Bmo27321ORF1786P	35.714	98	334	2.93e-05	FALSE	CCTTC	GCA_012935085.1_1	1033	unknown	[1070086:1071091](+)	41.018	putative	1	TRUE
GCA_012935085.1	--genus:GCA_012935085.1_01883	REBASE:M.AhdI	31.061	396	755	3.05e-36	TRUE	GACNNNNNGTC	GCA_012935085.1_1	1852	unknown	[1896868:1899136](+)	28.947	gold	1	TRUE
GCA_012935085.1	--genus:GCA_012935085.1_00480	REBASE:M.TspRQ2ORF1441P	28.916	83	734	0.000124	FALSE	GATC	GCA_012935085.1_1	471	unknown	[489838:492043](-)	34.228	putative	1	TRUE
GCA_012935085.1	--genus:GCA_012935085.1_00449	REBASE:M.RtoCS39ORF1455P	31.193	109	1276	0.000311	FALSE	CTCGAG	GCA_012935085.1_1	440	unknown	[454503:458334](+)	38.809	putative	17	TRUE
GCA_012935085.1	--genus:GCA_012935085.1_00397	REBASE:M.SenUA18ORF4188P	68.243	148	492	1.04e-62	FALSE	GATC	GCA_012935085.1_1	388	unknown	[400575:402054](+)	18.681	putative	1	TRUE
GCA_012935085.1	--genus:GCA_012935085.1_01633	REBASE:M.VpaS02ORFDP	32.71	107	273	0.000712	FALSE	GTAC	GCA_012935085.1_1	1609	unknown	[1668770:1669592](-)	29.304	putative	1	TRUE
GCA_012935085.1	--genus:GCA_012935085.1_00289	REBASE:M.Aba6411II	80.271	1181	1176	0	TRUE	CRRTAAG	GCA_012935085.1_1	281	unknown	[288124:291655](+)	80.612	nonputative	1	TRUE
GCA_012935085.1	--genus:GCA_012935085.1_01875	REBASE:M.UviJTORFAP	57.407	54	265	1.59e-17	FALSE	YGGCCR	GCA_012935085.1_1	1844	unknown	[1891854:1892652](-)	42.202	putative	1	TRUE
GCA_012935085.1	--genus:GCA_012935085.1_01666	REBASE:M.AorT14III	43.077	65	301	0.000589	FALSE	GTCGAC	GCA_012935085.1_1	1641	unknown	[1703623:1704529](+)	33.887	gold	4	TRUE
GCA_012935085.1	--genus:GCA_012935085.1_02462	REBASE:M.Asp131II	100	430	430	0	TRUE	RAATTY	GCA_012935085.1_1	2402	unknown	[2492137:2493430](-)	100	nonputative	500	TRUE
GCA_012935105.1	--genus:GCA_012935105.1_02881	REBASE:M.Tsp2812ORF7200P	36.364	121	183	6.76e-17	TRUE	GATC	GCA_012935105.1_1	2798	unknown	[2930020:2930572](+)	30.857	putative	4	TRUE
GCA_012935105.1	--genus:GCA_012935105.1_03958	REBASE:M.AmeRG65ORF19750P	38.983	59	338	0.000398	FALSE	CCNGG	GCA_012935105.1_2	17	unknown	[17501:18518](-)	23.373	putative	1	TRUE
GCA_012935105.1	--genus:GCA_012935105.1_02774	REBASE:M.Aba6411II	80.271	1181	1176	0	TRUE	CRRTAAG	GCA_012935105.1_1	2694	unknown	[2829788:2833319](-)	80.612	nonputative	1	TRUE
GCA_012935105.1	--genus:GCA_012935105.1_01432	REBASE:M.VpaS02ORFDP	32.71	107	273	0.000712	FALSE	GTAC	GCA_012935105.1_1	1368	unknown	[1450808:1451630](+)	29.304	putative	1	TRUE
GCA_012935105.1	--genus:GCA_012935105.1_03115	REBASE:M.AhdI	31.061	396	755	3.05e-36	TRUE	GACNNNNNGTC	GCA_012935105.1_1	3027	unknown	[3160452:3162720](+)	28.947	gold	1	TRUE
GCA_012935105.1	--genus:GCA_012935105.1_01399	REBASE:M.AorT14III	43.077	65	301	0.000589	FALSE	GTCGAC	GCA_012935105.1_1	1336	unknown	[1415871:1416777](-)	33.887	gold	4	TRUE
GCA_012935105.1	--genus:GCA_012935105.1_02583	REBASE:M.TspRQ2ORF1441P	28.916	83	734	0.000124	FALSE	GATC	GCA_012935105.1_1	2504	unknown	[2629400:2631605](+)	34.228	putative	1	TRUE
GCA_012935105.1	--genus:GCA_012935105.1_03693	REBASE:M.Asp131II	100	430	430	0	TRUE	RAATTY	GCA_012935105.1_1	3576	unknown	[3755728:3757021](-)	100	nonputative	500	TRUE
GCA_012935105.1	--genus:GCA_012935105.1_02013	REBASE:M.Bmo27321ORF1786P	35.714	98	334	2.93e-05	FALSE	CCTTC	GCA_012935105.1_1	1944	unknown	[2050351:2051356](-)	41.018	putative	1	TRUE
GCA_012935105.1	--genus:GCA_012935105.1_02666	REBASE:M.SenUA18ORF4188P	68.243	148	492	1.04e-62	FALSE	GATC	GCA_012935105.1_1	2587	unknown	[2719389:2720868](-)	18.681	putative	1	TRUE
GCA_012935105.1	--genus:GCA_012935105.1_02614	REBASE:M.RtoCS39ORF1455P	31.193	109	1276	0.000311	FALSE	CTCGAG	GCA_012935105.1_1	2535	unknown	[2663109:2666940](-)	38.809	putative	17	TRUE
GCA_012935105.1	--genus:GCA_012935105.1_01174	REBASE:M.AhdI	31.061	396	755	3.05e-36	TRUE	GACNNNNNGTC	GCA_012935105.1_1	1117	unknown	[1218175:1220443](-)	28.947	gold	1	TRUE
GCA_012935105.1	--genus:GCA_012935105.1_01182	REBASE:M.UviJTORFAP	57.407	54	265	1.59e-17	FALSE	YGGCCR	GCA_012935105.1_1	1125	unknown	[1224596:1225394](+)	42.202	putative	1	TRUE
GCA_012935105.1	--genus:GCA_012935105.1_03107	REBASE:M.UviJTORFAP	57.407	54	265	1.59e-17	FALSE	YGGCCR	GCA_012935105.1_1	3019	unknown	[3155438:3156236](-)	42.202	putative	1	TRUE
GCA_012935125.1	--genus:GCA_012935125.1_02479	REBASE:M.Bsc12489ORF311P	34.234	111	1276	0.000652	FALSE	GTCGAC	GCA_012935125.1_1	2406	unknown	[2539878:2543709](-)	51.938	putative	1	TRUE
GCA_012935125.1	--genus:GCA_012935125.1_01920	REBASE:M.Bmo27321ORF1786P	35.714	98	334	2.93e-05	FALSE	CCTTC	GCA_012935125.1_1	1856	unknown	[1975987:1976992](-)	41.018	putative	1	TRUE
GCA_012935125.1	--genus:GCA_012935125.1_01502	REBASE:M.SenUA18ORF4188P	52.756	127	517	2.91e-37	FALSE	GATC	GCA_012935125.1_1	1443	unknown	[1550437:1551991](+)	19.56	putative	1	TRUE
GCA_012935125.1	--genus:GCA_012935125.1_01336	REBASE:M.AorT14III	43.077	65	301	0.000589	FALSE	GTCGAC	GCA_012935125.1_1	1279	unknown	[1371019:1371925](-)	33.887	gold	4	TRUE
GCA_012935125.1	--genus:GCA_012935125.1_01369	REBASE:M.VpaS02ORFDP	32.71	107	273	0.000669	FALSE	GTAC	GCA_012935125.1_1	1311	unknown	[1405955:1406777](+)	29.304	putative	1	TRUE
GCA_012935125.1	--genus:GCA_012935125.1_03879	REBASE:M.Aba6411II	80.642	1183	1182	0	TRUE	CRRTAAG	GCA_012935125.1_2	87	unknown	[88658:92207](-)	81.308	nonputative	1	TRUE
GCA_012935125.1	--genus:GCA_012935125.1_02531	REBASE:M.SenUA18ORF4188P	68.243	148	492	1.04e-62	FALSE	GATC	GCA_012935125.1_1	2458	unknown	[2597046:2598525](-)	18.681	putative	1	TRUE
GCA_012935125.1	--genus:GCA_012935125.1_02445	REBASE:M.TspRQ2ORF1441P	28.916	83	734	0.000124	FALSE	GATC	GCA_012935125.1_1	2372	unknown	[2506650:2508855](+)	34.228	putative	1	TRUE
GCA_012935125.1	--genus:GCA_012935125.1_02644	REBASE:M.Aba6411II	80.44	1181	1176	0	TRUE	CRRTAAG	GCA_012935125.1_1	2569	unknown	[2718083:2721614](-)	80.782	nonputative	1	TRUE
GCA_012935125.1	--genus:GCA_012935125.1_02738	REBASE:M.Tsp2812ORF7200P	36.364	121	183	6.76e-17	TRUE	GATC	GCA_012935125.1_1	2660	unknown	[2815166:2815718](+)	30.857	putative	4	TRUE
GCA_012935125.1	--genus:GCA_012935125.1_03553	REBASE:M.Asp131II	100	430	430	0	TRUE	RAATTY	GCA_012935125.1_1	3440	unknown	[3647741:3649034](-)	100	nonputative	500	TRUE
GCA_012935125.1	--genus:GCA_012935125.1_02910	REBASE:M.SenUA18ORF4188P	52.756	127	517	1.3e-37	FALSE	GATC	GCA_012935125.1_1	2830	unknown	[2986597:2988151](-)	20	putative	1	TRUE
GCA_012935125.1	--genus:GCA_012935125.1_03814	REBASE:M.AmeRG65ORF19750P	38.983	59	338	0.000398	FALSE	CCNGG	GCA_012935125.1_2	22	unknown	[23452:24469](-)	23.373	putative	1	TRUE
GCA_012935145.1	--genus:GCA_012935145.1_01263	REBASE:M.CmiJ38ORFCP	59.055	254	256	3.77e-96	TRUE	AB	GCA_012935145.1_1	1212	unknown	[1282481:1283252](+)	59.449	putative	1	TRUE
GCA_012935145.1	--genus:GCA_012935145.1_02772	REBASE:M.Tsp2812ORF7200P	36.364	121	183	8.52e-17	TRUE	GATC	GCA_012935145.1_1	2693	unknown	[2825720:2826272](+)	30.857	putative	4	TRUE
GCA_012935145.1	--genus:GCA_012935145.1_01521	REBASE:M.Rsp941ORF2000P	28.571	91	271	7.82e-05	FALSE	GGTACC	GCA_012935145.1_1	1459	unknown	[1534338:1535154](+)	29.151	putative	2	TRUE
GCA_012935145.1	--genus:GCA_012935145.1_01024	REBASE:M.SmaUB74ORF6440P	70.588	153	160	2.28e-80	TRUE	GGCC	GCA_012935145.1_1	976	unknown	[1061998:1062481](-)	68.75	putative	1	TRUE
GCA_012935145.1	--genus:GCA_012935145.1_01235	REBASE:M.SmaUB74ORF6440P	70.588	153	160	3.2e-81	TRUE	GGCC	GCA_012935145.1_1	1184	unknown	[1268007:1268490](-)	68.75	putative	1	TRUE
GCA_012935145.1	--genus:GCA_012935145.1_03758	REBASE:M.Sau7774ORF13760P	59.77	435	522	0	TRUE	GATC	GCA_012935145.1_1	3636	unknown	[3841152:3842721](-)	60.69	putative	1	TRUE
GCA_012935145.1	--genus:GCA_012935145.1_00966	REBASE:M.CmiJ38ORFCP	59.055	254	256	3.77e-96	TRUE	AB	GCA_012935145.1_1	918	unknown	[1000317:1001088](+)	59.449	putative	1	TRUE
GCA_012935145.1	--genus:GCA_012935145.1_03632	REBASE:M.Asp131II	100	430	430	0	TRUE	RAATTY	GCA_012935145.1_1	3517	unknown	[3722211:3723504](-)	100	nonputative	500	TRUE
GCA_012935145.1	--genus:GCA_012935145.1_02051	REBASE:M.Bmo27321ORF1786P	35.714	98	334	2.93e-05	FALSE	CCTTC	GCA_012935145.1_1	1984	unknown	[2101483:2102488](-)	41.018	putative	1	TRUE
GCA_012935145.1	--genus:GCA_012935145.1_02614	REBASE:M.TspRQ2ORF1441P	28.916	83	734	0.00011	FALSE	GATC	GCA_012935145.1_1	2537	unknown	[2674563:2676768](+)	34.564	putative	1	TRUE
GCA_012935145.1	--genus:GCA_012935145.1_01488	REBASE:M.AorT14III	43.077	65	301	0.000654	FALSE	GTCGAC	GCA_012935145.1_1	1427	unknown	[1499409:1500315](-)	34.219	gold	4	TRUE
GCA_012935165.1	--genus:GCA_012935165.1_02695	REBASE:M.Tsp2812ORF7200P	36.364	121	183	8.52e-17	TRUE	GATC	GCA_012935165.1_1	2614	unknown	[2769043:2769595](+)	30.857	putative	4	TRUE
GCA_012935165.1	--genus:GCA_012935165.1_01434	REBASE:M.AhdI	31.061	396	755	3.05e-36	TRUE	GACNNNNNGTC	GCA_012935165.1_1	1371	unknown	[1524363:1526631](-)	28.947	gold	1	TRUE
GCA_012935165.1	--genus:GCA_012935165.1_01271	REBASE:M.AorT14III	43.077	65	301	0.000654	FALSE	GTCGAC	GCA_012935165.1_1	1210	unknown	[1351913:1352819](-)	34.219	gold	4	TRUE
GCA_012935165.1	--genus:GCA_012935165.1_03588	REBASE:M.Asp131II	100	430	430	0	TRUE	RAATTY	GCA_012935165.1_1	3471	unknown	[3691240:3692533](-)	100	nonputative	500	TRUE
GCA_012935165.1	--genus:GCA_012935165.1_01304	REBASE:M.Rsp941ORF2000P	28.571	91	271	7.82e-05	FALSE	GGTACC	GCA_012935165.1_1	1242	unknown	[1386843:1387659](+)	29.151	putative	2	TRUE
GCA_012935165.1	--genus:GCA_012935165.1_01802	REBASE:M.Bmo27321ORF1786P	35.714	98	334	2.93e-05	FALSE	CCTTC	GCA_012935165.1_1	1737	unknown	[1873049:1874054](+)	41.018	putative	1	TRUE
GCA_012935165.1	--genus:GCA_012935165.1_01440	REBASE:M.AbaZI	100	199	203	1.82e-150	TRUE	AGCNNNNGCT	GCA_012935165.1_1	1377	unknown	[1528791:1529403](+)	99.507	nonputative	194	TRUE
GCA_012935165.1	--genus:GCA_012935165.1_02901	REBASE:M.SenUA18ORF4188P	68.243	148	492	3.93e-63	FALSE	GATC	GCA_012935165.1_1	2817	unknown	[2982205:2983684](-)	19.121	putative	1	TRUE
GCA_012935165.1	--genus:GCA_012935165.1_02483	REBASE:M.TspRQ2ORF1441P	28.916	83	734	0.00011	FALSE	GATC	GCA_012935165.1_1	2406	unknown	[2586405:2588610](+)	34.564	putative	1	TRUE
GCA_012935165.1	--genus:GCA_012935165.1_01443	REBASE:M.AbaZI	100	152	157	1.1e-111	TRUE	AGCNNNNGCT	GCA_012935165.1_1	1380	unknown	[1530553:1531027](+)	98.726	nonputative	213	TRUE
GCA_012935185.1	--genus:GCA_012935185.1_01440	REBASE:M.Rsp941ORF2000P	28.571	91	271	7.82e-05	FALSE	GGTACC	GCA_012935185.1_1	1378	unknown	[1458784:1459600](+)	29.151	putative	2	TRUE
GCA_012935185.1	--genus:GCA_012935185.1_02034	REBASE:M.Bmo27321ORF1786P	35.714	98	334	2.93e-05	FALSE	CCTTC	GCA_012935185.1_1	1967	unknown	[2070575:2071580](-)	41.018	putative	1	TRUE
GCA_012935185.1	--genus:GCA_012935185.1_03653	REBASE:M.Asp131II	100	430	430	0	TRUE	RAATTY	GCA_012935185.1_1	3537	unknown	[3708981:3710274](-)	100	nonputative	500	TRUE
GCA_012935185.1	--genus:GCA_012935185.1_02591	REBASE:M.TspRQ2ORF1441P	28.916	83	734	0.00011	FALSE	GATC	GCA_012935185.1_1	2514	unknown	[2640538:2642743](+)	34.564	putative	1	TRUE
GCA_012935185.1	--genus:GCA_012935185.1_01570	REBASE:M.AhdI	31.061	396	755	3.05e-36	TRUE	GACNNNNNGTC	GCA_012935185.1_1	1507	unknown	[1596585:1598853](-)	28.947	gold	1	TRUE
GCA_012935185.1	--genus:GCA_012935185.1_02783	REBASE:M.Tsp2812ORF7200P	36.364	121	183	8.52e-17	TRUE	GATC	GCA_012935185.1_1	2703	unknown	[2816150:2816702](+)	30.857	putative	4	TRUE
GCA_012935185.1	--genus:GCA_012935185.1_01013	REBASE:M.SmaUB74ORF6440P	70.588	153	160	2.28e-80	TRUE	GGCC	GCA_012935185.1_1	965	unknown	[1038964:1039447](-)	68.75	putative	1	TRUE
GCA_012935185.1	--genus:GCA_012935185.1_01404	REBASE:M.AorT14III	43.077	65	301	0.000654	FALSE	GTCGAC	GCA_012935185.1_1	1343	unknown	[1422665:1423571](-)	34.219	gold	4	TRUE
GCA_013305465.1	--genus:GCA_013305465.1_02769	REBASE:M.SenUA18ORF4188P	68.243	148	492	3.93e-63	FALSE	GATC	GCA_013305465.1_1	2651	unknown	[2864852:2866331](+)	19.121	putative	1	TRUE
GCA_013305465.1	--genus:GCA_013305465.1_02821	REBASE:M.Bsc12489ORF311P	34.234	111	1276	0.00064	FALSE	GTCGAC	GCA_013305465.1_1	2703	unknown	[2919601:2923432](+)	52.713	putative	1	TRUE
GCA_013305465.1	--genus:GCA_013305465.1_03336	REBASE:M.SmaUB74ORF6440P	71.242	153	160	2.46e-81	TRUE	GGCC	GCA_013305465.1_1	3208	unknown	[3429613:3430096](-)	69.375	putative	1	TRUE
GCA_013305465.1	--genus:GCA_013305465.1_00632	REBASE:M.CmiJ38ORFCP	59.055	254	256	3.9e-96	TRUE	AB	GCA_013305465.1_1	612	unknown	[638985:639756](-)	59.449	putative	1	TRUE
GCA_013305465.1	--genus:GCA_013305465.1_03182	REBASE:M.AorT14III	43.077	65	301	0.000654	FALSE	GTCGAC	GCA_013305465.1_1	3056	unknown	[3260560:3261466](-)	34.219	gold	4	TRUE
GCA_013305465.1	--genus:GCA_013305465.1_03215	REBASE:M.Rsp941ORF2000P	28.571	91	271	7.82e-05	FALSE	GGTACC	GCA_013305465.1_1	3088	unknown	[3295490:3296306](+)	29.151	putative	2	TRUE
GCA_013305465.1	--genus:GCA_013305465.1_02088	REBASE:M.Asp131II	100	430	430	0	TRUE	RAATTY	GCA_013305465.1_1	2003	unknown	[2158833:2160126](+)	100	nonputative	500	TRUE
GCA_013305465.1	--genus:GCA_013305465.1_00401	REBASE:M.TspRQ2ORF1441P	28.916	83	734	0.00011	FALSE	GATC	GCA_013305465.1_1	391	unknown	[409320:411525](+)	34.564	putative	1	TRUE
GCA_013305465.1	--genus:GCA_013305465.1_02956	REBASE:M.Tsp2812ORF7200P	36.364	121	183	8.52e-17	TRUE	GATC	GCA_013305465.1_1	2836	unknown	[3063889:3064441](-)	30.857	putative	4	TRUE
GCA_013305465.1	--genus:GCA_013305465.1_03344	REBASE:M.AhdI	31.061	396	755	3.05e-36	TRUE	GACNNNNNGTC	GCA_013305465.1_1	3216	unknown	[3433339:3435607](-)	28.947	gold	1	TRUE
GCA_013305465.1	--genus:GCA_013305465.1_03821	REBASE:M.Bmo27321ORF1786P	35.714	98	334	2.93e-05	FALSE	CCTTC	GCA_013305465.1_1	3689	unknown	[3918737:3919742](-)	41.018	putative	1	TRUE
GCA_013372085.1	--genus:GCA_013372085.1_01143	REBASE:M.Pfl13852ORFDP	60	140	304	1.36e-55	FALSE	YGGCCR	GCA_013372085.1_1	1096	unknown	[1216428:1217343](+)	53.307	putative	1	TRUE
GCA_013372085.1	--genus:GCA_013372085.1_02358	REBASE:M.AorT14III	43.077	65	301	0.000654	FALSE	GTCGAC	GCA_013372085.1_1	2291	unknown	[2424696:2425602](+)	34.219	gold	4	TRUE
GCA_013372085.1	--genus:GCA_013372085.1_01204	REBASE:M.TspRQ2ORF1441P	28.916	83	734	0.000113	FALSE	GATC	GCA_013372085.1_1	1157	unknown	[1269401:1271606](-)	34.564	putative	1	TRUE
GCA_013372085.1	--genus:GCA_013372085.1_01633	REBASE:M.SmaUB74ORF6440P	72.185	151	160	2.46e-80	TRUE	GGCC	GCA_013372085.1_1	1574	unknown	[1708243:1708726](-)	68.75	putative	1	TRUE
GCA_013372085.1	--genus:GCA_013372085.1_02191	REBASE:M.SenUA18ORF4188P	52.756	127	517	2.91e-37	FALSE	GATC	GCA_013372085.1_1	2126	unknown	[2247390:2248944](-)	19.56	putative	1	TRUE
GCA_013372085.1	--genus:GCA_013372085.1_00999	REBASE:M.Tsp2812ORF7200P	36.364	121	183	6.02e-17	TRUE	GATC	GCA_013372085.1_1	956	unknown	[1053955:1054507](-)	30.857	putative	4	TRUE
GCA_013372085.1	--genus:GCA_013372085.1_02325	REBASE:M.Rsp941ORF2000P	28.571	91	273	9.69e-05	FALSE	GGTACC	GCA_013372085.1_1	2259	unknown	[2389843:2390665](-)	30.403	putative	2	TRUE
GCA_013372085.1	--genus:GCA_013372085.1_01786	REBASE:M.Bmo27321ORF1786P	35.714	98	334	3.2e-05	FALSE	CCTTC	GCA_013372085.1_1	1727	unknown	[1847128:1848133](+)	41.018	putative	1	TRUE
GCA_013372085.1	--genus:GCA_013372085.1_00244	REBASE:M.Asp131II	100	430	430	0	TRUE	RAATTY	GCA_013372085.1_1	237	unknown	[253177:254470](+)	100	nonputative	500	TRUE
GCA_013372085.1	--genus:GCA_013372085.1_02868	REBASE:M.Tca9ORFAP	31.387	137	222	0.000271	TRUE	GATC	GCA_013372085.1_1	2786	unknown	[2978460:2979129](-)	24.528	putative	1	TRUE
GCA_013376855.2	--genus:GCA_013376855.2_03464	REBASE:M.Asp131II	100	430	430	0	TRUE	RAATTY	GCA_013376855.2_1	3347	unknown	[3614578:3615871](-)	100	nonputative	500	TRUE
GCA_013376855.2	--genus:GCA_013376855.2_01371	REBASE:M.Rsp941ORF2000P	28.571	91	271	7.82e-05	FALSE	GGTACC	GCA_013376855.2_1	1308	unknown	[1448662:1449478](+)	29.151	putative	2	TRUE
GCA_013376855.2	--genus:GCA_013376855.2_00089	REBASE:M.CnoNRS1ORF440P	30.62	258	499	9.33e-30	TRUE	CAYNNNNRTG	GCA_013376855.2_1	84	unknown	[102480:103980](-)	25.651	putative	1	TRUE
GCA_013376855.2	--genus:GCA_013376855.2_01906	REBASE:M.Bmo27321ORF1786P	35.714	98	334	2.93e-05	FALSE	CCTTC	GCA_013376855.2_1	1838	unknown	[2019319:2020324](-)	41.018	putative	1	TRUE
GCA_013376855.2	--genus:GCA_013376855.2_02631	REBASE:M.Tsp2812ORF7200P	36.364	121	183	8.52e-17	TRUE	GATC	GCA_013376855.2_1	2550	unknown	[2747847:2748399](+)	30.857	putative	4	TRUE
GCA_013376855.2	--genus:GCA_013376855.2_02468	REBASE:M.TspRQ2ORF1441P	28.916	83	734	0.00011	FALSE	GATC	GCA_013376855.2_1	2390	unknown	[2592435:2594640](+)	34.564	putative	1	TRUE
GCA_013376855.2	--genus:GCA_013376855.2_01338	REBASE:M.AorT14III	43.077	65	301	0.000654	FALSE	GTCGAC	GCA_013376855.2_1	1276	unknown	[1413732:1414638](-)	34.219	gold	4	TRUE
GCA_013377175.1	--genus:GCA_013377175.1_01910	REBASE:M.Bmo27321ORF1786P	35.714	98	334	1.48e-05	FALSE	CCTTC	GCA_013377175.1_1	1843	unknown	[1986397:1987402](-)	41.018	putative	1	TRUE
GCA_013377175.1	--genus:GCA_013377175.1_01348	REBASE:M.Rsp941ORF2000P	28.571	91	273	7.01e-05	FALSE	GGTACC	GCA_013377175.1_1	1286	unknown	[1409236:1410058](+)	30.403	putative	2	TRUE
GCA_013377175.1	--genus:GCA_013377175.1_03972	REBASE:M.Aba6411II	77.08	1178	1155	0	TRUE	CRRTAAG	GCA_013377175.1_4	109	unknown	[108235:111703](+)	78.874	nonputative	1	TRUE
GCA_013377175.1	--genus:GCA_013377175.1_02726	REBASE:M.Tsp28ORFEP	75.294	170	337	2.65e-80	TRUE	YGGCCR	GCA_013377175.1_1	2642	unknown	[2797418:2798432](-)	56.537	putative	2	TRUE
GCA_013377175.1	--genus:GCA_013377175.1_03589	REBASE:M.Asp131II	100	430	430	0	TRUE	RAATTY	GCA_013377175.1_1	3471	unknown	[3676991:3678284](-)	100	nonputative	500	TRUE
GCA_013377175.1	--genus:GCA_013377175.1_03139	REBASE:M.Pin25611FIII	48.883	358	354	5.31e-119	TRUE	GCWGC	GCA_013377175.1_1	3044	unknown	[3199507:3200572](-)	49.718	gold	2	TRUE
GCA_013377175.1	--genus:GCA_013377175.1_01477	REBASE:M.Api61ORF12080P	90.406	271	399	0	TRUE	CCWGG	GCA_013377175.1_1	1414	unknown	[1548113:1549313](-)	90.406	putative	1	TRUE
GCA_013377175.1	--genus:GCA_013377175.1_02537	REBASE:M.TspRQ2ORF1441P	28.916	83	734	0.000109	FALSE	GATC	GCA_013377175.1_1	2457	unknown	[2611314:2613519](+)	34.564	putative	1	TRUE
GCA_013377175.1	--genus:GCA_013377175.1_01315	REBASE:M.AorT14III	43.077	65	301	0.000643	FALSE	GTCGAC	GCA_013377175.1_1	1254	unknown	[1374298:1375204](-)	34.219	gold	4	TRUE
GCA_013377175.1	--genus:GCA_013377175.1_02760	REBASE:M.Tsp2812ORF7200P	36.364	121	183	8.52e-17	TRUE	GATC	GCA_013377175.1_1	2676	unknown	[2829555:2830107](+)	30.857	putative	4	TRUE
GCA_013416255.1	--genus:GCA_013416255.1_01371	REBASE:M.AorT14III	43.077	65	301	0.000654	FALSE	GTCGAC	GCA_013416255.1_1	1312	unknown	[1410122:1411028](-)	34.219	gold	4	TRUE
GCA_013416255.1	--genus:GCA_013416255.1_01405	REBASE:M.Rsp941ORF2000P	28.571	91	273	9.69e-05	FALSE	GGTACC	GCA_013416255.1_1	1345	unknown	[1445059:1445881](+)	30.403	putative	2	TRUE
GCA_013416255.1	--genus:GCA_013416255.1_00808	REBASE:M.Tca9ORFAP	31.387	137	222	0.000271	TRUE	GATC	GCA_013416255.1_1	764	unknown	[829493:830162](+)	24.528	putative	1	TRUE
GCA_013416255.1	--genus:GCA_013416255.1_02535	REBASE:M.TspRQ2ORF1441P	28.916	83	734	0.000113	FALSE	GATC	GCA_013416255.1_1	2458	unknown	[2588534:2590739](+)	34.564	putative	1	TRUE
GCA_013416255.1	--genus:GCA_013416255.1_02779	REBASE:M.AhdI	31.061	396	755	3.05e-36	TRUE	GACNNNNNGTC	GCA_013416255.1_1	2698	unknown	[2823016:2825284](+)	28.947	gold	1	TRUE
GCA_013416255.1	--genus:GCA_013416255.1_00840	REBASE:M.Aba6411II	74.689	1205	1190	0	TRUE	CRRTAAG	GCA_013416255.1_1	795	unknown	[866876:870449](+)	76.636	nonputative	1	TRUE
GCA_013416255.1	--genus:GCA_013416255.1_02809	REBASE:M.Tsp2812ORF7200P	36.364	121	183	6.02e-17	TRUE	GATC	GCA_013416255.1_1	2728	unknown	[2850430:2850982](+)	30.857	putative	4	TRUE
GCA_013416255.1	--genus:GCA_013416255.1_03586	REBASE:M.Asp131II	100	430	430	0	TRUE	RAATTY	GCA_013416255.1_1	3467	unknown	[3662212:3663505](-)	100	nonputative	500	TRUE
GCA_013416255.1	--genus:GCA_013416255.1_02092	REBASE:M.AhdI	31.061	396	755	3.05e-36	TRUE	GACNNNNNGTC	GCA_013416255.1_1	2027	unknown	[2143949:2146217](+)	28.947	gold	1	TRUE
GCA_013416255.1	--genus:GCA_013416255.1_01170	REBASE:M.SmaUB74ORF6440P	71.523	151	160	7.68e-80	TRUE	GGCC	GCA_013416255.1_1	1117	unknown	[1235086:1235569](-)	68.75	putative	1	TRUE
GCA_013416255.1	--genus:GCA_013416255.1_01933	REBASE:M.Bmo27321ORF1786P	35.714	98	334	3.2e-05	FALSE	CCTTC	GCA_013416255.1_1	1868	unknown	[1997672:1998677](-)	41.018	putative	1	TRUE
GCA_013416275.1	--genus:GCA_013416275.1_02517	REBASE:M.SenUA18ORF4188P	52.756	127	517	3.15e-37	FALSE	GATC	GCA_013416275.1_1	2442	unknown	[2554894:2556448](-)	19.56	putative	1	TRUE
GCA_013416275.1	--genus:GCA_013416275.1_03748	REBASE:M2.MbaSORFAP(M2.MbaSORFABP)	46.753	154	437	6.59e-35	FALSE	TCTAGA	GCA_013416275.1_3	28	unknown	[22577:23891](-)	50.679	putative	1	TRUE
GCA_013416275.1	--genus:GCA_013416275.1_01365	REBASE:M.VpaS02ORFDP	32.71	107	273	0.000829	FALSE	GTAC	GCA_013416275.1_1	1302	unknown	[1379719:1380541](+)	28.571	putative	1	TRUE
GCA_013416275.1	--genus:GCA_013416275.1_01334	REBASE:M.AorT14III	43.077	65	301	0.000654	FALSE	GTCGAC	GCA_013416275.1_1	1272	unknown	[1346723:1347629](-)	34.219	gold	4	TRUE
GCA_013416275.1	--genus:GCA_013416275.1_02468	REBASE:M.TspRQ2ORF1441P	28.916	83	734	0.000109	FALSE	GATC	GCA_013416275.1_1	2393	unknown	[2507836:2510041](+)	34.564	putative	1	TRUE
GCA_013416275.1	--genus:GCA_013416275.1_03345	REBASE:M.Asp131II	100	430	430	0	TRUE	RAATTY	GCA_013416275.1_1	3233	unknown	[3420750:3422043](-)	100	nonputative	500	TRUE
GCA_013416275.1	--genus:GCA_013416275.1_01960	REBASE:M.Bmo27321ORF1786P	35.714	98	334	2.93e-05	FALSE	CCTTC	GCA_013416275.1_1	1892	unknown	[1998103:1999108](-)	41.018	putative	1	TRUE
GCA_013416275.1	--genus:GCA_013416275.1_01494	REBASE:M.AbaB48ORF17150P	69.517	269	288	2.92e-135	TRUE	TGGCCA	GCA_013416275.1_1	1430	unknown	[1520289:1521156](-)	66.202	putative	3	TRUE
GCA_013416275.1	--genus:GCA_013416275.1_02625	REBASE:M.MspME121ORFAP	38.739	111	183	2.3e-17	TRUE	GATC	GCA_013416275.1_1	2546	unknown	[2659788:2660340](+)	30.539	putative	1	TRUE
GCA_013416275.1	--genus:GCA_013416275.1_00961	REBASE:M.BxiVV3I	41.905	105	1001	5.61e-12	FALSE	CTTAAG	GCA_013416275.1_1	912	unknown	[970770:973776](-)	38.307	gold	1	TRUE
GCA_013787185.1	--genus:GCA_013787185.1_03260	REBASE:M.Bmo27321ORF1786P	35.714	98	334	3.01e-05	FALSE	CCTTC	GCA_013787185.1_1	3105	unknown	[3188510:3189515](+)	41.018	putative	1	TRUE
GCA_013787185.1	--genus:GCA_013787185.1_03840	REBASE:M.AorT14III	43.077	65	301	0.000637	FALSE	GTCGAC	GCA_013787185.1_1	3671	unknown	[3755858:3756764](+)	34.219	gold	4	TRUE
GCA_013787185.1	--genus:GCA_013787185.1_02649	REBASE:M.TspRQ2ORF1441P	28.916	83	734	0.000109	FALSE	GATC	GCA_013787185.1_1	2509	unknown	[2608787:2610992](-)	34.564	putative	1	TRUE
GCA_013787185.1	--genus:GCA_013787185.1_02032	REBASE:M.CmiJ38ORFCP	40.239	251	267	1.94e-50	TRUE	AB	GCA_013787185.1_1	1920	unknown	[2034731:2035535](-)	40.945	putative	1	TRUE
GCA_013787185.1	--genus:GCA_013787185.1_02489	REBASE:M.Eph237ORF46P	54.839	62	556	1.31e-13	FALSE	GATC	GCA_013787185.1_1	2355	unknown	[2450293:2451964](+)	55.224	putative	1	TRUE
GCA_013787185.1	--genus:GCA_013787185.1_02448	REBASE:M.MspME121ORFAP	38.739	111	183	2.3e-17	TRUE	GATC	GCA_013787185.1_1	2314	unknown	[2416691:2417243](-)	30.539	putative	1	TRUE
GCA_013787185.1	--genus:GCA_013787185.1_03921	REBASE:M.Sau7774ORF13760P	59.54	435	522	0	TRUE	GATC	GCA_013787185.1_2	33	unknown	[24517:26086](+)	60.46	putative	1	TRUE
GCA_013787185.1	--genus:GCA_013787185.1_03813	REBASE:M.Rsp941ORF2000P	28.571	91	271	7.27e-05	FALSE	GGTACC	GCA_013787185.1_1	3645	unknown	[3727792:3728608](-)	28.782	putative	2	TRUE
GCA_013787185.1	--genus:GCA_013787185.1_04025	REBASE:M.AbaSORF16P	99.722	360	360	0	TRUE	CCGG	GCA_013787185.1_3	8	unknown	[7746:8829](-)	99.722	putative	1	TRUE
GCA_013787185.1	--genus:GCA_013787185.1_01576	REBASE:M.Asp131II	100	430	430	0	TRUE	RAATTY	GCA_013787185.1_1	1486	unknown	[1570277:1571570](+)	100	nonputative	500	TRUE
GCA_013787185.1	--genus:GCA_013787185.1_02490	REBASE:M2.Aba1512ORF12185P	100	356	356	0	TRUE	AGCNNNNGCT	GCA_013787185.1_1	2356	unknown	[2451960:2453031](+)	100	putative	1	TRUE
GCA_014322245.1	--genus:GCA_014322245.1_03534	REBASE:M.Asp131II	100	430	430	0	TRUE	RAATTY	GCA_014322245.1_1	3417	unknown	[3635155:3636448](-)	100	nonputative	500	TRUE
GCA_014322245.1	--genus:GCA_014322245.1_03877	REBASE:M.Sau7774ORF13760P	59.31	435	522	0	TRUE	GATC	GCA_014322245.1_2	93	unknown	[96871:98440](-)	60.23	putative	1	TRUE
GCA_014322245.1	--genus:GCA_014322245.1_02430	REBASE:M.TspRQ2ORF1441P	28.916	83	734	0.000119	FALSE	GATC	GCA_014322245.1_1	2355	unknown	[2499730:2501935](+)	34.564	putative	1	TRUE
GCA_014322245.1	--genus:GCA_014322245.1_01867	REBASE:M.Bmo27321ORF1786P	35.714	98	334	2.93e-05	FALSE	CCTTC	GCA_014322245.1_1	1801	unknown	[1935620:1936625](-)	41.018	putative	1	TRUE
GCA_014322245.1	--genus:GCA_014322245.1_02671	REBASE:M.Tsp2812ORF7200P	35.537	121	183	8.61e-17	TRUE	GATC	GCA_014322245.1_1	2591	unknown	[2740487:2741039](+)	29.714	putative	4	TRUE
GCA_014322245.1	--genus:GCA_014322245.1_03986	REBASE:M.BstXI	42.063	504	515	3.5e-135	TRUE	CCANNNNNNTGG	GCA_014322245.1_3	102	unknown	[92987:94535](+)	42.27	gold	1	TRUE
GCA_014322245.1	--genus:GCA_014322245.1_01345	REBASE:M.Rsp941ORF2000P	28.571	91	273	6.7e-05	FALSE	GGTACC	GCA_014322245.1_1	1284	unknown	[1403496:1404318](+)	30.403	putative	2	TRUE
GCA_014322245.1	--genus:GCA_014322245.1_03185	REBASE:M.Sau7774ORF13760P	25.966	466	745	5.57e-23	TRUE	GATC	GCA_014322245.1_1	3083	unknown	[3275190:3277428](-)	30.115	putative	1	TRUE
GCA_014322245.1	--genus:GCA_014322245.1_01312	REBASE:M.AorT14III	43.077	65	301	0.000589	FALSE	GTCGAC	GCA_014322245.1_1	1252	unknown	[1368557:1369463](-)	33.887	gold	4	TRUE
GCA_014672735.1	--genus:GCA_014672735.1_02178	REBASE:M.Pae10299I	56.853	394	391	1.01e-163	TRUE	RGATCY	GCA_014672735.1_1	2109	unknown	[2320712:2321888](-)	57.289	nonputative	1	TRUE
GCA_014672735.1	--genus:GCA_014672735.1_02360	REBASE:M.TspRQ2ORF1441P	28.916	83	734	0.00011	FALSE	GATC	GCA_014672735.1_1	2285	unknown	[2507448:2509653](+)	34.564	putative	1	TRUE
GCA_014672735.1	--genus:GCA_014672735.1_02570	REBASE:M.Tsp2812ORF7200P	36.364	121	183	7.05e-17	TRUE	GATC	GCA_014672735.1_1	2491	unknown	[2725496:2726048](+)	30.857	putative	4	TRUE
GCA_014672735.1	--genus:GCA_014672735.1_01269	REBASE:M.Rsp941ORF2000P	28.571	91	273	6.7e-05	FALSE	GGTACC	GCA_014672735.1_1	1210	unknown	[1370264:1371086](+)	30.403	putative	2	TRUE
GCA_014672735.1	--genus:GCA_014672735.1_01236	REBASE:M.AorT14III	43.077	65	301	0.000654	FALSE	GTCGAC	GCA_014672735.1_1	1178	unknown	[1335328:1336234](-)	34.219	gold	4	TRUE
GCA_014672735.1	--genus:GCA_014672735.1_01801	REBASE:M.Bmo27321ORF1786P	35.714	98	334	3.23e-05	FALSE	CCTTC	GCA_014672735.1_1	1736	unknown	[1936335:1937340](-)	41.018	putative	1	TRUE
GCA_014672735.1	--genus:GCA_014672735.1_02545	REBASE:M.Pmu10722III	66.791	268	286	1.39e-128	TRUE	YGGCCR	GCA_014672735.1_1	2466	unknown	[2696628:2697489](+)	66.667	nonputative	2	TRUE
GCA_014672735.1	--genus:GCA_014672735.1_03294	REBASE:M.Asp131II	100	430	430	0	TRUE	RAATTY	GCA_014672735.1_1	3180	unknown	[3505353:3506646](-)	100	nonputative	500	TRUE
GCA_014672735.1	--genus:GCA_014672735.1_02682	REBASE:M.Sau7774ORF13760P	31.058	293	668	1.36e-28	FALSE	GATC	GCA_014672735.1_1	2601	unknown	[2850945:2852952](-)	29.655	putative	1	TRUE
GCA_014705805.1	--genus:GCA_014705805.1_03624	REBASE:M.Asp131II	100	430	430	0	TRUE	RAATTY	GCA_014705805.1_1	3504	unknown	[3712680:3713973](-)	100	nonputative	500	TRUE
GCA_014705805.1	--genus:GCA_014705805.1_01453	REBASE:M.Rsp941ORF2000P	28.571	91	271	7.82e-05	FALSE	GGTACC	GCA_014705805.1_1	1389	unknown	[1484566:1485382](+)	29.151	putative	2	TRUE
GCA_014705805.1	--genus:GCA_014705805.1_02650	REBASE:M.TspRQ2ORF1441P	28.916	83	734	0.00011	FALSE	GATC	GCA_014705805.1_1	2571	unknown	[2708928:2711133](+)	34.564	putative	1	TRUE
GCA_014705805.1	--genus:GCA_014705805.1_02966	REBASE:M.Aba13485I	100	287	287	0	TRUE	TGGCCA	GCA_014705805.1_1	2879	unknown	[3018306:3019170](-)	100	nonputative	268	TRUE
GCA_014705805.1	--genus:GCA_014705805.1_01169	REBASE:M.SmaUB74ORF6440P	70.588	153	160	3.2e-81	TRUE	GGCC	GCA_014705805.1_1	1117	unknown	[1222809:1223292](-)	68.75	putative	1	TRUE
GCA_014705805.1	--genus:GCA_014705805.1_01420	REBASE:M.AorT14III	43.077	65	301	0.000654	FALSE	GTCGAC	GCA_014705805.1_1	1357	unknown	[1449636:1450542](-)	34.219	gold	4	TRUE
GCA_014705805.1	--genus:GCA_014705805.1_02857	REBASE:M.Tsp2812ORF7200P	36.364	121	183	8.52e-17	TRUE	GATC	GCA_014705805.1_1	2772	unknown	[2900497:2901049](+)	30.857	putative	4	TRUE
GCA_014705805.1	--genus:GCA_014705805.1_02045	REBASE:M.Bmo27321ORF1786P	35.714	98	334	2.93e-05	FALSE	CCTTC	GCA_014705805.1_1	1976	unknown	[2095402:2096407](-)	41.018	putative	1	TRUE
GCA_014705845.1	--genus:GCA_014705845.1_01169	REBASE:M.SmaUB74ORF6440P	70.588	153	160	3.2e-81	TRUE	GGCC	GCA_014705845.1_1	1117	unknown	[1222809:1223292](-)	68.75	putative	1	TRUE
GCA_014705845.1	--genus:GCA_014705845.1_01420	REBASE:M.AorT14III	43.077	65	301	0.000654	FALSE	GTCGAC	GCA_014705845.1_1	1357	unknown	[1449635:1450541](-)	34.219	gold	4	TRUE
GCA_014705845.1	--genus:GCA_014705845.1_02648	REBASE:M.TspRQ2ORF1441P	28.916	83	734	0.00011	FALSE	GATC	GCA_014705845.1_1	2569	unknown	[2708932:2711137](+)	34.564	putative	1	TRUE
GCA_014705845.1	--genus:GCA_014705845.1_01453	REBASE:M.Rsp941ORF2000P	28.571	91	271	7.82e-05	FALSE	GGTACC	GCA_014705845.1_1	1389	unknown	[1484565:1485381](+)	29.151	putative	2	TRUE
GCA_014705845.1	--genus:GCA_014705845.1_02855	REBASE:M.Tsp2812ORF7200P	36.364	121	183	8.52e-17	TRUE	GATC	GCA_014705845.1_1	2770	unknown	[2900501:2901053](+)	30.857	putative	4	TRUE
GCA_014705845.1	--genus:GCA_014705845.1_02965	REBASE:M.Aba13485I	100	287	287	0	TRUE	TGGCCA	GCA_014705845.1_1	2878	unknown	[3018310:3019174](-)	100	nonputative	268	TRUE
GCA_014705845.1	--genus:GCA_014705845.1_03623	REBASE:M.Asp131II	100	430	430	0	TRUE	RAATTY	GCA_014705845.1_1	3503	unknown	[3712670:3713963](-)	100	nonputative	500	TRUE
GCA_014705845.1	--genus:GCA_014705845.1_02045	REBASE:M.Bmo27321ORF1786P	35.714	98	334	2.93e-05	FALSE	CCTTC	GCA_014705845.1_1	1976	unknown	[2095403:2096408](-)	41.018	putative	1	TRUE
GCA_014705865.1	--genus:GCA_014705865.1_03569	REBASE:M.Asp131II	100	430	430	0	TRUE	RAATTY	GCA_014705865.1_1	3450	unknown	[3671812:3673105](-)	100	nonputative	500	TRUE
GCA_014705865.1	--genus:GCA_014705865.1_02801	REBASE:M.Tsp2812ORF7200P	36.364	121	183	8.52e-17	TRUE	GATC	GCA_014705865.1_1	2717	unknown	[2859645:2860197](+)	30.857	putative	4	TRUE
GCA_014705865.1	--genus:GCA_014705865.1_01444	REBASE:M.Rsp941ORF2000P	28.571	91	271	7.82e-05	FALSE	GGTACC	GCA_014705865.1_1	1381	unknown	[1485998:1486814](+)	29.151	putative	2	TRUE
GCA_014705865.1	--genus:GCA_014705865.1_02036	REBASE:M.Bmo27321ORF1786P	35.714	98	334	2.93e-05	FALSE	CCTTC	GCA_014705865.1_1	1968	unknown	[2096823:2097828](-)	41.018	putative	1	TRUE
GCA_014705865.1	--genus:GCA_014705865.1_02911	REBASE:M.Aba13485I	100	287	287	0	TRUE	TGGCCA	GCA_014705865.1_1	2825	unknown	[2977454:2978318](-)	100	nonputative	268	TRUE
GCA_014705865.1	--genus:GCA_014705865.1_02595	REBASE:M.TspRQ2ORF1441P	28.916	83	734	0.00011	FALSE	GATC	GCA_014705865.1_1	2517	unknown	[2668904:2671109](+)	34.564	putative	1	TRUE
GCA_014705865.1	--genus:GCA_014705865.1_01410	REBASE:M.AorT14III	43.077	65	301	0.000654	FALSE	GTCGAC	GCA_014705865.1_1	1348	unknown	[1451070:1451976](-)	34.219	gold	4	TRUE
GCA_014705865.1	--genus:GCA_014705865.1_01033	REBASE:M.CmiJ38ORFCP	59.055	254	256	3.9e-96	TRUE	AB	GCA_014705865.1_1	984	unknown	[1053647:1054418](+)	59.449	putative	1	TRUE
GCA_014705885.1	--genus:GCA_014705885.1_02717	REBASE:M.TspRQ2ORF1441P	28.916	83	734	0.00011	FALSE	GATC	GCA_014705885.1_1	2638	unknown	[2761421:2763626](+)	34.564	putative	1	TRUE
GCA_014705885.1	--genus:GCA_014705885.1_03034	REBASE:M.Aba13485I	100	287	287	0	TRUE	TGGCCA	GCA_014705885.1_1	2947	unknown	[3070799:3071663](-)	100	nonputative	268	TRUE
GCA_014705885.1	--genus:GCA_014705885.1_02924	REBASE:M.Tsp2812ORF7200P	36.364	121	183	8.52e-17	TRUE	GATC	GCA_014705885.1_1	2839	unknown	[2952990:2953542](+)	30.857	putative	4	TRUE
GCA_014705885.1	--genus:GCA_014705885.1_02114	REBASE:M.Bmo27321ORF1786P	35.714	98	334	2.93e-05	FALSE	CCTTC	GCA_014705885.1_1	2045	unknown	[2147891:2148896](-)	41.018	putative	1	TRUE
GCA_014705885.1	--genus:GCA_014705885.1_01489	REBASE:M.AorT14III	43.077	65	301	0.000654	FALSE	GTCGAC	GCA_014705885.1_1	1426	unknown	[1502123:1503029](-)	34.219	gold	4	TRUE
GCA_014705885.1	--genus:GCA_014705885.1_01522	REBASE:M.Rsp941ORF2000P	28.571	91	271	7.82e-05	FALSE	GGTACC	GCA_014705885.1_1	1458	unknown	[1537053:1537869](+)	29.151	putative	2	TRUE
GCA_014705885.1	--genus:GCA_014705885.1_03692	REBASE:M.Asp131II	100	430	430	0	TRUE	RAATTY	GCA_014705885.1_1	3572	unknown	[3765145:3766438](-)	100	nonputative	500	TRUE
GCA_014705885.1	--genus:GCA_014705885.1_01036	REBASE:M.CmiJ38ORFCP	59.055	254	256	3.9e-96	TRUE	AB	GCA_014705885.1_1	987	unknown	[1054472:1055243](+)	59.449	putative	1	TRUE
GCA_014705885.1	--genus:GCA_014705885.1_01238	REBASE:M.SmaUB74ORF6440P	70.588	153	160	3.2e-81	TRUE	GGCC	GCA_014705885.1_1	1186	unknown	[1275296:1275779](-)	68.75	putative	1	TRUE
GCA_014874575.1	--genus:GCA_014874575.1_02714	REBASE:M.Sau7774ORF13760P	25.966	466	745	5.57e-23	TRUE	GATC	GCA_014874575.1_1	2653	unknown	[2762013:2764251](-)	30.115	putative	1	TRUE
GCA_014874575.1	--genus:GCA_014874575.1_03057	REBASE:M.Asp131II	100	430	430	0	TRUE	RAATTY	GCA_014874575.1_1	2981	unknown	[3123532:3124825](-)	100	nonputative	500	TRUE
GCA_014874575.1	--genus:GCA_014874575.1_01968	REBASE:M.Ncy6504III	28.448	116	761	0.000122	FALSE	ATCGAT	GCA_014874575.1_1	1932	unknown	[2023363:2025649](-)	26.74	nonputative	2	TRUE
GCA_014874575.1	--genus:GCA_014874575.1_00419	REBASE:M.AorT14III	43.077	65	301	0.000654	FALSE	GTCGAC	GCA_014874575.1_1	405	unknown	[457761:458667](-)	34.219	gold	4	TRUE
GCA_014874575.1	--genus:GCA_014874575.1_01122	REBASE:M.Bmo27321ORF1786P	35.714	98	334	2.93e-05	FALSE	CCTTC	GCA_014874575.1_1	1100	unknown	[1184911:1185916](-)	41.018	putative	1	TRUE
GCA_014874575.1	--genus:GCA_014874575.1_02160	REBASE:M.RtoCS39ORF1455P	31.193	109	1276	0.000288	FALSE	CTCGAG	GCA_014874575.1_1	2119	unknown	[2223836:2227667](-)	38.989	putative	17	TRUE
GCA_014874575.1	--genus:GCA_014874575.1_00452	REBASE:M.Baz2011ORF1863P	29.245	106	273	0.000126	FALSE	GTAC	GCA_014874575.1_1	437	unknown	[492696:493518](+)	31.136	putative	1	TRUE
GCA_014874575.1	--genus:GCA_014874575.1_02209	REBASE:M.SenUA18ORF4188P	68.243	148	492	7.94e-63	FALSE	GATC	GCA_014874575.1_1	2168	unknown	[2278440:2279919](-)	18.462	putative	1	TRUE
GCA_014874575.1	--genus:GCA_014874575.1_02043	REBASE:M.Tsp2812ORF7200P	35.537	121	183	8.61e-17	TRUE	GATC	GCA_014874575.1_1	2003	unknown	[2099904:2100456](+)	29.714	putative	4	TRUE
GCA_014874575.1	--genus:GCA_014874575.1_04344	REBASE:M.DmcIBORF138P	27.273	264	667	4.32e-06	FALSE	CAYNNNNRTG	GCA_014874575.1_2	110	unknown	[108148:110152](+)	23.538	putative	1	TRUE
GCA_014874575.1	--genus:GCA_014874575.1_01754	REBASE:M.TspRQ2ORF1441P	28.916	83	734	0.000112	FALSE	GATC	GCA_014874575.1_1	1720	unknown	[1812947:1815152](+)	34.564	putative	1	TRUE
GCA_015732435.1	--genus:GCA_015732435.1_01526	REBASE:M.AhdI	31.061	396	755	3.05e-36	TRUE	GACNNNNNGTC	GCA_015732435.1_1	1470	unknown	[1552002:1554270](-)	28.947	gold	1	TRUE
GCA_015732435.1	--genus:GCA_015732435.1_02890	REBASE:M.CmiJ38ORFCP	59.055	254	256	3.9e-96	TRUE	AB	GCA_015732435.1_1	2809	unknown	[2910898:2911669](-)	59.449	putative	1	TRUE
GCA_015732435.1	--genus:GCA_015732435.1_00916	REBASE:M.SenUA18ORF4188P	68.243	148	492	3.93e-63	FALSE	GATC	GCA_015732435.1_1	870	unknown	[953804:955283](+)	19.121	putative	1	TRUE
GCA_015732435.1	--genus:GCA_015732435.1_01693	REBASE:M.AleSS8ORF2019P	39.216	51	294	0.000297	FALSE	TTCGAA	GCA_015732435.1_1	1631	unknown	[1704763:1705648](-)	31.973	putative	1	TRUE
GCA_015732435.1	--genus:GCA_015732435.1_01365	REBASE:M.AorT14III	43.077	65	301	0.000654	FALSE	GTCGAC	GCA_015732435.1_1	1311	unknown	[1380788:1381694](-)	34.219	gold	4	TRUE
GCA_015732435.1	--genus:GCA_015732435.1_02738	REBASE:M.AhdI	31.061	396	755	3.03e-36	TRUE	GACNNNNNGTC	GCA_015732435.1_1	2662	unknown	[2761988:2764256](+)	28.759	gold	1	TRUE
GCA_015732435.1	--genus:GCA_015732435.1_01140	REBASE:M.Tsp2812ORF7200P	36.364	121	183	8.52e-17	TRUE	GATC	GCA_015732435.1_1	1091	unknown	[1182643:1183195](-)	30.857	putative	4	TRUE
GCA_015732435.1	--genus:GCA_015732435.1_00969	REBASE:M.Bsc12489ORF311P	34.234	111	1276	0.00064	FALSE	GTCGAC	GCA_015732435.1_1	923	unknown	[1008553:1012384](+)	52.713	putative	1	TRUE
GCA_015732435.1	--genus:GCA_015732435.1_01399	REBASE:M.Rsp941ORF2000P	28.571	91	271	7.82e-05	FALSE	GGTACC	GCA_015732435.1_1	1344	unknown	[1415719:1416535](+)	29.151	putative	2	TRUE
GCA_015732435.1	--genus:GCA_015732435.1_02262	REBASE:M.Bmo27321ORF1786P	35.714	98	334	2.93e-05	FALSE	CCTTC	GCA_015732435.1_1	2190	unknown	[2280203:2281208](+)	41.018	putative	1	TRUE
GCA_015732435.1	--genus:GCA_015732435.1_01532	REBASE:M.AbaZI	100	348	348	0	TRUE	AGCNNNNGCT	GCA_015732435.1_1	1476	unknown	[1556430:1557477](+)	100	nonputative	192	TRUE
GCA_015732435.1	--genus:GCA_015732435.1_00233	REBASE:M.Asp131II	100	430	430	0	TRUE	RAATTY	GCA_015732435.1_1	220	unknown	[247741:249034](+)	100	nonputative	500	TRUE
GCA_015732435.1	--genus:GCA_015732435.1_01692	REBASE:M.TspC2ORF7275P	29.07	86	352	1.76e-06	FALSE	GATC	GCA_015732435.1_1	1630	unknown	[1703442:1704501](-)	31.429	putative	1	TRUE
GCA_015870765.1	--genus:GCA_015870765.1_02644	REBASE:M.Tsp2812ORF7200P	36.364	121	183	8.52e-17	TRUE	GATC	GCA_015870765.1_1	2563	unknown	[2754993:2755545](+)	30.857	putative	4	TRUE
GCA_015870765.1	--genus:GCA_015870765.1_01347	REBASE:M.AorT14III	43.077	65	301	0.000654	FALSE	GTCGAC	GCA_015870765.1_1	1285	unknown	[1420890:1421796](-)	34.219	gold	4	TRUE
GCA_015870765.1	--genus:GCA_015870765.1_02481	REBASE:M.TspRQ2ORF1441P	28.916	83	734	0.00011	FALSE	GATC	GCA_015870765.1_1	2403	unknown	[2599581:2601786](+)	34.564	putative	1	TRUE
GCA_015870765.1	--genus:GCA_015870765.1_01380	REBASE:M.Rsp941ORF2000P	28.571	91	271	7.82e-05	FALSE	GGTACC	GCA_015870765.1_1	1317	unknown	[1455820:1456636](+)	29.151	putative	2	TRUE
GCA_015870765.1	--genus:GCA_015870765.1_03475	REBASE:M.Asp131II	100	430	430	0	TRUE	RAATTY	GCA_015870765.1_1	3358	unknown	[3620603:3621896](-)	100	nonputative	500	TRUE
GCA_015870765.1	--genus:GCA_015870765.1_01913	REBASE:M.Bmo27321ORF1786P	35.714	98	334	2.93e-05	FALSE	CCTTC	GCA_015870765.1_1	1845	unknown	[2025306:2026311](-)	41.018	putative	1	TRUE
GCA_015870765.1	--genus:GCA_015870765.1_00089	REBASE:M.CnoNRS1ORF440P	30.62	258	499	9.33e-30	TRUE	CAYNNNNRTG	GCA_015870765.1_1	84	unknown	[102484:103984](-)	25.651	putative	1	TRUE
GCA_015870965.1	--genus:GCA_015870965.1_02476	REBASE:M.TspRQ2ORF1441P	28.916	83	734	0.00011	FALSE	GATC	GCA_015870965.1_1	2398	unknown	[2599666:2601871](+)	34.564	putative	1	TRUE
GCA_015870965.1	--genus:GCA_015870965.1_01916	REBASE:M.Bmo27321ORF1786P	35.714	98	334	2.93e-05	FALSE	CCTTC	GCA_015870965.1_1	1848	unknown	[2026488:2027493](-)	41.018	putative	1	TRUE
GCA_015870965.1	--genus:GCA_015870965.1_01344	REBASE:M.AorT14III	43.077	65	301	0.000654	FALSE	GTCGAC	GCA_015870965.1_1	1282	unknown	[1420881:1421787](-)	34.219	gold	4	TRUE
GCA_015870965.1	--genus:GCA_015870965.1_00089	REBASE:M.CnoNRS1ORF440P	30.62	258	499	9.33e-30	TRUE	CAYNNNNRTG	GCA_015870965.1_1	84	unknown	[102482:103982](-)	25.651	putative	1	TRUE
GCA_015870965.1	--genus:GCA_015870965.1_03469	REBASE:M.Asp131II	100	430	430	0	TRUE	RAATTY	GCA_015870965.1_1	3352	unknown	[3621775:3623068](-)	100	nonputative	500	TRUE
GCA_015870965.1	--genus:GCA_015870965.1_02639	REBASE:M.Tsp2812ORF7200P	36.364	121	183	8.52e-17	TRUE	GATC	GCA_015870965.1_1	2558	unknown	[2755078:2755630](+)	30.857	putative	4	TRUE
GCA_015870965.1	--genus:GCA_015870965.1_01377	REBASE:M.Rsp941ORF2000P	28.571	91	271	7.82e-05	FALSE	GGTACC	GCA_015870965.1_1	1314	unknown	[1455811:1456627](+)	29.151	putative	2	TRUE
GCA_015910475.1	--genus:GCA_015910475.1_02516	REBASE:M.TspRQ2ORF1441P	28.916	83	734	0.000125	FALSE	GATC	GCA_015910475.1_1	2440	unknown	[2619074:2621279](+)	34.564	putative	1	TRUE
GCA_015910475.1	--genus:GCA_015910475.1_01316	REBASE:M.AorT14III	43.077	65	301	0.000654	FALSE	GTCGAC	GCA_015910475.1_1	1256	unknown	[1371177:1372083](-)	34.219	gold	4	TRUE
GCA_015910475.1	--genus:GCA_015910475.1_02624	REBASE:M.Pfl13852ORFDP	59.286	140	305	6.62e-55	FALSE	YGGCCR	GCA_015910475.1_1	2548	unknown	[2720596:2721514](-)	52.529	putative	1	TRUE
GCA_015910475.1	--genus:GCA_015910475.1_01121	REBASE:M.Aba433ORF1524P	93.238	281	281	0	TRUE	TGGCCA	GCA_015910475.1_1	1067	unknown	[1195855:1196701](+)	93.238	putative	4	TRUE
GCA_015910475.1	--genus:GCA_015910475.1_02800	REBASE:M.Tsp2812ORF7200P	36.364	121	183	6.48e-17	TRUE	GATC	GCA_015910475.1_1	2718	unknown	[2874062:2874614](+)	30.286	putative	4	TRUE
GCA_015910475.1	--genus:GCA_015910475.1_01493	REBASE:M.SenUA18ORF4188P	68.243	148	492	5.44e-63	FALSE	GATC	GCA_015910475.1_1	1431	unknown	[1551950:1553429](+)	18.681	putative	1	TRUE
GCA_015910475.1	--genus:GCA_015910475.1_01349	REBASE:M.Rsp941ORF2000P	28.571	91	273	6.76e-05	FALSE	GGTACC	GCA_015910475.1_1	1288	unknown	[1406113:1406935](+)	30.769	putative	2	TRUE
GCA_015910475.1	--genus:GCA_015910475.1_02623	REBASE:M.Aba433ORF1524P	93.238	281	281	0	TRUE	TGGCCA	GCA_015910475.1_1	2547	unknown	[2719758:2720604](-)	93.238	putative	4	TRUE
GCA_015910475.1	--genus:GCA_015910475.1_01941	REBASE:M.Bmo27321ORF1786P	35.714	98	334	2.93e-05	FALSE	CCTTC	GCA_015910475.1_1	1875	unknown	[2024678:2025683](-)	41.018	putative	1	TRUE
GCA_015910475.1	--genus:GCA_015910475.1_01120	REBASE:M.Pfl13852ORFDP	59.286	140	305	6.62e-55	FALSE	YGGCCR	GCA_015910475.1_1	1066	unknown	[1194945:1195863](+)	52.529	putative	1	TRUE
GCA_015910475.1	--genus:GCA_015910475.1_01818	REBASE:M.Aba6GORF9165P	100	430	430	0	TRUE	CCNGG	GCA_015910475.1_1	1753	unknown	[1887095:1888388](+)	100	putative	3	TRUE
GCA_015910475.1	--genus:GCA_015910475.1_03611	REBASE:M.Asp131II	100	430	430	0	TRUE	RAATTY	GCA_015910475.1_1	3492	unknown	[3722365:3723658](-)	100	nonputative	500	TRUE
GCA_016350005.1	--genus:GCA_016350005.1_02748	REBASE:M.Tsp2812ORF7200P	36.364	121	183	8.52e-17	TRUE	GATC	GCA_016350005.1_1	2665	unknown	[2804241:2804793](+)	30.857	putative	4	TRUE
GCA_016350005.1	--genus:GCA_016350005.1_03645	REBASE:M.Asp131II	100	430	430	0	TRUE	RAATTY	GCA_016350005.1_1	3527	unknown	[3732427:3733720](-)	100	nonputative	500	TRUE
GCA_016350005.1	--genus:GCA_016350005.1_02937	REBASE:M2.AbaZHOUORF1280P	100	356	356	0	TRUE	AGCNNNNGCT	GCA_016350005.1_1	2852	unknown	[3005154:3006225](-)	100	putative	37	TRUE
GCA_016350005.1	--genus:GCA_016350005.1_03900	REBASE:M.AflWKORF2238P	35.593	59	258	0.000362	FALSE	ATCGAT	GCA_016350005.1_2	10	unknown	[5811:6588](+)	33.333	putative	1	TRUE
GCA_016350005.1	--genus:GCA_016350005.1_02866	REBASE:M.Aba13485I	100	287	287	0	TRUE	TGGCCA	GCA_016350005.1_1	2781	unknown	[2931620:2932484](-)	100	nonputative	268	TRUE
GCA_016350005.1	--genus:GCA_016350005.1_02042	REBASE:M.Bmo27321ORF1786P	35.714	98	334	2.93e-05	FALSE	CCTTC	GCA_016350005.1_1	1973	unknown	[2094229:2095234](-)	41.018	putative	1	TRUE
GCA_016350005.1	--genus:GCA_016350005.1_01508	REBASE:M.Rsp941ORF2000P	28.571	91	271	7.82e-05	FALSE	GGTACC	GCA_016350005.1_1	1444	unknown	[1525030:1525846](+)	29.151	putative	2	TRUE
GCA_016350005.1	--genus:GCA_016350005.1_01475	REBASE:M.AorT14III	43.077	65	301	0.000654	FALSE	GTCGAC	GCA_016350005.1_1	1412	unknown	[1490101:1491007](-)	34.219	gold	4	TRUE
GCA_016350005.1	--genus:GCA_016350005.1_02578	REBASE:M.TspRQ2ORF1441P	28.916	83	734	0.00011	FALSE	GATC	GCA_016350005.1_1	2499	unknown	[2639081:2641286](+)	34.564	putative	1	TRUE
GCA_016350005.1	--genus:GCA_016350005.1_01226	REBASE:M.AhdI	31.061	396	755	3.05e-36	TRUE	GACNNNNNGTC	GCA_016350005.1_1	1174	unknown	[1255986:1258254](-)	28.947	gold	1	TRUE
GCA_016350005.1	--genus:GCA_016350005.1_00833	REBASE:M.CmiJ38ORFCP	57.312	253	255	3.07e-101	TRUE	AB	GCA_016350005.1_1	785	unknown	[872191:872959](+)	59.449	putative	1	TRUE
GCA_016350005.1	--genus:GCA_016350005.1_01150	REBASE:M.AbaPK1ORF7870P	100	348	348	0	TRUE	AGCNNNNGCT	GCA_016350005.1_1	1098	unknown	[1204300:1205347](+)	100	putative	10	TRUE
GCA_016350005.1	--genus:GCA_016350005.1_01156	REBASE:M2.Aba4593ORF12860P	100	348	348	0	TRUE	AGCNNNNGCT	GCA_016350005.1_1	1104	unknown	[1208059:1209106](+)	100	putative	10	TRUE
GCA_016350065.1	--genus:GCA_016350065.1_03056	REBASE:M.CmiJ38ORFCP	57.312	253	255	3.07e-101	TRUE	AB	GCA_016350065.1_1	2973	unknown	[3115871:3116639](-)	59.449	putative	1	TRUE
GCA_016350065.1	--genus:GCA_016350065.1_02376	REBASE:M.Rsp941ORF2000P	28.571	91	271	7.82e-05	FALSE	GGTACC	GCA_016350065.1_1	2309	unknown	[2461086:2461902](-)	29.151	putative	2	TRUE
GCA_016350065.1	--genus:GCA_016350065.1_01143	REBASE:M.Tsp2812ORF7200P	36.364	121	183	8.52e-17	TRUE	GATC	GCA_016350065.1_1	1095	unknown	[1186443:1186995](-)	30.857	putative	4	TRUE
GCA_016350065.1	--genus:GCA_016350065.1_01846	REBASE:M.Bmo27321ORF1786P	35.714	98	334	2.93e-05	FALSE	CCTTC	GCA_016350065.1_1	1784	unknown	[1891857:1892862](+)	41.018	putative	1	TRUE
GCA_016350065.1	--genus:GCA_016350065.1_00247	REBASE:M.Asp131II	100	430	430	0	TRUE	RAATTY	GCA_016350065.1_1	234	unknown	[258706:259999](+)	100	nonputative	500	TRUE
GCA_016350065.1	--genus:GCA_016350065.1_01310	REBASE:M.TspRQ2ORF1441P	28.916	83	734	0.00011	FALSE	GATC	GCA_016350065.1_1	1258	unknown	[1346838:1349043](-)	34.564	putative	1	TRUE
GCA_016350065.1	--genus:GCA_016350065.1_01024	REBASE:M.Aba13485I	100	287	287	0	TRUE	TGGCCA	GCA_016350065.1_1	978	unknown	[1058753:1059617](+)	100	nonputative	268	TRUE
GCA_016350065.1	--genus:GCA_016350065.1_02733	REBASE:M2.Aba4593ORF12860P	100	348	348	0	TRUE	AGCNNNNGCT	GCA_016350065.1_1	2654	unknown	[2779724:2780771](-)	100	putative	10	TRUE
GCA_016350065.1	--genus:GCA_016350065.1_02739	REBASE:M.AbaPK1ORF7870P	100	348	348	0	TRUE	AGCNNNNGCT	GCA_016350065.1_1	2660	unknown	[2783483:2784530](-)	100	putative	10	TRUE
GCA_016350065.1	--genus:GCA_016350065.1_02409	REBASE:M.AorT14III	43.077	65	301	0.000654	FALSE	GTCGAC	GCA_016350065.1_1	2341	unknown	[2495925:2496831](+)	34.219	gold	4	TRUE
GCA_016350065.1	--genus:GCA_016350065.1_00953	REBASE:M2.AbaZHOUORF1280P	100	356	356	0	TRUE	AGCNNNNGCT	GCA_016350065.1_1	907	unknown	[985011:986082](+)	100	putative	37	TRUE
GCA_016350065.1	--genus:GCA_016350065.1_02662	REBASE:M.AhdI	31.061	396	755	3.05e-36	TRUE	GACNNNNNGTC	GCA_016350065.1_1	2583	unknown	[2730578:2732846](+)	28.947	gold	1	TRUE
GCA_016350065.1	--genus:GCA_016350065.1_03978	REBASE:M.AflWKORF2238P	35.593	59	258	0.000362	FALSE	ATCGAT	GCA_016350065.1_2	86	unknown	[63453:64230](+)	33.333	putative	1	TRUE
GCA_016350085.1	--genus:GCA_016350085.1_01516	REBASE:M.Rsp941ORF2000P	28.571	91	271	7.82e-05	FALSE	GGTACC	GCA_016350085.1_1	1452	unknown	[1533206:1534022](+)	29.151	putative	2	TRUE
GCA_016350085.1	--genus:GCA_016350085.1_03934	REBASE:M.AflWKORF2238P	35.593	59	258	0.000362	FALSE	ATCGAT	GCA_016350085.1_2	43	unknown	[34082:34859](+)	33.333	putative	1	TRUE
GCA_016350085.1	--genus:GCA_016350085.1_02582	REBASE:M.TspRQ2ORF1441P	28.916	83	734	0.00011	FALSE	GATC	GCA_016350085.1_1	2503	unknown	[2646065:2648270](+)	34.564	putative	1	TRUE
GCA_016350085.1	--genus:GCA_016350085.1_01163	REBASE:M2.Aba4593ORF12860P	100	348	348	0	TRUE	AGCNNNNGCT	GCA_016350085.1_1	1111	unknown	[1216236:1217283](+)	100	putative	10	TRUE
GCA_016350085.1	--genus:GCA_016350085.1_02868	REBASE:M.Aba13485I	100	287	287	0	TRUE	TGGCCA	GCA_016350085.1_1	2783	unknown	[2937571:2938435](-)	100	nonputative	268	TRUE
GCA_016350085.1	--genus:GCA_016350085.1_01233	REBASE:M.AhdI	31.061	396	755	3.05e-36	TRUE	GACNNNNNGTC	GCA_016350085.1_1	1181	unknown	[1264163:1266431](-)	28.947	gold	1	TRUE
GCA_016350085.1	--genus:GCA_016350085.1_01157	REBASE:M.AbaPK1ORF7870P	100	348	348	0	TRUE	AGCNNNNGCT	GCA_016350085.1_1	1105	unknown	[1212477:1213524](+)	100	putative	10	TRUE
GCA_016350085.1	--genus:GCA_016350085.1_00840	REBASE:M.CmiJ38ORFCP	57.312	253	255	3.07e-101	TRUE	AB	GCA_016350085.1_1	792	unknown	[880368:881136](+)	59.449	putative	1	TRUE
GCA_016350085.1	--genus:GCA_016350085.1_03646	REBASE:M.Asp131II	100	430	430	0	TRUE	RAATTY	GCA_016350085.1_1	3528	unknown	[3737180:3738473](-)	100	nonputative	500	TRUE
GCA_016350085.1	--genus:GCA_016350085.1_02046	REBASE:M.Bmo27321ORF1786P	35.714	98	334	2.93e-05	FALSE	CCTTC	GCA_016350085.1_1	1977	unknown	[2101213:2102218](-)	41.018	putative	1	TRUE
GCA_016350085.1	--genus:GCA_016350085.1_02750	REBASE:M.Tsp2812ORF7200P	36.364	121	183	8.52e-17	TRUE	GATC	GCA_016350085.1_1	2667	unknown	[2810193:2810745](+)	30.857	putative	4	TRUE
GCA_016350085.1	--genus:GCA_016350085.1_01483	REBASE:M.AorT14III	43.077	65	301	0.000654	FALSE	GTCGAC	GCA_016350085.1_1	1420	unknown	[1498277:1499183](-)	34.219	gold	4	TRUE
GCA_016350085.1	--genus:GCA_016350085.1_02939	REBASE:M2.AbaZHOUORF1280P	100	356	356	0	TRUE	AGCNNNNGCT	GCA_016350085.1_1	2854	unknown	[3011106:3012177](-)	100	putative	37	TRUE
GCA_016350105.1	--genus:GCA_016350105.1_02756	REBASE:M.Tsp2812ORF7200P	36.364	121	183	8.52e-17	TRUE	GATC	GCA_016350105.1_1	2673	unknown	[2814239:2814791](+)	30.857	putative	4	TRUE
GCA_016350105.1	--genus:GCA_016350105.1_01158	REBASE:M.AbaPK1ORF7870P	100	348	348	0	TRUE	AGCNNNNGCT	GCA_016350105.1_1	1106	unknown	[1212392:1213439](+)	100	putative	10	TRUE
GCA_016350105.1	--genus:GCA_016350105.1_01520	REBASE:M.Rsp941ORF2000P	28.571	91	271	7.82e-05	FALSE	GGTACC	GCA_016350105.1_1	1456	unknown	[1536218:1537034](+)	29.151	putative	2	TRUE
GCA_016350105.1	--genus:GCA_016350105.1_00839	REBASE:M.CmiJ38ORFCP	57.312	253	255	3.07e-101	TRUE	AB	GCA_016350105.1_1	791	unknown	[880285:881053](+)	59.449	putative	1	TRUE
GCA_016350105.1	--genus:GCA_016350105.1_01234	REBASE:M.AhdI	31.061	396	755	3.05e-36	TRUE	GACNNNNNGTC	GCA_016350105.1_1	1182	unknown	[1264078:1266346](-)	28.947	gold	1	TRUE
GCA_016350105.1	--genus:GCA_016350105.1_01487	REBASE:M.AorT14III	43.077	65	301	0.000654	FALSE	GTCGAC	GCA_016350105.1_1	1424	unknown	[1501289:1502195](-)	34.219	gold	4	TRUE
GCA_016350105.1	--genus:GCA_016350105.1_02050	REBASE:M.Bmo27321ORF1786P	35.714	98	334	2.93e-05	FALSE	CCTTC	GCA_016350105.1_1	1981	unknown	[2104227:2105232](-)	41.018	putative	1	TRUE
GCA_016350105.1	--genus:GCA_016350105.1_03957	REBASE:M.AflWKORF2238P	35.593	59	258	0.000362	FALSE	ATCGAT	GCA_016350105.1_2	56	unknown	[39259:40036](-)	33.333	putative	1	TRUE
GCA_016350105.1	--genus:GCA_016350105.1_02586	REBASE:M.TspRQ2ORF1441P	28.916	83	734	0.00011	FALSE	GATC	GCA_016350105.1_1	2507	unknown	[2649079:2651284](+)	34.564	putative	1	TRUE
GCA_016350105.1	--genus:GCA_016350105.1_03654	REBASE:M.Asp131II	100	430	430	0	TRUE	RAATTY	GCA_016350105.1_1	3536	unknown	[3742422:3743715](-)	100	nonputative	500	TRUE
GCA_016350105.1	--genus:GCA_016350105.1_01164	REBASE:M2.Aba4593ORF12860P	100	348	348	0	TRUE	AGCNNNNGCT	GCA_016350105.1_1	1112	unknown	[1216151:1217198](+)	100	putative	10	TRUE
GCA_016350105.1	--genus:GCA_016350105.1_02875	REBASE:M.Aba13485I	100	287	287	0	TRUE	TGGCCA	GCA_016350105.1_1	2790	unknown	[2941617:2942481](-)	100	nonputative	268	TRUE
GCA_016350105.1	--genus:GCA_016350105.1_02946	REBASE:M2.AbaZHOUORF1280P	100	356	356	0	TRUE	AGCNNNNGCT	GCA_016350105.1_1	2861	unknown	[3015152:3016223](-)	100	putative	37	TRUE
GCA_016864295.1	--genus:GCA_016864295.1_03922	REBASE:M.TspC2ORF7275P	28.704	108	734	0.00032	FALSE	GATC	GCA_016864295.1_1	3794	unknown	[3936667:3938872](+)	47.429	putative	1	TRUE
GCA_016864295.1	--genus:GCA_016864295.1_03301	REBASE:M.Bmo27321ORF1786P	35.714	98	334	2.93e-05	FALSE	CCTTC	GCA_016864295.1_1	3183	unknown	[3319546:3320551](-)	41.018	putative	1	TRUE
GCA_016864295.1	--genus:GCA_016864295.1_03121	REBASE:M.AbaZHOUORF7065P	100	391	391	0	TRUE	YCCGSS	GCA_016864295.1_1	3004	unknown	[3121244:3122420](+)	100	putative	12	TRUE
GCA_016864295.1	--genus:GCA_016864295.1_02681	REBASE:M.Rsp941ORF2000P	27.473	91	273	0.001	FALSE	GGTACC	GCA_016864295.1_1	2568	unknown	[2687337:2688159](+)	30.403	putative	2	TRUE
GCA_016864295.1	--genus:GCA_016864295.1_02829	REBASE:M.SenUA18ORF4188P	68.243	148	492	3.97e-63	FALSE	GATC	GCA_016864295.1_1	2715	unknown	[2834732:2836211](+)	18.901	putative	1	TRUE
GCA_016864295.1	--genus:GCA_016864295.1_02648	REBASE:M.AorT14III	43.077	65	301	0.000615	FALSE	GTCGAC	GCA_016864295.1_1	2536	unknown	[2652397:2653303](-)	34.219	gold	4	TRUE
GCA_016864295.1	--genus:GCA_016864295.1_01001	REBASE:M.Asp131II	100	430	430	0	TRUE	RAATTY	GCA_016864295.1_1	959	unknown	[997755:999048](+)	100	nonputative	500	TRUE
GCA_016864295.1	--genus:GCA_016864295.1_00074	REBASE:M.Tsp2812ORF7200P	36.364	121	183	5.95e-17	TRUE	GATC	GCA_016864295.1_1	74	unknown	[61350:61902](+)	30.857	putative	4	TRUE
GCA_016864295.1	--genus:GCA_016864295.1_00652	REBASE:M.Smo310ORF3945P	35.238	105	475	5.83e-07	FALSE	GCGC	GCA_016864295.1_1	629	unknown	[655934:657362](-)	27.66	putative	2	TRUE
GCA_016864295.1	--genus:GCA_016864295.1_00190	REBASE:M.Sau7774ORF13760P	38.132	257	343	3.67e-49	TRUE	GATC	GCA_016864295.1_1	188	unknown	[186186:187218](+)	20.7	putative	1	TRUE
GCA_016864295.1	--genus:GCA_016864295.1_00194	REBASE:M.BstXI	42.913	508	515	7.63e-137	TRUE	CCANNNNNNTGG	GCA_016864295.1_1	192	unknown	[193006:194554](-)	42.661	gold	1	TRUE
GCA_016864315.2	--genus:GCA_016864315.2_03149	REBASE:M.AbaZHOUORF7065P	100	391	391	0	TRUE	YCCGSS	GCA_016864315.2_1	3035	unknown	[3282983:3284159](-)	100	putative	12	TRUE
GCA_016864315.2	--genus:GCA_016864315.2_03521	REBASE:M.AorT14III	43.077	65	301	0.000615	FALSE	GTCGAC	GCA_016864315.2_1	3402	unknown	[3672884:3673790](+)	34.219	gold	4	TRUE
GCA_016864315.2	--genus:GCA_016864315.2_03488	REBASE:M.Rsp941ORF2000P	27.473	91	273	0.001	FALSE	GGTACC	GCA_016864315.2_1	3370	unknown	[3638022:3638844](-)	30.403	putative	2	TRUE
GCA_016864315.2	--genus:GCA_016864315.2_00865	REBASE:M.Asp131II	100	430	430	0	TRUE	RAATTY	GCA_016864315.2_1	836	unknown	[930504:931797](-)	100	nonputative	500	TRUE
GCA_016864315.2	--genus:GCA_016864315.2_01288	REBASE:M.Smo310ORF3945P	35.238	105	475	5.83e-07	FALSE	GCGC	GCA_016864315.2_1	1241	unknown	[1370182:1371610](-)	27.66	putative	2	TRUE
GCA_016864315.2	--genus:GCA_016864315.2_02407	REBASE:M.TspC2ORF7275P	28.704	108	734	0.00032	FALSE	GATC	GCA_016864315.2_1	2304	unknown	[2504206:2506411](-)	47.429	putative	1	TRUE
GCA_016864315.2	--genus:GCA_016864315.2_02925	REBASE:M.Bmo27321ORF1786P	35.714	98	334	2.93e-05	FALSE	CCTTC	GCA_016864315.2_1	2812	unknown	[3053937:3054942](-)	41.018	putative	1	TRUE
GCA_016864315.2	--genus:GCA_016864315.2_02236	REBASE:M.Tsp2812ORF7200P	36.364	121	183	5.95e-17	TRUE	GATC	GCA_016864315.2_1	2137	unknown	[2322360:2322912](-)	30.857	putative	4	TRUE
GCA_016864915.1	--genus:GCA_016864915.1_03683	REBASE:M.Sau7774ORF13760P	38.077	260	490	1.06e-48	TRUE	GATC	GCA_016864915.1_1	3565	unknown	[3785347:3786820](-)	30.805	putative	1	TRUE
GCA_016864915.1	--genus:GCA_016864915.1_00339	REBASE:M.SenUA18ORF4188P	68.243	148	492	4.18e-63	FALSE	GATC	GCA_016864915.1_1	330	unknown	[340256:341735](+)	19.121	putative	1	TRUE
GCA_016864915.1	--genus:GCA_016864915.1_00191	REBASE:M.Rsp941ORF2000P	27.473	91	273	0.001	FALSE	GGTACC	GCA_016864915.1_1	183	unknown	[193028:193850](+)	30.403	putative	2	TRUE
GCA_016864915.1	--genus:GCA_016864915.1_00158	REBASE:M.AorT14III	43.077	65	301	0.000615	FALSE	GTCGAC	GCA_016864915.1_1	151	unknown	[158097:159003](-)	34.219	gold	4	TRUE
GCA_016864915.1	--genus:GCA_016864915.1_03803	REBASE:M.Tsp2812ORF7200P	36.364	121	183	5.95e-17	TRUE	GATC	GCA_016864915.1_1	3683	unknown	[3913496:3914048](-)	30.857	putative	4	TRUE
GCA_016864915.1	--genus:GCA_016864915.1_02779	REBASE:M.Smo310ORF3945P	35.238	105	475	5.83e-07	FALSE	GCGC	GCA_016864915.1_1	2708	unknown	[2875147:2876575](+)	27.66	putative	2	TRUE
GCA_016864915.1	--genus:GCA_016864915.1_00635	REBASE:M.AbaZHOUORF7065P	100	391	391	0	TRUE	YCCGSS	GCA_016864915.1_1	623	unknown	[633730:634906](+)	100	putative	12	TRUE
GCA_016864915.1	--genus:GCA_016864915.1_03954	REBASE:M.AhdI	31.061	396	755	3.05e-36	TRUE	GACNNNNNGTC	GCA_016864915.1_1	3830	unknown	[4041452:4043720](-)	28.947	gold	1	TRUE
GCA_016864915.1	--genus:GCA_016864915.1_03679	REBASE:M.BstXI	42.913	508	515	7.63e-137	TRUE	CCANNNNNNTGG	GCA_016864915.1_1	3561	unknown	[3778011:3779559](+)	42.661	gold	1	TRUE
GCA_016864915.1	--genus:GCA_016864915.1_00814	REBASE:M.Bmo27321ORF1786P	35.714	98	334	2.93e-05	FALSE	CCTTC	GCA_016864915.1_1	801	unknown	[831671:832676](-)	41.018	putative	1	TRUE
GCA_016864915.1	--genus:GCA_016864915.1_01381	REBASE:M.TspC2ORF7275P	28.704	108	734	0.00032	FALSE	GATC	GCA_016864915.1_1	1358	unknown	[1408929:1411134](+)	47.429	putative	1	TRUE
GCA_016864915.1	--genus:GCA_016864915.1_02424	REBASE:M.Asp131II	100	430	430	0	TRUE	RAATTY	GCA_016864915.1_1	2369	unknown	[2516075:2517368](-)	100	nonputative	500	TRUE
GCA_016865465.1	--genus:GCA_016865465.1_01124	REBASE:M.Tsp2812ORF7200P	36.364	121	183	8.52e-17	TRUE	GATC	GCA_016865465.1_1	1076	unknown	[1142163:1142715](-)	30.857	putative	4	TRUE
GCA_016865465.1	--genus:GCA_016865465.1_01373	REBASE:M.PvaND02ORF9990P	53.039	181	189	1.54e-53	TRUE	GATC	GCA_016865465.1_1	1320	unknown	[1342140:1342710](+)	53.968	putative	1	TRUE
GCA_016865465.1	--genus:GCA_016865465.1_02662	REBASE:M.AorT14III	43.077	65	301	0.000654	FALSE	GTCGAC	GCA_016865465.1_1	2595	unknown	[2626630:2627536](+)	34.219	gold	4	TRUE
GCA_016865465.1	--genus:GCA_016865465.1_02629	REBASE:M.Rsp941ORF2000P	28.571	91	271	7.82e-05	FALSE	GGTACC	GCA_016865465.1_1	2563	unknown	[2591789:2592605](-)	29.151	putative	2	TRUE
GCA_016865465.1	--genus:GCA_016865465.1_00233	REBASE:M.Asp131II	100	430	430	0	TRUE	RAATTY	GCA_016865465.1_1	221	unknown	[238361:239654](+)	100	nonputative	500	TRUE
GCA_016865465.1	--genus:GCA_016865465.1_00901	REBASE:M.SenUA18ORF4188P	68.243	148	492	3.93e-63	FALSE	GATC	GCA_016865465.1_1	856	unknown	[927546:929025](+)	19.121	putative	1	TRUE
GCA_016865465.1	--genus:GCA_016865465.1_01488	REBASE:M.TspRQ2ORF1441P	28.916	83	734	0.00011	FALSE	GATC	GCA_016865465.1_1	1435	unknown	[1447183:1449388](-)	34.564	putative	1	TRUE
GCA_016865465.1	--genus:GCA_016865465.1_01372	REBASE:M.Bce22E1III	70.566	265	316	5.01e-137	TRUE	CTCGAG	GCA_016865465.1_1	1319	unknown	[1341233:1342184](+)	65.823	nonputative	1	TRUE
GCA_016865465.1	--genus:GCA_016865465.1_02006	REBASE:M.Bmo27321ORF1786P	35.714	98	334	2.93e-05	FALSE	CCTTC	GCA_016865465.1_1	1945	unknown	[1971169:1972174](+)	41.018	putative	1	TRUE
GCA_016919505.2	--genus:GCA_016919505.2_03548	REBASE:M.EolPG531ORFEP	50.145	345	355	8.2e-123	TRUE	CCWGG	GCA_016919505.2_1	3429	unknown	[3610101:3611169](+)	50	putative	1	TRUE
GCA_016919505.2	--genus:GCA_016919505.2_02436	REBASE:M.Tsp2812ORF7200P	36.364	121	183	5.95e-17	TRUE	GATC	GCA_016919505.2_1	2374	unknown	[2430208:2430760](+)	30.857	putative	4	TRUE
GCA_016919505.2	--genus:GCA_016919505.2_00272	REBASE:M.AhdI	31.061	396	755	2.78e-36	TRUE	GACNNNNNGTC	GCA_016919505.2_1	252	unknown	[258926:261194](-)	28.947	gold	1	TRUE
GCA_016919505.2	--genus:GCA_016919505.2_02558	REBASE:M.PbaD3III	51.22	41	213	8.87e-06	FALSE	GTSAC	GCA_016919505.2_1	2494	unknown	[2563949:2564591](-)	29.108	nonputative	1	TRUE
GCA_016919505.2	--genus:GCA_016919505.2_02557	REBASE:M.Bau1417IV	43.75	64	398	1.76e-10	FALSE	DTGAAT	GCA_016919505.2_1	2493	unknown	[2562639:2563836](-)	12.06	nonputative	1	TRUE
GCA_016919505.2	--genus:GCA_016919505.2_03213	REBASE:M.Asp131II	100	430	430	0	TRUE	RAATTY	GCA_016919505.2_1	3112	unknown	[3254442:3255735](-)	100	nonputative	500	TRUE
GCA_016919505.2	--genus:GCA_016919505.2_01055	REBASE:M.AorT14III	43.077	65	301	0.000654	FALSE	GTCGAC	GCA_016919505.2_1	1013	unknown	[1035472:1036378](-)	34.219	gold	4	TRUE
GCA_016919505.2	--genus:GCA_016919505.2_01088	REBASE:M.Rsp941ORF2000P	28.571	91	271	6.53e-05	FALSE	GGTACC	GCA_016919505.2_1	1045	unknown	[1070408:1071224](+)	29.151	putative	2	TRUE
GCA_016919505.2	--genus:GCA_016919505.2_02295	REBASE:M.TspRQ2ORF1441P	28.916	83	734	0.000112	FALSE	GATC	GCA_016919505.2_1	2237	unknown	[2264548:2266753](+)	34.564	putative	1	TRUE
GCA_016919505.2	--genus:GCA_016919505.2_01706	REBASE:M.Bmo27321ORF1786P	35.714	98	334	2.93e-05	FALSE	CCTTC	GCA_016919505.2_1	1658	unknown	[1667215:1668220](-)	41.018	putative	1	TRUE
GCA_016919525.2	--genus:GCA_016919525.2_01741	REBASE:M.Bmo27321ORF1786P	35.714	98	334	2.93e-05	FALSE	CCTTC	GCA_016919525.2_1	1693	unknown	[1680684:1681689](-)	41.018	putative	1	TRUE
GCA_016919525.2	--genus:GCA_016919525.2_02329	REBASE:M.TspRQ2ORF1441P	28.916	83	734	0.000112	FALSE	GATC	GCA_016919525.2_1	2271	unknown	[2278023:2280228](+)	34.564	putative	1	TRUE
GCA_016919525.2	--genus:GCA_016919525.2_02593	REBASE:M.Bau1417IV	43.75	64	398	1.76e-10	FALSE	DTGAAT	GCA_016919525.2_1	2529	unknown	[2576118:2577315](-)	12.06	nonputative	1	TRUE
GCA_016919525.2	--genus:GCA_016919525.2_03253	REBASE:M.Asp131II	100	430	430	0	TRUE	RAATTY	GCA_016919525.2_1	3152	unknown	[3268096:3269389](-)	100	nonputative	500	TRUE
GCA_016919525.2	--genus:GCA_016919525.2_01098	REBASE:M.Rsp941ORF2000P	28.571	91	271	6.53e-05	FALSE	GGTACC	GCA_016919525.2_1	1055	unknown	[1070564:1071380](+)	29.151	putative	2	TRUE
GCA_016919525.2	--genus:GCA_016919525.2_03593	REBASE:M.EolPG531ORFEP	50.145	345	355	8.2e-123	TRUE	CCWGG	GCA_016919525.2_1	3474	unknown	[3624789:3625857](+)	50	putative	1	TRUE
GCA_016919525.2	--genus:GCA_016919525.2_01065	REBASE:M.AorT14III	43.077	65	301	0.000654	FALSE	GTCGAC	GCA_016919525.2_1	1023	unknown	[1035628:1036534](-)	34.219	gold	4	TRUE
GCA_016919525.2	--genus:GCA_016919525.2_02472	REBASE:M.Tsp2812ORF7200P	36.364	121	183	5.95e-17	TRUE	GATC	GCA_016919525.2_1	2410	unknown	[2443686:2444238](+)	30.857	putative	4	TRUE
GCA_016919525.2	--genus:GCA_016919525.2_00275	REBASE:M.AhdI	32.164	342	564	4.94e-36	TRUE	GACNNNNNGTC	GCA_016919525.2_1	255	unknown	[258931:260626](-)	16.729	gold	1	TRUE
GCA_016919525.2	--genus:GCA_016919525.2_02594	REBASE:M.PbaD3III	51.22	41	213	8.87e-06	FALSE	GTSAC	GCA_016919525.2_1	2530	unknown	[2577428:2578070](-)	29.108	nonputative	1	TRUE
GCA_017096325.2	--genus:GCA_017096325.2_01442	REBASE:M.Rsp941ORF2000P	28.571	91	271	7.82e-05	FALSE	GGTACC	GCA_017096325.2_1	1380	unknown	[1480736:1481552](+)	29.151	putative	2	TRUE
GCA_017096325.2	--genus:GCA_017096325.2_01409	REBASE:M.AorT14III	43.077	65	301	0.000654	FALSE	GTCGAC	GCA_017096325.2_1	1348	unknown	[1445806:1446712](-)	34.219	gold	4	TRUE
GCA_017096325.2	--genus:GCA_017096325.2_01265	REBASE:M.AhdI	31.061	396	755	3.03e-36	TRUE	GACNNNNNGTC	GCA_017096325.2_1	1209	unknown	[1319480:1321748](-)	28.759	gold	1	TRUE
GCA_017096325.2	--genus:GCA_017096325.2_02701	REBASE:M.Tsp2812ORF7200P	36.364	121	183	8.52e-17	TRUE	GATC	GCA_017096325.2_1	2621	unknown	[2778669:2779221](+)	30.857	putative	4	TRUE
GCA_017096325.2	--genus:GCA_017096325.2_03599	REBASE:M.Asp131II	100	430	430	0	TRUE	RAATTY	GCA_017096325.2_1	3483	unknown	[3702797:3704090](-)	100	nonputative	500	TRUE
GCA_017096325.2	--genus:GCA_017096325.2_02909	REBASE:M.SenUA18ORF4188P	68.243	148	492	3.93e-63	FALSE	GATC	GCA_017096325.2_1	2826	unknown	[2991835:2993314](-)	19.121	putative	1	TRUE
GCA_017096325.2	--genus:GCA_017096325.2_01193	REBASE:M.AhdI	31.061	396	755	3.03e-36	TRUE	GACNNNNNGTC	GCA_017096325.2_1	1137	unknown	[1268323:1270591](-)	28.759	gold	1	TRUE
GCA_017096325.2	--genus:GCA_017096325.2_02536	REBASE:M.TspRQ2ORF1441P	28.916	83	734	0.00011	FALSE	GATC	GCA_017096325.2_1	2459	unknown	[2622068:2624273](+)	34.564	putative	1	TRUE
GCA_017096325.2	--genus:GCA_017096325.2_03962	REBASE:M.AflWKORF2238P	35.593	59	258	0.000362	FALSE	ATCGAT	GCA_017096325.2_2	104	unknown	[76279:77056](+)	33.333	putative	1	TRUE
GCA_017096325.2	--genus:GCA_017096325.2_01974	REBASE:M.Bmo27321ORF1786P	35.714	98	334	2.93e-05	FALSE	CCTTC	GCA_017096325.2_1	1907	unknown	[2049033:2050038](-)	41.018	putative	1	TRUE
GCA_017096345.2	--genus:GCA_017096345.2_01456	REBASE:M.AbaZI	100	348	348	0	TRUE	AGCNNNNGCT	GCA_017096345.2_1	1393	unknown	[1525341:1526388](+)	100	nonputative	192	TRUE
GCA_017096345.2	--genus:GCA_017096345.2_01450	REBASE:M.AhdI	31.061	396	755	3.05e-36	TRUE	GACNNNNNGTC	GCA_017096345.2_1	1387	unknown	[1520913:1523181](-)	28.947	gold	1	TRUE
GCA_017096345.2	--genus:GCA_017096345.2_03852	REBASE:M2.CpiND17ORF18380P	42.391	92	238	3.03e-14	FALSE	TGGCCA	GCA_017096345.2_2	43	unknown	[32026:32743](-)	23.95	putative	1	TRUE
GCA_017096345.2	--genus:GCA_017096345.2_01924	REBASE:M.Bmo27321ORF1786P	35.714	98	334	2.93e-05	FALSE	CCTTC	GCA_017096345.2_1	1857	unknown	[2001901:2002906](-)	41.018	putative	1	TRUE
GCA_017096345.2	--genus:GCA_017096345.2_03908	REBASE:M.Cbo107060ORF16660P	31.461	89	258	0.000123	FALSE	CAAAAAR	GCA_017096345.2_2	99	unknown	[76667:77444](+)	32.171	putative	1	TRUE
GCA_017096345.2	--genus:GCA_017096345.2_01316	REBASE:M.Rsp941ORF2000P	28.571	91	271	7.82e-05	FALSE	GGTACC	GCA_017096345.2_1	1254	unknown	[1382238:1383054](+)	29.151	putative	2	TRUE
GCA_017096345.2	--genus:GCA_017096345.2_02862	REBASE:M.SenUA18ORF4188P	68.243	148	492	3.93e-63	FALSE	GATC	GCA_017096345.2_1	2779	unknown	[2934163:2935642](-)	19.121	putative	1	TRUE
GCA_017096345.2	--genus:GCA_017096345.2_03549	REBASE:M.Asp131II	100	430	430	0	TRUE	RAATTY	GCA_017096345.2_1	3433	unknown	[3643130:3644423](-)	100	nonputative	500	TRUE
GCA_017096345.2	--genus:GCA_017096345.2_01283	REBASE:M.AorT14III	43.077	65	301	0.000654	FALSE	GTCGAC	GCA_017096345.2_1	1222	unknown	[1347308:1348214](-)	34.219	gold	4	TRUE
GCA_017096345.2	--genus:GCA_017096345.2_02655	REBASE:M.Tsp2812ORF7200P	36.364	121	183	8.52e-17	TRUE	GATC	GCA_017096345.2_1	2575	unknown	[2721630:2722182](+)	30.857	putative	4	TRUE
GCA_017096345.2	--genus:GCA_017096345.2_03904	REBASE:M.BpsBESORF1982P	48.905	137	496	4.63e-27	FALSE	CTCGAG	GCA_017096345.2_2	95	unknown	[72659:74150](+)	36.29	putative	3	TRUE
GCA_017096345.2	--genus:GCA_017096345.2_02495	REBASE:M.TspRQ2ORF1441P	28.916	83	734	0.00011	FALSE	GATC	GCA_017096345.2_1	2418	unknown	[2573894:2576099](+)	34.564	putative	1	TRUE
GCA_017096365.2	--genus:GCA_017096365.2_03933	REBASE:M.AflWKORF2238P	35.593	59	258	0.000362	FALSE	ATCGAT	GCA_017096365.2_2	105	unknown	[77150:77927](+)	33.333	putative	1	TRUE
GCA_017096365.2	--genus:GCA_017096365.2_02486	REBASE:M.TspRQ2ORF1441P	28.916	83	734	0.00011	FALSE	GATC	GCA_017096365.2_1	2409	unknown	[2582864:2585069](+)	34.564	putative	1	TRUE
GCA_017096365.2	--genus:GCA_017096365.2_02855	REBASE:M.SenUA18ORF4188P	68.243	148	492	3.93e-63	FALSE	GATC	GCA_017096365.2_1	2772	unknown	[2951100:2952579](-)	19.121	putative	1	TRUE
GCA_017096365.2	--genus:GCA_017096365.2_03541	REBASE:M.Asp131II	100	430	430	0	TRUE	RAATTY	GCA_017096365.2_1	3425	unknown	[3660272:3661565](-)	100	nonputative	500	TRUE
GCA_017096365.2	--genus:GCA_017096365.2_01445	REBASE:M.AhdI	31.061	396	755	3.05e-36	TRUE	GACNNNNNGTC	GCA_017096365.2_1	1382	unknown	[1526332:1528600](-)	28.947	gold	1	TRUE
GCA_017096365.2	--genus:GCA_017096365.2_01269	REBASE:M.AorT14III	43.077	65	301	0.000654	FALSE	GTCGAC	GCA_017096365.2_1	1208	unknown	[1344027:1344933](-)	34.219	gold	4	TRUE
GCA_017096365.2	--genus:GCA_017096365.2_01924	REBASE:M.Bmo27321ORF1786P	35.714	98	334	2.93e-05	FALSE	CCTTC	GCA_017096365.2_1	1857	unknown	[2010871:2011876](-)	41.018	putative	1	TRUE
GCA_017096365.2	--genus:GCA_017096365.2_01302	REBASE:M.Rsp941ORF2000P	28.571	91	271	7.82e-05	FALSE	GGTACC	GCA_017096365.2_1	1240	unknown	[1378957:1379773](+)	29.151	putative	2	TRUE
GCA_017096365.2	--genus:GCA_017096365.2_02649	REBASE:M.Tsp2812ORF7200P	36.364	121	183	8.52e-17	TRUE	GATC	GCA_017096365.2_1	2569	unknown	[2737928:2738480](+)	30.857	putative	4	TRUE
GCA_017096385.2	--genus:GCA_017096385.2_01357	REBASE:M.TspRQ2ORF1441P	28.916	83	734	0.00011	FALSE	GATC	GCA_017096385.2_1	1296	unknown	[1416772:1418977](-)	34.564	putative	1	TRUE
GCA_017096385.2	--genus:GCA_017096385.2_02835	REBASE:M.Bsc12489ORF311P	34.234	111	1276	0.00064	FALSE	GTCGAC	GCA_017096385.2_1	2752	unknown	[2891165:2894996](-)	52.713	putative	1	TRUE
GCA_017096385.2	--genus:GCA_017096385.2_03572	REBASE:M.Asp131II	100	430	430	0	TRUE	RAATTY	GCA_017096385.2_1	3456	unknown	[3654655:3655948](-)	100	nonputative	500	TRUE
GCA_017096385.2	--genus:GCA_017096385.2_02888	REBASE:M.SenUA18ORF4188P	68.243	148	492	3.93e-63	FALSE	GATC	GCA_017096385.2_1	2805	unknown	[2948266:2949745](-)	19.121	putative	1	TRUE
GCA_017096385.2	--genus:GCA_017096385.2_04044	REBASE:M.Cbo107060ORF16660P	31.461	89	258	0.000123	FALSE	CAAAAAR	GCA_017096385.2_3	100	unknown	[76671:77448](+)	32.171	putative	1	TRUE
GCA_017096385.2	--genus:GCA_017096385.2_04040	REBASE:M.BpsBESORF1982P	48.905	137	496	4.63e-27	FALSE	CTCGAG	GCA_017096385.2_3	96	unknown	[72663:74154](+)	36.29	putative	3	TRUE
GCA_017096385.2	--genus:GCA_017096385.2_02674	REBASE:M.Tsp2812ORF7200P	36.364	121	183	8.52e-17	TRUE	GATC	GCA_017096385.2_1	2594	unknown	[2727599:2728151](+)	30.857	putative	4	TRUE
GCA_017096385.2	--genus:GCA_017096385.2_02467	REBASE:M.AorT14III	43.077	65	301	0.000654	FALSE	GTCGAC	GCA_017096385.2_1	2392	unknown	[2545249:2546155](+)	34.219	gold	4	TRUE
GCA_017096385.2	--genus:GCA_017096385.2_03988	REBASE:M2.CpiND17ORF18380P	42.391	92	238	3.03e-14	FALSE	TGGCCA	GCA_017096385.2_3	44	unknown	[32030:32747](-)	23.95	putative	1	TRUE
GCA_017096385.2	--genus:GCA_017096385.2_01201	REBASE:M.AbaZI	100	348	348	0	TRUE	AGCNNNNGCT	GCA_017096385.2_1	1146	unknown	[1273021:1274068](+)	100	nonputative	192	TRUE
GCA_017096385.2	--genus:GCA_017096385.2_02434	REBASE:M.Rsp941ORF2000P	28.571	91	271	7.82e-05	FALSE	GGTACC	GCA_017096385.2_1	2360	unknown	[2510409:2511225](-)	29.151	putative	2	TRUE
GCA_017096385.2	--genus:GCA_017096385.2_01830	REBASE:M.Bmo27321ORF1786P	35.714	98	334	2.93e-05	FALSE	CCTTC	GCA_017096385.2_1	1761	unknown	[1891243:1892248](+)	41.018	putative	1	TRUE
GCA_017096405.2	--genus:GCA_017096405.2_01375	REBASE:M.Rsp941ORF2000P	28.571	91	271	7.82e-05	FALSE	GGTACC	GCA_017096405.2_1	1313	unknown	[1429569:1430385](+)	29.151	putative	2	TRUE
GCA_017096405.2	--genus:GCA_017096405.2_02647	REBASE:M.Tsp2812ORF7200P	36.364	121	183	8.52e-17	TRUE	GATC	GCA_017096405.2_1	2567	unknown	[2727629:2728181](+)	30.857	putative	4	TRUE
GCA_017096405.2	--genus:GCA_017096405.2_01199	REBASE:M.AhdI	31.061	396	755	3.03e-36	TRUE	GACNNNNNGTC	GCA_017096405.2_1	1143	unknown	[1268315:1270583](-)	28.759	gold	1	TRUE
GCA_017096405.2	--genus:GCA_017096405.2_02479	REBASE:M.TspRQ2ORF1441P	28.916	83	734	0.00011	FALSE	GATC	GCA_017096405.2_1	2402	unknown	[2571034:2573239](+)	34.564	putative	1	TRUE
GCA_017096405.2	--genus:GCA_017096405.2_03913	REBASE:M.AflWKORF2238P	35.593	59	258	0.000362	FALSE	ATCGAT	GCA_017096405.2_2	106	unknown	[77151:77928](+)	33.333	putative	1	TRUE
GCA_017096405.2	--genus:GCA_017096405.2_01342	REBASE:M.AorT14III	43.077	65	301	0.000654	FALSE	GTCGAC	GCA_017096405.2_1	1281	unknown	[1394639:1395545](-)	34.219	gold	4	TRUE
GCA_017096405.2	--genus:GCA_017096405.2_03547	REBASE:M.Asp131II	100	430	430	0	TRUE	RAATTY	GCA_017096405.2_1	3431	unknown	[3651766:3653059](-)	100	nonputative	500	TRUE
GCA_017096405.2	--genus:GCA_017096405.2_01910	REBASE:M.Bmo27321ORF1786P	35.714	98	334	2.93e-05	FALSE	CCTTC	GCA_017096405.2_1	1843	unknown	[1997851:1998856](-)	41.018	putative	1	TRUE
GCA_017096405.2	--genus:GCA_017096405.2_02857	REBASE:M.SenUA18ORF4188P	68.243	148	492	3.93e-63	FALSE	GATC	GCA_017096405.2_1	2774	unknown	[2940808:2942287](-)	19.121	putative	1	TRUE
GCA_017096425.2	--genus:GCA_017096425.2_01399	REBASE:M.TspRQ2ORF1441P	28.916	83	734	0.00011	FALSE	GATC	GCA_017096425.2_1	1337	unknown	[1416748:1418953](-)	34.564	putative	1	TRUE
GCA_017096425.2	--genus:GCA_017096425.2_04226	REBASE:M2.CpiND17ORF18380P	42.391	92	238	3.03e-14	FALSE	TGGCCA	GCA_017096425.2_3	44	unknown	[32032:32749](-)	23.95	putative	1	TRUE
GCA_017096425.2	--genus:GCA_017096425.2_03030	REBASE:M.Bsc12489ORF311P	34.234	111	1276	0.00064	FALSE	GTCGAC	GCA_017096425.2_1	2944	unknown	[3004628:3008459](-)	52.713	putative	1	TRUE
GCA_017096425.2	--genus:GCA_017096425.2_02864	REBASE:M.Tsp2812ORF7200P	36.364	121	183	8.52e-17	TRUE	GATC	GCA_017096425.2_1	2781	unknown	[2841046:2841598](+)	30.857	putative	4	TRUE
GCA_017096425.2	--genus:GCA_017096425.2_03788	REBASE:M.Asp131II	100	430	430	0	TRUE	RAATTY	GCA_017096425.2_1	3669	unknown	[3768250:3769543](-)	100	nonputative	500	TRUE
GCA_017096425.2	--genus:GCA_017096425.2_02606	REBASE:M.Rsp941ORF2000P	28.571	91	271	7.82e-05	FALSE	GGTACC	GCA_017096425.2_1	2529	unknown	[2615034:2615850](-)	29.151	putative	2	TRUE
GCA_017096425.2	--genus:GCA_017096425.2_01233	REBASE:M.AbaZI	100	115	116	3.39e-81	TRUE	AGCNNNNGCT	GCA_017096425.2_1	1177	unknown	[1272990:1273341](+)	99.138	nonputative	195	TRUE
GCA_017096425.2	--genus:GCA_017096425.2_01234	REBASE:M.AbaZI	99.415	171	173	3.6e-126	TRUE	AGCNNNNGCT	GCA_017096425.2_1	1178	unknown	[1273442:1273964](+)	98.844	nonputative	213	TRUE
GCA_017096425.2	--genus:GCA_017096425.2_02639	REBASE:M.AorT14III	43.077	65	301	0.000654	FALSE	GTCGAC	GCA_017096425.2_1	2561	unknown	[2649879:2650785](+)	34.219	gold	4	TRUE
GCA_017096425.2	--genus:GCA_017096425.2_04283	REBASE:M.Cbo107060ORF16660P	31.461	89	258	0.000123	FALSE	CAAAAAR	GCA_017096425.2_3	101	unknown	[76678:77455](+)	32.171	putative	1	TRUE
GCA_017096425.2	--genus:GCA_017096425.2_01980	REBASE:M.Bmo27321ORF1786P	35.714	98	334	2.93e-05	FALSE	CCTTC	GCA_017096425.2_1	1908	unknown	[1993557:1994562](+)	41.018	putative	1	TRUE
GCA_017096425.2	--genus:GCA_017096425.2_03087	REBASE:M.SenUA18ORF4188P	68.243	148	492	3.93e-63	FALSE	GATC	GCA_017096425.2_1	3001	unknown	[3061734:3063213](-)	19.121	putative	1	TRUE
GCA_017096425.2	--genus:GCA_017096425.2_02470	REBASE:M.AbaZI	100	348	348	0	TRUE	AGCNNNNGCT	GCA_017096425.2_1	2394	unknown	[2474613:2475660](-)	100	nonputative	192	TRUE
GCA_017096425.2	--genus:GCA_017096425.2_04279	REBASE:M.BpsBESORF1982P	48.905	137	496	4.63e-27	FALSE	CTCGAG	GCA_017096425.2_3	97	unknown	[72668:74159](+)	36.29	putative	3	TRUE
GCA_017098185.2	--genus:GCA_017098185.2_01709	REBASE:M.Bmo27321ORF1786P	35.714	98	334	2.93e-05	FALSE	CCTTC	GCA_017098185.2_1	1644	unknown	[1796141:1797146](+)	41.018	putative	1	TRUE
GCA_017098185.2	--genus:GCA_017098185.2_00206	REBASE:M.Kaf200023ORF22205P	31.928	166	1048	7.62e-08	FALSE	CTGCAG	GCA_017098185.2_1	200	unknown	[227633:230780](-)	34.228	putative	1	TRUE
GCA_017098185.2	--genus:GCA_017098185.2_02184	REBASE:M.AhdI	31.061	396	755	3.05e-36	TRUE	GACNNNNNGTC	GCA_017098185.2_1	2115	unknown	[2276670:2278938](+)	28.947	gold	1	TRUE
GCA_017098185.2	--genus:GCA_017098185.2_02640	REBASE:M.Tsp2812ORF7200P	36.364	121	183	8.52e-17	TRUE	GATC	GCA_017098185.2_1	2561	unknown	[2734502:2735054](+)	30.857	putative	4	TRUE
GCA_017098185.2	--genus:GCA_017098185.2_00213	REBASE:M.Kpn9003ORF4970P(M.Kpn9003ORF4970BP)	40	75	919	0.000242	FALSE	AGGAAG	GCA_017098185.2_1	206	unknown	[236221:238981](-)	27.329	putative	1	TRUE
GCA_017098185.2	--genus:GCA_017098185.2_02836	REBASE:M.SenUA18ORF4188P	68.243	148	492	3.93e-63	FALSE	GATC	GCA_017098185.2_1	2754	unknown	[2939434:2940913](-)	19.121	putative	1	TRUE
GCA_017098185.2	--genus:GCA_017098185.2_03913	REBASE:M.AflWKORF2238P	35.593	59	196	0.000156	FALSE	ATCGAT	GCA_017098185.2_2	132	unknown	[77099:77690](+)	40.816	putative	1	TRUE
GCA_017098185.2	--genus:GCA_017098185.2_02313	REBASE:M.Rsp941ORF2000P	28.571	91	271	7.82e-05	FALSE	GGTACC	GCA_017098185.2_1	2243	unknown	[2415640:2416456](-)	29.151	putative	2	TRUE
GCA_017098185.2	--genus:GCA_017098185.2_02482	REBASE:M.TspRQ2ORF1441P	28.916	83	734	0.00011	FALSE	GATC	GCA_017098185.2_1	2406	unknown	[2589601:2591806](+)	34.564	putative	1	TRUE
GCA_017098185.2	--genus:GCA_017098185.2_03521	REBASE:M.Asp131II	100	430	430	0	TRUE	RAATTY	GCA_017098185.2_1	3407	unknown	[3648315:3649608](-)	100	nonputative	500	TRUE
GCA_017098185.2	--genus:GCA_017098185.2_02346	REBASE:M.AorT14III	43.077	65	301	0.000654	FALSE	GTCGAC	GCA_017098185.2_1	2275	unknown	[2450480:2451386](+)	34.219	gold	4	TRUE
GCA_017098205.2	--genus:GCA_017098205.2_04083	REBASE:M.BpsBESORF1982P	48.905	137	496	4.63e-27	FALSE	CTCGAG	GCA_017098205.2_2	96	unknown	[72673:74164](+)	36.29	putative	3	TRUE
GCA_017098205.2	--genus:GCA_017098205.2_02329	REBASE:M.Rsp941ORF2000P	28.571	91	271	7.82e-05	FALSE	GGTACC	GCA_017098205.2_1	2258	unknown	[2395243:2396059](-)	29.151	putative	2	TRUE
GCA_017098205.2	--genus:GCA_017098205.2_04087	REBASE:M.Cbo107060ORF16660P	31.461	89	258	0.000123	FALSE	CAAAAAR	GCA_017098205.2_2	100	unknown	[76681:77458](+)	32.171	putative	1	TRUE
GCA_017098205.2	--genus:GCA_017098205.2_02810	REBASE:M.Tsp2812ORF7200P	36.364	121	183	8.52e-17	TRUE	GATC	GCA_017098205.2_1	2726	unknown	[2856662:2857214](+)	30.857	putative	4	TRUE
GCA_017098205.2	--genus:GCA_017098205.2_02550	REBASE:M.TspRQ2ORF1441P	28.916	83	734	0.00011	FALSE	GATC	GCA_017098205.2_1	2472	unknown	[2621386:2623591](+)	34.564	putative	1	TRUE
GCA_017098205.2	--genus:GCA_017098205.2_03025	REBASE:M.SenUA18ORF4188P	68.243	148	492	3.93e-63	FALSE	GATC	GCA_017098205.2_1	2938	unknown	[3077329:3078808](-)	19.121	putative	1	TRUE
GCA_017098205.2	--genus:GCA_017098205.2_02362	REBASE:M.AorT14III	43.077	65	301	0.000654	FALSE	GTCGAC	GCA_017098205.2_1	2290	unknown	[2430083:2430989](+)	34.219	gold	4	TRUE
GCA_017098205.2	--genus:GCA_017098205.2_02196	REBASE:M.AbaZI	100	348	348	0	TRUE	AGCNNNNGCT	GCA_017098205.2_1	2126	unknown	[2255175:2256222](-)	100	nonputative	192	TRUE
GCA_017098205.2	--genus:GCA_017098205.2_02972	REBASE:M.Bsc12489ORF311P	34.234	111	1276	0.00064	FALSE	GTCGAC	GCA_017098205.2_1	2885	unknown	[3020228:3024059](-)	52.713	putative	1	TRUE
GCA_017098205.2	--genus:GCA_017098205.2_03706	REBASE:M.Asp131II	100	430	430	0	TRUE	RAATTY	GCA_017098205.2_1	3586	unknown	[3782572:3783865](-)	100	nonputative	500	TRUE
GCA_017098205.2	--genus:GCA_017098205.2_01722	REBASE:M.Bmo27321ORF1786P	35.714	98	334	2.93e-05	FALSE	CCTTC	GCA_017098205.2_1	1656	unknown	[1775786:1776791](+)	41.018	putative	1	TRUE
GCA_017098205.2	--genus:GCA_017098205.2_04030	REBASE:M2.CpiND17ORF18380P	42.391	92	238	3.03e-14	FALSE	TGGCCA	GCA_017098205.2_2	43	unknown	[32041:32758](-)	23.95	putative	1	TRUE
GCA_017098225.2	--genus:GCA_017098225.2_02980	REBASE:M.SenUA18ORF4188P	68.243	148	492	3.93e-63	FALSE	GATC	GCA_017098225.2_1	2892	unknown	[3043748:3045227](-)	19.121	putative	1	TRUE
GCA_017098225.2	--genus:GCA_017098225.2_01498	REBASE:M.AorT14III	43.077	65	301	0.000654	FALSE	GTCGAC	GCA_017098225.2_1	1433	unknown	[1504843:1505749](-)	34.219	gold	4	TRUE
GCA_017098225.2	--genus:GCA_017098225.2_01259	REBASE:M.CmiJ38ORFCP	59.055	254	256	3.9e-96	TRUE	AB	GCA_017098225.2_1	1205	unknown	[1269506:1270277](+)	59.449	putative	1	TRUE
GCA_017098225.2	--genus:GCA_017098225.2_02928	REBASE:M.Bsc12489ORF311P	34.234	111	1276	0.00064	FALSE	GTCGAC	GCA_017098225.2_1	2840	unknown	[2986647:2990478](-)	52.713	putative	1	TRUE
GCA_017098225.2	--genus:GCA_017098225.2_00187	REBASE:M.CmiJ38ORFCP	56.917	253	255	8.13e-101	TRUE	AB	GCA_017098225.2_1	180	unknown	[187837:188605](+)	59.055	putative	1	TRUE
GCA_017098225.2	--genus:GCA_017098225.2_02796	REBASE:M.Tsp2812ORF7200P	36.364	121	183	8.52e-17	TRUE	GATC	GCA_017098225.2_1	2710	unknown	[2847575:2848127](+)	30.857	putative	4	TRUE
GCA_017098225.2	--genus:GCA_017098225.2_01531	REBASE:M.Rsp941ORF2000P	28.571	91	271	7.82e-05	FALSE	GGTACC	GCA_017098225.2_1	1465	unknown	[1539773:1540589](+)	29.151	putative	2	TRUE
GCA_017098225.2	--genus:GCA_017098225.2_02914	REBASE:M.Aba13485I	100	287	287	0	TRUE	TGGCCA	GCA_017098225.2_1	2826	unknown	[2974953:2975817](-)	100	nonputative	268	TRUE
GCA_017098225.2	--genus:GCA_017098225.2_02625	REBASE:M.TspRQ2ORF1441P	28.916	83	734	0.00011	FALSE	GATC	GCA_017098225.2_1	2544	unknown	[2677691:2679896](+)	34.564	putative	1	TRUE
GCA_017098225.2	--genus:GCA_017098225.2_00763	REBASE:M.AhdI	31.061	396	755	3.05e-36	TRUE	GACNNNNNGTC	GCA_017098225.2_1	722	unknown	[749787:752055](-)	28.947	gold	1	TRUE
GCA_017098225.2	--genus:GCA_017098225.2_02060	REBASE:M.Bmo27321ORF1786P	35.714	98	334	2.93e-05	FALSE	CCTTC	GCA_017098225.2_1	1989	unknown	[2105691:2106696](-)	41.018	putative	1	TRUE
GCA_017098225.2	--genus:GCA_017098225.2_04172	REBASE:M.AflWKORF2238P	35.593	59	258	0.000362	FALSE	ATCGAT	GCA_017098225.2_3	105	unknown	[77139:77916](+)	33.333	putative	1	TRUE
GCA_017098225.2	--genus:GCA_017098225.2_03664	REBASE:M.Asp131II	100	430	430	0	TRUE	RAATTY	GCA_017098225.2_1	3543	unknown	[3748861:3750154](-)	100	nonputative	500	TRUE
GCA_017098245.2	--genus:GCA_017098245.2_02360	REBASE:M.Rsp941ORF2000P	28.571	91	271	7.82e-05	FALSE	GGTACC	GCA_017098245.2_1	2287	unknown	[2421916:2422732](-)	29.151	putative	2	TRUE
GCA_017098245.2	--genus:GCA_017098245.2_01742	REBASE:M.Bmo27321ORF1786P	35.714	98	334	2.93e-05	FALSE	CCTTC	GCA_017098245.2_1	1674	unknown	[1802206:1803211](+)	41.018	putative	1	TRUE
GCA_017098245.2	--genus:GCA_017098245.2_03602	REBASE:M.Asp131II	100	430	430	0	TRUE	RAATTY	GCA_017098245.2_1	3484	unknown	[3662526:3663819](-)	100	nonputative	500	TRUE
GCA_017098245.2	--genus:GCA_017098245.2_02534	REBASE:M.TspRQ2ORF1441P	28.916	83	734	0.00011	FALSE	GATC	GCA_017098245.2_1	2455	unknown	[2595892:2598097](+)	34.564	putative	1	TRUE
GCA_017098245.2	--genus:GCA_017098245.2_00214	REBASE:M.Kpn9003ORF4970P(M.Kpn9003ORF4970BP)	40	75	919	0.000242	FALSE	AGGAAG	GCA_017098245.2_1	207	unknown	[237929:240689](-)	27.329	putative	1	TRUE
GCA_017098245.2	--genus:GCA_017098245.2_00208	REBASE:M.Kaf200023ORF22205P	31.928	166	1048	7.62e-08	FALSE	CTGCAG	GCA_017098245.2_1	202	unknown	[229341:232488](-)	34.228	putative	1	TRUE
GCA_017098245.2	--genus:GCA_017098245.2_02902	REBASE:M.SenUA18ORF4188P	68.243	148	492	3.93e-63	FALSE	GATC	GCA_017098245.2_1	2817	unknown	[2953795:2955274](-)	19.121	putative	1	TRUE
GCA_017098245.2	--genus:GCA_017098245.2_02393	REBASE:M.AorT14III	43.077	65	301	0.000654	FALSE	GTCGAC	GCA_017098245.2_1	2319	unknown	[2456759:2457665](+)	34.219	gold	4	TRUE
GCA_017098245.2	--genus:GCA_017098245.2_02228	REBASE:M.AhdI	31.061	396	755	3.05e-36	TRUE	GACNNNNNGTC	GCA_017098245.2_1	2156	unknown	[2282941:2285209](+)	28.947	gold	1	TRUE
GCA_017098245.2	--genus:GCA_017098245.2_02692	REBASE:M.Tsp2812ORF7200P	36.364	121	183	8.52e-17	TRUE	GATC	GCA_017098245.2_1	2610	unknown	[2740623:2741175](+)	30.857	putative	4	TRUE
GCA_017098245.2	--genus:GCA_017098245.2_03980	REBASE:M.AflWKORF2238P	35.593	59	258	0.000362	FALSE	ATCGAT	GCA_017098245.2_2	106	unknown	[77215:77992](+)	33.333	putative	1	TRUE
GCA_017098265.2	--genus:GCA_017098265.2_03545	REBASE:M.Asp131II	100	430	430	0	TRUE	RAATTY	GCA_017098265.2_1	3427	unknown	[3662500:3663793](-)	100	nonputative	500	TRUE
GCA_017098265.2	--genus:GCA_017098265.2_02651	REBASE:M.Tsp2812ORF7200P	36.364	121	183	8.52e-17	TRUE	GATC	GCA_017098265.2_1	2569	unknown	[2740628:2741180](+)	30.857	putative	4	TRUE
GCA_017098265.2	--genus:GCA_017098265.2_02324	REBASE:M.Rsp941ORF2000P	28.571	91	271	7.82e-05	FALSE	GGTACC	GCA_017098265.2_1	2251	unknown	[2421916:2422732](-)	29.151	putative	2	TRUE
GCA_017098265.2	--genus:GCA_017098265.2_02858	REBASE:M.SenUA18ORF4188P	68.243	148	492	3.93e-63	FALSE	GATC	GCA_017098265.2_1	2773	unknown	[2953795:2955274](-)	19.121	putative	1	TRUE
GCA_017098265.2	--genus:GCA_017098265.2_01718	REBASE:M.Bmo27321ORF1786P	35.714	98	334	2.93e-05	FALSE	CCTTC	GCA_017098265.2_1	1650	unknown	[1802213:1803218](+)	41.018	putative	1	TRUE
GCA_017098265.2	--genus:GCA_017098265.2_02357	REBASE:M.AorT14III	43.077	65	301	0.000654	FALSE	GTCGAC	GCA_017098265.2_1	2283	unknown	[2456756:2457662](+)	34.219	gold	4	TRUE
GCA_017098265.2	--genus:GCA_017098265.2_00214	REBASE:M.Adh6U21I(M.Adh6U21IA)	40	75	506	0.000182	FALSE	GAANCAG	GCA_017098265.2_1	207	unknown	[239196:240717](-)	22.134	gold	5	FALSE
GCA_017098265.2	--genus:GCA_017098265.2_02495	REBASE:M.TspRQ2ORF1441P	28.916	83	734	0.00011	FALSE	GATC	GCA_017098265.2_1	2416	unknown	[2595879:2598084](+)	34.564	putative	1	TRUE
GCA_017098265.2	--genus:GCA_017098265.2_03921	REBASE:M.AflWKORF2238P	35.593	59	258	0.000362	FALSE	ATCGAT	GCA_017098265.2_2	105	unknown	[77181:77958](+)	33.333	putative	1	TRUE
GCA_017098265.2	--genus:GCA_017098265.2_00207	REBASE:M.Kaf200023ORF22205P	31.928	166	1048	7.62e-08	FALSE	CTGCAG	GCA_017098265.2_1	201	unknown	[229370:232517](-)	34.228	putative	1	TRUE
GCA_017098265.2	--genus:GCA_017098265.2_02194	REBASE:M.AhdI	31.061	396	755	3.05e-36	TRUE	GACNNNNNGTC	GCA_017098265.2_1	2122	unknown	[2282942:2285210](+)	28.947	gold	1	TRUE
GCA_017639875.1	--genus:GCA_017639875.1_01088	REBASE:M.TspRQ2ORF1441P	28.916	83	734	0.000111	FALSE	GATC	GCA_017639875.1_1	1046	unknown	[1127038:1129243](-)	34.564	putative	1	TRUE
GCA_017639875.1	--genus:GCA_017639875.1_01005	REBASE:M.SenUA18ORF4188P	68.243	148	492	1.04e-62	FALSE	GATC	GCA_017639875.1_1	963	unknown	[1036983:1038462](+)	18.681	putative	1	TRUE
GCA_017639875.1	--genus:GCA_017639875.1_00666	REBASE:M.Aba433ORF2925P	100	363	363	0	TRUE	CCGG	GCA_017639875.1_1	630	unknown	[692497:693589](-)	100	putative	4	TRUE
GCA_017639875.1	--genus:GCA_017639875.1_02125	REBASE:M.Aba433ORF1524P	100	281	281	0	TRUE	TGGCCA	GCA_017639875.1_1	2067	unknown	[2181125:2181971](-)	100	putative	4	TRUE
GCA_017639875.1	--genus:GCA_017639875.1_00006	REBASE:M.Asp131II	100	430	430	0	TRUE	RAATTY	GCA_017639875.1_1	6	unknown	[4920:6213](+)	100	nonputative	500	TRUE
GCA_017639875.1	--genus:GCA_017639875.1_03931	REBASE:M.AmeRG65ORF19750P	38.983	59	338	0.000398	FALSE	CCNGG	GCA_017639875.1_2	22	unknown	[23452:24469](-)	23.373	putative	1	TRUE
GCA_017639875.1	--genus:GCA_017639875.1_02263	REBASE:M.Baz2011ORF1863P	30.189	106	271	4.17e-05	FALSE	GTAC	GCA_017639875.1_1	2204	unknown	[2327117:2327933](-)	29.889	putative	1	TRUE
GCA_017639875.1	--genus:GCA_017639875.1_01670	REBASE:M.Bmo27321ORF1786P	35.714	98	334	2.93e-05	FALSE	CCTTC	GCA_017639875.1_1	1617	unknown	[1726557:1727562](+)	41.018	putative	1	TRUE
GCA_017639875.1	--genus:GCA_017639875.1_00820	REBASE:M.Aac139BORFIP	51.872	187	447	2.71e-60	FALSE	GAAGAC	GCA_017639875.1_1	782	unknown	[855092:856436](+)	48.649	putative	1	TRUE
GCA_017639875.1	--genus:GCA_017639875.1_01059	REBASE:M.RtoCS39ORF1455P	31.193	109	1276	0.000311	FALSE	CTCGAG	GCA_017639875.1_1	1017	unknown	[1092954:1096785](+)	38.809	putative	17	TRUE
GCA_017639875.1	--genus:GCA_017639875.1_02296	REBASE:M.AorT14III	43.077	65	301	0.000654	FALSE	GTCGAC	GCA_017639875.1_1	2236	unknown	[2361966:2362872](+)	34.219	gold	4	TRUE
GCA_017639875.1	--genus:GCA_017639875.1_02693	REBASE:M.SmaUB74ORF6440P	71.523	151	160	6.24e-80	TRUE	GGCC	GCA_017639875.1_1	2617	unknown	[2762251:2762734](+)	69.375	putative	1	TRUE
GCA_017639875.1	--genus:GCA_017639875.1_04003	REBASE:M.Aba6411II	80.642	1183	1182	0	TRUE	CRRTAAG	GCA_017639875.1_2	92	unknown	[90737:94286](-)	81.308	nonputative	1	TRUE
GCA_017639875.1	--genus:GCA_017639875.1_00787	REBASE:M.Tsp2812ORF7200P	36.364	121	183	5.71e-17	TRUE	GATC	GCA_017639875.1_1	749	unknown	[822655:823207](-)	30.857	putative	4	TRUE
GCA_017723975.1	--genus:GCA_017723975.1_02702	REBASE:M.SenUA18ORF4188P	68.243	148	492	1.04e-62	FALSE	GATC	GCA_017723975.1_1	2618	unknown	[2788151:2789630](-)	18.681	putative	1	TRUE
GCA_017723975.1	--genus:GCA_017723975.1_01446	REBASE:M.Baz2011ORF1863P	30.189	106	271	4.17e-05	FALSE	GTAC	GCA_017723975.1_1	1379	unknown	[1500370:1501186](+)	29.889	putative	1	TRUE
GCA_017723975.1	--genus:GCA_017723975.1_02619	REBASE:M.TspRQ2ORF1441P	28.916	83	734	0.000111	FALSE	GATC	GCA_017723975.1_1	2535	unknown	[2697370:2699575](+)	34.564	putative	1	TRUE
GCA_017723975.1	--genus:GCA_017723975.1_04055	REBASE:M.Aba6411II	80.642	1183	1182	0	TRUE	CRRTAAG	GCA_017723975.1_2	92	unknown	[90737:94286](-)	81.308	nonputative	1	TRUE
GCA_017723975.1	--genus:GCA_017723975.1_03041	REBASE:M.Aba433ORF2925P	100	363	363	0	TRUE	CCGG	GCA_017723975.1_1	2951	unknown	[3133024:3134116](+)	100	putative	4	TRUE
GCA_017723975.1	--genus:GCA_017723975.1_03983	REBASE:M.AmeRG65ORF19750P	38.983	59	338	0.000398	FALSE	CCNGG	GCA_017723975.1_2	22	unknown	[23452:24469](-)	23.373	putative	1	TRUE
GCA_017723975.1	--genus:GCA_017723975.1_02920	REBASE:M.Tsp2812ORF7200P	36.364	121	183	5.71e-17	TRUE	GATC	GCA_017723975.1_1	2832	unknown	[3003406:3003958](+)	30.857	putative	4	TRUE
GCA_017723975.1	--genus:GCA_017723975.1_03701	REBASE:M.Asp131II	100	430	430	0	TRUE	RAATTY	GCA_017723975.1_1	3575	unknown	[3820400:3821693](-)	100	nonputative	500	TRUE
GCA_017723975.1	--genus:GCA_017723975.1_01413	REBASE:M.AorT14III	43.077	65	301	0.000654	FALSE	GTCGAC	GCA_017723975.1_1	1347	unknown	[1465431:1466337](-)	34.219	gold	4	TRUE
GCA_017723975.1	--genus:GCA_017723975.1_02037	REBASE:M.Bmo27321ORF1786P	35.714	98	334	2.93e-05	FALSE	CCTTC	GCA_017723975.1_1	1964	unknown	[2099051:2100056](-)	41.018	putative	1	TRUE
GCA_017723975.1	--genus:GCA_017723975.1_01584	REBASE:M.Aba433ORF1524P	100	281	281	0	TRUE	TGGCCA	GCA_017723975.1_1	1516	unknown	[1646332:1647178](+)	100	putative	4	TRUE
GCA_017723975.1	--genus:GCA_017723975.1_01016	REBASE:M.SmaUB74ORF6440P	71.523	151	160	6.24e-80	TRUE	GGCC	GCA_017723975.1_1	966	unknown	[1065569:1066052](-)	69.375	putative	1	TRUE
GCA_017723975.1	--genus:GCA_017723975.1_02648	REBASE:M.RtoCS39ORF1455P	31.193	109	1276	0.000311	FALSE	CTCGAG	GCA_017723975.1_1	2564	unknown	[2729828:2733659](-)	38.809	putative	17	TRUE
GCA_017723975.1	--genus:GCA_017723975.1_02887	REBASE:M.Aac139BORFIP	51.872	187	447	2.71e-60	FALSE	GAAGAC	GCA_017723975.1_1	2799	unknown	[2970177:2971521](-)	48.649	putative	1	TRUE
GCA_017724115.1	--genus:GCA_017724115.1_03989	REBASE:M.AmeRG65ORF19750P	38.983	59	338	0.000398	FALSE	CCNGG	GCA_017724115.1_2	22	unknown	[23452:24469](-)	23.373	putative	1	TRUE
GCA_017724115.1	--genus:GCA_017724115.1_02893	REBASE:M.Aac139BORFIP	51.872	187	447	2.71e-60	FALSE	GAAGAC	GCA_017724115.1_1	2805	unknown	[2974746:2976090](-)	48.649	putative	1	TRUE
GCA_017724115.1	--genus:GCA_017724115.1_02043	REBASE:M.Bmo27321ORF1786P	35.714	98	334	2.93e-05	FALSE	CCTTC	GCA_017724115.1_1	1970	unknown	[2103620:2104625](-)	41.018	putative	1	TRUE
GCA_017724115.1	--genus:GCA_017724115.1_02625	REBASE:M.TspRQ2ORF1441P	28.916	83	734	0.000111	FALSE	GATC	GCA_017724115.1_1	2541	unknown	[2701939:2704144](+)	34.564	putative	1	TRUE
GCA_017724115.1	--genus:GCA_017724115.1_02654	REBASE:M.RtoCS39ORF1455P	31.193	109	1276	0.000311	FALSE	CTCGAG	GCA_017724115.1_1	2570	unknown	[2734397:2738228](-)	38.809	putative	17	TRUE
GCA_017724115.1	--genus:GCA_017724115.1_01016	REBASE:M.SmaUB74ORF6440P	71.523	151	160	6.24e-80	TRUE	GGCC	GCA_017724115.1_1	966	unknown	[1065569:1066052](-)	69.375	putative	1	TRUE
GCA_017724115.1	--genus:GCA_017724115.1_02926	REBASE:M.Tsp2812ORF7200P	36.364	121	183	5.71e-17	TRUE	GATC	GCA_017724115.1_1	2838	unknown	[3007975:3008527](+)	30.857	putative	4	TRUE
GCA_017724115.1	--genus:GCA_017724115.1_01446	REBASE:M.Baz2011ORF1863P	30.189	106	271	4.17e-05	FALSE	GTAC	GCA_017724115.1_1	1379	unknown	[1500370:1501186](+)	29.889	putative	1	TRUE
GCA_017724115.1	--genus:GCA_017724115.1_01584	REBASE:M.Aba433ORF1524P	100	281	281	0	TRUE	TGGCCA	GCA_017724115.1_1	1516	unknown	[1646332:1647178](+)	100	putative	4	TRUE
GCA_017724115.1	--genus:GCA_017724115.1_02708	REBASE:M.SenUA18ORF4188P	68.243	148	492	1.04e-62	FALSE	GATC	GCA_017724115.1_1	2624	unknown	[2792720:2794199](-)	18.681	putative	1	TRUE
GCA_017724115.1	--genus:GCA_017724115.1_03707	REBASE:M.Asp131II	100	430	430	0	TRUE	RAATTY	GCA_017724115.1_1	3581	unknown	[3824969:3826262](-)	100	nonputative	500	TRUE
GCA_017724115.1	--genus:GCA_017724115.1_04061	REBASE:M.Aba6411II	80.642	1183	1182	0	TRUE	CRRTAAG	GCA_017724115.1_2	92	unknown	[90737:94286](-)	81.308	nonputative	1	TRUE
GCA_017724115.1	--genus:GCA_017724115.1_03047	REBASE:M.Aba433ORF2925P	100	363	363	0	TRUE	CCGG	GCA_017724115.1_1	2957	unknown	[3137593:3138685](+)	100	putative	4	TRUE
GCA_017724115.1	--genus:GCA_017724115.1_01413	REBASE:M.AorT14III	43.077	65	301	0.000654	FALSE	GTCGAC	GCA_017724115.1_1	1347	unknown	[1465431:1466337](-)	34.219	gold	4	TRUE
[truncated: 4,224 more rows]

## Sheet: Supplementary Table S6b
Supplementary Table 6b: REases
Genomes	q seq id	s seq id	Percentage identity	Length	q-length	e-value	Coverage threshold met	Target	Contig	Position	Contig description	Genomic location	Identity	Hit type	n REBASE hits	identical Target
GCA_000186665.4	--genus:GCA_000186665.4_03298	REBASE:AbaAR44ORF3640P	95.912	318	318	0	TRUE	GCA_000186665.4_1	3188	unknown	[3416422:3417379](-)	C	95.912	putative	1	TRUE
GCA_000695855.3	--genus:GCA_000695855.3_01964	REBASE:AbaAR44ORF3640P	100	222	223	1.33e-166	TRUE	GCA_000695855.3_1	1907	unknown	[2070078:2070750](+)	C	100	putative	1	TRUE
GCA_000828935.1	--genus:GCA_000828935.1_02964	REBASE:Aba1917ORF2227P	100	359	359	0	TRUE	GCA_000828935.1_1	2876	unknown	[3061174:3062254](+)	CCGG	100	putative	5	TRUE
GCA_000828935.1	--genus:GCA_000828935.1_00243	REBASE:AbaAR44ORF3640P	99.057	318	318	0	TRUE	GCA_000828935.1_1	233	unknown	[260369:261326](+)	C	99.057	putative	1	TRUE
GCA_001026965.1	--genus:GCA_001026965.1_00231	REBASE:AbaAR44ORF3640P	99.057	318	318	0	TRUE	GCA_001026965.1_1	221	unknown	[249145:250102](+)	C	99.057	putative	1	TRUE
GCA_001077675.1	--genus:GCA_001077675.1_00239	REBASE:AbaAR44ORF3640P	96.226	318	318	0	TRUE	GCA_001077675.1_1	229	unknown	[253931:254888](+)	C	96.226	putative	1	TRUE
GCA_001077965.2	--genus:GCA_001077965.2_03785	REBASE:Ase1578ORF10595P	32.632	380	376	1.84e-48	TRUE	GCA_001077965.2_2	30	unknown	[22156:23287](-)	GGATC	35.372	putative	2	TRUE
GCA_001261895.2	--genus:GCA_001261895.2_00265	REBASE:AbaAR44ORF3640P	95.912	318	318	0	TRUE	GCA_001261895.2_1	256	unknown	[275582:276539](+)	C	95.912	putative	1	TRUE
GCA_001399655.1	--genus:GCA_001399655.1_02815	REBASE:Dpi3911IIP	47.635	296	372	5.7e-99	TRUE	GCA_001399655.1_1	2735	unknown	[2891114:2892233](+)	CTKMAG	47.525	putative	1	TRUE
GCA_001514375.1	--genus:GCA_001514375.1_00231	REBASE:AbaAR44ORF3640P	99.057	318	318	0	TRUE	GCA_001514375.1_1	221	unknown	[248699:249656](+)	C	99.057	putative	1	TRUE
GCA_001517645.1	--genus:GCA_001517645.1_03021	REBASE:AbaR2091ORF2984P	100	380	380	0	TRUE	GCA_001517645.1_1	2929	unknown	[3195923:3197066](+)	CTCGAG	100	putative	1	TRUE
GCA_001543995.1	--genus:GCA_001543995.1_03446	REBASE:AbaAR44ORF3640P	99.057	318	318	0	TRUE	GCA_001543995.1_1	3342	unknown	[3492149:3493106](-)	C	99.057	putative	1	TRUE
GCA_001573065.1	--genus:GCA_001573065.1_00220	REBASE:AbaAR44ORF3640P	100	222	223	1.33e-166	TRUE	GCA_001573065.1_1	210	unknown	[237818:238490](+)	C	100	putative	1	TRUE
GCA_001573085.1	--genus:GCA_001573085.1_03440	REBASE:AbaAR44ORF3640P	99.057	318	318	0	TRUE	GCA_001573085.1_1	3328	unknown	[3551533:3552490](-)	C	99.057	putative	1	TRUE
GCA_001573125.1	--genus:GCA_001573125.1_00229	REBASE:AbaAR44ORF3640P	99.057	318	318	0	TRUE	GCA_001573125.1_1	219	unknown	[248028:248985](+)	C	99.057	putative	1	TRUE
GCA_001593425.2	--genus:GCA_001593425.2_01068	REBASE:AbaAR44ORF3640P	96.226	318	318	0	TRUE	GCA_001593425.2_1	1018	unknown	[1130426:1131383](-)	C	96.226	putative	1	TRUE
GCA_001636235.1	--genus:GCA_001636235.1_02088	REBASE:AbaAR44ORF3640P	95.283	318	318	0	TRUE	GCA_001636235.1_1	2025	unknown	[2075202:2076159](-)	C	95.283	putative	1	TRUE
GCA_001668465.2	--genus:GCA_001668465.2_00251	REBASE:AbaAR44ORF3640P	99.057	318	318	0	TRUE	GCA_001668465.2_1	241	unknown	[266469:267426](+)	C	99.057	putative	1	TRUE
GCA_001669145.2	--genus:GCA_001669145.2_03373	REBASE:AbaAR44ORF3640P	99.057	318	318	0	TRUE	GCA_001669145.2_1	3267	unknown	[3466607:3467564](-)	C	99.057	putative	1	TRUE
GCA_001674475.2	--genus:GCA_001674475.2_00248	REBASE:AbaAR44ORF3640P	99.057	318	318	0	TRUE	GCA_001674475.2_1	238	unknown	[265420:266377](+)	C	99.057	putative	1	TRUE
GCA_001674505.2	--genus:GCA_001674505.2_00249	REBASE:AbaAR44ORF3640P	99.057	318	318	0	TRUE	GCA_001674505.2_1	239	unknown	[266423:267380](+)	C	99.057	putative	1	TRUE
GCA_001721705.1	--genus:GCA_001721705.1_01542	REBASE:Aba17ORF7600P	100	302	302	0	TRUE	GCA_001721705.1_1	1485	unknown	[1643902:1644811](-)	GGCC	100	putative	1	TRUE
GCA_001721705.1	--genus:GCA_001721705.1_01541	REBASE:Ocy1ORF10500P	34.343	297	297	3.57e-35	TRUE	GCA_001721705.1_1	1484	unknown	[1642879:1643773](-)	GGCC	35.192	putative	1	TRUE
GCA_001806365.1	--genus:GCA_001806365.1_03692	REBASE:AbaAR44ORF3640P	99.057	318	318	0	TRUE	GCA_001806365.1_1	3572	unknown	[3763023:3763980](-)	C	99.057	putative	1	TRUE
GCA_001806405.1	--genus:GCA_001806405.1_03168	REBASE:Btr189ORF850P	42.391	92	116	5.42e-14	TRUE	GCA_001806405.1_1	3074	unknown	[3220155:3220506](+)	CCGG	60.345	putative	2	TRUE
GCA_001806405.1	--genus:GCA_001806405.1_00230	REBASE:AbaAR44ORF3640P	99.057	318	318	0	TRUE	GCA_001806405.1_1	220	unknown	[248543:249500](+)	C	99.057	putative	1	TRUE
GCA_001806445.1	--genus:GCA_001806445.1_03662	REBASE:AbaAR44ORF3640P	99.057	318	318	0	TRUE	GCA_001806445.1_1	3541	unknown	[3728063:3729020](-)	C	99.057	putative	1	TRUE
GCA_001806465.1	--genus:GCA_001806465.1_03670	REBASE:AbaAR44ORF3640P	99.057	318	318	0	TRUE	GCA_001806465.1_1	3548	unknown	[3742682:3743639](-)	C	99.057	putative	1	TRUE
GCA_001806485.1	--genus:GCA_001806485.1_03657	REBASE:AbaAR44ORF3640P	99.057	318	318	0	TRUE	GCA_001806485.1_1	3536	unknown	[3733021:3733978](-)	C	99.057	putative	1	TRUE
GCA_001887305.1	--genus:GCA_001887305.1_00228	REBASE:AbaAR44ORF3640P	99.057	318	318	0	TRUE	GCA_001887305.1_1	218	unknown	[247232:248189](+)	C	99.057	putative	1	TRUE
GCA_001895125.2	--genus:GCA_001895125.2_00229	REBASE:AbaAR44ORF3640P	96.226	318	318	0	TRUE	GCA_001895125.2_1	220	unknown	[247024:247981](+)	C	96.226	putative	1	TRUE
GCA_001895125.2	--genus:GCA_001895125.2_02482	REBASE:Dpi3911IIP	47.635	296	372	5.7e-99	TRUE	GCA_001895125.2_1	2405	unknown	[2550160:2551279](+)	CTKMAG	47.525	putative	1	TRUE
GCA_001895125.2	--genus:GCA_001895125.2_00226	REBASE:Dpi3911IIP	49.026	308	422	1.33e-100	TRUE	GCA_001895125.2_1	217	unknown	[244545:245814](-)	CTKMAG	51.485	putative	1	TRUE
GCA_001895985.1	--genus:GCA_001895985.1_00240	REBASE:AbaAR44ORF3640P	99.057	318	318	0	TRUE	GCA_001895985.1_1	230	unknown	[253489:254446](+)	C	99.057	putative	1	TRUE
GCA_001902375.1	--genus:GCA_001902375.1_00237	REBASE:AbaAR44ORF3640P	99.057	318	318	0	TRUE	GCA_001902375.1_1	227	unknown	[249544:250501](+)	C	99.057	putative	1	TRUE
GCA_001922205.1	--genus:GCA_001922205.1_00235	REBASE:AbaAR44ORF3640P	99.057	318	318	0	TRUE	GCA_001922205.1_1	225	unknown	[251466:252423](+)	C	99.057	putative	1	TRUE
GCA_001922225.1	--genus:GCA_001922225.1_00234	REBASE:AbaAR44ORF3640P	99.057	318	318	0	TRUE	GCA_001922225.1_1	224	unknown	[250261:251218](+)	C	99.057	putative	1	TRUE
GCA_001922245.1	--genus:GCA_001922245.1_00233	REBASE:AbaAR44ORF3640P	99.057	318	318	0	TRUE	GCA_001922245.1_1	223	unknown	[250289:251246](+)	C	99.057	putative	1	TRUE
GCA_001941765.1	--genus:GCA_001941765.1_01068	REBASE:AbaAR44ORF3640P	96.226	318	318	0	TRUE	GCA_001941765.1_1	1018	unknown	[1130426:1131383](-)	C	96.226	putative	1	TRUE
GCA_002082625.2	--genus:GCA_002082625.2_03596	REBASE:AbaAR44ORF3640P	99.057	318	318	0	TRUE	GCA_002082625.2_1	3481	unknown	[3707912:3708869](+)	C	99.057	putative	1	TRUE
GCA_002082645.1	--genus:GCA_002082645.1_03640	REBASE:Btr189ORF850P	42.391	92	159	1.44e-13	TRUE	GCA_002082645.1_1	3518	unknown	[3673272:3673752](+)	CCGG	47.799	putative	2	TRUE
GCA_002082645.1	--genus:GCA_002082645.1_00698	REBASE:AbaAR44ORF3640P	99.057	318	318	0	TRUE	GCA_002082645.1_1	662	unknown	[732584:733541](+)	C	99.057	putative	1	TRUE
GCA_002082685.1	--genus:GCA_002082685.1_03463	REBASE:AbaAR44ORF3640P	99.057	318	318	0	TRUE	GCA_002082685.1_1	3343	unknown	[3574399:3575356](-)	C	99.057	putative	1	TRUE
GCA_002082705.1	--genus:GCA_002082705.1_02520	REBASE:AbaAR44ORF3640P	99.057	318	318	0	TRUE	GCA_002082705.1_1	2444	unknown	[2595115:2596072](+)	C	99.057	putative	1	TRUE
GCA_002082725.1	--genus:GCA_002082725.1_02606	REBASE:AbaAR44ORF3640P	98.742	318	318	0	TRUE	GCA_002082725.1_1	2530	unknown	[2696578:2697535](-)	C	98.742	putative	1	TRUE
GCA_002082745.1	--genus:GCA_002082745.1_00824	REBASE:AbaAR44ORF3640P	99.057	318	318	0	TRUE	GCA_002082745.1_1	782	unknown	[870112:871069](-)	C	99.057	putative	1	TRUE
GCA_002082785.1	--genus:GCA_002082785.1_01352	REBASE:AbaAR44ORF3640P	96.429	168	168	5.19e-116	TRUE	GCA_002082785.1_1	1296	unknown	[1391848:1392355](-)	C	96.429	putative	1	TRUE
GCA_002082785.1	--genus:GCA_002082785.1_01349	REBASE:AbaAR44ORF3640P	94	150	155	8.51e-106	TRUE	GCA_002082785.1_1	1293	unknown	[1390113:1390581](-)	C	94.194	putative	1	TRUE
GCA_002082845.1	--genus:GCA_002082845.1_00313	REBASE:AbaAR44ORF3640P	99.057	318	318	0	TRUE	GCA_002082845.1_1	298	unknown	[331877:332834](+)	C	99.057	putative	1	TRUE
GCA_002082865.1	--genus:GCA_002082865.1_02406	REBASE:AbaAR44ORF3640P	99.057	318	318	0	TRUE	GCA_002082865.1_1	2332	unknown	[2497120:2498077](+)	C	99.057	putative	1	TRUE
GCA_002082885.1	--genus:GCA_002082885.1_02563	REBASE:AbaAR44ORF3640P	99.057	318	318	0	TRUE	GCA_002082885.1_1	2488	unknown	[2666078:2667035](+)	C	99.057	putative	1	TRUE
GCA_002116925.1	--genus:GCA_002116925.1_01721	REBASE:AbaM1753ORFEP	99.82	557	557	0	TRUE	GCA_002116925.1_1	1654	unknown	[1808472:1810146](-)	CCNGG	99.82	putative	2	TRUE
GCA_002116925.1	--genus:GCA_002116925.1_01720	REBASE:Bce86ORF5050P(Bce86ORF5050BP)	29.467	319	420	5.52e-27	TRUE	GCA_002116925.1_1	1653	unknown	[1807220:1808483](-)	GCNGC	27.857	putative	1	TRUE
GCA_002116925.1	--genus:GCA_002116925.1_00233	REBASE:AbaAR44ORF3640P	96.855	318	318	0	TRUE	GCA_002116925.1_1	225	unknown	[253502:254459](+)	C	96.855	putative	1	TRUE
GCA_002761575.1	--genus:GCA_002761575.1_03642	REBASE:AbaAR44ORF3640P	99.057	318	318	0	TRUE	GCA_002761575.1_1	3522	unknown	[3729021:3729978](-)	C	99.057	putative	1	TRUE
GCA_002762095.1	--genus:GCA_002762095.1_00232	REBASE:AbaAR44ORF3640P	99.057	318	318	0	TRUE	GCA_002762095.1_1	222	unknown	[249674:250631](+)	C	99.057	putative	1	TRUE
GCA_002762115.1	--genus:GCA_002762115.1_00232	REBASE:AbaAR44ORF3640P	99.057	318	318	0	TRUE	GCA_002762115.1_1	222	unknown	[249683:250640](+)	C	99.057	putative	1	TRUE
GCA_002762155.1	--genus:GCA_002762155.1_00231	REBASE:AbaAR44ORF3640P	99.057	318	318	0	TRUE	GCA_002762155.1_1	221	unknown	[248367:249324](+)	C	99.057	putative	1	TRUE
GCA_002843665.1	--genus:GCA_002843665.1_01769	REBASE:AbaAR44ORF3640P	99.057	318	318	0	TRUE	GCA_002843665.1_1	1708	unknown	[1829226:1830183](-)	C	99.057	putative	1	TRUE
GCA_002950495.2	--genus:GCA_002950495.2_00231	REBASE:AbaAR44ORF3640P	99.057	318	318	0	TRUE	GCA_002950495.2_1	221	unknown	[248404:249361](+)	C	99.057	putative	1	TRUE
GCA_003181015.1	--genus:GCA_003181015.1_01872	REBASE:Btr189ORF850P	44.186	86	107	1.87e-13	TRUE	GCA_003181015.1_1	1832	unknown	[1892888:1893212](+)	CCGG	64.486	putative	2	TRUE
GCA_003264295.1	--genus:GCA_003264295.1_00228	REBASE:AbaAR44ORF3640P	100	222	223	1.33e-166	TRUE	GCA_003264295.1_1	218	unknown	[247261:247933](+)	C	100	putative	1	TRUE
GCA_003288775.1	--genus:GCA_003288775.1_00228	REBASE:AbaAR44ORF3640P	100	222	223	1.33e-166	TRUE	GCA_003288775.1_1	218	unknown	[247225:247897](+)	C	100	putative	1	TRUE
GCA_003431385.1	--genus:GCA_003431385.1_00526	REBASE:AbaAR44ORF3640P	95.283	318	318	0	TRUE	GCA_003431385.1_1	501	unknown	[546560:547517](+)	C	95.283	putative	1	TRUE
GCA_003516005.1	--genus:GCA_003516005.1_00849	REBASE:AbaAR44ORF3640P	99.057	318	318	0	TRUE	GCA_003516005.1_1	812	unknown	[891864:892821](+)	C	99.057	putative	1	TRUE
GCA_003522785.1	--genus:GCA_003522785.1_00140	REBASE:AbaAR44ORF3640P	99.057	318	318	0	TRUE	GCA_003522785.1_1	134	unknown	[136576:137533](+)	C	99.057	putative	1	TRUE
GCA_003522885.1	--genus:GCA_003522885.1_03320	REBASE:AbaAR44ORF3640P	99.057	318	318	0	TRUE	GCA_003522885.1_1	3221	unknown	[3441816:3442773](+)	C	99.057	putative	1	TRUE
GCA_003591615.1	--genus:GCA_003591615.1_00233	REBASE:AbaAR44ORF3640P	99.057	318	318	0	TRUE	GCA_003591615.1_1	223	unknown	[249529:250486](+)	C	99.057	putative	1	TRUE
GCA_003812385.1	--genus:GCA_003812385.1_02897	REBASE:AbaAR44ORF3640P	95.896	268	286	0	TRUE	GCA_003812385.1_1	2781	unknown	[2966119:2966980](-)	C	91.608	putative	1	TRUE
GCA_003931755.1	--genus:GCA_003931755.1_00233	REBASE:AbaAR44ORF3640P	99.057	318	318	0	TRUE	GCA_003931755.1_1	223	unknown	[249579:250536](+)	C	99.057	putative	1	TRUE
GCA_003931775.1	--genus:GCA_003931775.1_00233	REBASE:AbaAR44ORF3640P	99.057	318	318	0	TRUE	GCA_003931775.1_1	223	unknown	[249575:250532](+)	C	99.057	putative	1	TRUE
GCA_003948455.2	--genus:GCA_003948455.2_00235	REBASE:AbaAR44ORF3640P	99.057	318	318	0	TRUE	GCA_003948455.2_1	225	unknown	[249611:250568](+)	C	99.057	putative	1	TRUE
GCA_003948535.2	--genus:GCA_003948535.2_00231	REBASE:AbaAR44ORF3640P	99.057	318	318	0	TRUE	GCA_003948535.2_1	221	unknown	[248296:249253](+)	C	99.057	putative	1	TRUE
GCA_003949595.2	--genus:GCA_003949595.2_00231	REBASE:AbaAR44ORF3640P	99.057	318	318	0	TRUE	GCA_003949595.2_1	221	unknown	[248306:249263](+)	C	99.057	putative	1	TRUE
GCA_004028375.1	--genus:GCA_004028375.1_03804	REBASE:Blo11342ORF5195P	41.162	396	454	1.82e-82	TRUE	GCA_004028375.1_2	88	unknown	[91110:92475](-)	CCWGG	42.462	putative	3	TRUE
GCA_004028375.1	--genus:GCA_004028375.1_00235	REBASE:AbaAR44ORF3640P	96.226	318	318	0	TRUE	GCA_004028375.1_1	226	unknown	[252389:253346](+)	C	96.226	putative	1	TRUE
GCA_004136355.1	--genus:GCA_004136355.1_01752	REBASE:AbaAR44ORF3640P	99.057	318	318	0	TRUE	GCA_004136355.1_1	1695	unknown	[1811991:1812948](-)	C	99.057	putative	1	TRUE
GCA_004768705.1	--genus:GCA_004768705.1_03464	REBASE:Dpi3911IIP	47.635	296	372	5.7e-99	TRUE	GCA_004768705.1_1	3342	unknown	[3598880:3599999](-)	CTKMAG	47.525	putative	1	TRUE
GCA_004768705.1	--genus:GCA_004768705.1_01029	REBASE:Pal408ORFNP	51.064	94	134	2.1e-29	TRUE	GCA_004768705.1_1	1014	unknown	[1039833:1040238](-)	CCWGG	49.254	putative	1	TRUE
GCA_004768705.1	--genus:GCA_004768705.1_01028	REBASE:SliESORF2917P	41.489	94	96	4.44e-17	TRUE	GCA_004768705.1_1	1013	unknown	[1039422:1039713](-)	CCWGG	42.708	putative	1	TRUE
GCA_005280435.1	--genus:GCA_005280435.1_03514	REBASE:AbaAR44ORF3640P	99.057	318	318	0	TRUE	GCA_005280435.1_1	3398	unknown	[3561896:3562853](-)	C	99.057	putative	1	TRUE
GCA_005280435.1	--genus:GCA_005280435.1_00699	REBASE:Aba1917ORF2227P	100	359	359	0	TRUE	GCA_005280435.1_1	661	unknown	[707120:708200](-)	CCGG	100	putative	5	TRUE
GCA_005280675.1	--genus:GCA_005280675.1_02776	REBASE:R2.EcoW03ORF11610P	48.378	370	414	1.48e-111	TRUE	GCA_005280675.1_1	2682	unknown	[2805957:2807202](+)	GTCGAC	49.465	putative	1	TRUE
GCA_005280695.1	--genus:GCA_005280695.1_00045	REBASE:AbaAR44ORF3640P	99.057	318	318	0	TRUE	GCA_005280695.1_1	43	unknown	[43088:44045](-)	C	99.057	putative	1	TRUE
GCA_005518095.1	--genus:GCA_005518095.1_00781	REBASE:AbaAR44ORF3640P	94	150	155	8.51e-106	TRUE	GCA_005518095.1_1	743	unknown	[804865:805333](-)	C	94.194	putative	1	TRUE
GCA_005518095.1	--genus:GCA_005518095.1_00784	REBASE:AbaAR44ORF3640P	96.429	168	168	5.19e-116	TRUE	GCA_005518095.1_1	746	unknown	[806598:807105](-)	C	96.429	putative	1	TRUE
GCA_005671375.1	--genus:GCA_005671375.1_00234	REBASE:AbaAR44ORF3640P	99.057	318	318	0	TRUE	GCA_005671375.1_1	224	unknown	[249544:250501](+)	C	99.057	putative	1	TRUE
GCA_007107525.1	--genus:GCA_007107525.1_03394	REBASE:AbaAR44ORF3640P	95.597	318	318	0	TRUE	GCA_007107525.1_1	3274	unknown	[3565650:3566607](-)	C	95.597	putative	1	TRUE
GCA_007647215.1	--genus:GCA_007647215.1_03536	REBASE:AbaAR44ORF3640P	100	222	223	1.33e-166	TRUE	GCA_007647215.1_1	3417	unknown	[3658845:3659517](-)	C	100	putative	1	TRUE
GCA_008033255.2	--genus:GCA_008033255.2_00239	REBASE:AbaAR44ORF3640P	99.057	318	318	0	TRUE	GCA_008033255.2_1	229	unknown	[253572:254529](+)	C	99.057	putative	1	TRUE
GCA_008630895.1	--genus:GCA_008630895.1_01070	REBASE:AbaAR44ORF3640P	96.226	318	318	0	TRUE	GCA_008630895.1_1	1020	unknown	[1130094:1131051](-)	C	96.226	putative	1	TRUE
GCA_008807055.1	--genus:GCA_008807055.1_02736	REBASE:AbaAR44ORF3640P	100	222	223	1.33e-166	TRUE	GCA_008807055.1_1	2658	unknown	[2797972:2798644](+)	C	100	putative	1	TRUE
GCA_009035845.1	--genus:GCA_009035845.1_02127	REBASE:AbaM1753ORFEP	99.82	557	557	0	TRUE	GCA_009035845.1_1	2061	unknown	[2189492:2191166](+)	CCNGG	99.82	putative	2	TRUE
GCA_009035845.1	--genus:GCA_009035845.1_03616	REBASE:AbaAR44ORF3640P	96.855	318	318	0	TRUE	GCA_009035845.1_1	3491	unknown	[3745181:3746138](-)	C	96.855	putative	1	TRUE
GCA_009035845.1	--genus:GCA_009035845.1_02128	REBASE:Bce86ORF5050P(Bce86ORF5050BP)	29.467	319	420	5.52e-27	TRUE	GCA_009035845.1_1	2062	unknown	[2191155:2192418](+)	GCNGC	27.857	putative	1	TRUE
GCA_009497995.1	--genus:GCA_009497995.1_00237	REBASE:AbaAR44ORF3640P	95.283	318	318	0	TRUE	GCA_009497995.1_1	227	unknown	[253400:254357](+)	C	95.283	putative	1	TRUE
GCA_009498335.1	--genus:GCA_009498335.1_01210	REBASE:AbaAR44ORF3640P	100	222	223	1.33e-166	TRUE	GCA_009498335.1_1	1154	unknown	[1246705:1247377](+)	C	100	putative	1	TRUE
GCA_009759685.1	--genus:GCA_009759685.1_03375	REBASE:Bce86ORF5050P(Bce86ORF5050BP)	29.467	319	420	5.52e-27	TRUE	GCA_009759685.1_1	3248	unknown	[3493464:3494727](+)	GCNGC	27.857	putative	1	TRUE
GCA_009759685.1	--genus:GCA_009759685.1_03374	REBASE:AbaM1753ORFEP	99.82	557	557	0	TRUE	GCA_009759685.1_1	3247	unknown	[3491801:3493475](+)	CCNGG	99.82	putative	2	TRUE
GCA_009759685.1	--genus:GCA_009759685.1_01025	REBASE:AbaAR44ORF3640P	96.855	318	318	0	TRUE	GCA_009759685.1_1	972	unknown	[1066605:1067562](-)	C	96.855	putative	1	TRUE
GCA_011067065.1	--genus:GCA_011067065.1_03455	REBASE:AbaAR44ORF3640P	99.057	318	318	0	TRUE	GCA_011067065.1_1	3334	unknown	[3591043:3592000](-)	C	99.057	putative	1	TRUE
GCA_012272715.1	--genus:GCA_012272715.1_00244	REBASE:AbaAR44ORF3640P	99.057	318	318	0	TRUE	GCA_012272715.1_1	234	unknown	[258079:259036](+)	C	99.057	putative	1	TRUE
GCA_012272735.1	--genus:GCA_012272735.1_00244	REBASE:AbaAR44ORF3640P	99.057	318	318	0	TRUE	GCA_012272735.1_1	234	unknown	[258087:259044](+)	C	99.057	putative	1	TRUE
GCA_012272755.1	--genus:GCA_012272755.1_00244	REBASE:AbaAR44ORF3640P	99.057	318	318	0	TRUE	GCA_012272755.1_1	234	unknown	[258114:259071](+)	C	99.057	putative	1	TRUE
GCA_012272775.1	--genus:GCA_012272775.1_00242	REBASE:AbaAR44ORF3640P	99.057	318	318	0	TRUE	GCA_012272775.1_1	232	unknown	[256846:257803](+)	C	99.057	putative	1	TRUE
GCA_012272795.1	--genus:GCA_012272795.1_00244	REBASE:AbaAR44ORF3640P	99.057	318	318	0	TRUE	GCA_012272795.1_1	234	unknown	[258078:259035](+)	C	99.057	putative	1	TRUE
GCA_012934925.1	--genus:GCA_012934925.1_03547	REBASE:AbaAR44ORF3640P	100	222	223	1.33e-166	TRUE	GCA_012934925.1_1	3427	unknown	[3685766:3686438](-)	C	100	putative	1	TRUE
GCA_012934945.1	--genus:GCA_012934945.1_00228	REBASE:AbaAR44ORF3640P	100	222	223	1.33e-166	TRUE	GCA_012934945.1_1	218	unknown	[247172:247844](+)	C	100	putative	1	TRUE
GCA_012934965.1	--genus:GCA_012934965.1_03363	REBASE:AbaAR44ORF3640P	100	222	223	1.33e-166	TRUE	GCA_012934965.1_1	3257	unknown	[3463842:3464514](-)	C	100	putative	1	TRUE
GCA_012934985.1	--genus:GCA_012934985.1_00229	REBASE:AbaAR44ORF3640P	100	222	223	1.33e-166	TRUE	GCA_012934985.1_1	219	unknown	[247199:247871](+)	C	100	putative	1	TRUE
GCA_012935005.1	--genus:GCA_012935005.1_00285	REBASE:AbaAR44ORF3640P	96.226	318	318	0	TRUE	GCA_012935005.1_1	276	unknown	[310474:311431](+)	C	96.226	putative	1	TRUE
GCA_012935025.1	--genus:GCA_012935025.1_00232	REBASE:AbaAR44ORF3640P	100	222	223	1.33e-166	TRUE	GCA_012935025.1_1	222	unknown	[249582:250254](+)	C	100	putative	1	TRUE
GCA_012935045.1	--genus:GCA_012935045.1_00228	REBASE:AbaAR44ORF3640P	100	222	223	1.33e-166	TRUE	GCA_012935045.1_1	218	unknown	[247208:247880](+)	C	100	putative	1	TRUE
GCA_012935065.1	--genus:GCA_012935065.1_00230	REBASE:AbaAR44ORF3640P	100	222	223	1.33e-166	TRUE	GCA_012935065.1_1	220	unknown	[248396:249068](+)	C	100	putative	1	TRUE
GCA_012935145.1	--genus:GCA_012935145.1_00231	REBASE:AbaAR44ORF3640P	100	222	223	1.33e-166	TRUE	GCA_012935145.1_1	221	unknown	[248287:248959](+)	C	100	putative	1	TRUE
GCA_012935165.1	--genus:GCA_012935165.1_00232	REBASE:AbaAR44ORF3640P	100	222	223	1.33e-166	TRUE	GCA_012935165.1_1	222	unknown	[249582:250254](+)	C	100	putative	1	TRUE
GCA_012935185.1	--genus:GCA_012935185.1_00228	REBASE:AbaAR44ORF3640P	100	222	223	1.33e-166	TRUE	GCA_012935185.1_1	218	unknown	[247136:247808](+)	C	100	putative	1	TRUE
GCA_013305465.1	--genus:GCA_013305465.1_01523	REBASE:AbaAR44ORF3640P	99.057	318	318	0	TRUE	GCA_013305465.1_1	1462	unknown	[1573344:1574301](-)	C	99.057	putative	1	TRUE
GCA_013372085.1	--genus:GCA_013372085.1_03466	REBASE:AbaAR44ORF3640P	96.226	318	318	0	TRUE	GCA_013372085.1_1	3348	unknown	[3595190:3596147](-)	C	96.226	putative	1	TRUE
GCA_013372085.1	--genus:GCA_013372085.1_03877	REBASE:Ase1578ORF10595P	32.632	380	376	1.84e-48	TRUE	GCA_013372085.1_2	12	unknown	[9312:10443](+)	GGATC	35.372	putative	2	TRUE
GCA_013376855.2	--genus:GCA_013376855.2_00267	REBASE:AbaAR44ORF3640P	99.306	144	149	7.2e-103	TRUE	GCA_013376855.2_1	257	unknown	[289567:290017](+)	C	98.658	putative	1	TRUE
GCA_013376855.2	--genus:GCA_013376855.2_00270	REBASE:AbaAR44ORF3640P	100	82	88	6.18e-56	TRUE	GCA_013376855.2_1	260	unknown	[291161:291428](+)	C	98.864	putative	1	TRUE
GCA_013416255.1	--genus:GCA_013416255.1_00247	REBASE:AbaAR44ORF3640P	96.226	318	318	0	TRUE	GCA_013416255.1_1	238	unknown	[262558:263515](+)	C	96.226	putative	1	TRUE
GCA_013787185.1	--genus:GCA_013787185.1_04024	REBASE:Aca1570ORFGP	99.449	363	363	0	TRUE	GCA_013787185.1_3	7	unknown	[6655:7747](-)	CCGG	99.449	putative	2	TRUE
GCA_014672735.1	--genus:GCA_014672735.1_00227	REBASE:AbaAR44ORF3640P	97.17	318	318	0	TRUE	GCA_014672735.1_1	219	unknown	[249119:250076](+)	C	97.17	putative	1	TRUE
GCA_014672735.1	--genus:GCA_014672735.1_02180	REBASE:Nph3I	52.778	216	218	4.81e-76	TRUE	GCA_014672735.1_1	2111	unknown	[2322216:2322873](-)	RGATCY	58.462	gold	1	TRUE
GCA_014705805.1	--genus:GCA_014705805.1_00228	REBASE:AbaAR44ORF3640P	99.057	318	318	0	TRUE	GCA_014705805.1_1	218	unknown	[247269:248226](+)	C	99.057	putative	1	TRUE
GCA_014705845.1	--genus:GCA_014705845.1_00228	REBASE:AbaAR44ORF3640P	99.057	318	318	0	TRUE	GCA_014705845.1_1	218	unknown	[247269:248226](+)	C	99.057	putative	1	TRUE
GCA_014705865.1	--genus:GCA_014705865.1_00228	REBASE:AbaAR44ORF3640P	99.057	318	318	0	TRUE	GCA_014705865.1_1	218	unknown	[247296:248253](+)	C	99.057	putative	1	TRUE
GCA_014705885.1	--genus:GCA_014705885.1_00228	REBASE:AbaAR44ORF3640P	99.057	318	318	0	TRUE	GCA_014705885.1_1	218	unknown	[247260:248217](+)	C	99.057	putative	1	TRUE
GCA_015732435.1	--genus:GCA_015732435.1_03778	REBASE:AbaAR44ORF3640P	99.057	318	318	0	TRUE	GCA_015732435.1_1	3657	unknown	[3840065:3841022](-)	C	99.057	putative	1	TRUE
GCA_015870765.1	--genus:GCA_015870765.1_00275	REBASE:AbaAR44ORF3640P	99.306	144	149	7.2e-103	TRUE	GCA_015870765.1_1	265	unknown	[296245:296695](+)	C	98.658	putative	1	TRUE
GCA_015870765.1	--genus:GCA_015870765.1_00278	REBASE:AbaAR44ORF3640P	100	82	88	6.18e-56	TRUE	GCA_015870765.1_1	268	unknown	[297839:298106](+)	C	98.864	putative	1	TRUE
GCA_015870965.1	--genus:GCA_015870965.1_00275	REBASE:AbaAR44ORF3640P	99.306	144	149	7.2e-103	TRUE	GCA_015870965.1_1	265	unknown	[296242:296692](+)	C	98.658	putative	1	TRUE
GCA_015870965.1	--genus:GCA_015870965.1_00277	REBASE:AbaAR44ORF3640P	100	82	88	6.18e-56	TRUE	GCA_015870965.1_1	267	unknown	[297834:298101](+)	C	98.864	putative	1	TRUE
GCA_015910475.1	--genus:GCA_015910475.1_01816	REBASE:Bce86ORF5050P(Bce86ORF5050BP)	29.467	319	420	5.52e-27	TRUE	GCA_015910475.1_1	1751	unknown	[1884096:1885359](-)	GCNGC	27.857	putative	1	TRUE
GCA_015910475.1	--genus:GCA_015910475.1_01817	REBASE:AbaM1753ORFEP	99.82	557	557	0	TRUE	GCA_015910475.1_1	1752	unknown	[1885348:1887022](-)	CCNGG	99.82	putative	2	TRUE
GCA_016350005.1	--genus:GCA_016350005.1_00231	REBASE:AbaAR44ORF3640P	99.057	318	318	0	TRUE	GCA_016350005.1_1	221	unknown	[249223:250180](+)	C	99.057	putative	1	TRUE
GCA_016350065.1	--genus:GCA_016350065.1_03663	REBASE:AbaAR44ORF3640P	99.057	318	318	0	TRUE	GCA_016350065.1_1	3542	unknown	[3745755:3746712](-)	C	99.057	putative	1	TRUE
GCA_016350085.1	--genus:GCA_016350085.1_00231	REBASE:AbaAR44ORF3640P	99.057	318	318	0	TRUE	GCA_016350085.1_1	221	unknown	[249247:250204](+)	C	99.057	putative	1	TRUE
GCA_016350105.1	--genus:GCA_016350105.1_00230	REBASE:AbaAR44ORF3640P	99.057	318	318	0	TRUE	GCA_016350105.1_1	220	unknown	[249164:250121](+)	C	99.057	putative	1	TRUE
GCA_016865465.1	--genus:GCA_016865465.1_03717	REBASE:AbaAR44ORF3640P	99.057	318	318	0	TRUE	GCA_016865465.1_1	3601	unknown	[3736177:3737134](-)	C	99.057	putative	1	TRUE
GCA_017096325.2	--genus:GCA_017096325.2_00228	REBASE:AbaAR44ORF3640P	100	222	223	1.33e-166	TRUE	GCA_017096325.2_1	218	unknown	[247578:248250](+)	C	100	putative	1	TRUE
GCA_017096345.2	--genus:GCA_017096345.2_00229	REBASE:AbaAR44ORF3640P	100	222	223	1.33e-166	TRUE	GCA_017096345.2_1	219	unknown	[247579:248251](+)	C	100	putative	1	TRUE
GCA_017096365.2	--genus:GCA_017096365.2_00228	REBASE:AbaAR44ORF3640P	100	222	223	1.33e-166	TRUE	GCA_017096365.2_1	218	unknown	[247560:248232](+)	C	100	putative	1	TRUE
GCA_017096385.2	--genus:GCA_017096385.2_00230	REBASE:AbaAR44ORF3640P	99.057	318	318	0	TRUE	GCA_017096385.2_1	220	unknown	[248771:249728](+)	C	99.057	putative	1	TRUE
GCA_017096405.2	--genus:GCA_017096405.2_00229	REBASE:AbaAR44ORF3640P	100	222	223	1.33e-166	TRUE	GCA_017096405.2_1	219	unknown	[247573:248245](+)	C	100	putative	1	TRUE
GCA_017096425.2	--genus:GCA_017096425.2_00233	REBASE:AbaAR44ORF3640P	99.057	318	318	0	TRUE	GCA_017096425.2_1	223	unknown	[248558:249515](+)	C	99.057	putative	1	TRUE
GCA_017098185.2	--genus:GCA_017098185.2_00245	REBASE:AbaAR44ORF3640P	100	222	223	1.33e-166	TRUE	GCA_017098185.2_1	234	unknown	[265722:266394](+)	C	100	putative	1	TRUE
GCA_017098205.2	--genus:GCA_017098205.2_00230	REBASE:AbaAR44ORF3640P	99.057	318	318	0	TRUE	GCA_017098205.2_1	220	unknown	[248776:249733](+)	C	99.057	putative	1	TRUE
GCA_017098225.2	--genus:GCA_017098225.2_00290	REBASE:AbaAR44ORF3640P	99.057	318	318	0	TRUE	GCA_017098225.2_1	279	unknown	[287262:288219](+)	C	99.057	putative	1	TRUE
GCA_017098245.2	--genus:GCA_017098245.2_00247	REBASE:AbaAR44ORF3640P	99.057	318	318	0	TRUE	GCA_017098245.2_1	236	unknown	[267429:268386](+)	C	99.057	putative	1	TRUE
GCA_017098265.2	--genus:GCA_017098265.2_00247	REBASE:AbaAR44ORF3640P	99.057	318	318	0	TRUE	GCA_017098265.2_1	236	unknown	[267457:268414](+)	C	99.057	putative	1	TRUE
GCA_017639875.1	--genus:GCA_017639875.1_03469	REBASE:AbaAR44ORF3640P	99.057	318	318	0	TRUE	GCA_017639875.1_1	3353	unknown	[3569244:3570201](-)	C	99.057	putative	1	TRUE
GCA_017639875.1	--genus:GCA_017639875.1_00665	REBASE:Aba1917ORF2227P	100	359	359	0	TRUE	GCA_017639875.1_1	629	unknown	[691416:692496](-)	CCGG	100	putative	5	TRUE
GCA_017723975.1	--genus:GCA_017723975.1_03042	REBASE:Aba1917ORF2227P	100	359	359	0	TRUE	GCA_017723975.1_1	2952	unknown	[3134117:3135197](+)	CCGG	100	putative	5	TRUE
GCA_017723975.1	--genus:GCA_017723975.1_00240	REBASE:AbaAR44ORF3640P	99.057	318	318	0	TRUE	GCA_017723975.1_1	230	unknown	[258102:259059](+)	C	99.057	putative	1	TRUE
GCA_017724115.1	--genus:GCA_017724115.1_00240	REBASE:AbaAR44ORF3640P	99.057	318	318	0	TRUE	GCA_017724115.1_1	230	unknown	[258102:259059](+)	C	99.057	putative	1	TRUE
GCA_017724115.1	--genus:GCA_017724115.1_03048	REBASE:Aba1917ORF2227P	100	359	359	0	TRUE	GCA_017724115.1_1	2958	unknown	[3138686:3139766](+)	CCGG	100	putative	5	TRUE
GCA_017724155.1	--genus:GCA_017724155.1_03051	REBASE:Aba1917ORF2227P	100	359	359	0	TRUE	GCA_017724155.1_1	2961	unknown	[3139874:3140954](+)	CCGG	100	putative	5	TRUE
GCA_017724155.1	--genus:GCA_017724155.1_00240	REBASE:AbaAR44ORF3640P	99.057	318	318	0	TRUE	GCA_017724155.1_1	230	unknown	[258102:259059](+)	C	99.057	putative	1	TRUE
GCA_017724195.1	--genus:GCA_017724195.1_00475	REBASE:AbaAR44ORF3640P	99.057	318	318	0	TRUE	GCA_017724195.1_1	453	unknown	[505877:506834](+)	C	99.057	putative	1	TRUE
GCA_017724195.1	--genus:GCA_017724195.1_03285	REBASE:Aba1917ORF2227P	100	359	359	0	TRUE	GCA_017724195.1_1	3183	unknown	[3387650:3388730](+)	CCGG	100	putative	5	TRUE
GCA_017724215.1	--genus:GCA_017724215.1_00240	REBASE:AbaAR44ORF3640P	99.057	318	318	0	TRUE	GCA_017724215.1_1	230	unknown	[258102:259059](+)	C	99.057	putative	1	TRUE
GCA_017724215.1	--genus:GCA_017724215.1_03048	REBASE:Aba1917ORF2227P	100	359	359	0	TRUE	GCA_017724215.1_1	2958	unknown	[3138686:3139766](+)	CCGG	100	putative	5	TRUE
GCA_017726495.1	--genus:GCA_017726495.1_00240	REBASE:AbaAR44ORF3640P	99.057	318	318	0	TRUE	GCA_017726495.1_1	230	unknown	[258102:259059](+)	C	99.057	putative	1	TRUE
GCA_017726495.1	--genus:GCA_017726495.1_03048	REBASE:Aba1917ORF2227P	100	359	359	0	TRUE	GCA_017726495.1_1	2958	unknown	[3138695:3139775](+)	CCGG	100	putative	5	TRUE
GCA_017726555.1	--genus:GCA_017726555.1_03048	REBASE:Aba1917ORF2227P	100	359	359	0	TRUE	GCA_017726555.1_1	2958	unknown	[3138686:3139766](+)	CCGG	100	putative	5	TRUE
GCA_017726555.1	--genus:GCA_017726555.1_00240	REBASE:AbaAR44ORF3640P	99.057	318	318	0	TRUE	GCA_017726555.1_1	230	unknown	[258102:259059](+)	C	99.057	putative	1	TRUE
GCA_017726575.1	--genus:GCA_017726575.1_00238	REBASE:AbaAR44ORF3640P	95.912	318	318	0	TRUE	GCA_017726575.1_1	229	unknown	[253653:254610](+)	C	95.912	putative	1	TRUE
GCA_017742855.1	--genus:GCA_017742855.1_00475	REBASE:AbaAR44ORF3640P	99.057	318	318	0	TRUE	GCA_017742855.1_1	453	unknown	[505877:506834](+)	C	99.057	putative	1	TRUE
GCA_017742855.1	--genus:GCA_017742855.1_03287	REBASE:Aba1917ORF2227P	100	359	359	0	TRUE	GCA_017742855.1_1	3185	unknown	[3388928:3390008](+)	CCGG	100	putative	5	TRUE
GCA_018454385.1	--genus:GCA_018454385.1_00242	REBASE:AbaAR44ORF3640P	99.057	318	318	0	TRUE	GCA_018454385.1_1	232	unknown	[255270:256227](+)	C	99.057	putative	1	TRUE
GCA_018604365.1	--genus:GCA_018604365.1_00229	REBASE:AbaAR44ORF3640P	100	222	223	1.33e-166	TRUE	GCA_018604365.1_1	219	unknown	[247196:247868](+)	C	100	putative	1	TRUE
GCA_018808925.1	--genus:GCA_018808925.1_00040	REBASE:Sen86ORF22630P	100	363	363	0	TRUE	GCA_018808925.1_1	40	unknown	[42552:43644](-)	CTGCAG	100	putative	10	TRUE
GCA_018808925.1	--genus:GCA_018808925.1_03754	REBASE:AbaAR44ORF3640P	95.283	318	318	0	TRUE	GCA_018808925.1_1	3629	unknown	[3887024:3887981](-)	C	95.283	putative	1	TRUE
GCA_018831125.1	--genus:GCA_018831125.1_03644	REBASE:AbaAR44ORF3640P	95.283	318	318	0	TRUE	GCA_018831125.1_1	3523	unknown	[3786316:3787273](-)	C	95.283	putative	1	TRUE
GCA_019076685.1	--genus:GCA_019076685.1_00557	REBASE:Asp9108ORF19150P	51.586	599	1034	0	TRUE	GCA_019076685.1_1	530	unknown	[582073:585178](+)	CTGGAG	49.04	putative	3	TRUE
GCA_019331655.1	--genus:GCA_019331655.1_01519	REBASE:AbaM1753ORFEP	99.82	557	557	0	TRUE	GCA_019331655.1_1	1458	unknown	[1581514:1583188](-)	CCNGG	99.82	putative	2	TRUE
GCA_019331655.1	--genus:GCA_019331655.1_00030	REBASE:AbaAR44ORF3640P	96.855	318	318	0	TRUE	GCA_019331655.1_1	28	unknown	[26599:27556](+)	C	96.855	putative	1	TRUE
GCA_019331655.1	--genus:GCA_019331655.1_01518	REBASE:Bce86ORF5050P(Bce86ORF5050BP)	29.467	319	420	5.52e-27	TRUE	GCA_019331655.1_1	1457	unknown	[1580262:1581525](-)	GCNGC	27.857	putative	1	TRUE
GCA_019356075.1	--genus:GCA_019356075.1_00228	REBASE:AbaAR44ORF3640P	100	222	223	1.33e-166	TRUE	GCA_019356075.1_1	218	unknown	[247641:248313](+)	C	100	putative	1	TRUE
GCA_019356215.1	--genus:GCA_019356215.1_00237	REBASE:AbaAR44ORF3640P	96.226	318	318	0	TRUE	GCA_019356215.1_1	228	unknown	[252530:253487](+)	C	96.226	putative	1	TRUE
GCA_019356215.1	--genus:GCA_019356215.1_03755	REBASE:Ase1578ORF10595P	32.632	380	376	1.84e-48	TRUE	GCA_019356215.1_2	7	unknown	[5159:6290](-)	GGATC	35.372	putative	2	TRUE
GCA_020132105.1	--genus:GCA_020132105.1_01622	REBASE:Dpi3911IIP	47.635	296	372	5.7e-99	TRUE	GCA_020132105.1_1	1560	unknown	[1689607:1690726](-)	CTKMAG	47.525	putative	1	TRUE
GCA_020132105.1	--genus:GCA_020132105.1_02987	REBASE:SliESORF2917P	41.489	94	96	4.44e-17	TRUE	GCA_020132105.1_1	2906	unknown	[3064745:3065036](-)	CCWGG	42.708	putative	1	TRUE
GCA_020132105.1	--genus:GCA_020132105.1_02988	REBASE:Pal408ORFNP	51.064	94	134	2.1e-29	TRUE	GCA_020132105.1_1	2907	unknown	[3065156:3065561](-)	CCWGG	49.254	putative	1	TRUE
GCA_020520325.1	--genus:GCA_020520325.1_00228	REBASE:AbaAR44ORF3640P	100	222	223	1.33e-166	TRUE	GCA_020520325.1_1	218	unknown	[247216:247888](+)	C	100	putative	1	TRUE
GCA_020520345.1	--genus:GCA_020520345.1_00228	REBASE:AbaAR44ORF3640P	100	222	223	1.33e-166	TRUE	GCA_020520345.1_1	218	unknown	[247225:247897](+)	C	100	putative	1	TRUE
GCA_020520365.1	--genus:GCA_020520365.1_00228	REBASE:AbaAR44ORF3640P	100	222	223	1.33e-166	TRUE	GCA_020520365.1_1	218	unknown	[247234:247906](+)	C	100	putative	1	TRUE
GCA_020520385.1	--genus:GCA_020520385.1_00228	REBASE:AbaAR44ORF3640P	100	222	223	1.33e-166	TRUE	GCA_020520385.1_1	218	unknown	[247216:247888](+)	C	100	putative	1	TRUE
GCA_020520405.1	--genus:GCA_020520405.1_00228	REBASE:AbaAR44ORF3640P	100	222	223	1.33e-166	TRUE	GCA_020520405.1_1	218	unknown	[247216:247888](+)	C	100	putative	1	TRUE
GCA_020906565.1	--genus:GCA_020906565.1_01008	REBASE:AbaAR44ORF3640P	99.057	318	318	0	TRUE	GCA_020906565.1_1	964	unknown	[1021105:1022062](-)	C	99.057	putative	1	TRUE
GCA_021398135.1	--genus:GCA_021398135.1_00232	REBASE:AbaAR44ORF3640P	99.057	318	318	0	TRUE	GCA_021398135.1_1	222	unknown	[249575:250532](+)	C	99.057	putative	1	TRUE
GCA_021559695.1	--genus:GCA_021559695.1_00230	REBASE:AbaAR44ORF3640P	99.057	318	318	0	TRUE	GCA_021559695.1_1	220	unknown	[248415:249372](+)	C	99.057	putative	1	TRUE
GCA_021725415.1	--genus:GCA_021725415.1_00231	REBASE:AbaAR44ORF3640P	95.364	302	324	0	TRUE	GCA_021725415.1_1	221	unknown	[248494:249469](+)	C	91.824	putative	1	TRUE
GCA_021730415.1	--genus:GCA_021730415.1_03624	REBASE:AbaAR44ORF3640P	100	222	223	1.33e-166	TRUE	GCA_021730415.1_1	3507	unknown	[3684415:3685087](-)	C	100	putative	1	TRUE
GCA_021764725.1	--genus:GCA_021764725.1_01392	REBASE:AbaAR44ORF3640P	99.057	318	318	0	TRUE	GCA_021764725.1_1	1331	unknown	[1474177:1475134](-)	C	99.057	putative	1	TRUE
GCA_021899715.1	--genus:GCA_021899715.1_02337	REBASE:AbaAR44ORF3640P	95.283	318	318	0	TRUE	GCA_021899715.1_1	2264	unknown	[2399079:2400036](+)	C	95.283	putative	1	TRUE
GCA_022107375.2	--genus:GCA_022107375.2_00245	REBASE:AbaAR44ORF3640P	96.855	318	318	0	TRUE	GCA_022107375.2_1	236	unknown	[261995:262952](+)	C	96.855	putative	1	TRUE
GCA_022429585.1	--genus:GCA_022429585.1_00230	REBASE:AbaAR44ORF3640P	100	222	223	1.33e-166	TRUE	GCA_022429585.1_1	220	unknown	[248468:249140](+)	C	100	putative	1	TRUE
GCA_022459055.1	--genus:GCA_022459055.1_03520	REBASE:AbaAR44ORF3640P	100	222	223	1.33e-166	TRUE	GCA_022459055.1_1	3401	unknown	[3638660:3639332](-)	C	100	putative	1	TRUE
GCA_022459095.1	--genus:GCA_022459095.1_03145	REBASE:Pal408ORFNP	51.064	94	134	2.1e-29	TRUE	GCA_022459095.1_1	3037	unknown	[3224172:3224577](+)	CCWGG	49.254	putative	1	TRUE
GCA_022459095.1	--genus:GCA_022459095.1_00037	REBASE:Dpi3911IIP	47.635	296	372	5.7e-99	TRUE	GCA_022459095.1_1	37	unknown	[35747:36866](-)	CTKMAG	47.525	putative	1	TRUE
GCA_022459135.1	--genus:GCA_022459135.1_02803	REBASE:AbaAR44ORF3640P	99.057	318	318	0	TRUE	GCA_022459135.1_1	2719	unknown	[2867042:2867999](+)	C	99.057	putative	1	TRUE
GCA_022459155.1	--genus:GCA_022459155.1_00671	REBASE:AbaAR44ORF3640P	100	222	223	1.33e-166	TRUE	GCA_022459155.1_1	634	unknown	[680532:681204](-)	C	100	putative	1	TRUE
GCA_022459175.1	--genus:GCA_022459175.1_03425	REBASE:AbaAR44ORF3640P	99.057	318	318	0	TRUE	GCA_022459175.1_1	3311	unknown	[3526707:3527664](-)	C	99.057	putative	1	TRUE
GCA_022459295.1	--genus:GCA_022459295.1_03415	REBASE:AbaAR44ORF3640P	99.057	318	318	0	TRUE	GCA_022459295.1_1	3301	unknown	[3505800:3506757](-)	C	99.057	putative	1	TRUE
GCA_022459755.2	--genus:GCA_022459755.2_01531	REBASE:AbaZHOUORF7065P	100	468	483	0	TRUE	GCA_022459755.2_1	1480	unknown	[1585437:1586889](-)	YCCGSS	98.965	putative	6	TRUE
GCA_022460015.1	--genus:GCA_022460015.1_03423	REBASE:AbaAR44ORF3640P	99.057	318	318	0	TRUE	GCA_022460015.1_1	3313	unknown	[3491200:3492157](-)	C	99.057	putative	1	TRUE
GCA_022460575.1	--genus:GCA_022460575.1_02182	REBASE:AbaAR44ORF3640P	99.057	318	318	0	TRUE	GCA_022460575.1_1	2108	unknown	[2209163:2210120](+)	C	99.057	putative	1	TRUE
GCA_022461025.2	--genus:GCA_022461025.2_01139	REBASE:AbaAR44ORF3640P	99.057	318	318	0	TRUE	GCA_022461025.2_1	1091	unknown	[1166507:1167464](+)	C	99.057	putative	1	TRUE
GCA_022466975.1	--genus:GCA_022466975.1_00642	REBASE:AbaM1753ORFEP	99.609	511	511	0	TRUE	GCA_022466975.1_1	633	unknown	[678683:680219](+)	CCNGG	99.804	putative	2	TRUE
GCA_022466975.1	--genus:GCA_022466975.1_02135	REBASE:AbaAR44ORF3640P	96.855	318	318	0	TRUE	GCA_022466975.1_1	2067	unknown	[2234222:2235179](-)	C	96.855	putative	1	TRUE
GCA_022466975.1	--genus:GCA_022466975.1_00643	REBASE:Bce86ORF5050P(Bce86ORF5050BP)	29.467	319	420	5.52e-27	TRUE	GCA_022466975.1_1	634	unknown	[680208:681471](+)	GCNGC	27.857	putative	1	TRUE
GCA_022467135.1	--genus:GCA_022467135.1_02838	REBASE:AbaAR44ORF3640P	96.226	318	318	0	TRUE	GCA_022467135.1_1	2745	unknown	[2925734:2926691](+)	C	96.226	putative	1	TRUE
GCA_022467255.1	--genus:GCA_022467255.1_00109	REBASE:AbaAR44ORF3640P	100	222	223	1.33e-166	TRUE	GCA_022467255.1_1	104	unknown	[115096:115768](+)	C	100	putative	1	TRUE
GCA_022467735.1	--genus:GCA_022467735.1_00523	REBASE:AbaAR44ORF3640P	100	222	223	1.33e-166	TRUE	GCA_022467735.1_1	494	unknown	[488768:489440](-)	C	100	putative	1	TRUE
GCA_022467805.1	--genus:GCA_022467805.1_01340	REBASE:AbaAR44ORF3640P	100	222	223	1.33e-166	TRUE	GCA_022467805.1_1	1286	unknown	[1355894:1356566](-)	C	100	putative	1	TRUE
GCA_022467905.1	--genus:GCA_022467905.1_03191	REBASE:AbaAR44ORF3640P	99.057	318	318	0	TRUE	GCA_022467905.1_1	3093	unknown	[3268111:3269068](-)	C	99.057	putative	1	TRUE
GCA_022467975.1	--genus:GCA_022467975.1_02811	REBASE:AbaAR44ORF3640P	99.057	318	318	0	TRUE	GCA_022467975.1_1	2726	unknown	[2921188:2922145](+)	C	99.057	putative	1	TRUE
GCA_022468075.1	--genus:GCA_022468075.1_03289	REBASE:AbaAR44ORF3640P	99.057	318	318	0	TRUE	GCA_022468075.1_1	3182	unknown	[3408745:3409702](-)	C	99.057	putative	1	TRUE
GCA_022468195.1	--genus:GCA_022468195.1_03601	REBASE:AbaAR44ORF3640P	100	222	223	1.33e-166	TRUE	GCA_022468195.1_1	3488	unknown	[3616829:3617501](-)	C	100	putative	1	TRUE
GCA_022468295.1	--genus:GCA_022468295.1_00293	REBASE:AbaAR44ORF3640P	99.057	318	318	0	TRUE	GCA_022468295.1_1	272	unknown	[282279:283236](-)	C	99.057	putative	1	TRUE
GCA_022468355.1	--genus:GCA_022468355.1_03442	REBASE:AbaAR44ORF3640P	100	222	223	1.33e-166	TRUE	GCA_022468355.1_1	3331	unknown	[3516162:3516834](-)	C	100	putative	1	TRUE
GCA_022468455.1	--genus:GCA_022468455.1_00804	REBASE:AbaAR44ORF3640P	100	222	223	1.33e-166	TRUE	GCA_022468455.1_1	764	unknown	[833863:834535](-)	C	100	putative	1	TRUE
GCA_022468565.1	--genus:GCA_022468565.1_01861	REBASE:AbaAR44ORF3640P	99.057	318	318	0	TRUE	GCA_022468565.1_1	1802	unknown	[1884820:1885777](-)	C	99.057	putative	1	TRUE
GCA_022468755.1	--genus:GCA_022468755.1_00893	REBASE:AbaAR44ORF3640P	100	222	223	1.33e-166	TRUE	GCA_022468755.1_1	851	unknown	[940056:940728](+)	C	100	putative	1	TRUE
GCA_022468795.1	--genus:GCA_022468795.1_03213	REBASE:AbaAR44ORF3640P	99.057	318	318	0	TRUE	GCA_022468795.1_1	3118	unknown	[3249039:3249996](-)	C	99.057	putative	1	TRUE
GCA_022468985.2	--genus:GCA_022468985.2_00875	REBASE:Pal408ORFNP	51.064	94	134	2.1e-29	TRUE	GCA_022468985.2_1	853	unknown	[879181:879586](-)	CCWGG	49.254	putative	1	TRUE
GCA_022468985.2	--genus:GCA_022468985.2_00050	REBASE:Dpi3911IIP	47.635	296	372	5.7e-99	TRUE	GCA_022468985.2_1	50	unknown	[32621:33740](+)	CTKMAG	47.525	putative	1	TRUE
GCA_022469075.1	--genus:GCA_022469075.1_02810	REBASE:AbaAR44ORF3640P	100	222	223	1.33e-166	TRUE	GCA_022469075.1_1	2730	unknown	[2881682:2882354](+)	C	100	putative	1	TRUE
GCA_022548575.1	--genus:GCA_022548575.1_00321	REBASE:AbaAR44ORF3640P	99.057	318	318	0	TRUE	GCA_022548575.1_1	300	unknown	[327639:328596](+)	C	99.057	putative	1	TRUE
GCA_022759565.1	--genus:GCA_022759565.1_00241	REBASE:AbaAR44ORF3640P	99.057	318	318	0	TRUE	GCA_022759565.1_1	231	unknown	[262190:263147](+)	C	99.057	putative	1	TRUE
GCA_022759565.1	--genus:GCA_022759565.1_00087	REBASE:Btr189ORF850P	44.29	718	752	0	TRUE	GCA_022759565.1_1	82	unknown	[95173:97432](-)	CCGG	44.875	putative	2	TRUE
GCA_022916555.2	--genus:GCA_022916555.2_00227	REBASE:AbaAR44ORF3640P	100	222	223	1.33e-166	TRUE	GCA_022916555.2_1	218	unknown	[247188:247860](+)	C	100	putative	1	TRUE
GCA_022921035.1	--genus:GCA_022921035.1_00231	REBASE:AbaAR44ORF3640P	99.057	318	318	0	TRUE	GCA_022921035.1_1	221	unknown	[248625:249582](+)	C	99.057	putative	1	TRUE
GCA_023360975.1	--genus:GCA_023360975.1_00228	REBASE:AbaAR44ORF3640P	99.057	318	318	0	TRUE	GCA_023360975.1_1	218	unknown	[247559:248516](+)	C	99.057	putative	1	TRUE
GCA_023360995.1	--genus:GCA_023360995.1_00229	REBASE:AbaAR44ORF3640P	99.057	318	318	0	TRUE	GCA_023360995.1_1	219	unknown	[247571:248528](+)	C	99.057	putative	1	TRUE
GCA_023361015.1	--genus:GCA_023361015.1_00232	REBASE:AbaAR44ORF3640P	99.057	318	318	0	TRUE	GCA_023361015.1_1	222	unknown	[248797:249754](+)	C	99.057	putative	1	TRUE
GCA_023361035.1	--genus:GCA_023361035.1_00231	REBASE:AbaAR44ORF3640P	99.057	318	318	0	TRUE	GCA_023361035.1_1	221	unknown	[248757:249714](+)	C	99.057	putative	1	TRUE
GCA_023361055.1	--genus:GCA_023361055.1_00233	REBASE:AbaAR44ORF3640P	99.057	318	318	0	TRUE	GCA_023361055.1_1	223	unknown	[248789:249746](+)	C	99.057	putative	1	TRUE
GCA_023361075.1	--genus:GCA_023361075.1_00230	REBASE:AbaAR44ORF3640P	99.057	318	318	0	TRUE	GCA_023361075.1_1	220	unknown	[248757:249714](+)	C	99.057	putative	1	TRUE
GCA_023361095.1	--genus:GCA_023361095.1_00229	REBASE:AbaAR44ORF3640P	99.057	318	318	0	TRUE	GCA_023361095.1_1	219	unknown	[247657:248614](+)	C	99.057	putative	1	TRUE
GCA_023361115.1	--genus:GCA_023361115.1_00228	REBASE:AbaAR44ORF3640P	100	222	223	1.33e-166	TRUE	GCA_023361115.1_1	218	unknown	[247625:248297](+)	C	100	putative	1	TRUE
GCA_023361135.1	--genus:GCA_023361135.1_00232	REBASE:AbaAR44ORF3640P	99.057	318	318	0	TRUE	GCA_023361135.1_1	222	unknown	[248722:249679](+)	C	99.057	putative	1	TRUE
GCA_023361155.1	--genus:GCA_023361155.1_00229	REBASE:AbaAR44ORF3640P	99.057	318	318	0	TRUE	GCA_023361155.1_1	219	unknown	[247586:248543](+)	C	99.057	putative	1	TRUE
GCA_023361175.1	--genus:GCA_023361175.1_00229	REBASE:AbaAR44ORF3640P	99.057	318	318	0	TRUE	GCA_023361175.1_1	219	unknown	[247578:248535](+)	C	99.057	putative	1	TRUE
GCA_023361195.1	--genus:GCA_023361195.1_00231	REBASE:AbaAR44ORF3640P	99.057	318	318	0	TRUE	GCA_023361195.1_1	221	unknown	[248795:249752](+)	C	99.057	putative	1	TRUE
GCA_023361215.1	--genus:GCA_023361215.1_00230	REBASE:AbaAR44ORF3640P	99.057	318	318	0	TRUE	GCA_023361215.1_1	220	unknown	[248803:249760](+)	C	99.057	putative	1	TRUE
GCA_023361235.1	--genus:GCA_023361235.1_00230	REBASE:AbaAR44ORF3640P	99.057	318	318	0	TRUE	GCA_023361235.1_1	220	unknown	[248558:249515](+)	C	99.057	putative	1	TRUE
GCA_023361255.1	--genus:GCA_023361255.1_00237	REBASE:AbaAR44ORF3640P	99.057	318	318	0	TRUE	GCA_023361255.1_1	227	unknown	[251192:252149](+)	C	99.057	putative	1	TRUE
GCA_023361275.1	--genus:GCA_023361275.1_00228	REBASE:AbaAR44ORF3640P	99.057	318	318	0	TRUE	GCA_023361275.1_1	218	unknown	[247360:248317](+)	C	99.057	putative	1	TRUE
GCA_023361815.1	--genus:GCA_023361815.1_00228	REBASE:AbaAR44ORF3640P	99.057	318	318	0	TRUE	GCA_023361815.1_1	218	unknown	[247562:248519](+)	C	99.057	putative	1	TRUE
GCA_023361835.1	--genus:GCA_023361835.1_00230	REBASE:AbaAR44ORF3640P	99.057	318	318	0	TRUE	GCA_023361835.1_1	220	unknown	[248803:249760](+)	C	99.057	putative	1	TRUE
GCA_023361855.1	--genus:GCA_023361855.1_00232	REBASE:AbaAR44ORF3640P	99.057	318	318	0	TRUE	GCA_023361855.1_1	222	unknown	[248805:249762](+)	C	99.057	putative	1	TRUE
GCA_023361875.1	--genus:GCA_023361875.1_00232	REBASE:AbaAR44ORF3640P	99.057	318	318	0	TRUE	GCA_023361875.1_1	222	unknown	[248819:249776](+)	C	99.057	putative	1	TRUE
GCA_023361895.1	--genus:GCA_023361895.1_00228	REBASE:AbaAR44ORF3640P	99.057	318	318	0	TRUE	GCA_023361895.1_1	218	unknown	[247573:248530](+)	C	99.057	putative	1	TRUE
GCA_023361915.1	--genus:GCA_023361915.1_00228	REBASE:AbaAR44ORF3640P	99.057	318	318	0	TRUE	GCA_023361915.1_1	218	unknown	[247558:248515](+)	C	99.057	putative	1	TRUE
GCA_023361935.1	--genus:GCA_023361935.1_00228	REBASE:AbaAR44ORF3640P	99.057	318	318	0	TRUE	GCA_023361935.1_1	218	unknown	[247496:248453](+)	C	99.057	putative	1	TRUE
GCA_023361955.1	--genus:GCA_023361955.1_00234	REBASE:AbaAR44ORF3640P	99.057	318	318	0	TRUE	GCA_023361955.1_1	224	unknown	[249791:250748](+)	C	99.057	putative	1	TRUE
GCA_023361975.1	--genus:GCA_023361975.1_00232	REBASE:AbaAR44ORF3640P	100	222	223	1.33e-166	TRUE	GCA_023361975.1_1	222	unknown	[249906:250578](+)	C	100	putative	1	TRUE
GCA_023361995.1	--genus:GCA_023361995.1_00229	REBASE:AbaAR44ORF3640P	99.057	318	318	0	TRUE	GCA_023361995.1_1	219	unknown	[247497:248454](+)	C	99.057	putative	1	TRUE
GCA_023362015.1	--genus:GCA_023362015.1_00232	REBASE:AbaAR44ORF3640P	99.057	318	318	0	TRUE	GCA_023362015.1_1	222	unknown	[248621:249578](+)	C	99.057	putative	1	TRUE
GCA_023362035.1	--genus:GCA_023362035.1_00230	REBASE:AbaAR44ORF3640P	99.057	318	318	0	TRUE	GCA_023362035.1_1	220	unknown	[248580:249537](+)	C	99.057	putative	1	TRUE
GCA_023362055.1	--genus:GCA_023362055.1_00231	REBASE:AbaAR44ORF3640P	99.057	318	318	0	TRUE	GCA_023362055.1_1	221	unknown	[248579:249536](+)	C	99.057	putative	1	TRUE
[truncated: 227 more rows]
