# Supplementary material for: Genomic landscape of nosocomial Acinetobacter baumannii: A comprehensive analysis of the resistome, virulome, and mobilome
Source: Sci Rep. 2025 May 25;15:18203. doi: 10.1038/s41598-025-03246-7 (PMC12104467; doi:10.1038/s41598-025-03246-7)
Supplement: Supplementary file 8 — Supplementary Material 8 [file 41598_2025_3246_MOESM8_ESM.xlsx]

## Sheet: Supplementary Table S7a
Supplementary Table S7a: Global Distribution of Genetic Elements
Genetic Elements	Total (n=609)	Asia (n=316)	Americas (n=150)	Europe (n=95)	Australia (n=18)	Africa (n=9)	NA (n=21)
ARGs	16448	8953	3836	2443	473	245	498
VFs	70297	36874	17178	10846	2041	940	2418
IS elements	25217	12884	6629	4158	525	313	708
Prophages	2989	1582	746	440	82	43	96

## Sheet: Supplementary Table S7b
Supplementary Table S7b: Source-wise Distribution of Genetic Elements
Genetic Elements	Total (n=609)	Sputum (n=123)	Blood (n=70)	Wound (n=50)
ARG	16448	3354	1943	1298
VF	70297	14386	8170	5674
IS elements	25217	5262	3007	2202
Prophages	2989	578	395	252
